# Supplementary material for: A taxon-specific measurement of disruption in a multi-modal study of microbiomes and metabolomes reveals system-wide dysbiosis preceding HIV-1 infection
Source: Nat Commun. 2025 Nov 20;16:10204. doi: 10.1038/s41467-025-64822-z (PMC12635353; doi:10.1038/s41467-025-64822-z)
Supplement: Supplementary file 3 — Supplementary Data 1 [file 41467_2025_64822_MOESM3_ESM.xlsx]

## Sheet: A.Gut Species
Supplementary Data 1 (Differential abundance analysis (DAA) of gut microbiome and gut and plasma metabolites between Pre-HIV and Non-HIV). A-D. Log-fold changes (LFC) of absolute abundances are presented for statistically significant differentially abundant features (p<0.01). Positive LFC represents a higher abundance in Pre-HIV and negative LFC represents a lower abundance in Pre-HIV compared to…
Feature	lfc	p	q
Mogibacterium kristiansenii	2.682	1.31499e-08	3.53731e-06
Catenibacterium mitsuokai	2.052	8.85258e-06	0.00119067
Bacteroides uniformis	-1.513	4.31967e-05	0.00387331
Holdemanella porci	1.227	0.000158335	0.00851841
Prevotella sp. Marseille P4119	1.112	0.000395374	0.0177259
Holdemanella biformis	1.215	0.000535291	0.0205705
Phocaeicola vulgatus	-1.222	0.000699334	0.0235151
Alistipes shahii	-1.24	0.000904283	0.0248405
Olsenella uli	1.313	0.00101578	0.0248405
Alistipes putredinis	-1.486	0.00140383	0.0252529
Desulfovibrio piger	1.278	0.00140816	0.0252529
Bacteroides thetaiotaomicron	-1.014	0.0015666	0.0260911
Senegalimassilia faecalis	1.129	0.00232289	0.0328872
Slackia isoflavoniconvertens	0.936	0.00275135	0.0370057
Phascolarctobacterium sp. Marseille Q4147	1.124	0.00317579	0.0388313
Paratractidigestivibacter faecalis	1.433	0.00305764	0.0388313
Prevotella copri	1.302	0.00347424	0.0406335
Brachyspira aalborgi	1.018	0.00562237	0.0560154
Prevotella sp. P4 67	0.813	0.00863515	0.0761703
Alistipes onderdonkii	-0.889	0.00975035	0.0794801

## Sheet: B.Gut GO
Feature	Description	lfc	p	q	Ontology	Definition
GO:0080048	GDP-D-glucose phosphorylase activity	-0.582	9.9786e-10	2.63288e-07	MF	Catalysis of the reaction: GDP-D-glucose + phosphate = D-glucose-1-P + GDP.
GO:0015204	urea transmembrane transporter activity	-0.908	7.59668e-09	1.34841e-06	MF	Enables the transfer of urea from one side of a membrane to the other. Urea is the water soluble compound H2N-CO-NH2.
GO:0071918	urea transmembrane transport	-0.908	7.59668e-09	1.34841e-06	BP	The process in which urea, the water-soluble compound H2N-CO-NH2, is transported from one side of a membrane to the other by means of some agent such as a transporter or pore.
GO:0033103	protein secretion by the type VI secretion system	-0.609	1.0186e-08	1.66893e-06	BP	The process in which proteins are transferred into the extracellular milieu or directly into host cells by the type VI secretion system. Proteins secreted by this system do not require an N-terminal signal sequence.
GO:0006544	glycine metabolic process	-0.621	5.94385e-08	6.3302e-06	BP	The chemical reactions and pathways involving glycine, aminoethanoic acid.
GO:0070290	N-acylphosphatidylethanolamine-specific phospholipase D activity	-0.425	2.20241e-07	1.80428e-05	MF	Catalysis of the release of N-acylethanolamine from N-acyl-phosphatidylethanolamine (NAPE) to generate N-acylethanolamine (NAE).
GO:0004038	allantoinase activity	0.61	3.34358e-07	2.4558e-05	MF	Catalysis of the reaction: allantoin + H2O = allantoate.
GO:0071522	ureidoglycine aminohydrolase activity	0.622	9.18171e-07	5.58772e-05	MF	Catalysis of the reaction: ureidoglycine + H2O = S-ureidoglycolate + NH3.
GO:0033819	lipoyl(octanoyl) transferase activity	-0.809	1.28898e-06	6.90968e-05	MF	Catalysis of the reaction: octanoyl-[acyl-carrier protein] + protein = protein N6-(octanoyl)lysine + acyl-carrier protein.
GO:0000256	allantoin catabolic process	0.608	3.45578e-06	0.000163574	BP	The chemical reactions and pathways resulting in the breakdown of allantoin, (2,5-dioxo-4-imidazolidinyl)urea.
GO:0005992	trehalose biosynthetic process	-0.899	7.57892e-06	0.000310444	BP	The chemical reactions and pathways resulting in the formation of trehalose, a disaccharide isomeric with sucrose and obtained from certain lichens and fungi.
GO:0050897	cobalt ion binding	0.547	1.1831e-05	0.000434484	MF	Interacting selectively and non-covalently with a cobalt (Co) ion.
GO:0006547	histidine metabolic process	-0.526	1.82756e-05	0.00061789	BP	The chemical reactions and pathways involving histidine, 2-amino-3-(1H-imidazol-4-yl)propanoic acid.
GO:0050355	triphosphatase activity	0.481	2.38632e-05	0.00078198	MF	Catalysis of the reaction: H(2)O + triphosphate = diphosphate + phosphate.
GO:0004733	pyridoxamine-phosphate oxidase activity	-0.555	2.88726e-05	0.000917891	MF	Catalysis of the reaction: pyridoxamine 5'-phosphate + H2O + O2 = pyridoxal 5'-phosphate + NH3 + hydrogen peroxide.
GO:0043822	ribonuclease M5 activity	0.382	4.15376e-05	0.00126393	MF	Catalysis of the endonucleolytic cleavage of RNA, removing 21 and 42 nucleotides, respectively, from the 5'- and 3'-termini of a 5S-rRNA precursor.
GO:0016684	oxidoreductase activity, acting on peroxide as acceptor	-0.565	4.68721e-05	0.00131252	MF	Catalysis of an oxidation-reduction (redox) reaction in which the peroxide group acts as a hydrogen or electron acceptor.
GO:0003865	3-oxo-5-alpha-steroid 4-dehydrogenase activity	-0.453	4.74478e-05	0.00131252	MF	Catalysis of the reaction: a 3-oxo-5-alpha-steroid + acceptor = a 3-oxo-delta(4)-steroid + reduced acceptor.
GO:0008202	steroid metabolic process	-0.453	4.74478e-05	0.00131252	BP	The chemical reactions and pathways involving steroids, compounds with a 1,2,cyclopentanoperhydrophenanthrene nucleus.
GO:0019700	organic phosphonate catabolic process	-0.492	6.51266e-05	0.001734	BP	The chemical reactions and pathways resulting in the breakdown of phosphonates, any organic compound containing one or more C-PO(OH)2 or C-PO(OR)2 (with R=alkyl, aryl) groups. Catabolism of phosphonic acid itself, an inorganic compound without the biochemically relevant C-P bond, is not included.
GO:0004398	histidine decarboxylase activity	-0.515	6.73955e-05	0.00177225	MF	Catalysis of the reaction: L-histidine = histamine + CO2.
GO:0003906	DNA-(apurinic or apyrimidinic site) endonuclease activity	0.238	7.08635e-05	0.00184072	MF	Catalysis of the cleavage of the C-O-P bond in the AP site created when DNA glycosylase removes a damaged base, involved in the DNA base excision repair pathway (BER).
GO:0000921	septin ring assembly	0.48	0.000102317	0.00256393	BP	The aggregation, arrangement and bonding together of septins and associated proteins to form an organized structure resembling a ring at the cell cortex.
GO:0005940	septin ring	0.48	0.000102317	0.00256393	CC	A tight ring-shaped structure that forms in the division plane at the site of cytokinesis; composed of members of the conserved family of filament-forming proteins called septins as well as septin-associated proteins. This type of septin structure is observed at the bud neck of budding fungal cells, at the site of cell division in animal cells, at the junction between the mother cell and a pseudo…
GO:0008770	[acyl-carrier-protein] phosphodiesterase activity	-0.347	0.000113862	0.00272501	MF	Catalysis of the reaction: [acyl-carrier protein] + H2O = 4'-phosphopantetheine + apoprotein.
GO:0008864	formyltetrahydrofolate deformylase activity	-0.71	0.000126215	0.00298708	MF	Catalysis of the reaction: 10-formyltetrahydrofolate + H(2)O = (6S)-5,6,7,8-tetrahydrofolate + formate + H(+).
GO:0043231	intracellular membrane-bounded organelle	-0.52	0.00016122	0.00377362	CC	Organized structure of distinctive morphology and function, bounded by a single or double lipid bilayer membrane and occurring within the cell. Includes the nucleus, mitochondria, plastids, vacuoles, and vesicles. Excludes the plasma membrane.
GO:0004657	proline dehydrogenase activity	-0.516	0.000166502	0.00385487	MF	Catalysis of the reaction: L-proline + acceptor = (S)-1-pyrroline-5-carboxylate + reduced acceptor.
GO:0009107	lipoate biosynthetic process	-0.754	0.00022494	0.00474379	BP	The chemical reactions and pathways resulting in the formation of lipoate, 1,2-dithiolane-3-pentanoate, the anion derived from lipoic acid.
GO:0016992	lipoate synthase activity	-0.754	0.00022494	0.00474379	MF	Catalysis of the reaction: protein N6-(octanoyl)lysine + 2 sulfur + 2 S-adenosyl-L-methionine = protein N6-(lipoyl)lysine + 2 L-methionine + 2 5'-deoxyadenosyl.
GO:0004808	tRNA (5-methylaminomethyl-2-thiouridylate)-methyltransferase activity	-0.487	0.000241083	0.00499032	MF	Catalysis of the reaction: S-adenosyl-L-methionine + tRNA containing 5-aminomethyl-2-thiouridine = S-adenosyl-L-homocysteine + tRNA containing 5-methylaminomethyl-2-thiouridylate.
GO:0008379	thioredoxin peroxidase activity	-0.52	0.000253474	0.00499907	MF	Catalysis of the reaction: thioredoxin + hydrogen peroxide = thioredoxin disulfide + H2O.
GO:0019652	lactate fermentation to propionate and acetate	-0.396	0.000251568	0.00499907	BP	The anaerobic enzymatic conversion of lactate to propionate, concomitant with the oxidation of lactate to acetate and CO2 and yielding energy in the form of adenosine triphosphate (ATP).
GO:0004351	glutamate decarboxylase activity	-0.72	0.00031116	0.00597091	MF	Catalysis of the reaction: L-glutamate = 4-aminobutanoate + CO2.
GO:0006536	glutamate metabolic process	-0.72	0.00031116	0.00597091	BP	The chemical reactions and pathways involving glutamate, the anion of 2-aminopentanedioic acid.
GO:0004113	2',3'-cyclic-nucleotide 3'-phosphodiesterase activity	0.474	0.000360811	0.00680112	MF	Catalysis of the reaction: nucleoside 2',3'-cyclic phosphate + H2O = nucleoside 2'-phosphate.
GO:0008664	2'-5'-RNA ligase activity	0.474	0.000360811	0.00680112	MF	Catalysis of the formation of a phosphodiester bond between the 2'-hydroxyl group at the end of one DNA chain and the 5'-phosphate group at the end of another.
GO:0008883	glutamyl-tRNA reductase activity	-0.185	0.000377265	0.00704889	MF	Catalysis of the reaction: (S)-4-amino-5-oxopentanoate + NADP(+) + tRNA(Glu) = L-glutamyl-tRNA(Glu) + H(+) + NADPH.
GO:0009376	HslUV protease complex	0.493	0.000395239	0.00725741	CC	A protein complex that possesses ATP-dependent protease activity; consists of an ATPase large subunit with homology to other ClpX family ATPases and a peptidase small subunit related to the proteasomal beta-subunits of eukaryotes. In the E. coli complex, a double ring-shaped homohexamer of HslV is capped on each side by a ring-shaped HslU homohexamer.
GO:0006801	superoxide metabolic process	-0.449	0.000400617	0.00729328	BP	The chemical reactions and pathways involving superoxide, the superoxide anion O2- (superoxide free radical), or any compound containing this species.
GO:0044205	'de novo' UMP biosynthetic process	0.231	0.000517883	0.00896822	BP	The chemical reactions and pathways resulting in the formation of UMP, uridine monophosphate, starting with the synthesis of (S)-dihydroorotate from bicarbonate; UMP biosynthesis may either occur via reduction by quinone, NAD(+) or oxygen.
GO:0042908	xenobiotic transport	-0.602	0.000574273	0.009486	BP	The directed movement of a xenobiotic, a compound foreign to living organisms, into, out of or within a cell, or between cells, by means of some agent such as a transporter or pore.
GO:0036054	protein-malonyllysine demalonylase activity	-0.433	0.000574504	0.009486	MF	Catalysis of the reaction: protein-malonyllysine + H2O => protein-lysine + malonate. This reaction is the removal of a malonyl group (CO-CH2-CO) from a malonylated lysine residue of a protein or peptide.
GO:0036055	protein-succinyllysine desuccinylase activity	-0.433	0.000574504	0.009486	MF	Catalysis of the reaction: protein-succinyllysine + H2O => protein-lysine + succinate. This reaction is the removal of a succinyl group (CO-CH2-CH2-CO) from a succinylated lysine residue of a protein or peptide.
GO:0004073	aspartate-semialdehyde dehydrogenase activity	0.204	0.00059247	0.00948843	MF	Catalysis of the reaction: L-aspartate 4-semialdehyde + NADP(+) + phosphate = 4-phospho-L-aspartate + H(+) + NADPH.
GO:1901998	toxin transport	-0.458	0.0008203	0.0127536	BP	The directed movement of a toxin into, out of or within a cell, or between cells, by means of some agent such as a transporter or pore.
GO:0000977	RNA polymerase II regulatory region sequence-specific DNA binding	-0.381	0.000840856	0.0128851	MF	Interacting selectively and non-covalently with a specific sequence of DNA that is part of a regulatory region that controls the transcription of a gene or cistron by RNA polymerase II.
GO:0032422	purine-rich negative regulatory element binding	-0.381	0.000840856	0.0128851	MF	Interacting selectively and non-covalently with a 30-bp purine-rich negative regulatory element; the best characterized such element is found in the first intronic region of the rat cardiac alpha-myosin heavy chain gene, and contains two palindromic high-affinity Ets-binding sites (CTTCCCTGGAAG). The presence of this element restricts expression of the gene containing it to cardiac myocytes.
GO:0016830	carbon-carbon lyase activity	-0.51	0.00088108	0.0132162	MF	Catalysis of the cleavage of C-C bonds by other means than by hydrolysis or oxidation, or conversely adding a group to a double bond.
GO:0020037	heme binding	-0.168	0.00108078	0.0156603	MF	Interacting selectively and non-covalently with heme, any compound of iron complexed in a porphyrin (tetrapyrrole) ring.
GO:0004784	superoxide dismutase activity	-0.432	0.0012032	0.0172001	MF	Catalysis of the reaction: 2 superoxide + 2 H+ = O2 + hydrogen peroxide.
GO:0000302	response to reactive oxygen species	-0.469	0.00138501	0.0193527	BP	Any process that results in a change in state or activity of a cell or an organism (in terms of movement, secretion, enzyme production, gene expression, etc.) as a result of a reactive oxygen species stimulus. Reactive oxygen species include singlet oxygen, superoxide, and oxygen free radicals.
GO:0006562	proline catabolic process	-0.273	0.0014113	0.0193527	BP	The chemical reactions and pathways resulting in the breakdown of proline (pyrrolidine-2-carboxylic acid), a chiral, cyclic, nonessential alpha-amino acid found in peptide linkage in proteins.
GO:0008988	rRNA (adenine-N6-)-methyltransferase activity	-0.233	0.00142293	0.0193527	MF	Catalysis of the reaction: S-adenosyl-L-methionine + rRNA = S-adenosyl-L-homocysteine + rRNA containing N6-methyladenine.
GO:0010133	proline catabolic process to glutamate	-0.327	0.00152074	0.0203722	BP	The chemical reactions and pathways resulting in the breakdown of proline into other compounds, including glutamate.
GO:0006488	dolichol-linked oligosaccharide biosynthetic process	-0.264	0.0016214	0.0214508	BP	The chemical reactions and pathways resulting in the formation of dolichol-linked oligosaccharide, usually by a stepwise addition of glycosyl chains to endoplasmic reticulum membrane-bound dolichol-P.
GO:0019867	outer membrane	-0.352	0.00165536	0.0214995	CC	The external membrane of Gram-negative bacteria or certain organelles such as mitochondria and chloroplasts; freely permeable to most ions and metabolites.
GO:0043743	LPPG:FO 2-phospho-L-lactate transferase activity	0.285	0.00164818	0.0214995	MF	Catalysis of the reaction: 7,8-didemethyl-8-hydroxy-5-deazariboflavin + lactyl-2-diphospho-5'-guanosine = coenzyme F420-0 + GMP.
GO:0016657	oxidoreductase activity, acting on NAD(P)H, nitrogenous group as acceptor	-0.532	0.00173157	0.022353	MF	Catalysis of an oxidation-reduction (redox) reaction in which NADH or NADPH acts as a hydrogen or electron donor and reduces a nitrogenous group.
GO:0047200	tetrahydrodipicolinate N-acetyltransferase activity	0.288	0.00177386	0.0226247	MF	Catalysis of the reaction: (S)-2,3,4,5-tetrahydrodipicolinate + acetyl-CoA + H(2)O = L-2-acetamido-6-oxopimelate + CoA.
GO:0034599	cellular response to oxidative stress	-0.53	0.00182826	0.0231797	BP	Any process that results in a change in state or activity of a cell (in terms of movement, secretion, enzyme production, gene expression, etc.) as a result of oxidative stress, a state often resulting from exposure to high levels of reactive oxygen species, e.g. superoxide anions, hydrogen peroxide (H2O2), and hydroxyl radicals.
GO:0016661	oxidoreductase activity, acting on other nitrogenous compounds as donors	-0.16	0.00184418	0.0232432	MF	Catalysis of an oxidation-reduction (redox) reaction in which a nitrogenous group, excluding NH and NH2 groups, acts as a hydrogen or electron donor and reduces a hydrogen or electron acceptor.
GO:0015803	branched-chain amino acid transport	0.147	0.00210412	0.0259063	BP	The directed movement of branched-chain amino acids into, out of or within a cell, or between cells, by means of some agent such as a transporter or pore. Branched-chain amino acids are amino acids with a branched carbon skeleton without rings.
GO:0016722	oxidoreductase activity, oxidizing metal ions	-0.434	0.00238622	0.0285542	MF	Catalysis of an oxidation-reduction in which the oxidation state of metal ion is altered.
GO:0015087	cobalt ion transmembrane transporter activity	-0.268	0.00247034	0.0293957	MF	Enables the transfer of cobalt (Co) ions from one side of a membrane to the other.
GO:0050485	oxidoreductase activity, acting on X-H and Y-H to form an X-Y bond, with a disulfide as acceptor	0.214	0.00273211	0.0318	MF	Catalysis of an oxidation-reduction (redox) reaction in which X-H and Y-H form X-Y and the acceptor is disulfide.
GO:0009044	xylan 1,4-beta-xylosidase activity	-0.227	0.00279941	0.0321056	MF	Catalysis of the hydrolysis of (1->4)-beta-D-xylans so as to remove successive D-xylose residues from the non-reducing termini.
GO:0033014	tetrapyrrole biosynthetic process	-0.147	0.00280359	0.0321056	BP	The chemical reactions and pathways leading to the formation of tetrapyrroles, natural pigments containing four pyrrole rings joined by one-carbon units linking position 2 of one pyrrole ring to position 5 of the next.
GO:0000162	tryptophan biosynthetic process	-0.125	0.00278697	0.0321056	BP	The chemical reactions and pathways resulting in the formation of tryptophan, the chiral amino acid 2-amino-3-(1H-indol-3-yl)propanoic acid; tryptophan is synthesized from chorismate via anthranilate.
GO:0016977	chitosanase activity	-0.239	0.00299492	0.0339318	MF	Catalysis of the endohydrolysis of beta-1,4-linkages between N-acetyl-D-glucosamine and D-glucosamine residues in a partly acetylated chitosan.
GO:0004049	anthranilate synthase activity	-0.17	0.00303834	0.0342416	MF	Catalysis of the reaction: chorismate + L-glutamine = anthranilate + pyruvate + L-glutamate.
GO:0008441	3'(2'),5'-bisphosphate nucleotidase activity	-0.352	0.00306294	0.0343371	MF	Catalysis of the reaction: adenosine 3',5'-bisphosphate + H2O = adenosine 5'-phosphate + phosphate.
GO:0006106	fumarate metabolic process	0.255	0.00334008	0.0365166	BP	The chemical reactions and pathways involving fumarate, the anion of trans-1,2-ethenedicarboxylic acid, the diastereoisomer of maleate. It is a key intermediate in metabolism and is formed in the TCA cycle from succinate and converted into malate.
GO:0045239	tricarboxylic acid cycle enzyme complex	0.256	0.00338584	0.0367951	CC	Any of the heteromeric enzymes that act in the TCA cycle.
GO:0050002	D-proline reductase (dithiol) activity	0.257	0.00358466	0.038758	MF	Catalysis of the reaction: lipoate + 5-aminopentanoate = dihydrolipoate + D-proline.
GO:0010340	carboxyl-O-methyltransferase activity	-0.36	0.00370386	0.0398446	MF	Catalysis of the transfer of a methyl group to the carboxyl group of an acceptor molecule to form a methyl ester.
GO:0004820	glycine-tRNA ligase activity	0.145	0.00382893	0.0407781	MF	Catalysis of the reaction: ATP + glycine + tRNA(Gly) = AMP + diphosphate + glycyl-tRNA(Gly).
GO:0006426	glycyl-tRNA aminoacylation	0.145	0.00382893	0.0407781	BP	The process of coupling glycine to glycyl-tRNA, catalyzed by glycyl-tRNA synthetase. The glycyll-tRNA synthetase is a class-II synthetase. The activated amino acid is transferred to the 3'-OH group of a glycine-accepting tRNA.
GO:0008199	ferric iron binding	-0.198	0.00425991	0.0449189	MF	Interacting selectively and non-covalently with ferric iron, Fe(III).
GO:0004298	threonine-type endopeptidase activity	0.43	0.00439346	0.0460989	MF	Catalysis of the hydrolysis of internal peptide bonds in a polypeptide chain by a mechanism in which the hydroxyl group of a threonine residue at the active center acts as a nucleophile.
GO:0042286	glutamate-1-semialdehyde 2,1-aminomutase activity	-0.156	0.00453276	0.0470965	MF	Catalysis of the reaction: (S)-4-amino-5-oxopentanoate = 5-aminolevulinate.
GO:0004418	hydroxymethylbilane synthase activity	-0.155	0.00481097	0.0497445	MF	Catalysis of the reaction: H(2)O + 4 porphobilinogen = hydroxymethylbilane + 4 NH(4)(+).
GO:0019516	lactate oxidation	0.357	0.00535219	0.0537744	BP	The chemical reactions and pathways resulting in the conversion of lactate to other compounds, such as pyruvate, with concomitant loss of electrons.
GO:0008959	phosphate acetyltransferase activity	0.18	0.00554883	0.0554883	MF	Catalysis of the reaction: acetyl-CoA + phosphate = CoA + acetyl phosphate.
GO:0008994	rhamnulose-1-phosphate aldolase activity	0.285	0.00580117	0.057206	MF	Catalysis of the reaction: L-rhamnulose 1-phosphate = glycerone phosphate + (S)-lactaldehyde.
GO:0004096	catalase activity	-0.57	0.0058575	0.0574953	MF	Catalysis of the reaction: 2 hydrogen peroxide = O2 + 2 H2O.
GO:0004604	phosphoadenylyl-sulfate reductase (thioredoxin) activity	-0.316	0.0059692	0.0582302	MF	Catalysis of the reaction: adenosine 3',5'-diphosphate + H(+) + sulfite + thioredoxin disulfide = 3'-phospho-5'-adenylyl sulfate + thioredoxin. Thioredoxin disulfide is the oxidized form of thioredoxin; 3'-phosphoadenosine 5'-phosphosulfate is also known as PAPS.
GO:0043215	daunorubicin transport	0.278	0.00676775	0.064354	BP	The directed movement of daunorubicin, an anthracycline antibiotic produced by Streptomyces coeruleorubidus or S. peucetius and used as an antineoplastic into, out of or within a cell, or between cells, by means of some agent such as a transporter or pore.
GO:1900753	doxorubicin transport	0.278	0.00676775	0.064354	BP	The directed movement of a doxorubicin into, out of or within a cell, or between cells, by means of some agent such as a transporter or pore.
GO:0017025	TBP-class protein binding	0.36	0.00687225	0.0647695	MF	Interacting selectively and non-covalently with a member of the class of TATA-binding proteins (TBP), including any of the TBP-related factors (TRFs).
GO:0015562	efflux transmembrane transporter activity	-0.548	0.00735567	0.0673663	MF	Enables the transfer of a specific substance or related group of substances from the inside of the cell to the outside of the cell across a membrane.
GO:0030247	polysaccharide binding	-0.48	0.00764252	0.0695665	MF	Interacting selectively and non-covalently with any polysaccharide, a polymer of many (typically more than 10) monosaccharide residues linked glycosidically.
GO:0019344	cysteine biosynthetic process	-0.266	0.00790506	0.0710627	BP	The chemical reactions and pathways resulting in the formation of cysteine, 2-amino-3-mercaptopropanoic acid.
GO:0004143	diacylglycerol kinase activity	0.39	0.00989569	0.0861873	MF	Catalysis of the reaction: NTP + 1,2-diacylglycerol = NDP + 1,2-diacylglycerol-3-phosphate.

## Sheet: C.Gut Metabolites
Feature	lfc	p	q	smiles	kingdom	super_class	class	sub_class	direct_parent	mode
Hypoxanthine	0.877	8.90544e-05	0.0557481	OC1=NC=NC2=C1NC=N2	Organic compounds	Organoheterocyclic compounds	Imidazopyrimidines	Purines and purine derivatives	Hypoxanthines	positive
4,11,13,15-Tetrahydroridentin B	-0.731	0.000852654	0.266881	[H][C@@]12[C@H]3OC(=O)[C@@H](C)[C@@H]3CC[C@@]1(C)[C@H](O)C[C@H](O)[C@@H]2C	Organic compounds	Lipids and lipid-like molecules	Prenol lipids	Terpene lactones	Eudesmanolides, secoeudesmanolides, and derivatives	positive
Furo[3,2-c]pyran-4-one	-0.78	0.00718473	0.363773	O=C1OC=CC2=C1C=CO2	Organic compounds	Organoheterocyclic compounds	Furopyrans		Furopyrans	positive
3-Aminosalicylic acid	-0.682	0.00323698	0.363773	NC1=CC=CC(C(O)=O)=C1O	Organic compounds	Benzenoids	Benzene and substituted derivatives	Benzoic acids and derivatives	Aminosalicylic acids	positive
MG(22:4/0:0/0:0)	0.477	0.00729706	0.363773	[H][C@](O)(CO)COC(=O)CCCCC\C=C/C\C=C/C\C=C/C\C=C/CCCCC	Organic compounds	Lipids and lipid-like molecules	Glycerolipids	Monoradylglycerols	1-monoacylglycerols	positive
Thymine	0.521	0.00510296	0.363773	CC1=CNC(=O)NC1=O	Organic compounds	Organoheterocyclic compounds	Diazines	Pyrimidines and pyrimidine derivatives	Hydroxypyrimidines	positive
1,24,25-trihydroxyvitamin D3	0.525	0.00755439	0.363773	CC(CCC(O)C(C)(C)O)C1CCC2C(CCCC12C)=CC=C1CC(O)CC(O)C1=C	Organic compounds	Lipids and lipid-like molecules	Steroids and steroid derivatives	Vitamin D and derivatives	Vitamin D and derivatives	positive
5-Heneicosyl-1,3-benzenediol	0.564	0.00649391	0.363773	CCCCCCCCCCCCCCCCCCCCCC1=CC(O)=CC(O)=C1	Organic compounds	Benzenoids	Phenols	Benzenediols	Resorcinols	positive
Octadecanamide	0.662	0.00586907	0.363773	CCCCCCCCCCCCCCCCCC(N)=O	Organic compounds	Organic acids and derivatives	Carboximidic acids and derivatives	Carboximidic acids	Carboximidic acids	positive
N1,N10-Dicoumaroylspermidine	0.672	0.00709685	0.363773	OC1=CC=C(\C=C\C(=O)NCCCCNCCCNC(=O)\C=C\C2=CC=C(O)C=C2)C=C1	Organic compounds	Phenylpropanoids and polyketides	Cinnamic acids and derivatives	Hydroxycinnamic acids and derivatives	Coumaric acids and derivatives	positive
Osthenol	0.684	0.00434501	0.363773	CC(C)=CCC1=C(O)C=CC2=C1OC(=O)C=C2	Organic compounds	Phenylpropanoids and polyketides	Coumarins and derivatives	Hydroxycoumarins	7-hydroxycoumarins	positive
Docosapentaenoic acid (22n-3)	0.691	0.00434182	0.363773	CC\C=C/C\C=C/C\C=C/C\C=C/C\C=C/CCCCCC(O)=O	Organic compounds	Lipids and lipid-like molecules	Fatty Acyls	Fatty acids and conjugates	Very long-chain fatty acids	positive
Flurandrenolide	0.696	0.00553714	0.363773	[H][C@@]12C[C@@]3([H])[C@]4([H])C[C@]([H])(F)C5=CC(=O)CC[C@]5(C)[C@@]4([H])[C@@H](O)C[C@]3(C)[C@@]1(OC(C)(C)O2)C(=O)CO	Organic compounds	Lipids and lipid-like molecules	Steroids and steroid derivatives	Hydroxysteroids	21-hydroxysteroids	positive
Tyrosol glucuronide	-0.4	0.00997154	0.398318	[H][C@@]1(OC2=CC=C(CCO)C=C2)O[C@]([H])(C(O)=O)[C@@]([H])(O)[C@]([H])(O)[C@@]1([H])O	Organic compounds	Organic oxygen compounds	Organooxygen compounds	Carbohydrates and carbohydrate conjugates	Phenolic glycosides	positive
Dimethyl pimelimidate	0.546	0.00949806	0.398318	COC(=N)CCCCCC(=N)OC	Organic compounds	Organic acids and derivatives	Carboximidic acids and derivatives	Imidoesters	Imidoesters	positive
3-hydroxypristanic acid	0.407	0.0034583	0.881284	CC(C)CCCC(C)CCCC(C)CCC(O)C(C)C(O)=O	Organic compounds	Lipids and lipid-like molecules	Prenol lipids	Diterpenoids	Acyclic diterpenoids	negative
Dibutyl phthalate	0.581	0.00966218	0.881284	CCCCOC(=O)C1=CC=CC=C1C(=O)OCCCC	Organic compounds	Benzenoids	Benzene and substituted derivatives	Benzoic acids and derivatives	Benzoic acid esters	negative
Frenolicin B	1.046	0.00706975	0.881284	CCCC1OC2CC(=O)OC2C2=C1C(=O)C1=C(C=CC=C1O)C2=O	Organic compounds	Phenylpropanoids and polyketides	Isochromanequinones	Benzoisochromanequinones	Benzoisochromanequinones	negative

## Sheet: D.Plasma Metabolites
Feature	lfc	p	q	smiles	kingdom	super_class	class	sub_class	direct_parent	mode
3-Methylcatechol 1-sulfate	1.471	1.17719e-05	0.00513254	CC1=CC=CC(OS(O)(=O)=O)=C1O	Organic compounds	Organic acids and derivatives	Organic sulfuric acids and derivatives	Arylsulfates	Phenylsulfates	negative
Hippuric acid sulfate	0.836	0.000390892	0.0568096	OS(=O)(=O)OC(=O)CNC(=O)C1=CC=CC=C1						negative
6-Hydroxyindoxyl sulfate	1.055	0.000304822	0.0568096	CC1=CC2=C(C=C1)C(OS(O)(=O)=O)=CN2						negative
1,2,3,4-Tetrahydroisoquinoline-3-carboxylic acid	-0.501	0.000166385	0.0780345	OC(=O)C1CC2=CC=CC=C2CN1	Organic compounds	Organoheterocyclic compounds	Tetrahydroisoquinolines		Tetrahydroisoquinolines	positive
HPAA sulfate	1.11	0.000799814	0.0871797	CC(=O)NC1=CC=CC=C1OS(O)(=O)=O	Organic compounds	Organic acids and derivatives	Organic sulfuric acids and derivatives	Arylsulfates	Phenylsulfates	negative
Arabinosylhypoxanthine	-0.644	0.00287524	0.149832	OC[C@H]1OC([C@@H](O)[C@@H]1O)N1C=NC2=C1NC=NC2=O	Organic compounds	Nucleosides, nucleotides, and analogues	Purine nucleosides		Purine nucleosides	positive
4-OH-Retinal	0.351	0.0021156	0.149832	C\C(\C=C\C=C(/C)\C=C\C1=C(C)CCC(O)C1(C)C)=C/C=O	Organic compounds	Lipids and lipid-like molecules	Prenol lipids	Retinoids	Retinoids	positive
Vitamin A2	0.404	0.00272595	0.149832	C\C(=C/CO)\C=C\C=C(/C)\C=C\C1=C(C)C=CCC1(C)C	Organic compounds	Lipids and lipid-like molecules	Prenol lipids	Retinoids	Retinoids	positive
4-Ethoxybenzaldehyde	0.591	0.0013747	0.149832	CCOC1=CC=C(C=O)C=C1	Organic compounds	Benzenoids	Phenol ethers		Phenol ethers	positive
2-Hydroxydesogestrel	0.645	0.00180437	0.149832	CC[C@]12CC(=C)C3[C@@H](CCC4=CCC(O)C[C@H]34)C1CCC2(O)C#C	Organic compounds	Lipids and lipid-like molecules	Steroids and steroid derivatives	Estrane steroids	Estrane steroids	positive
6-Hydroxy-5-methoxyindole glucuronide	0.717	0.00256287	0.149832	COC1=C(O[C@@H]2O[C@@H]([C@@H](O)[C@H](O)[C@H]2O)C(O)=O)C=C2NC=CC2=C1	Organic compounds	Organic oxygen compounds	Organooxygen compounds	Carbohydrates and carbohydrate conjugates	Phenolic glycosides	positive
Shinanolone	0.741	0.00138476	0.149832	CC1=CC2=C(C(=O)CCC2O)C(O)=C1	Organic compounds	Benzenoids	Tetralins		Tetralins	positive
3,4-Dihydroxyphenylvaleric acid	0.772	0.00212639	0.149832	OC(=O)CCCCC1=CC(O)=C(O)C=C1	Organic compounds	Benzenoids	Phenols	Benzenediols	Catechols	positive
12 Hydroxy arachidonic acid	0.354	0.00275314	0.200062	CCCCC\C=C/C\C(O)=C/C\C=C/C\C=C\CCCC(O)=O	Organic compounds	Lipids and lipid-like molecules	Fatty Acyls	Fatty acids and conjugates	Long-chain fatty acids	negative
5-Hydroxy-6-methoxyindole glucuronide	0.772	0.00262493	0.200062	COC1=C(O[C@@H]2O[C@@H]([C@@H](O)[C@H](O)[C@H]2O)C(O)=O)C=C2C=CNC2=C1	Organic compounds	Organic oxygen compounds	Organooxygen compounds	Carbohydrates and carbohydrate conjugates	Phenolic glycosides	negative
12-HETrE	0.396	0.00349872	0.21792	[H]\C(CCCCC)=C(/[H])C[C@]([H])(O)C(\[H])=C(/[H])\C(\[H])=C(\[H])CCCCCCC(O)=O	Organic compounds	Lipids and lipid-like molecules	Fatty Acyls	Eicosanoids	Hydroxyeicosatrienoic acids	negative
Cotinine	0.947	0.00525521	0.246469	CN1C(CCC1=O)C1=CN=CC=C1	Organic compounds	Organoheterocyclic compounds	Pyridines and derivatives	Pyrrolidinylpyridines	Pyrrolidinylpyridines	positive
Sinapic acid	-0.41	0.00625483	0.266683	COC1=CC(\C=C\C(O)=O)=CC(OC)=C1O	Organic compounds	Phenylpropanoids and polyketides	Cinnamic acids and derivatives	Hydroxycinnamic acids and derivatives	Hydroxycinnamic acids	positive
Tetrahydrogestrinone	-0.228	0.00843703	0.282641	[H][C@@]12CC[C@@](O)(CC)[C@@]1(CC)C=CC1=C3CCC(=O)C=C3CC[C@@]21[H]	Organic compounds	Lipids and lipid-like molecules	Steroids and steroid derivatives	Estrane steroids	Estrogens and derivatives	positive
Methyl 3-phenylpropanoate	0.483	0.00822548	0.282641	COC(=O)CCC1=CC=CC=C1	Organic compounds	Lipids and lipid-like molecules	Fatty Acyls	Fatty acid esters	Fatty acid esters	positive
Nordiazepam	0.862	0.00784981	0.282641	ClC1=CC=C2NC(=O)CN=C(C3=CC=CC=C3)C2=C1	Organic compounds	Organoheterocyclic compounds	Benzodiazepines	1,4-benzodiazepines	1,4-benzodiazepines	positive
12-HEPE	0.391	0.0069149	0.361272	CC\C=C/C\C=C/CC(O)\C=C\C=C/C\C=C/CCCC(O)=O	Organic compounds	Lipids and lipid-like molecules	Fatty Acyls	Eicosanoids	Hydroxyeicosapentaenoic acids	negative
Isopropyl 4-hydroxybenzoate	0.458	0.00792279	0.361272	CC(C)OC(=O)C1=CC=C(O)C=C1	Organic compounds	Benzenoids	Benzene and substituted derivatives	Benzoic acids and derivatives	p-Hydroxybenzoic acid alkyl esters	negative
3-Methyloxindole	0.54	0.00828607	0.361272	CC1C(=O)NC2=CC=CC=C12	Organic compounds	Organoheterocyclic compounds	Indoles and derivatives	Indolines	Indolines	negative

## Sheet: E.SCFA
SCFA	Estimate	p
Fecal valeric acid	0.239	0.00464254
Fecal isovaleric acid	0.156	0.0419775
Fecal hexanoic acid	0.396	0.0352516
Plasma butyric acid	-0.143	0.00164081
