# Supplementary material for: A taxon-specific measurement of disruption in a multi-modal study of microbiomes and metabolomes reveals system-wide dysbiosis preceding HIV-1 infection
Source: Nat Commun. 2025 Nov 20;16:10204. doi: 10.1038/s41467-025-64822-z (PMC12635353; doi:10.1038/s41467-025-64822-z)
Supplement: Supplementary file 4 — Supplementary Data 2 [file 41467_2025_64822_MOESM4_ESM.xlsx]

## Sheet: A.Gut Species
Supplementary Data 2 (Trend analysis of gut microbiome and gut and plasma metabolites over sexual activity groups). Trend analysis over four sexual activity groups defined as the number of partners with whom a participant had receptive anal intercourse: G1, G2, G3, G4 correspond to groups with 0, 1, 2-5, and 6 or more receptive anal intercourse partners, respectively. Log-fold changes of absolute…
Feature	lfc_G2:G1	lfc_G3:G1	lfc_G4:G1	p	q
Alistipes shahii	-0.682	-1.314	-1.862	0	0
Prevotella stercorea	0.492	1.528	2.182	0	0
Desulfovibrio piger	0.493	1.644	2.336	0	0
Mogibacterium kristiansenii	0.675	1.876	3.554	0	0
Eggerthella lenta	-0.135	-0.45	-1.247	0.001	0.0192143
Phascolarctobacterium faecium	-0.852	-1.176	-1.812	0.003	0.0448333
Ruminococcus lactaris	-0.623	-0.78	-1.07	0.003	0.0448333
Ruminococcus gnavus	-0.17	-0.736	-1.003	0.003	0.0448333
Streptococcus salivarius	-0.088	-1.238	-1.662	0.004	0.0538
Clostridium spiroforme	-0.101	-1.046	-1.696	0.005	0.0640476
Alistipes putredinis	-0.66	-1.677	-1.81	0.008	0.0978182

## Sheet: B.Gut GO
Feature	Description	lfc_G2:G1	lfc_G3:G1	lfc_G4:G1	p	q	Ontology	Definition
GO:0051015	actin filament binding	-0.34	-1.09	-1.09	0	0	MF	Interacting selectively and non-covalently with an actin filament, also known as F-actin, a helical filamentous polymer of globular G-actin subunits.
GO:0006602	creatinine catabolic process	0	-0.201	-0.732	0	0	BP	The chemical reactions and pathways resulting in the breakdown of creatinine, 2-amino-1,5-dihydro-1-methyl-4H-imidazol-4-one, an end product of creatine metabolism and a normal constituent of urine.
GO:0008821	crossover junction endodeoxyribonuclease activity	0.062	0.264	0.352	0	0	MF	Catalysis of the endonucleolytic cleavage at a junction such as a reciprocal single-stranded crossover between two homologous DNA duplexes (Holliday junction).
GO:0015075	ion transmembrane transporter activity	0.094	0.29	0.59	0	0	MF	Enables the transfer of an ion from one side of a membrane to the other.
GO:0050355	triphosphatase activity	0.37	0.376	0.68	0	0	MF	Catalysis of the reaction: H(2)O + triphosphate = diphosphate + phosphate.
GO:0004038	allantoinase activity	0.267	0.396	0.776	0	0	MF	Catalysis of the reaction: allantoin + H2O = allantoate.
GO:0050897	cobalt ion binding	0.387	0.435	0.806	0	0	MF	Interacting selectively and non-covalently with a cobalt (Co) ion.
GO:0000256	allantoin catabolic process	0.317	0.44	0.809	0	0	BP	The chemical reactions and pathways resulting in the breakdown of allantoin, (2,5-dioxo-4-imidazolidinyl)urea.
GO:0098015	virus tail	0.281	0.281	0.934	0	0	CC	Part of the virion that may be used to recognize, attach and inject the viral genome and accessory proteins into the host cell.
GO:0006644	phospholipid metabolic process	0.154	0.389	1.043	0	0	BP	The chemical reactions and pathways involving phospholipids, any lipid containing phosphoric acid as a mono- or diester.
GO:0090305	nucleic acid phosphodiester bond hydrolysis	0.439	0.439	1.057	0	0	BP	The nucleic acid metabolic process in which the phosphodiester bonds between nucleotides are cleaved by hydrolysis.
GO:0006601	creatine biosynthetic process	0	-0.201	-0.732	0.001	0.0308696	BP	The chemical reactions and pathways resulting in the formation of creatine, N-[amino(imino)methyl]-N-methylglycine. Creatine is formed by a process beginning with amidino group transfer from L-arginine to glycine to form guanidinoacetate, followed by methyl group transfer from S-adenosyl-L-methionine to guanidinoacetate; it is then is phosphorylated to form a pool that stores high energy phosphat…
GO:0047789	creatininase activity	0	-0.201	-0.732	0.001	0.0308696	MF	Catalysis of the reaction: creatinine + H(2)O = creatine.
GO:0008775	acetate CoA-transferase activity	0	0.163	0.274	0.001	0.0308696	MF	Catalysis of the reaction: acyl-CoA + acetate = a fatty acid anion + acetyl-CoA.
GO:0004797	thymidine kinase activity	0.068	0.181	0.299	0.001	0.0308696	MF	Catalysis of the reaction: ATP + thymidine = ADP + thymidine 5'-phosphate.
GO:0030430	host cell cytoplasm	0.204	0.315	0.995	0.001	0.0308696	CC	The cytoplasm of a host cell.
GO:0031640	killing of cells of other organism	0	0	-1.095	0.002	0.0501176	BP	Any process in an organism that results in the killing of cells of another organism, including in some cases the death of the other organism. Killing here refers to the induction of death in one cell by another cell, not cell-autonomous death due to internal or other environmental conditions.
GO:0050829	defense response to Gram-negative bacterium	0	0	-1.095	0.002	0.0501176	BP	Reactions triggered in response to the presence of a Gram-negative bacterium that act to protect the cell or organism.
GO:0004149	dihydrolipoyllysine-residue succinyltransferase activity	0	-0.305	-0.989	0.002	0.0501176	MF	Catalysis of the reaction: succinyl-CoA + dihydrolipoamide = CoA + S-succinyldihydrolipoamide.
GO:0016977	chitosanase activity	0	-0.42	-0.892	0.002	0.0501176	MF	Catalysis of the endohydrolysis of beta-1,4-linkages between N-acetyl-D-glucosamine and D-glucosamine residues in a partly acetylated chitosan.
GO:0047304	2-aminoethylphosphonate-pyruvate transaminase activity	-0.095	-0.511	-0.629	0.002	0.0501176	MF	Catalysis of the reaction: (2-aminoethyl)phosphonate + pyruvate = L-alanine + phosphonoacetaldehyde.
GO:0019213	deacetylase activity	-0.034	-0.268	-0.593	0.002	0.0501176	MF	Catalysis of the hydrolysis of an acetyl group or groups from a substrate molecule.
GO:0006285	base-excision repair, AP site formation	0	0.38	0.737	0.002	0.0501176	BP	The formation of an AP site, a deoxyribose sugar with a missing base, by DNA glycosylase which recognizes an altered base in DNA and catalyzes its hydrolytic removal. This sugar phosphate is the substrate recognized by the AP endonuclease, which cuts the DNA phosphodiester backbone at the 5' side of the altered site to leave a gap which is subsequently repaired.
GO:0034057	RNA strand-exchange activity	0	0.254	0.797	0.002	0.0501176	MF	Facilitates the displacement of one strand of an RNA-RNA duplex and its replacement with a different strand of higher complementarity.
GO:0008955	peptidoglycan glycosyltransferase activity	0	0.227	0.81	0.002	0.0501176	MF	Catalysis of the reaction: [GlcNAc-(1,4)-Mur2Ac(oyl-L-Ala-gamma-D-Glu-L-Lys-D-Ala-D-Ala)](n)-diphosphoundecaprenol + GlcNAc-(1,4)-Mur2Ac(oyl-L-Ala-gamma-D-Glu-L-Lys-D-Ala-D-Ala)-diphosphoundecaprenol = [GlcNAc-(1,4)-Mur2Ac(oyl-L-Ala-gamma-D-Glu-L-Lys-D-Ala-D-Ala)](n+1)-diphosphoundecaprenol + undecaprenyl diphosphate.
GO:0004163	diphosphomevalonate decarboxylase activity	0.631	0.631	0.869	0.002	0.0501176	MF	Catalysis of the reaction: (R)-5-diphosphomevalonate + ATP = ADP + CO(2) + H(+) + isopentenyl diphosphate + phosphate.
GO:0019287	isopentenyl diphosphate biosynthetic process, mevalonate pathway	0.631	0.631	0.869	0.002	0.0501176	BP	The chemical reactions and pathways resulting in the formation of isopentenyl diphosphate, via the intermediate mevalonate. This pathway converts acetate, in the form of acetyl-CoA, to isopentenyl diphosphate (IPP), the fundamental unit in isoprenoid biosynthesis, through a series of mevalonate intermediates.
GO:0015794	glycerol-3-phosphate transmembrane transport	0.877	0.877	0.877	0.002	0.0501176	BP	The process in which glycerol-3-phosphate is transported across a membrane. Glycerol-3-phosphate is a phosphoric monoester of glycerol.
GO:0061929	gamma-glutamylaminecyclotransferase activity	0.932	0.932	0.932	0.002	0.0501176	MF	Catalysis of the reaction: epsilon-(L-gamma-glutamyl)-L-lysine = L-lysine + 5-oxo-L-proline.
GO:0031638	zymogen activation	0.957	0.957	0.957	0.002	0.0501176	BP	The proteolytic processing of an inactive enzyme to an active form.
GO:0016992	lipoate synthase activity	-0.201	-0.292	-1.076	0.003	0.0614423	MF	Catalysis of the reaction: protein N6-(octanoyl)lysine + 2 sulfur + 2 S-adenosyl-L-methionine = protein N6-(lipoyl)lysine + 2 L-methionine + 2 5'-deoxyadenosyl.
GO:0016722	oxidoreductase activity, oxidizing metal ions	0	-0.281	-0.769	0.003	0.0614423	MF	Catalysis of an oxidation-reduction in which the oxidation state of metal ion is altered.
GO:0004363	glutathione synthase activity	0	-0.132	-0.762	0.003	0.0614423	MF	Catalysis of the reaction: L-gamma-glutamyl-L-cysteine + ATP + glycine = ADP + glutathione + 2 H(+) + phosphate.
GO:0008746	NAD(P)+ transhydrogenase activity	-0.752	-0.752	-0.752	0.003	0.0614423	MF	Catalysis of the reaction: NADPH + H+ + NAD+ = NADP+ + NADH + H+.
GO:0033926	glycopeptide alpha-N-acetylgalactosaminidase activity	-0.215	-0.355	-0.666	0.003	0.0614423	MF	Catalysis of the reaction: D-galactosyl-3-(N-acetyl-alpha-D-galactosaminyl)-L-serine + H2O = D-galactosyl-3-N-acetyl-alpha-D-galactosamine + L-serine in mucin-type glycoproteins.
GO:0009097	isoleucine biosynthetic process	0.058	0.137	0.24	0.003	0.0614423	BP	The chemical reactions and pathways resulting in the formation of isoleucine, (2R*,3R*)-2-amino-3-methylpentanoic acid.
GO:0015668	Type III site-specific deoxyribonuclease activity	0.055	0.129	0.374	0.003	0.0614423	MF	Catalysis of the endonucleolytic cleavage of DNA to give double-stranded fragments with terminal 5'-phosphates. ATP hydrolysis is required. Cleavage is dependent on the presence of two copies of a specific recognition sequence in an inverse orientation in the DNA. Cleavage occurs at a specific distance from one of the recognition sites.
GO:0022869	protein-N(PI)-phosphohistidine-lactose phosphotransferase system transporter activity	0.133	0.271	0.696	0.003	0.0614423	MF	Catalysis of the PEP-dependent, phosphoryl transfer-driven transport of substances across a membrane. The transport happens by catalysis of the reaction: protein N-phosphohistidine + lactose(out) = protein histidine + lactose phosphate(in). This differs from primary and secondary active transport in that the solute is modified during transport.
GO:0000700	mismatch base pair DNA N-glycosylase activity	0	0.38	0.737	0.003	0.0614423	MF	Catalysis of the removal of single bases present in mismatches by the cleavage the N-C1' glycosidic bond between the target damaged DNA base and the deoxyribose sugar. The reaction releases a free base and leaves an apurinic/apyrimidinic (AP) site.
GO:0010608	posttranscriptional regulation of gene expression	0	0.254	0.797	0.003	0.0614423	BP	Any process that modulates the frequency, rate or extent of gene expression after the production of an RNA transcript.
GO:0033592	RNA strand annealing activity	0	0.254	0.797	0.003	0.0614423	MF	Facilitates the base-pairing of complementary single-stranded RNA.
GO:0016592	mediator complex	0	0.332	0.842	0.003	0.0614423	CC	A protein complex that interacts with the carboxy-terminal domain of the largest subunit of RNA polymerase II and plays an active role in transducing the signal from a transcription factor to the transcriptional machinery. The mediator complex is required for activation of transcription of most protein-coding genes, but can also act as a transcriptional corepressor. The Saccharomyces complex cont…
GO:0004198	calcium-dependent cysteine-type endopeptidase activity	0.207	0.482	0.853	0.003	0.0614423	MF	Catalysis of the hydrolysis of nonterminal peptide bonds in a polypeptide chain by a mechanism using a cysteine residue at the enzyme active center, and requiring the presence of calcium.
GO:0015413	nickel-transporting ATPase activity	0.686	0.865	0.865	0.003	0.0614423	MF	Enables the transfer of a solute or solutes from one side of a membrane to the other according to the reaction: ATP + H2O + Ni2+(out) = ADP + phosphate + Ni2+(in).
GO:0010045	response to nickel cation	0.704	0.892	0.892	0.003	0.0614423	BP	Any process that results in a change in state or activity of a cell or an organism (in terms of movement, secretion, enzyme production, gene expression, etc.) as a result of a nickel cation stimulus.
GO:0009088	threonine biosynthetic process	0.087	0.165	0.272	0.004	0.0774545	BP	The chemical reactions and pathways resulting in the formation of threonine (2-amino-3-hydroxybutyric acid), a polar, uncharged, essential amino acid found in peptide linkage in proteins.
GO:0000921	septin ring assembly	0.094	0.125	0.507	0.004	0.0774545	BP	The aggregation, arrangement and bonding together of septins and associated proteins to form an organized structure resembling a ring at the cell cortex.
GO:0015343	siderophore transmembrane transporter activity	0	0.241	0.604	0.004	0.0774545	MF	Enables the transfer of a solute or solutes from one side of a membrane to the other according to the reaction: siderophore-iron(out) + H+(out) = siderophore-iron(in) + H+(in).
GO:0015990	electron transport coupled proton transport	0.851	0.851	0.851	0.004	0.0774545	BP	The transport of protons against an electrochemical gradient, using energy from electron transport.
GO:0090729	toxin activity	-0.27	-0.518	-0.869	0.005	0.08875	MF	Interacting selectively with one or more biological molecules in another organism (the "target" organism), initiating pathogenesis (leading to an abnormal, generally detrimental state) in the target organism. The activity should refer to an evolved function of the active gene product, i.e. one that was selected for. Examples include the activity of botulinum toxin, and snake venom.
GO:0044659	cytolysis by virus of host cell	0	-0.391	-0.861	0.005	0.08875	BP	The killing by a virus of a cell in its host organism by means of the rupture of cell membranes and the loss of cytoplasm.
GO:0009654	photosystem II oxygen evolving complex	-0.067	-0.193	-0.829	0.005	0.08875	CC	A complex, composed of a cluster of manganese, calcium and chloride ions bound to extrinsic proteins, that catalyzes the splitting of water to O2 and 4 H+. In cyanobacteria there are five extrinsic proteins in OEC (PsbO, PsbP-like, PsbQ-like, PsbU and PsbV), while in plants there are only three (PsbO, PsbP and PsbQ).
GO:0009976	tocopherol cyclase activity	-0.082	-0.213	-0.656	0.005	0.08875	MF	Catalysis of the reaction: alkene group + alcohol group on same molecule = cyclic ether. Substrates are 2-methyl-6-phytyl-1,4- hydroquinone (forms delta-tocopherol) and 2,3-dimethyl-5-phytyl-1,4-hydroquinone (forms gamma-tocopherol).
GO:0009244	lipopolysaccharide core region biosynthetic process	0	0	0.676	0.005	0.08875	BP	The chemical reactions and pathways resulting in the formation of the core region of bacterial lipopolysaccharides, which contains ten saccharide residues.
GO:0008794	arsenate reductase (glutaredoxin) activity	0	0	-0.759	0.006	0.101429	MF	Catalysis of the reaction: arsenate + reduced glutaredoxin = arsenite + oxidized glutaredoxin. Glutaredoxin functions as the electron donor for arsenate reduction. The electron flow therefore is ( NADPH -> glutathione reductase (EC:1.6.4.2) -> ) glutathione -> glutaredoxin -> arsenate reductase, i.e. glutathione is reduced by glutathione reductase and glutaredoxin is reduced by glutathione.
GO:0016192	vesicle-mediated transport	0.448	0.511	0.691	0.006	0.101429	BP	A cellular transport process in which transported substances are moved in membrane-bounded vesicles; transported substances are enclosed in the vesicle lumen or located in the vesicle membrane. The process begins with a step that directs a substance to the forming vesicle, and includes vesicle budding and coating. Vesicles are then targeted to, and fuse with, an acceptor membrane.
GO:0009107	lipoate biosynthetic process	-0.201	-0.292	-1.076	0.007	0.115581	BP	The chemical reactions and pathways resulting in the formation of lipoate, 1,2-dithiolane-3-pentanoate, the anion derived from lipoic acid.
GO:0000724	double-strand break repair via homologous recombination	-0.052	-0.199	-0.341	0.007	0.115581	BP	The error-free repair of a double-strand break in DNA in which the broken DNA molecule is repaired using homologous sequences. A strand in the broken DNA searches for a homologous region in an intact chromosome to serve as the template for DNA synthesis. The restoration of two intact DNA molecules results in the exchange, reciprocal or nonreciprocal, of genetic material between the intact DNA mol…
GO:0008712	ADP-glyceromanno-heptose 6-epimerase activity	0	0.206	0.713	0.008	0.126222	MF	Catalysis of the reaction: ADP-D-glycero-D-manno-heptose = ADP-L-glycero-D-manno-heptose.
GO:0008854	exodeoxyribonuclease V activity	0.03	0.526	0.742	0.008	0.126222	MF	Catalysis of the exonucleolytic cleavage (in the presence of ATP) in either 5' to 3' or 3' to 5' direction to yield 5'-phosphooligonucleotides.
GO:0010033	response to organic substance	0.116	0.773	0.773	0.008	0.126222	BP	Any process that results in a change in state or activity of a cell or an organism (in terms of movement, secretion, enzyme production, gene expression, etc.) as a result of an organic substance stimulus.
GO:0006383	transcription by RNA polymerase III	-0.337	-0.808	-0.808	0.009	0.132207	BP	The synthesis of RNA from a DNA template by RNA polymerase III, originating at an RNAP III promoter.
GO:0008742	L-ribulose-phosphate 4-epimerase activity	0	-0.173	-0.419	0.009	0.132207	MF	Catalysis of the reaction: L-ribulose 5-phosphate = D-xylulose 5-phosphate.
GO:0019419	sulfate reduction	-0.104	-0.137	-0.272	0.009	0.132207	BP	The chemical reactions and pathways resulting in the reduction of sulfate to another sulfur-containing ion or compound such as hydrogen sulfide, adenosine-phosphosulfate (APS) or thiosulfate.
GO:0042744	hydrogen peroxide catabolic process	0	0	0.666	0.009	0.132207	BP	The chemical reactions and pathways resulting in the breakdown of hydrogen peroxide (H2O2).
GO:0006003	fructose 2,6-bisphosphate metabolic process	0.224	0.258	0.671	0.009	0.132207	BP	The chemical reactions and pathways involving fructose 2,6-bisphosphate. The D enantiomer is an important regulator of the glycolytic and gluconeogenic pathways. It inhibits fructose 1,6-bisphosphatase and activates phosphofructokinase.
GO:0008920	lipopolysaccharide heptosyltransferase activity	0	0	0.676	0.009	0.132207	MF	Catalysis of the reaction: a lipopolysaccharide + ADP-L-glycero-beta-D-manno-heptose = a heptosylated lipopolysaccharide + ADP + H+.

## Sheet: C.Gut Metabolites
Feature	lfc_G2:G1	lfc_G3:G1	lfc_G4:G1	p	q	smiles	kingdom	super_class	class	sub_class	direct_parent	mode
Protoporphyrinogen IX	-0.841	-0.841	-1.24	0	0	CC1=C2CC3=C(C)C(C=C)=C(CC4=C(C)C(C=C)=C(CC5=C(C)C(CCC(O)=O)=C(CC(N2)=C1CCC(O)=O)N5)N4)N3	Organic compounds	Organoheterocyclic compounds	Tetrapyrroles and derivatives	Porphyrins	Porphyrins	negative
1,8,15-Heptadecatriene-11,13-diyne	0	-0.085	-0.935	0	0	C\C=C/C#CC#CC\C=C\CCCCCC=C	Organic compounds	Hydrocarbons	Unsaturated hydrocarbons	Enynes	Enynes	positive
Guanine	0.062	0.238	0.862	0	0	NC1=NC(=O)C2=C(N1)N=CN2	Organic compounds	Organoheterocyclic compounds	Imidazopyrimidines	Purines and purine derivatives	Purines and purine derivatives	negative
PA(20:1/6 keto-PGF1alpha)	0.274	0.59	0.967	0	0	CCCCCCCC\C=C/CCCCCCCCCC(=O)OC[C@H](COP(O)(O)=O)OC(=O)CCCCC(=O)C[C@H]1[C@@H](O)C[C@@H](O)[C@@H]1\C=C\[C@@H](O)CCCCC						positive
PA(18:3(9,11,15)-OH(13)/10:0)	0.244	0.779	1.189	0	0	[H][C@@](COC(=O)CCCCCCC\C=C\C=C\C(O)C\C=C\CC)(COP(O)(O)=O)OC(=O)CCCCCCCCC						positive
20-Carboxy-leukotriene B4	0.122	0.536	1.213	0	0	O[C@@H](CCCC(O)=O)\C=C/C=C/C=C/[C@H](O)C\C=C/CCCCC(O)=O	Organic compounds	Lipids and lipid-like molecules	Fatty Acyls	Fatty acids and conjugates	Long-chain fatty acids	negative
PG(20:4/TXB2)	0.497	0.609	1.214	0	0	CCCCC[C@H](O)\C=C\[C@H]1OC(O)C[C@H](O)[C@@H]1C\C=C/CCCC(=O)O[C@H](COC(=O)CCCCCC\C=C/C\C=C/C\C=C/C\C=C/CC)COP(O)(=O)OC[C@@H](O)CO						positive
Gingerglycolipid B	0	0.874	1.246	0	0	CCCCC\C=C/C\C=C/CCCCCCCC(=O)OCC(O)COC1OC(COC2OC(CO)C(O)C(O)C2O)C(O)C(O)C1O	Organic compounds	Lipids and lipid-like molecules	Glycerolipids	Glycosylglycerols	Glycosylmonoacylglycerols	negative
Gingerglycolipid A	0.015	0.863	1.314	0	0	CC\C=C/C\C=C/C\C=C/CCCCCCCC(=O)OCC(O)COC1OC(COC2OC(CO)C(O)C(O)C2O)C(O)C(O)C1O	Organic compounds	Lipids and lipid-like molecules	Glycerolipids	Glycosylglycerols	Glycosylmonoacylglycerols	negative
Esculentic acid (Phytolacca)	0.449	0.89	1.381	0	0	CC1(CO)C(O)CCC2(C)C1CCC1(C)C2CC=C2C3CC(C)(CCC3(CCC12C)C(O)=O)C(O)=O	Organic compounds	Lipids and lipid-like molecules	Prenol lipids	Triterpenoids	Triterpenoids	negative
Stercobilinogen	0	1.004	1.404	0	0	[H][C@@]1(CC2=C(C)C(CCC(O)=O)=C(CC3=C(CCC(O)=O)C(C)=C(C[C@]4([H])NC(=O)[C@H](C)[C@H]4CC)N3)N2)NC(=O)[C@H](CC)[C@H]1C	Organic compounds	Organoheterocyclic compounds	Tetrapyrroles and derivatives	Bilirubins	Bilirubins	negative
N1,N10-Dicoumaroylspermidine	0.714	1.132	1.608	0	0	OC1=CC=C(\C=C\C(=O)NCCCCNCCCNC(=O)\C=C\C2=CC=C(O)C=C2)C=C1	Organic compounds	Phenylpropanoids and polyketides	Cinnamic acids and derivatives	Hydroxycinnamic acids and derivatives	Coumaric acids and derivatives	positive
Gluconolactone	-0.022	-0.303	-0.811	0.001	0.0784444	OC[C@H]1OC(=O)[C@H](O)[C@@H](O)[C@@H]1O	Organic compounds	Organic oxygen compounds	Organooxygen compounds	Carbohydrates and carbohydrate conjugates	Gluconolactones	negative
Tryptophan butyl ester	0	0.504	0.906	0.001	0.0784444	CCCCOC(=O)C(N)CC1=CNC2=CC=CC=C12	Organic compounds	Organic acids and derivatives	Carboxylic acids and derivatives	Amino acids, peptides, and analogues	Alpha amino acid esters	negative
Cercosporamide	0.167	0.167	1.156	0.002	0.1412	CC(=O)C1=C(O)C=C2OC3=C(C(O)=CC(O)=C3C(N)=O)C2(C)C1=O	Organic compounds	Benzenoids	Benzene and substituted derivatives	Benzoic acids and derivatives	Salicylic acid and derivatives	negative
Monascoflavin	0.189	0.657	0.657	0.003	0.192545	CCCCCC(=O)C1C2CC3=C(COC(\C=C/C)=C3)C(=O)C2(C)OC1=O	Organic compounds	Organic oxygen compounds	Organooxygen compounds	Carbonyl compounds	Cyclohexenones	negative
PA(10:0/18:3(9,11,15)-OH(13))	0.007	0.749	1.091	0.004	0.235333	[H][C@@](COC(=O)CCCCCCCCC)(COP(O)(O)=O)OC(=O)CCCCCCC\C=C\C=C\C(O)C\C=C\CC						negative
Furo[3,2-c]pyran-4-one	-0.032	-0.36	-1.199	0.009	0.298095	O=C1OC=CC2=C1C=CO2	Organic compounds	Organoheterocyclic compounds	Furopyrans		Furopyrans	positive
DG(8:0/10:0/0:0)	-0.366	-0.366	-0.842	0.008	0.298095	[H][C@](CO)(COC(=O)CCCCCCC)OC(=O)CCCCCCCCC	Organic compounds	Lipids and lipid-like molecules	Glycerolipids	Diradylglycerols	1,2-diacylglycerols	positive
Citreoviridin D	0	-0.165	-0.84	0.006	0.298095	COC1=C(C)C(=O)OC(\C=C/C=C/C=C\C(\C)=C\C2(C)OC(C)C(C)(O)C2O)=C1C	Organic compounds	Organoheterocyclic compounds	Pyrans	Pyranones and derivatives	Pyranones and derivatives	positive
Arecoline	0.308	0.424	0.572	0.009	0.298095	COC(=O)C1=CCCN(C)C1	Organic compounds	Alkaloids and derivatives			Alkaloids and derivatives	positive
alpha-Micropteroxanthin B	0.281	0.345	0.604	0.009	0.298095	C\C(CCCO)=C/C=C/C=C(\C)/C=C/C=C(\C)/C=C/C1C(C)=CC(O)CC1(C)C	Organic compounds	Lipids and lipid-like molecules	Prenol lipids	Sesterterpenoids	Sesterterpenoids	positive
Ecgonine	0.244	0.522	0.625	0.004	0.298095	CN1C2CCC1[C@H]([C@@H](O)C2)C(O)=O	Organic compounds	Alkaloids and derivatives	Tropane alkaloids		Tropane alkaloids	positive
Adenine	0	0.326	0.75	0.005	0.298095	NC1=C2NC=NC2=NC=N1	Organic compounds	Organoheterocyclic compounds	Imidazopyrimidines	Purines and purine derivatives	6-aminopurines	positive
Adenosine	0	0.064	0.778	0.003	0.298095	NC1=C2N=CN([C@@H]3O[C@H](CO)[C@@H](O)[C@H]3O)C2=NC=N1	Organic compounds	Nucleosides, nucleotides, and analogues	Purine nucleosides		Purine nucleosides	positive
Pyridoxal	0.163	0.41	1.003	0.004	0.298095	CC1=NC=C(CO)C(C=O)=C1O	Organic compounds	Organoheterocyclic compounds	Pyridines and derivatives	Pyridine carboxaldehydes	Pyridoxals and derivatives	positive
Octa-3,5-dienedioylcarnitine	0	0.393	1.115	0.009	0.298095	C[N+](C)(C)CC(CC([O-])=O)OC(=O)CC=CC=CCC(O)=O	Organic compounds	Lipids and lipid-like molecules	Fatty Acyls	Fatty acid esters	Acyl carnitines	positive
strophanthidin	1.018	1.037	1.174	0.005	0.298095	CC12CCC3C(CCC4(O)CC(O)CCC34C=O)C1(O)CCC2C1=CC(=O)OC1	Organic compounds	Lipids and lipid-like molecules	Steroids and steroid derivatives	Steroid lactones	Cardenolides and derivatives	positive
Drospirenone	0.768	1.054	1.334	0.009	0.298095	[H][C@@]12C[C@]1([H])[C@@]1([H])[C@]3([H])[C@]4([H])C[C@]4([H])[C@@]4(CCC(=O)O4)[C@@]3(C)CC[C@]1([H])[C@@]1(C)CCC(=O)C=C21	Organic compounds	Lipids and lipid-like molecules	Steroids and steroid derivatives	Steroid lactones	Spironolactones and derivatives	positive
Neoandrographolide	1.407	1.529	1.83	0.009	0.298095	CC1(COC2OC(CO)C(O)C(O)C2O)CCCC2(C)C(CCC3=CCOC3=O)C(=C)CCC12	Organic compounds	Lipids and lipid-like molecules	Prenol lipids	Terpene glycosides	Diterpene glycosides	positive
Austalide H	0.835	0.835	0.835	0.006	0.325846	COC(=O)CCC1(C)C2CC3=C(OC2(C)CC(O)C1C(C)(C)O)C(C)=C1COC(=O)C1=C3OC	Organic compounds	Organoheterocyclic compounds	Benzopyrans	1-benzopyrans	Xanthenes	negative
N-Acetylneuraminic acid	-0.208	-0.372	-0.729	0.009	0.366074	[H][C@]1(O[C@@](O)(C[C@H](O)[C@H]1NC(C)=O)C(O)=O)[C@H](O)[C@H](O)CO	Organic compounds	Organic oxygen compounds	Organooxygen compounds	Carbohydrates and carbohydrate conjugates	N-acylneuraminic acids	negative
Molindone	0.021	0.604	0.742	0.009	0.366074	CCC1=C(C)NC2=C1C(=O)C(CN1CCOCC1)CC2	Organic compounds	Organoheterocyclic compounds	Indoles and derivatives		Indoles and derivatives	negative

## Sheet: D.Plasma Metabolites
Feature	lfc_G2:G1	lfc_G3:G1	lfc_G4:G1	p	q	smiles	kingdom	super_class	class	sub_class	direct_parent	mode
MG(14:1/0:0/0:0)	-0.442	-0.651	-1.196	0	0	[H][C@](O)(CO)COC(=O)CCCCCCC\C=C/CCCC	Organic compounds	Lipids and lipid-like molecules	Glycerolipids	Monoradylglycerols	1-monoacylglycerols	negative
Sinapic acid	0	0	-0.861	0	0	COC1=CC(\C=C\C(O)=O)=CC(OC)=C1O	Organic compounds	Phenylpropanoids and polyketides	Cinnamic acids and derivatives	Hydroxycinnamic acids and derivatives	Hydroxycinnamic acids	positive
1,2,3,4-Tetrahydroisoquinoline-3-carboxylic acid	-0.316	-0.502	-0.841	0	0	OC(=O)C1CC2=CC=CC=C2CN1	Organic compounds	Organoheterocyclic compounds	Tetrahydroisoquinolines		Tetrahydroisoquinolines	positive
2-Indolecarboxylic acid	0.138	0.338	0.637	0	0	OC(=O)C1=CC2=C(N1)C=CC=C2	Organic compounds	Organoheterocyclic compounds	Indoles and derivatives	Indolecarboxylic acids and derivatives	Indolecarboxylic acids and derivatives	negative
2,8-Dihydroxyquinoline-betaglucuronide	0.001	0.315	0.884	0	0	O[C@H]1[C@H](OC2=NC3=C(C=CC=C3O)C=C2)O[C@@H]([C@@H](O)[C@@H]1O)C(O)=O	Organic compounds	Organic oxygen compounds	Organooxygen compounds	Carbohydrates and carbohydrate conjugates	O-glucuronides	positive
6-Hydroxy-5-methoxyindole glucuronide	0.273	0.911	1.892	0	0	COC1=C(O[C@@H]2O[C@@H]([C@@H](O)[C@H](O)[C@H]2O)C(O)=O)C=C2NC=CC2=C1	Organic compounds	Organic oxygen compounds	Organooxygen compounds	Carbohydrates and carbohydrate conjugates	Phenolic glycosides	positive
Hippuric acid sulfate	0.299	0.825	2.017	0	0	OS(=O)(=O)OC(=O)CNC(=O)C1=CC=CC=C1						negative
5-Hydroxy-6-methoxyindole glucuronide	0.216	0.895	2.031	0	0	COC1=C(O[C@@H]2O[C@@H]([C@@H](O)[C@H](O)[C@H]2O)C(O)=O)C=C2C=CNC2=C1	Organic compounds	Organic oxygen compounds	Organooxygen compounds	Carbohydrates and carbohydrate conjugates	Phenolic glycosides	negative
3-Methylcatechol 1-sulfate	0.897	0.991	2.099	0	0	CC1=CC=CC(OS(O)(=O)=O)=C1O	Organic compounds	Organic acids and derivatives	Organic sulfuric acids and derivatives	Arylsulfates	Phenylsulfates	negative
6-Hydroxyindoxyl sulfate	0.66	1.347	2.48	0	0	CC1=CC2=C(C=C1)C(OS(O)(=O)=O)=CN2						negative
HPAA sulfate	0.611	1.455	2.602	0	0	CC(=O)NC1=CC=CC=C1OS(O)(=O)=O	Organic compounds	Organic acids and derivatives	Organic sulfuric acids and derivatives	Arylsulfates	Phenylsulfates	negative
Pyrogallol-2-O-sulphate	-0.335	-0.528	-0.867	0.001	0.0484444	OC1=CC=CC(O)=C1OS(O)(=O)=O	Organic compounds	Organic acids and derivatives	Organic sulfuric acids and derivatives	Arylsulfates	Phenylsulfates	negative
3-Methyloxindole	0.354	0.538	0.978	0.001	0.0484444	CC1C(=O)NC2=CC=CC=C12	Organic compounds	Organoheterocyclic compounds	Indoles and derivatives	Indolines	Indolines	negative
Oleoyl glycine	-0.374	-0.611	-0.839	0.001	0.0781667	CCCCCCCC\C=C/CCCCCCCC(=O)NCC(O)=O	Organic compounds	Organic acids and derivatives	Carboxylic acids and derivatives	Amino acids, peptides, and analogues	N-acyl-alpha amino acids	positive
Velaresol	-0.038	-0.038	-0.688	0.001	0.0781667	OC(=O)CCCCOC1=CC=CC(O)=C1C=O	Organic compounds	Organic oxygen compounds	Organooxygen compounds	Carbonyl compounds	Hydroxybenzaldehydes	positive
3-Methoxy-4-hydroxyphenylethyleneglycol sulfate	-0.263	-0.263	-0.769	0.002	0.0792727	COC1=C(OS(O)(=O)=O)C=CC(=C1)C(O)CO	Organic compounds	Organic acids and derivatives	Organic sulfuric acids and derivatives	Arylsulfates	Phenylsulfates	negative
N-Phenylacetylglutamic acid	0.114	0.114	0.705	0.002	0.0792727	OC(=O)CC[C@H](NC(=O)CC1=CC=CC=C1)C(O)=O	Organic compounds	Organic acids and derivatives	Carboxylic acids and derivatives	Amino acids, peptides, and analogues	Glutamic acid and derivatives	negative
Butyl butyrate	-0.572	-0.697	-0.912	0.002	0.104222	CCCCOC(=O)CCC	Organic compounds	Lipids and lipid-like molecules	Fatty Acyls	Fatty acid esters	Fatty acid esters	positive
1-Hydroxyacorenone	0.514	0.712	0.98	0.002	0.104222	CC(C)C1(O)C(=O)CC(C)C11CC=C(C)C(=O)C1	Organic compounds	Organic oxygen compounds	Organooxygen compounds	Carbonyl compounds	Cyclohexenones	positive
Shinanolone	0.53	0.714	1.052	0.002	0.104222	CC1=CC2=C(C(=O)CCC2O)C(O)=C1	Organic compounds	Benzenoids	Tetralins		Tetralins	positive
Stercobilin	0.278	0.526	1.037	0.003	0.1407	CC[C@H]1[C@H](CC2=C(C)C(CCC(O)=O)=C(N2)\C=C2/N=C(C[C@@H]3NC(=O)[C@H](CC)[C@H]3C)C(C)=C2CCC(O)=O)NC(=O)[C@@H]1C	Organic compounds	Organoheterocyclic compounds	Tetrapyrroles and derivatives	Bilirubins	Bilirubins	positive
Phenylacetylglutamine	0.093	0.093	0.536	0.004	0.145333	NC(=O)CC[C@H](NC(=O)CC1=CC=CC=C1)C(O)=O	Organic compounds	Organic acids and derivatives	Carboxylic acids and derivatives	Amino acids, peptides, and analogues	N-acyl-alpha amino acids	negative
alpha-CEHC glucuronide	-0.257	-0.257	-0.866	0.006	0.1635	CC1=C(O[C@@H]2O[C@@H]([C@@H](O)[C@H](O)[C@H]2O)C(O)=O)C(C)=C2CC[C@@](C)(CCC(O)=O)OC2=C1C	Organic compounds	Organic oxygen compounds	Organooxygen compounds	Carbohydrates and carbohydrate conjugates	Phenolic glycosides	negative
Madlongiside C	-0.135	-0.151	-0.798	0.005	0.1635	CC1(C)CCC2(CCC3(C)C(=CCC4C5(C)CC(O)C(O)C(C)(CO)C5C(O)CC34C)C2C1)C(=O)OC1OCC(O)C(O)C1O	Organic compounds	Lipids and lipid-like molecules	Prenol lipids	Triterpenoids	Triterpenoids	negative
alpha-CEHC	-0.235	-0.335	-0.746	0.006	0.1635	CC1=C(O)C(C)=C2CCC(C)(CCC(O)=O)OC2=C1C	Organic compounds	Organoheterocyclic compounds	Benzopyrans	1-benzopyrans	1-benzopyrans	negative
3,17-Androstanediol glucuronide	0.191	0.344	0.487	0.006	0.1635	[H][C@@]12CC[C@H](O)[C@@]1(C)CC[C@@]1([H])[C@@]2([H])CC[C@@]2([H])C[C@@H](CC[C@]12C)OC(=O)[C@H]1O[C@@H](O)[C@H](O)[C@@H](O)[C@@H]1O	Organic compounds	Benzenoids	Benzene and substituted derivatives	Benzophenones	Benzophenones	negative
Androsterone sulfate	0	0.111	0.496	0.007	0.169556	[H][C@@]12CCC(=O)[C@@]1(C)CC[C@@]1([H])[C@@]2([H])CC[C@@]2([H])C[C@@H](CC[C@]12C)OS(O)(=O)=O	Organic compounds	Lipids and lipid-like molecules	Steroids and steroid derivatives	Sulfated steroids	Sulfated steroids	negative
Pregnenolone-3,21-disulfate	0	0	0.51	0.007	0.169556	[H][C@@]1(CC[C@@]2([H])[C@]3([H])CC=C4C[C@]([H])(CC[C@]4(C)[C@@]3([H])CC[C@]12C)OS(O)(=O)=O)C(=O)COS(O)(=O)=O	Organic compounds	Lipids and lipid-like molecules	Steroids and steroid derivatives	Sulfated steroids	Sulfated steroids	negative
Diphenoquinone	-0.097	-0.211	-0.422	0.004	0.170545	O=C1C=CC(C=C1)=C1C=CC(=O)C=C1	Organic compounds	Organic oxygen compounds	Organooxygen compounds	Carbonyl compounds	P-quinomethanes	positive
Thromboxane B3	-0.389	-0.402	-0.787	0.008	0.1744	CC\C=C\CC(O)\C=C\C1OC(O)CC(O)C1C\C=C\CCCC(O)=O	Organic compounds	Lipids and lipid-like molecules	Fatty Acyls	Eicosanoids	Thromboxanes	negative
p-Cresol glucuronide	0	0.157	0.736	0.008	0.1744	CC1=CC=C(O[C@@H]2O[C@@H]([C@@H](O)[C@H](O)[C@H]2O)C(O)=O)C=C1	Organic compounds	Organic oxygen compounds	Organooxygen compounds	Carbohydrates and carbohydrate conjugates	Phenolic glycosides	negative
N-Palmitoyl Cysteine	-0.542	-0.657	-0.889	0.006	0.201	CCCCCCCCCCCCCCCC(=O)NC(CS)C(O)=O	Organic compounds	Lipids and lipid-like molecules	Fatty Acyls	Fatty acids and conjugates	Long-chain fatty acids	positive
2-Benzoxazolol	-0.217	-0.219	-0.56	0.006	0.201	O=C1NC2=CC=CC=C2O1	Organic compounds	Organoheterocyclic compounds	Benzoxazoles	Benzoxazolones	Benzoxazolones	positive
3,4-Dihydroxyphenylvaleric acid	0.635	0.766	1.144	0.006	0.201	OC(=O)CCCCC1=CC(O)=C(O)C=C1	Organic compounds	Benzenoids	Phenols	Benzenediols	Catechols	positive
Sorbitan laurate	-0.565	-0.711	-1.083	0.007	0.205187	CCCCCCCCCCCC(=O)OCC(O)C1OCC(O)C1O	Organic compounds	Lipids and lipid-like molecules	Fatty Acyls	Fatty acid esters	Fatty acid esters	positive
4-Hydroxybenzoic acid	-0.066	-0.145	-0.319	0.007	0.205187	OC(=O)C1=CC=C(O)C=C1	Organic compounds	Benzenoids	Benzene and substituted derivatives	Benzoic acids and derivatives	Hydroxybenzoic acid derivatives	positive
Sorbitan palmitate	-0.522	-0.667	-0.948	0.008	0.220706	CCCCCCCCCCCCCCCC(=O)OCC(O)C1OCC(O)C1O	Organic compounds	Lipids and lipid-like molecules	Fatty Acyls	Fatty acid esters	Fatty acid esters	positive
