# Supplementary material for: A taxon-specific measurement of disruption in a multi-modal study of microbiomes and metabolomes reveals system-wide dysbiosis preceding HIV-1 infection
Source: Nat Commun. 2025 Nov 20;16:10204. doi: 10.1038/s41467-025-64822-z (PMC12635353; doi:10.1038/s41467-025-64822-z)
Supplement: Supplementary file 5 — Supplementary Data 3 [file 41467_2025_64822_MOESM5_ESM.xlsx]

## Sheet: Sheet1
Supplementary Data 3 (Multi-omics analysis). Correlations between features obtained from Data Integration Analysis for Biomarker discovery using Latent cOmponents (DIABLO). Data modalities include gut species, gut microbial Gene Ontology (GO) terms (Gut_GO), gut metabolites from positive and negative ion channels (MTB_Gut), and plasma metabolites from positive and negative ion channels (MTB_Plasm…
	feature1	feature2	coefficient	data_mdality1	data_mdality2
1	s__Oscillibacter_sp._MCC667_Species	Chenodeoxycholylvaline_Neg	-0.931427	Gut_Species	MTB_Gut
2	s__Oscillibacter_sp._MCC667_Species	Chenodeoxycholylisoleucine_Neg	-0.923766	Gut_Species	MTB_Gut
3	Chenodeoxycholylvaline_Neg	12 Hydroxy arachidonic acid_Neg	0.919704	MTB_Gut	MTB_Plasma
4	Chenodeoxycholylisoleucine_Neg	12 Hydroxy arachidonic acid_Neg	0.918226	MTB_Gut	MTB_Plasma
5	Chenodeoxycholylisoleucine_Neg	12-HETrE_Neg	0.913578	MTB_Gut	MTB_Plasma
6	Chenodeoxycholylvaline_Neg	12-HETrE_Neg	0.912338	MTB_Gut	MTB_Plasma
7	s__Oscillibacter_sp._MCC667_Species	12 Hydroxy arachidonic acid_Neg	-0.901963	Gut_Species	MTB_Plasma
8	s__Oscillibacter_sp._MCC667_Species	12-HETrE_Neg	-0.896541	Gut_Species	MTB_Plasma
9	s__Mogibacterium_kristiansenii_Species	6-Hydroxy-5-methoxyindole glucuronide_Pos	0.895067	Gut_Species	MTB_Plasma
10	Chenodeoxycholylvaline_Neg	12-HEPE_Neg	0.890935	MTB_Gut	MTB_Plasma
11	Chenodeoxycholylisoleucine_Neg	12-HEPE_Neg	0.88868	MTB_Gut	MTB_Plasma
12	s__Mogibacterium_kristiansenii_Species	6-Hydroxyindoxyl sulfate_Neg	0.887842	Gut_Species	MTB_Plasma
13	Chenodeoxycholylisoleucine_Neg	Vitamin A2_Pos	0.887297	MTB_Gut	MTB_Plasma
14	Chenodeoxycholylvaline_Neg	Vitamin A2_Pos	0.886147	MTB_Gut	MTB_Plasma
15	s__Oscillibacter_sp._MCC667_Species	12-HEPE_Neg	-0.873201	Gut_Species	MTB_Plasma
16	s__Mogibacterium_kristiansenii_Species	Hippuric acid sulfate_Neg	0.872512	Gut_Species	MTB_Plasma
17	s__Oscillibacter_sp._MCC667_Species	Vitamin A2_Pos	-0.870767	Gut_Species	MTB_Plasma
18	s__Mogibacterium_kristiansenii_Species	HPAA sulfate_Neg	0.867168	Gut_Species	MTB_Plasma
19	s__Mogibacterium_kristiansenii_Species	2,8-Dihydroxyquinoline-betaglucuronide_Pos	0.855095	Gut_Species	MTB_Plasma
20	Chenodeoxycholylisoleucine_Neg	4-OH-Retinal_Pos	0.852631	MTB_Gut	MTB_Plasma
21	Dimethyl pimelimidate_Pos	12 Hydroxy arachidonic acid_Neg	0.851555	MTB_Gut	MTB_Plasma
22	Chenodeoxycholylvaline_Neg	4-OH-Retinal_Pos	0.850571	MTB_Gut	MTB_Plasma
23	Dimethyl pimelimidate_Pos	12-HETrE_Neg	0.85023	MTB_Gut	MTB_Plasma
24	s__Oscillibacter_sp._MCC667_Species	Dimethyl pimelimidate_Pos	-0.849889	Gut_Species	MTB_Gut
25	s__Oscillibacter_sp._MCC667_Species	4-OH-Retinal_Pos	-0.836445	Gut_Species	MTB_Plasma
26	s__Vescimonas_fastidiosa_Species	Chenodeoxycholylvaline_Neg	-0.829763	Gut_Species	MTB_Gut
27	GO:0098662:inorganic cation transmembrane transport_GO	6-Hydroxy-5-methoxyindole glucuronide_Pos	0.825898	Gut_GO	MTB_Plasma
28	Dimethyl pimelimidate_Pos	Vitamin A2_Pos	0.825712	MTB_Gut	MTB_Plasma
29	Esculentic acid (Phytolacca)_Neg	6-Hydroxy-5-methoxyindole glucuronide_Pos	0.823425	MTB_Gut	MTB_Plasma
30	Dimethyl pimelimidate_Pos	12-HEPE_Neg	0.823246	MTB_Gut	MTB_Plasma
31	GO:0098662:inorganic cation transmembrane transport_GO	6-Hydroxyindoxyl sulfate_Neg	0.817234	Gut_GO	MTB_Plasma
32	Esculentic acid (Phytolacca)_Neg	6-Hydroxyindoxyl sulfate_Neg	0.815455	MTB_Gut	MTB_Plasma
33	GO:0009376:HslUV protease complex_GO	6-Hydroxy-5-methoxyindole glucuronide_Pos	0.812883	Gut_GO	MTB_Plasma
34	s__Vescimonas_fastidiosa_Species	Chenodeoxycholylisoleucine_Neg	-0.812453	Gut_Species	MTB_Gut
35	GO:0098662:inorganic cation transmembrane transport_GO	HPAA sulfate_Neg	0.808227	Gut_GO	MTB_Plasma
36	GO:0098662:inorganic cation transmembrane transport_GO	Hippuric acid sulfate_Neg	0.804507	Gut_GO	MTB_Plasma
37	GO:0009376:HslUV protease complex_GO	6-Hydroxyindoxyl sulfate_Neg	0.804347	Gut_GO	MTB_Plasma
38	Esculentic acid (Phytolacca)_Neg	HPAA sulfate_Neg	0.803106	MTB_Gut	MTB_Plasma
39	Esculentic acid (Phytolacca)_Neg	Hippuric acid sulfate_Neg	0.802292	MTB_Gut	MTB_Plasma
40	GO:0004784:superoxide dismutase activity_GO	12-HETrE_Neg	-0.801063	Gut_GO	MTB_Plasma
41	GO:0006801:superoxide metabolic process_GO	12-HETrE_Neg	-0.799151	Gut_GO	MTB_Plasma
42	GO:0009376:HslUV protease complex_GO	HPAA sulfate_Neg	0.795525	Gut_GO	MTB_Plasma
43	GO:0004784:superoxide dismutase activity_GO	12 Hydroxy arachidonic acid_Neg	-0.794559	Gut_GO	MTB_Plasma
44	Dimethyl pimelimidate_Pos	4-OH-Retinal_Pos	0.794504	MTB_Gut	MTB_Plasma
45	GO:0006801:superoxide metabolic process_GO	12 Hydroxy arachidonic acid_Neg	-0.793185	Gut_GO	MTB_Plasma
46	GO:0004784:superoxide dismutase activity_GO	Chenodeoxycholylisoleucine_Neg	-0.792381	Gut_GO	MTB_Gut
47	GO:0006801:superoxide metabolic process_GO	Chenodeoxycholylisoleucine_Neg	-0.79201	Gut_GO	MTB_Gut
48	GO:0009376:HslUV protease complex_GO	Hippuric acid sulfate_Neg	0.791827	Gut_GO	MTB_Plasma
49	GO:0050897:cobalt ion binding_GO	6-Hydroxy-5-methoxyindole glucuronide_Pos	0.791101	Gut_GO	MTB_Plasma
50	GO:0098662:inorganic cation transmembrane transport_GO	2,8-Dihydroxyquinoline-betaglucuronide_Pos	0.788366	Gut_GO	MTB_Plasma
51	Esculentic acid (Phytolacca)_Neg	2,8-Dihydroxyquinoline-betaglucuronide_Pos	0.786223	MTB_Gut	MTB_Plasma
52	GO:0006801:superoxide metabolic process_GO	Chenodeoxycholylvaline_Neg	-0.784566	Gut_GO	MTB_Gut
53	GO:0004784:superoxide dismutase activity_GO	Chenodeoxycholylvaline_Neg	-0.784227	Gut_GO	MTB_Gut
54	GO:0050897:cobalt ion binding_GO	6-Hydroxyindoxyl sulfate_Neg	0.78396	Gut_GO	MTB_Plasma
55	s__Vescimonas_fastidiosa_Species	12 Hydroxy arachidonic acid_Neg	-0.778289	Gut_Species	MTB_Plasma
56	GO:0004784:superoxide dismutase activity_GO	Vitamin A2_Pos	-0.777807	Gut_GO	MTB_Plasma
57	Histidine_Pos	6-Hydroxy-5-methoxyindole glucuronide_Pos	-0.777328	MTB_Gut	MTB_Plasma
58	GO:0006801:superoxide metabolic process_GO	Vitamin A2_Pos	-0.775961	Gut_GO	MTB_Plasma
59	GO:0009376:HslUV protease complex_GO	2,8-Dihydroxyquinoline-betaglucuronide_Pos	0.77594	Gut_GO	MTB_Plasma
60	GO:0004038:allantoinase activity_GO	6-Hydroxy-5-methoxyindole glucuronide_Pos	0.775392	Gut_GO	MTB_Plasma
61	s__Oscillibacter_sp._MCC667_Species	GO:0004784:superoxide dismutase activity_GO	0.775368	Gut_Species	Gut_GO
62	s__Oscillibacter_sp._MCC667_Species	GO:0006801:superoxide metabolic process_GO	0.775228	Gut_Species	Gut_GO
63	PG(20:4/TXB2)_Pos	6-Hydroxy-5-methoxyindole glucuronide_Pos	0.772462	MTB_Gut	MTB_Plasma
64	GO:0050897:cobalt ion binding_GO	Hippuric acid sulfate_Neg	0.770947	Gut_GO	MTB_Plasma
65	Histidine_Pos	6-Hydroxyindoxyl sulfate_Neg	-0.769829	MTB_Gut	MTB_Plasma
66	GO:0004038:allantoinase activity_GO	6-Hydroxyindoxyl sulfate_Neg	0.769825	Gut_GO	MTB_Plasma
67	GO:0050897:cobalt ion binding_GO	HPAA sulfate_Neg	0.769497	Gut_GO	MTB_Plasma
68	GO:0004298:threonine-type endopeptidase activity_GO	6-Hydroxy-5-methoxyindole glucuronide_Pos	0.76824	Gut_GO	MTB_Plasma
69	GO:0004784:superoxide dismutase activity_GO	12-HEPE_Neg	-0.765791	Gut_GO	MTB_Plasma
70	GO:0019556:histidine catabolic process to glutamate and formamide_GO	12-HETrE_Neg	-0.765756	Gut_GO	MTB_Plasma
71	s__Vescimonas_fastidiosa_Species	12-HETrE_Neg	-0.765512	Gut_Species	MTB_Plasma
72	PG(20:4/TXB2)_Pos	6-Hydroxyindoxyl sulfate_Neg	0.764751	MTB_Gut	MTB_Plasma
73	GO:0006801:superoxide metabolic process_GO	12-HEPE_Neg	-0.764627	Gut_GO	MTB_Plasma
74	N1,N10-Dicoumaroylspermidine_Pos	6-Hydroxy-5-methoxyindole glucuronide_Pos	0.763904	MTB_Gut	MTB_Plasma
75	GO:0019556:histidine catabolic process to glutamate and formamide_GO	Chenodeoxycholylisoleucine_Neg	-0.762704	Gut_GO	MTB_Gut
76	GO:0019556:histidine catabolic process to glutamate and formamide_GO	12 Hydroxy arachidonic acid_Neg	-0.761343	Gut_GO	MTB_Plasma
77	GO:0004298:threonine-type endopeptidase activity_GO	6-Hydroxyindoxyl sulfate_Neg	0.759335	Gut_GO	MTB_Plasma
78	Histidine_Pos	HPAA sulfate_Neg	-0.758047	MTB_Gut	MTB_Plasma
79	Histidine_Pos	Hippuric acid sulfate_Neg	-0.757385	MTB_Gut	MTB_Plasma
80	GO:0019556:histidine catabolic process to glutamate and formamide_GO	Chenodeoxycholylvaline_Neg	-0.757294	Gut_GO	MTB_Gut
81	GO:0044205:'de novo' UMP biosynthetic process_GO	6-Hydroxy-5-methoxyindole glucuronide_Pos	0.75701	Gut_GO	MTB_Plasma
82	N1,N10-Dicoumaroylspermidine_Pos	6-Hydroxyindoxyl sulfate_Neg	0.7564	MTB_Gut	MTB_Plasma
83	GO:0004038:allantoinase activity_GO	Hippuric acid sulfate_Neg	0.756053	Gut_GO	MTB_Plasma
84	s__Vescimonas_fastidiosa_Species	12-HEPE_Neg	-0.755933	Gut_Species	MTB_Plasma
85	GO:0050897:cobalt ion binding_GO	2,8-Dihydroxyquinoline-betaglucuronide_Pos	0.755526	Gut_GO	MTB_Plasma
86	GO:0004298:threonine-type endopeptidase activity_GO	HPAA sulfate_Neg	0.755224	Gut_GO	MTB_Plasma
87	PG(20:4/TXB2)_Pos	HPAA sulfate_Neg	0.75435	MTB_Gut	MTB_Plasma
88	GO:0044205:'de novo' UMP biosynthetic process_GO	6-Hydroxyindoxyl sulfate_Neg	0.752751	Gut_GO	MTB_Plasma
89	PG(20:4/TXB2)_Pos	Hippuric acid sulfate_Neg	0.752569	MTB_Gut	MTB_Plasma
90	GO:0004784:superoxide dismutase activity_GO	4-OH-Retinal_Pos	-0.751129	Gut_GO	MTB_Plasma
91	PA(20:1/6 keto-PGF1alpha)_Pos	6-Hydroxy-5-methoxyindole glucuronide_Pos	0.749403	MTB_Gut	MTB_Plasma
92	GO:0006801:superoxide metabolic process_GO	4-OH-Retinal_Pos	-0.749163	Gut_GO	MTB_Plasma
93	GO:0004038:allantoinase activity_GO	HPAA sulfate_Neg	0.748425	Gut_GO	MTB_Plasma
94	GO:0004298:threonine-type endopeptidase activity_GO	Hippuric acid sulfate_Neg	0.748098	Gut_GO	MTB_Plasma
95	s__Oscillibacter_sp._MCC667_Species	GO:0019556:histidine catabolic process to glutamate and formamide_GO	0.747099	Gut_Species	Gut_GO
96	s__Mogibacterium_kristiansenii_Species	Esculentic acid (Phytolacca)_Neg	0.747085	Gut_Species	MTB_Gut
97	GO:0004053:arginase activity_GO	6-Hydroxy-5-methoxyindole glucuronide_Pos	0.746867	Gut_GO	MTB_Plasma
98	1,24,25-trihydroxyvitamin D3_Pos	6-Hydroxy-5-methoxyindole glucuronide_Pos	0.746566	MTB_Gut	MTB_Plasma
99	N1,N10-Dicoumaroylspermidine_Pos	HPAA sulfate_Neg	0.7455	MTB_Gut	MTB_Plasma
100	GO:0004784:superoxide dismutase activity_GO	Dimethyl pimelimidate_Pos	-0.745238	Gut_GO	MTB_Gut
101	N1,N10-Dicoumaroylspermidine_Pos	Hippuric acid sulfate_Neg	0.744266	MTB_Gut	MTB_Plasma
102	GO:0006801:superoxide metabolic process_GO	Dimethyl pimelimidate_Pos	-0.74411	Gut_GO	MTB_Gut
103	s__Vescimonas_fastidiosa_Species	Vitamin A2_Pos	-0.743669	Gut_Species	MTB_Plasma
104	GO:0019556:histidine catabolic process to glutamate and formamide_GO	Vitamin A2_Pos	-0.743561	Gut_GO	MTB_Plasma
105	s__Mogibacterium_kristiansenii_Species	GO:0098662:inorganic cation transmembrane transport_GO	0.74231	Gut_Species	Gut_GO
106	Histidine_Pos	2,8-Dihydroxyquinoline-betaglucuronide_Pos	-0.742217	MTB_Gut	MTB_Plasma
107	PA(20:1/6 keto-PGF1alpha)_Pos	6-Hydroxyindoxyl sulfate_Neg	0.741713	MTB_Gut	MTB_Plasma
108	GO:0004038:allantoinase activity_GO	2,8-Dihydroxyquinoline-betaglucuronide_Pos	0.740989	Gut_GO	MTB_Plasma
109	GO:0004053:arginase activity_GO	6-Hydroxyindoxyl sulfate_Neg	0.740418	Gut_GO	MTB_Plasma
110	1,24,25-trihydroxyvitamin D3_Pos	6-Hydroxyindoxyl sulfate_Neg	0.739475	MTB_Gut	MTB_Plasma
111	GO:0044205:'de novo' UMP biosynthetic process_GO	Hippuric acid sulfate_Neg	0.738471	Gut_GO	MTB_Plasma
112	PG(20:4/TXB2)_Pos	2,8-Dihydroxyquinoline-betaglucuronide_Pos	0.737487	MTB_Gut	MTB_Plasma
113	GO:0071522:ureidoglycine aminohydrolase activity_GO	6-Hydroxy-5-methoxyindole glucuronide_Pos	0.735853	Gut_GO	MTB_Plasma
114	s__Vescimonas_fastidiosa_Species	Dimethyl pimelimidate_Pos	-0.73583	Gut_Species	MTB_Gut
115	GO:0019556:histidine catabolic process to glutamate and formamide_GO	12-HEPE_Neg	-0.734331	Gut_GO	MTB_Plasma
116	GO:0004298:threonine-type endopeptidase activity_GO	2,8-Dihydroxyquinoline-betaglucuronide_Pos	0.733054	Gut_GO	MTB_Plasma
117	PA(20:1/6 keto-PGF1alpha)_Pos	HPAA sulfate_Neg	0.732677	MTB_Gut	MTB_Plasma
118	GO:0071522:ureidoglycine aminohydrolase activity_GO	6-Hydroxyindoxyl sulfate_Neg	0.73183	Gut_GO	MTB_Plasma
119	s__Mogibacterium_kristiansenii_Species	GO:0009376:HslUV protease complex_GO	0.730525	Gut_Species	Gut_GO
120	PA(20:1/6 keto-PGF1alpha)_Pos	Hippuric acid sulfate_Neg	0.730043	MTB_Gut	MTB_Plasma
121	N1,N10-Dicoumaroylspermidine_Pos	2,8-Dihydroxyquinoline-betaglucuronide_Pos	0.729355	MTB_Gut	MTB_Plasma
122	GO:0004053:arginase activity_GO	Hippuric acid sulfate_Neg	0.727925	Gut_GO	MTB_Plasma
123	1,24,25-trihydroxyvitamin D3_Pos	HPAA sulfate_Neg	0.727596	MTB_Gut	MTB_Plasma
124	1,24,25-trihydroxyvitamin D3_Pos	Hippuric acid sulfate_Neg	0.727444	MTB_Gut	MTB_Plasma
125	GO:0044205:'de novo' UMP biosynthetic process_GO	HPAA sulfate_Neg	0.725931	Gut_GO	MTB_Plasma
126	GO:0004053:arginase activity_GO	HPAA sulfate_Neg	0.725287	Gut_GO	MTB_Plasma
127	GO:0004073:aspartate-semialdehyde dehydrogenase activity_GO	6-Hydroxy-5-methoxyindole glucuronide_Pos	0.725172	Gut_GO	MTB_Plasma
128	GO:0044205:'de novo' UMP biosynthetic process_GO	2,8-Dihydroxyquinoline-betaglucuronide_Pos	0.723804	Gut_GO	MTB_Plasma
129	s__Mogibacterium_kristiansenii_Species	GO:0004038:allantoinase activity_GO	0.723797	Gut_Species	Gut_GO
130	GO:0000256:allantoin catabolic process_GO	6-Hydroxy-5-methoxyindole glucuronide_Pos	0.723249	Gut_GO	MTB_Plasma
131	s__Mogibacterium_kristiansenii_Species	GO:0050897:cobalt ion binding_GO	0.723153	Gut_Species	Gut_GO
132	GO:0004073:aspartate-semialdehyde dehydrogenase activity_GO	6-Hydroxyindoxyl sulfate_Neg	0.71986	Gut_GO	MTB_Plasma
133	s__Mogibacterium_kristiansenii_Species	GO:0044205:'de novo' UMP biosynthetic process_GO	0.718945	Gut_Species	Gut_GO
134	GO:0000256:allantoin catabolic process_GO	6-Hydroxyindoxyl sulfate_Neg	0.7185	Gut_GO	MTB_Plasma
135	GO:0071522:ureidoglycine aminohydrolase activity_GO	Hippuric acid sulfate_Neg	0.717865	Gut_GO	MTB_Plasma
136	GO:0019556:histidine catabolic process to glutamate and formamide_GO	4-OH-Retinal_Pos	-0.717425	Gut_GO	MTB_Plasma
137	PA(20:1/6 keto-PGF1alpha)_Pos	2,8-Dihydroxyquinoline-betaglucuronide_Pos	0.715403	MTB_Gut	MTB_Plasma
138	GO:0019556:histidine catabolic process to glutamate and formamide_GO	Dimethyl pimelimidate_Pos	-0.714639	Gut_GO	MTB_Gut
139	GO:0043743:LPPG:FO 2-phospho-L-lactate transferase activity_GO	6-Hydroxy-5-methoxyindole glucuronide_Pos	0.713567	Gut_GO	MTB_Plasma
140	GO:0004053:arginase activity_GO	2,8-Dihydroxyquinoline-betaglucuronide_Pos	0.713377	Gut_GO	MTB_Plasma
141	1,24,25-trihydroxyvitamin D3_Pos	2,8-Dihydroxyquinoline-betaglucuronide_Pos	0.71288	MTB_Gut	MTB_Plasma
142	s__Catenibacterium_mitsuokai_Species	6-Hydroxy-5-methoxyindole glucuronide_Pos	0.711769	Gut_Species	MTB_Plasma
143	s__Vescimonas_fastidiosa_Species	4-OH-Retinal_Pos	-0.711499	Gut_Species	MTB_Plasma
144	s__Blautia_wexlerae_Species	Chenodeoxycholylvaline_Neg	0.709495	Gut_Species	MTB_Gut
145	s__Catenibacterium_mitsuokai_Species	6-Hydroxyindoxyl sulfate_Neg	0.707275	Gut_Species	MTB_Plasma
146	GO:0004073:aspartate-semialdehyde dehydrogenase activity_GO	Hippuric acid sulfate_Neg	0.707055	Gut_GO	MTB_Plasma
147	GO:0005542:folic acid binding_GO	Chenodeoxycholylisoleucine_Neg	-0.705983	Gut_GO	MTB_Gut
148	GO:0043743:LPPG:FO 2-phospho-L-lactate transferase activity_GO	6-Hydroxyindoxyl sulfate_Neg	0.705869	Gut_GO	MTB_Plasma
149	s__Mogibacterium_kristiansenii_Species	Histidine_Pos	-0.705519	Gut_Species	MTB_Gut
150	GO:0000256:allantoin catabolic process_GO	Hippuric acid sulfate_Neg	0.70534	Gut_GO	MTB_Plasma
151	GO:0071522:ureidoglycine aminohydrolase activity_GO	HPAA sulfate_Neg	0.705168	Gut_GO	MTB_Plasma
152	GO:0071522:ureidoglycine aminohydrolase activity_GO	2,8-Dihydroxyquinoline-betaglucuronide_Pos	0.703613	Gut_GO	MTB_Plasma
153	GO:0005542:folic acid binding_GO	12-HETrE_Neg	-0.703548	Gut_GO	MTB_Plasma
154	GO:0005542:folic acid binding_GO	Chenodeoxycholylvaline_Neg	-0.703393	Gut_GO	MTB_Gut
155	GO:0005542:folic acid binding_GO	12 Hydroxy arachidonic acid_Neg	-0.701295	Gut_GO	MTB_Plasma
156	Bisphenol B_Neg	6-Hydroxy-5-methoxyindole glucuronide_Pos	0.701037	MTB_Gut	MTB_Plasma
157	GO:0004073:aspartate-semialdehyde dehydrogenase activity_GO	HPAA sulfate_Neg	0.700381	Gut_GO	MTB_Plasma
158	s__Mogibacterium_kristiansenii_Species	GO:0071522:ureidoglycine aminohydrolase activity_GO	0.700081	Gut_Species	Gut_GO
159	GO:0043743:LPPG:FO 2-phospho-L-lactate transferase activity_GO	HPAA sulfate_Neg	0.699162	Gut_GO	MTB_Plasma
160	s__Mogibacterium_kristiansenii_Species	PG(20:4/TXB2)_Pos	0.698388	Gut_Species	MTB_Gut
161	GO:0000256:allantoin catabolic process_GO	HPAA sulfate_Neg	0.696305	Gut_GO	MTB_Plasma
162	GO:0098662:inorganic cation transmembrane transport_GO	Esculentic acid (Phytolacca)_Neg	0.696229	Gut_GO	MTB_Gut
163	GO:0043743:LPPG:FO 2-phospho-L-lactate transferase activity_GO	Hippuric acid sulfate_Neg	0.695024	Gut_GO	MTB_Plasma
164	Bisphenol B_Neg	6-Hydroxyindoxyl sulfate_Neg	0.694433	MTB_Gut	MTB_Plasma
165	s__Catenibacterium_mitsuokai_Species	Hippuric acid sulfate_Neg	0.694195	Gut_Species	MTB_Plasma
166	GO:0004073:aspartate-semialdehyde dehydrogenase activity_GO	2,8-Dihydroxyquinoline-betaglucuronide_Pos	0.692963	Gut_GO	MTB_Plasma
167	s__Oscillibacter_sp._MCC667_Species	GO:0005542:folic acid binding_GO	0.692302	Gut_Species	Gut_GO
168	s__Mogibacterium_kristiansenii_Species	N1,N10-Dicoumaroylspermidine_Pos	0.691926	Gut_Species	MTB_Gut
169	GO:0000256:allantoin catabolic process_GO	2,8-Dihydroxyquinoline-betaglucuronide_Pos	0.691303	Gut_GO	MTB_Plasma
170	s__Mogibacterium_kristiansenii_Species	GO:0004053:arginase activity_GO	0.685785	Gut_Species	Gut_GO
171	GO:0009376:HslUV protease complex_GO	Esculentic acid (Phytolacca)_Neg	0.685286	Gut_GO	MTB_Gut
172	s__Catenibacterium_mitsuokai_Species	HPAA sulfate_Neg	0.684523	Gut_Species	MTB_Plasma
173	GO:0005542:folic acid binding_GO	Vitamin A2_Pos	-0.683192	Gut_GO	MTB_Plasma
174	Bisphenol B_Neg	Hippuric acid sulfate_Neg	0.683097	MTB_Gut	MTB_Plasma
175	Bisphenol B_Neg	HPAA sulfate_Neg	0.683005	MTB_Gut	MTB_Plasma
176	s__Blautia_wexlerae_Species	Chenodeoxycholylisoleucine_Neg	0.682479	Gut_Species	MTB_Gut
177	Methyl 2-(10-heptadecenyl)-6-hydroxybenzoate_Neg	6-Hydroxy-5-methoxyindole glucuronide_Pos	0.68201	MTB_Gut	MTB_Plasma
178	s__Mogibacterium_kristiansenii_Species	GO:0004298:threonine-type endopeptidase activity_GO	0.681627	Gut_Species	Gut_GO
179	s__Olsenella_uli_Species	6-Hydroxy-5-methoxyindole glucuronide_Pos	0.681151	Gut_Species	MTB_Plasma
180	GO:0043743:LPPG:FO 2-phospho-L-lactate transferase activity_GO	2,8-Dihydroxyquinoline-betaglucuronide_Pos	0.681072	Gut_GO	MTB_Plasma
181	s__Catenibacterium_mitsuokai_Species	2,8-Dihydroxyquinoline-betaglucuronide_Pos	0.680388	Gut_Species	MTB_Plasma
182	s__Mogibacterium_kristiansenii_Species	GO:0000256:allantoin catabolic process_GO	0.679763	Gut_Species	Gut_GO
183	s__Mogibacterium_kristiansenii_Species	1,24,25-trihydroxyvitamin D3_Pos	0.67877	Gut_Species	MTB_Gut
184	GO:0005542:folic acid binding_GO	12-HEPE_Neg	-0.676964	Gut_GO	MTB_Plasma
185	Methyl 2-(10-heptadecenyl)-6-hydroxybenzoate_Neg	6-Hydroxyindoxyl sulfate_Neg	0.67628	MTB_Gut	MTB_Plasma
186	s__Mogibacterium_kristiansenii_Species	GO:0004073:aspartate-semialdehyde dehydrogenase activity_GO	0.675808	Gut_Species	Gut_GO
187	s__Olsenella_uli_Species	6-Hydroxyindoxyl sulfate_Neg	0.675431	Gut_Species	MTB_Plasma
188	s__Mogibacterium_kristiansenii_Species	PA(20:1/6 keto-PGF1alpha)_Pos	0.67535	Gut_Species	MTB_Gut
189	Bisphenol B_Neg	2,8-Dihydroxyquinoline-betaglucuronide_Pos	0.669423	MTB_Gut	MTB_Plasma
190	Methyl 2-(10-heptadecenyl)-6-hydroxybenzoate_Neg	Hippuric acid sulfate_Neg	0.664759	MTB_Gut	MTB_Plasma
191	s__Olsenella_uli_Species	Hippuric acid sulfate_Neg	0.663922	Gut_Species	MTB_Plasma
192	GO:0050897:cobalt ion binding_GO	Esculentic acid (Phytolacca)_Neg	0.66291	Gut_GO	MTB_Gut
193	Methyl 2-(10-heptadecenyl)-6-hydroxybenzoate_Neg	HPAA sulfate_Neg	0.661659	MTB_Gut	MTB_Plasma
194	s__Olsenella_uli_Species	HPAA sulfate_Neg	0.660814	Gut_Species	MTB_Plasma
195	GO:0005542:folic acid binding_GO	Dimethyl pimelimidate_Pos	-0.658828	Gut_GO	MTB_Gut
196	GO:0005542:folic acid binding_GO	4-OH-Retinal_Pos	-0.658546	Gut_GO	MTB_Plasma
197	GO:0098662:inorganic cation transmembrane transport_GO	Histidine_Pos	-0.657005	Gut_GO	MTB_Gut
198	PS(20:32-OH(5,6)/18:0)_Neg	12-HETrE_Neg	0.656851	MTB_Gut	MTB_Plasma
199	GO:0098662:inorganic cation transmembrane transport_GO	PG(20:4/TXB2)_Pos	0.655506	Gut_GO	MTB_Gut
200	PS(20:32-OH(5,6)/18:0)_Neg	12 Hydroxy arachidonic acid_Neg	0.654686	MTB_Gut	MTB_Plasma
201	GO:0050355:triphosphatase activity_GO	6-Hydroxy-5-methoxyindole glucuronide_Pos	0.653793	Gut_GO	MTB_Plasma
202	Ganolucidic acid C_Neg	6-Hydroxy-5-methoxyindole glucuronide_Pos	0.652014	MTB_Gut	MTB_Plasma
203	Methyl 2-(10-heptadecenyl)-6-hydroxybenzoate_Neg	2,8-Dihydroxyquinoline-betaglucuronide_Pos	0.651479	MTB_Gut	MTB_Plasma
204	s__Olsenella_uli_Species	2,8-Dihydroxyquinoline-betaglucuronide_Pos	0.65066	Gut_Species	MTB_Plasma
205	GO:0004298:threonine-type endopeptidase activity_GO	Esculentic acid (Phytolacca)_Neg	0.650538	Gut_GO	MTB_Gut
206	GO:0098662:inorganic cation transmembrane transport_GO	N1,N10-Dicoumaroylspermidine_Pos	0.647014	Gut_GO	MTB_Gut
207	GO:0009376:HslUV protease complex_GO	Histidine_Pos	-0.646677	Gut_GO	MTB_Gut
208	s__Oscillibacter_sp._MCC667_Species	PS(20:32-OH(5,6)/18:0)_Neg	-0.646152	Gut_Species	MTB_Gut
209	GO:0050355:triphosphatase activity_GO	6-Hydroxyindoxyl sulfate_Neg	0.64614	Gut_GO	MTB_Plasma
210	Hematoporphyrin IX_Neg	6-Hydroxy-5-methoxyindole glucuronide_Pos	-0.645341	MTB_Gut	MTB_Plasma
211	Ganolucidic acid C_Neg	6-Hydroxyindoxyl sulfate_Neg	0.645304	MTB_Gut	MTB_Plasma
212	GO:0009376:HslUV protease complex_GO	PG(20:4/TXB2)_Pos	0.645223	Gut_GO	MTB_Gut
213	GO:0004038:allantoinase activity_GO	Esculentic acid (Phytolacca)_Neg	0.644812	Gut_GO	MTB_Gut
214	GO:0050355:triphosphatase activity_GO	HPAA sulfate_Neg	0.643015	Gut_GO	MTB_Plasma
215	s__Vescimonas_fastidiosa_Species	GO:0006801:superoxide metabolic process_GO	0.642878	Gut_Species	Gut_GO
216	s__Dorea_formicigenerans_Species	12-HETrE_Neg	0.642632	Gut_Species	MTB_Plasma
217	s__Vescimonas_fastidiosa_Species	GO:0004784:superoxide dismutase activity_GO	0.640875	Gut_Species	Gut_GO
218	s__Mogibacterium_kristiansenii_Species	GO:0043743:LPPG:FO 2-phospho-L-lactate transferase activity_GO	0.639116	Gut_Species	Gut_GO
219	Hematoporphyrin IX_Neg	6-Hydroxyindoxyl sulfate_Neg	-0.638253	MTB_Gut	MTB_Plasma
220	s__Dorea_formicigenerans_Species	12 Hydroxy arachidonic acid_Neg	0.638132	Gut_Species	MTB_Plasma
221	GO:0098662:inorganic cation transmembrane transport_GO	PA(20:1/6 keto-PGF1alpha)_Pos	0.638046	Gut_GO	MTB_Gut
222	s__Mogibacterium_kristiansenii_Species	Bisphenol B_Neg	0.637942	Gut_Species	MTB_Gut
223	PS(20:32-OH(5,6)/18:0)_Neg	Vitamin A2_Pos	0.637845	MTB_Gut	MTB_Plasma
224	s__Dorea_formicigenerans_Species	Chenodeoxycholylisoleucine_Neg	0.637756	Gut_Species	MTB_Gut
225	Ganolucidic acid C_Neg	HPAA sulfate_Neg	0.637539	MTB_Gut	MTB_Plasma
226	GO:0009376:HslUV protease complex_GO	N1,N10-Dicoumaroylspermidine_Pos	0.636855	Gut_GO	MTB_Gut
227	GO:0050355:triphosphatase activity_GO	Hippuric acid sulfate_Neg	0.63663	Gut_GO	MTB_Plasma
228	s__Blautia_wexlerae_Species	12 Hydroxy arachidonic acid_Neg	0.636093	Gut_Species	MTB_Plasma
229	Ganolucidic acid C_Neg	Hippuric acid sulfate_Neg	0.635164	MTB_Gut	MTB_Plasma
230	Hematoporphyrin IX_Neg	HPAA sulfate_Neg	-0.63282	MTB_Gut	MTB_Plasma
231	s__Dorea_formicigenerans_Species	Chenodeoxycholylvaline_Neg	0.632164	Gut_Species	MTB_Gut
232	PS(20:32-OH(5,6)/18:0)_Neg	12-HEPE_Neg	0.631954	MTB_Gut	MTB_Plasma
233	Cyclo(Leu-Phe)_Neg	6-Hydroxy-5-methoxyindole glucuronide_Pos	0.631324	MTB_Gut	MTB_Plasma
234	GO:0098662:inorganic cation transmembrane transport_GO	1,24,25-trihydroxyvitamin D3_Pos	0.629876	Gut_GO	MTB_Gut
235	Hematoporphyrin IX_Neg	Hippuric acid sulfate_Neg	-0.628534	MTB_Gut	MTB_Plasma
236	GO:0009376:HslUV protease complex_GO	PA(20:1/6 keto-PGF1alpha)_Pos	0.628054	Gut_GO	MTB_Gut
237	s__Mogibacterium_kristiansenii_Species	Methyl 2-(10-heptadecenyl)-6-hydroxybenzoate_Neg	0.627902	Gut_Species	MTB_Gut
238	GO:0050897:cobalt ion binding_GO	Histidine_Pos	-0.625843	Gut_GO	MTB_Gut
239	GO:0044205:'de novo' UMP biosynthetic process_GO	Esculentic acid (Phytolacca)_Neg	0.625479	Gut_GO	MTB_Gut
240	Cyclo(Leu-Phe)_Neg	6-Hydroxyindoxyl sulfate_Neg	0.625419	MTB_Gut	MTB_Plasma
241	GO:0004053:arginase activity_GO	Esculentic acid (Phytolacca)_Neg	0.624835	Gut_GO	MTB_Gut
242	s__Vescimonas_fastidiosa_Species	GO:0019556:histidine catabolic process to glutamate and formamide_GO	0.624823	Gut_Species	Gut_GO
243	s__Dorea_formicigenerans_Species	Vitamin A2_Pos	0.623989	Gut_Species	MTB_Plasma
244	GO:0050355:triphosphatase activity_GO	2,8-Dihydroxyquinoline-betaglucuronide_Pos	0.623825	Gut_GO	MTB_Plasma
245	Ganolucidic acid C_Neg	2,8-Dihydroxyquinoline-betaglucuronide_Pos	0.622426	MTB_Gut	MTB_Plasma
246	GO:0050897:cobalt ion binding_GO	PG(20:4/TXB2)_Pos	0.621463	Gut_GO	MTB_Gut
247	s__Blautia_wexlerae_Species	12-HEPE_Neg	0.620783	Gut_Species	MTB_Plasma
248	s__Ruminococcus_gnavus_Species	Chenodeoxycholylvaline_Neg	0.619994	Gut_Species	MTB_Gut
249	GO:0009376:HslUV protease complex_GO	1,24,25-trihydroxyvitamin D3_Pos	0.619966	Gut_GO	MTB_Gut
250	Hematoporphyrin IX_Neg	2,8-Dihydroxyquinoline-betaglucuronide_Pos	-0.615911	MTB_Gut	MTB_Plasma
251	s__Blautia_wexlerae_Species	12-HETrE_Neg	0.615909	Gut_Species	MTB_Plasma
252	s__Dorea_formicigenerans_Species	12-HEPE_Neg	0.615248	Gut_Species	MTB_Plasma
253	Cyclo(Leu-Phe)_Neg	Hippuric acid sulfate_Neg	0.615181	MTB_Gut	MTB_Plasma
254	Cyclo(Leu-Phe)_Neg	HPAA sulfate_Neg	0.614915	MTB_Gut	MTB_Plasma
255	PS(20:32-OH(5,6)/18:0)_Neg	4-OH-Retinal_Pos	0.614857	MTB_Gut	MTB_Plasma
256	GO:0050897:cobalt ion binding_GO	N1,N10-Dicoumaroylspermidine_Pos	0.614795	Gut_GO	MTB_Gut
257	GO:0004298:threonine-type endopeptidase activity_GO	PG(20:4/TXB2)_Pos	0.614442	Gut_GO	MTB_Gut
258	GO:0004298:threonine-type endopeptidase activity_GO	Histidine_Pos	-0.613684	Gut_GO	MTB_Gut
259	Chenodeoxycholylisoleucine_Neg	2-Hydroxydesogestrel_Pos	0.611955	MTB_Gut	MTB_Plasma
260	GO:0004038:allantoinase activity_GO	Histidine_Pos	-0.609105	Gut_GO	MTB_Gut
261	Chenodeoxycholylvaline_Neg	2-Hydroxydesogestrel_Pos	0.607736	MTB_Gut	MTB_Plasma
262	GO:0071522:ureidoglycine aminohydrolase activity_GO	Esculentic acid (Phytolacca)_Neg	0.607593	Gut_GO	MTB_Gut
263	Austalide A_Neg	6-Hydroxy-5-methoxyindole glucuronide_Pos	-0.607543	MTB_Gut	MTB_Plasma
264	s__Catenibacterium_mitsuokai_Species	GO:0044205:'de novo' UMP biosynthetic process_GO	0.605701	Gut_Species	Gut_GO
265	GO:0004298:threonine-type endopeptidase activity_GO	N1,N10-Dicoumaroylspermidine_Pos	0.605472	Gut_GO	MTB_Gut
266	s__Collinsella_bouchesdurhonensis_Species	6-Hydroxy-5-methoxyindole glucuronide_Pos	0.604726	Gut_Species	MTB_Plasma
267	s__Blautia_wexlerae_Species	Dimethyl pimelimidate_Pos	0.604368	Gut_Species	MTB_Gut
268	s__Bacteroides_uniformis_Species	6-Hydroxy-5-methoxyindole glucuronide_Pos	-0.603699	Gut_Species	MTB_Plasma
269	GO:0004073:aspartate-semialdehyde dehydrogenase activity_GO	Esculentic acid (Phytolacca)_Neg	0.603415	Gut_GO	MTB_Gut
270	Cyclo(Leu-Phe)_Neg	2,8-Dihydroxyquinoline-betaglucuronide_Pos	0.602868	MTB_Gut	MTB_Plasma
271	GO:0050897:cobalt ion binding_GO	PA(20:1/6 keto-PGF1alpha)_Pos	0.602538	Gut_GO	MTB_Gut
272	s__Dorea_formicigenerans_Species	4-OH-Retinal_Pos	0.602335	Gut_Species	MTB_Plasma
273	GO:0043743:LPPG:FO 2-phospho-L-lactate transferase activity_GO	Esculentic acid (Phytolacca)_Neg	0.602269	Gut_GO	MTB_Gut
274	s__Collinsella_bouchesdurhonensis_Species	6-Hydroxyindoxyl sulfate_Neg	0.601568	Gut_Species	MTB_Plasma
275	s__Bacteroides_uniformis_Species	6-Hydroxyindoxyl sulfate_Neg	-0.601418	Gut_Species	MTB_Plasma
276	GO:0050897:cobalt ion binding_GO	1,24,25-trihydroxyvitamin D3_Pos	0.601275	Gut_GO	MTB_Gut
277	Austalide A_Neg	6-Hydroxyindoxyl sulfate_Neg	-0.60124	MTB_Gut	MTB_Plasma
278	GO:0004038:allantoinase activity_GO	PG(20:4/TXB2)_Pos	0.601167	Gut_GO	MTB_Gut
279	GO:0000256:allantoin catabolic process_GO	Esculentic acid (Phytolacca)_Neg	0.599925	Gut_GO	MTB_Gut
280	GO:0004298:threonine-type endopeptidase activity_GO	PA(20:1/6 keto-PGF1alpha)_Pos	0.59981	Gut_GO	MTB_Gut
281	s__Oscillibacter_sp._MCC667_Species	2-Hydroxydesogestrel_Pos	-0.599473	Gut_Species	MTB_Plasma
282	s__Dorea_formicigenerans_Species	Dimethyl pimelimidate_Pos	0.598742	Gut_Species	MTB_Gut
283	s__Blautia_wexlerae_Species	Vitamin A2_Pos	0.598534	Gut_Species	MTB_Plasma
284	GO:0004038:allantoinase activity_GO	N1,N10-Dicoumaroylspermidine_Pos	0.596445	Gut_GO	MTB_Gut
285	s__Catenibacterium_mitsuokai_Species	GO:0004038:allantoinase activity_GO	0.59549	Gut_Species	Gut_GO
286	Austalide A_Neg	HPAA sulfate_Neg	-0.594257	MTB_Gut	MTB_Plasma
287	Frenolicin B_Neg	6-Hydroxy-5-methoxyindole glucuronide_Pos	0.592141	MTB_Gut	MTB_Plasma
288	Austalide A_Neg	Hippuric acid sulfate_Neg	-0.591828	MTB_Gut	MTB_Plasma
289	s__Catenibacterium_mitsuokai_Species	GO:0071522:ureidoglycine aminohydrolase activity_GO	0.591202	Gut_Species	Gut_GO
290	GO:0044205:'de novo' UMP biosynthetic process_GO	Histidine_Pos	-0.59113	Gut_GO	MTB_Gut
291	GO:0098662:inorganic cation transmembrane transport_GO	Bisphenol B_Neg	0.590919	Gut_GO	MTB_Gut
292	s__Collinsella_bouchesdurhonensis_Species	Hippuric acid sulfate_Neg	0.589987	Gut_Species	MTB_Plasma
293	GO:0004053:arginase activity_GO	Histidine_Pos	-0.589968	Gut_GO	MTB_Gut
294	Val-Gly-Val-Ala-Pro-Gly_Pos	6-Hydroxy-5-methoxyindole glucuronide_Pos	-0.589836	MTB_Gut	MTB_Plasma
295	s__Catenibacterium_mitsuokai_Species	Esculentic acid (Phytolacca)_Neg	0.589781	Gut_Species	MTB_Gut
296	s__Bacteroides_uniformis_Species	Hippuric acid sulfate_Neg	-0.589237	Gut_Species	MTB_Plasma
297	GO:0004298:threonine-type endopeptidase activity_GO	1,24,25-trihydroxyvitamin D3_Pos	0.587413	Gut_GO	MTB_Gut
298	s__Mogibacterium_kristiansenii_Species	Ganolucidic acid C_Neg	0.587382	Gut_Species	MTB_Gut
299	GO:0004038:allantoinase activity_GO	1,24,25-trihydroxyvitamin D3_Pos	0.586781	Gut_GO	MTB_Gut
300	s__Vescimonas_fastidiosa_Species	GO:0005542:folic acid binding_GO	0.58624	Gut_Species	Gut_GO
301	s__Ruminococcus_gnavus_Species	Chenodeoxycholylisoleucine_Neg	0.585314	Gut_Species	MTB_Gut
302	GO:0004053:arginase activity_GO	PG(20:4/TXB2)_Pos	0.585088	Gut_GO	MTB_Gut
303	Frenolicin B_Neg	6-Hydroxyindoxyl sulfate_Neg	0.585012	MTB_Gut	MTB_Plasma
304	Val-Gly-Val-Ala-Pro-Gly_Pos	6-Hydroxyindoxyl sulfate_Neg	-0.584478	MTB_Gut	MTB_Plasma
305	GO:0004784:superoxide dismutase activity_GO	PS(20:32-OH(5,6)/18:0)_Neg	-0.584026	Gut_GO	MTB_Gut
306	Frenolicin B_Neg	HPAA sulfate_Neg	0.58318	MTB_Gut	MTB_Plasma
307	GO:0006801:superoxide metabolic process_GO	PS(20:32-OH(5,6)/18:0)_Neg	-0.582324	Gut_GO	MTB_Gut
308	GO:0009376:HslUV protease complex_GO	Bisphenol B_Neg	0.581617	Gut_GO	MTB_Gut
309	GO:0044205:'de novo' UMP biosynthetic process_GO	PG(20:4/TXB2)_Pos	0.58039	Gut_GO	MTB_Gut
310	Austalide A_Neg	2,8-Dihydroxyquinoline-betaglucuronide_Pos	-0.579957	MTB_Gut	MTB_Plasma
311	GO:0004038:allantoinase activity_GO	PA(20:1/6 keto-PGF1alpha)_Pos	0.579893	Gut_GO	MTB_Gut
312	s__Mogibacterium_kristiansenii_Species	GO:0050355:triphosphatase activity_GO	0.579308	Gut_Species	Gut_GO
313	GO:0004053:arginase activity_GO	N1,N10-Dicoumaroylspermidine_Pos	0.579163	Gut_GO	MTB_Gut
314	s__Collinsella_bouchesdurhonensis_Species	HPAA sulfate_Neg	0.578912	Gut_Species	MTB_Plasma
315	s__Collinsella_bouchesdurhonensis_Species	2,8-Dihydroxyquinoline-betaglucuronide_Pos	0.578279	Gut_Species	MTB_Plasma
316	s__Catenibacterium_mitsuokai_Species	GO:0098662:inorganic cation transmembrane transport_GO	0.577678	Gut_Species	Gut_GO
317	GO:0004014:adenosylmethionine decarboxylase activity_GO	Chenodeoxycholylvaline_Neg	-0.57766	Gut_GO	MTB_Gut
318	s__Bacteroides_uniformis_Species	2,8-Dihydroxyquinoline-betaglucuronide_Pos	-0.57758	Gut_Species	MTB_Plasma
319	s__Dorea_formicigenerans_Species	GO:0004784:superoxide dismutase activity_GO	-0.577572	Gut_Species	Gut_GO
320	s__Catenibacterium_mitsuokai_Species	GO:0050897:cobalt ion binding_GO	0.577294	Gut_Species	Gut_GO
321	GO:0044205:'de novo' UMP biosynthetic process_GO	N1,N10-Dicoumaroylspermidine_Pos	0.577268	Gut_GO	MTB_Gut
322	s__Mogibacterium_kristiansenii_Species	Hematoporphyrin IX_Neg	-0.576695	Gut_Species	MTB_Gut
323	Frenolicin B_Neg	Hippuric acid sulfate_Neg	0.576539	MTB_Gut	MTB_Plasma
324	alpha-Micropteroxanthin B_Pos	6-Hydroxy-5-methoxyindole glucuronide_Pos	0.575349	MTB_Gut	MTB_Plasma
325	s__Dorea_formicigenerans_Species	GO:0006801:superoxide metabolic process_GO	-0.575286	Gut_Species	Gut_GO
326	s__Mogibacterium_kristiansenii_Species	Cyclo(Leu-Phe)_Neg	0.574945	Gut_Species	MTB_Gut
327	Val-Gly-Val-Ala-Pro-Gly_Pos	Hippuric acid sulfate_Neg	-0.5748	MTB_Gut	MTB_Plasma
328	GO:0004014:adenosylmethionine decarboxylase activity_GO	Chenodeoxycholylisoleucine_Neg	-0.574462	Gut_GO	MTB_Gut
329	s__Bacteroides_uniformis_Species	HPAA sulfate_Neg	-0.574401	Gut_Species	MTB_Plasma
330	GO:0071522:ureidoglycine aminohydrolase activity_GO	Histidine_Pos	-0.574255	Gut_GO	MTB_Gut
331	Val-Gly-Val-Ala-Pro-Gly_Pos	HPAA sulfate_Neg	-0.573866	MTB_Gut	MTB_Plasma
332	Dimethyl pimelimidate_Pos	2-Hydroxydesogestrel_Pos	0.573256	MTB_Gut	MTB_Plasma
333	s__Ruminococcus_gnavus_Species	HPAA sulfate_Neg	-0.571892	Gut_Species	MTB_Plasma
334	alpha-Micropteroxanthin B_Pos	6-Hydroxyindoxyl sulfate_Neg	0.571333	MTB_Gut	MTB_Plasma
335	GO:0044205:'de novo' UMP biosynthetic process_GO	1,24,25-trihydroxyvitamin D3_Pos	0.570774	Gut_GO	MTB_Gut
336	GO:0004073:aspartate-semialdehyde dehydrogenase activity_GO	Histidine_Pos	-0.569975	Gut_GO	MTB_Gut
337	s__Olsenella_uli_Species	Esculentic acid (Phytolacca)_Neg	0.569298	Gut_Species	MTB_Gut
338	s__Blautia_wexlerae_Species	4-OH-Retinal_Pos	0.56917	Gut_Species	MTB_Plasma
339	s__Catenibacterium_mitsuokai_Species	GO:0009376:HslUV protease complex_GO	0.568402	Gut_Species	Gut_GO
340	GO:0043743:LPPG:FO 2-phospho-L-lactate transferase activity_GO	Histidine_Pos	-0.568288	Gut_GO	MTB_Gut
341	GO:0098662:inorganic cation transmembrane transport_GO	Methyl 2-(10-heptadecenyl)-6-hydroxybenzoate_Neg	0.567878	Gut_GO	MTB_Gut
342	GO:0043743:LPPG:FO 2-phospho-L-lactate transferase activity_GO	PG(20:4/TXB2)_Pos	0.567535	Gut_GO	MTB_Gut
343	s__Olsenella_uli_Species	GO:0098662:inorganic cation transmembrane transport_GO	0.567134	Gut_Species	Gut_GO
344	GO:0004053:arginase activity_GO	1,24,25-trihydroxyvitamin D3_Pos	0.567133	Gut_GO	MTB_Gut
345	GO:0000256:allantoin catabolic process_GO	Histidine_Pos	-0.566812	Gut_GO	MTB_Gut
346	GO:0004053:arginase activity_GO	PA(20:1/6 keto-PGF1alpha)_Pos	0.566664	Gut_GO	MTB_Gut
347	GO:0007165:signal transduction_GO	6-Hydroxy-5-methoxyindole glucuronide_Pos	-0.565717	Gut_GO	MTB_Plasma
348	s__Oscillibacter_sp._MCC667_Species	GO:0004014:adenosylmethionine decarboxylase activity_GO	0.565006	Gut_Species	Gut_GO
349	Frenolicin B_Neg	2,8-Dihydroxyquinoline-betaglucuronide_Pos	0.564935	MTB_Gut	MTB_Plasma
350	GO:0050897:cobalt ion binding_GO	Bisphenol B_Neg	0.564703	Gut_GO	MTB_Gut
351	s__Catenibacterium_mitsuokai_Species	GO:0000256:allantoin catabolic process_GO	0.564615	Gut_Species	Gut_GO
352	s__Ruminococcus_gnavus_Species	6-Hydroxy-5-methoxyindole glucuronide_Pos	-0.564383	Gut_Species	MTB_Plasma
353	GO:0071522:ureidoglycine aminohydrolase activity_GO	PG(20:4/TXB2)_Pos	0.563517	Gut_GO	MTB_Gut
354	Val-Gly-Val-Ala-Pro-Gly_Pos	2,8-Dihydroxyquinoline-betaglucuronide_Pos	-0.563301	MTB_Gut	MTB_Plasma
355	GO:0004014:adenosylmethionine decarboxylase activity_GO	12 Hydroxy arachidonic acid_Neg	-0.563124	Gut_GO	MTB_Plasma
356	GO:0004073:aspartate-semialdehyde dehydrogenase activity_GO	PG(20:4/TXB2)_Pos	0.562821	Gut_GO	MTB_Gut
357	alpha-Micropteroxanthin B_Pos	Hippuric acid sulfate_Neg	0.561033	MTB_Gut	MTB_Plasma
358	GO:0004014:adenosylmethionine decarboxylase activity_GO	12-HETrE_Neg	-0.560939	Gut_GO	MTB_Plasma
359	GO:0071522:ureidoglycine aminohydrolase activity_GO	N1,N10-Dicoumaroylspermidine_Pos	0.560632	Gut_GO	MTB_Gut
360	GO:0043743:LPPG:FO 2-phospho-L-lactate transferase activity_GO	N1,N10-Dicoumaroylspermidine_Pos	0.559928	Gut_GO	MTB_Gut
361	GO:0007165:signal transduction_GO	HPAA sulfate_Neg	-0.559059	Gut_GO	MTB_Plasma
362	GO:0009376:HslUV protease complex_GO	Methyl 2-(10-heptadecenyl)-6-hydroxybenzoate_Neg	0.558881	Gut_GO	MTB_Gut
363	s__Senegalimassilia_faecalis_Species	6-Hydroxy-5-methoxyindole glucuronide_Pos	0.558751	Gut_Species	MTB_Plasma
364	GO:0007165:signal transduction_GO	6-Hydroxyindoxyl sulfate_Neg	-0.558435	Gut_GO	MTB_Plasma
365	GO:0000256:allantoin catabolic process_GO	PG(20:4/TXB2)_Pos	0.558281	Gut_GO	MTB_Gut
366	GO:0004073:aspartate-semialdehyde dehydrogenase activity_GO	N1,N10-Dicoumaroylspermidine_Pos	0.55827	Gut_GO	MTB_Gut
367	s__Olsenella_uli_Species	GO:0009376:HslUV protease complex_GO	0.558148	Gut_Species	Gut_GO
368	GO:0044205:'de novo' UMP biosynthetic process_GO	PA(20:1/6 keto-PGF1alpha)_Pos	0.557385	Gut_GO	MTB_Gut
369	s__Catenibacterium_mitsuokai_Species	Histidine_Pos	-0.557272	Gut_Species	MTB_Gut
370	GO:0019556:histidine catabolic process to glutamate and formamide_GO	PS(20:32-OH(5,6)/18:0)_Neg	-0.557222	Gut_GO	MTB_Gut
371	s__Senegalimassilia_faecalis_Species	6-Hydroxyindoxyl sulfate_Neg	0.555894	Gut_Species	MTB_Plasma
372	GO:0098662:inorganic cation transmembrane transport_GO	Ganolucidic acid C_Neg	0.555323	Gut_GO	MTB_Gut
373	s__Bacteroides_uniformis_Species	GO:0044205:'de novo' UMP biosynthetic process_GO	-0.555306	Gut_Species	Gut_GO
374	alpha-Micropteroxanthin B_Pos	HPAA sulfate_Neg	0.554874	MTB_Gut	MTB_Plasma
375	s__Catenibacterium_mitsuokai_Species	GO:0004073:aspartate-semialdehyde dehydrogenase activity_GO	0.554725	Gut_Species	Gut_GO
376	GO:0071522:ureidoglycine aminohydrolase activity_GO	1,24,25-trihydroxyvitamin D3_Pos	0.554613	Gut_GO	MTB_Gut
377	GO:0000256:allantoin catabolic process_GO	N1,N10-Dicoumaroylspermidine_Pos	0.554438	Gut_GO	MTB_Gut
378	GO:0098662:inorganic cation transmembrane transport_GO	Hematoporphyrin IX_Neg	-0.55414	Gut_GO	MTB_Gut
379	GO:0050355:triphosphatase activity_GO	Esculentic acid (Phytolacca)_Neg	0.55388	Gut_GO	MTB_Gut
380	s__Ruminococcus_gnavus_Species	6-Hydroxyindoxyl sulfate_Neg	-0.553617	Gut_Species	MTB_Plasma
381	GO:0043743:LPPG:FO 2-phospho-L-lactate transferase activity_GO	PA(20:1/6 keto-PGF1alpha)_Pos	0.552855	Gut_GO	MTB_Gut
382	GO:0004038:allantoinase activity_GO	Bisphenol B_Neg	0.551856	Gut_GO	MTB_Gut
383	s__Catenibacterium_mitsuokai_Species	GO:0004053:arginase activity_GO	0.551077	Gut_Species	Gut_GO
384	GO:0007165:signal transduction_GO	Hippuric acid sulfate_Neg	-0.550674	Gut_GO	MTB_Plasma
385	GO:0004298:threonine-type endopeptidase activity_GO	Bisphenol B_Neg	0.550631	Gut_GO	MTB_Gut
386	GO:0050897:cobalt ion binding_GO	Methyl 2-(10-heptadecenyl)-6-hydroxybenzoate_Neg	0.550616	Gut_GO	MTB_Gut
387	s__Olsenella_uli_Species	GO:0050897:cobalt ion binding_GO	0.549928	Gut_Species	Gut_GO
388	alpha-Micropteroxanthin B_Pos	2,8-Dihydroxyquinoline-betaglucuronide_Pos	0.549859	MTB_Gut	MTB_Plasma
389	GO:0004784:superoxide dismutase activity_GO	2-Hydroxydesogestrel_Pos	-0.549751	Gut_GO	MTB_Plasma
390	s__Dorea_formicigenerans_Species	GO:0019556:histidine catabolic process to glutamate and formamide_GO	-0.548984	Gut_Species	Gut_GO
391	GO:0004073:aspartate-semialdehyde dehydrogenase activity_GO	1,24,25-trihydroxyvitamin D3_Pos	0.548966	Gut_GO	MTB_Gut
392	s__Catenibacterium_mitsuokai_Species	PG(20:4/TXB2)_Pos	0.548418	Gut_Species	MTB_Gut
393	s__Ruminococcus_gnavus_Species	Hippuric acid sulfate_Neg	-0.548361	Gut_Species	MTB_Plasma
394	GO:0004038:allantoinase activity_GO	Methyl 2-(10-heptadecenyl)-6-hydroxybenzoate_Neg	0.547933	Gut_GO	MTB_Gut
395	GO:0006801:superoxide metabolic process_GO	2-Hydroxydesogestrel_Pos	-0.547788	Gut_GO	MTB_Plasma
396	Austalide A_Pos	6-Hydroxy-5-methoxyindole glucuronide_Pos	-0.547536	MTB_Gut	MTB_Plasma
397	s__Olsenella_uli_Species	GO:0004038:allantoinase activity_GO	0.54729	Gut_Species	Gut_GO
398	s__Vescimonas_fastidiosa_Species	PS(20:32-OH(5,6)/18:0)_Neg	-0.546917	Gut_Species	MTB_Gut
399	s__Mogibacterium_kristiansenii_Species	Austalide A_Neg	-0.546799	Gut_Species	MTB_Gut
400	GO:0009376:HslUV protease complex_GO	Ganolucidic acid C_Neg	0.546628	Gut_GO	MTB_Gut
401	GO:0000256:allantoin catabolic process_GO	1,24,25-trihydroxyvitamin D3_Pos	0.546532	Gut_GO	MTB_Gut
402	GO:0009376:HslUV protease complex_GO	Hematoporphyrin IX_Neg	-0.5455	Gut_GO	MTB_Gut
403	s__Senegalimassilia_faecalis_Species	Hippuric acid sulfate_Neg	0.54515	Gut_Species	MTB_Plasma
404	s__Catenibacterium_mitsuokai_Species	N1,N10-Dicoumaroylspermidine_Pos	0.544864	Gut_Species	MTB_Gut
405	GO:0004014:adenosylmethionine decarboxylase activity_GO	12-HEPE_Neg	-0.544802	Gut_GO	MTB_Plasma
406	GO:0004014:adenosylmethionine decarboxylase activity_GO	Vitamin A2_Pos	-0.544789	Gut_GO	MTB_Plasma
407	GO:0043743:LPPG:FO 2-phospho-L-lactate transferase activity_GO	1,24,25-trihydroxyvitamin D3_Pos	0.544587	Gut_GO	MTB_Gut
408	Osthenol_Pos	6-Hydroxy-5-methoxyindole glucuronide_Pos	0.544031	MTB_Gut	MTB_Plasma
409	s__Bacteroides_uniformis_Species	GO:0071522:ureidoglycine aminohydrolase activity_GO	-0.543624	Gut_Species	Gut_GO
410	GO:0004073:aspartate-semialdehyde dehydrogenase activity_GO	PA(20:1/6 keto-PGF1alpha)_Pos	0.543126	Gut_GO	MTB_Gut
411	Austalide A_Pos	6-Hydroxyindoxyl sulfate_Neg	-0.542106	MTB_Gut	MTB_Plasma
412	GO:0044205:'de novo' UMP biosynthetic process_GO	Methyl 2-(10-heptadecenyl)-6-hydroxybenzoate_Neg	0.541712	Gut_GO	MTB_Gut
413	s__Olsenella_uli_Species	GO:0044205:'de novo' UMP biosynthetic process_GO	0.541109	Gut_Species	Gut_GO
414	GO:0071522:ureidoglycine aminohydrolase activity_GO	PA(20:1/6 keto-PGF1alpha)_Pos	0.540932	Gut_GO	MTB_Gut
415	GO:0004049:anthranilate synthase activity_GO	6-Hydroxy-5-methoxyindole glucuronide_Pos	-0.540174	Gut_GO	MTB_Plasma
416	GO:0004049:anthranilate synthase activity_GO	HPAA sulfate_Neg	-0.540115	Gut_GO	MTB_Plasma
417	s__Ruminococcus_gnavus_Species	GO:0004298:threonine-type endopeptidase activity_GO	-0.539964	Gut_Species	Gut_GO
418	GO:0007165:signal transduction_GO	2,8-Dihydroxyquinoline-betaglucuronide_Pos	-0.539571	Gut_GO	MTB_Plasma
419	s__Mogibacterium_kristiansenii_Species	Val-Gly-Val-Ala-Pro-Gly_Pos	-0.538819	Gut_Species	MTB_Gut
420	s__Mogibacterium_kristiansenii_Species	alpha-Micropteroxanthin B_Pos	0.538269	Gut_Species	MTB_Gut
421	Osthenol_Pos	6-Hydroxyindoxyl sulfate_Neg	0.538045	MTB_Gut	MTB_Plasma
422	GO:0000256:allantoin catabolic process_GO	PA(20:1/6 keto-PGF1alpha)_Pos	0.537595	Gut_GO	MTB_Gut
423	s__Olsenella_uli_Species	Histidine_Pos	-0.53757	Gut_Species	MTB_Gut
424	s__Catenibacterium_mitsuokai_Species	1,24,25-trihydroxyvitamin D3_Pos	0.537535	Gut_Species	MTB_Gut
425	GO:0044205:'de novo' UMP biosynthetic process_GO	Bisphenol B_Neg	0.537434	Gut_GO	MTB_Gut
426	s__Ruminococcus_gnavus_Species	2,8-Dihydroxyquinoline-betaglucuronide_Pos	-0.537163	Gut_Species	MTB_Plasma
427	s__Oscillibacter_sp._MCC667_Species	8,11-Heptadecadienal_Pos	-0.535513	Gut_Species	MTB_Gut
428	s__Senegalimassilia_faecalis_Species	HPAA sulfate_Neg	0.534655	Gut_Species	MTB_Plasma
429	Austalide A_Pos	HPAA sulfate_Neg	-0.534556	MTB_Gut	MTB_Plasma
430	s__Senegalimassilia_faecalis_Species	2,8-Dihydroxyquinoline-betaglucuronide_Pos	0.534335	Gut_Species	MTB_Plasma
431	Osthenol_Pos	HPAA sulfate_Neg	0.533519	MTB_Gut	MTB_Plasma
432	s__Prevotella_copri_Species	6-Hydroxy-5-methoxyindole glucuronide_Pos	0.533475	Gut_Species	MTB_Plasma
433	Austalide A_Pos	Hippuric acid sulfate_Neg	-0.533446	MTB_Gut	MTB_Plasma
434	GO:0004053:arginase activity_GO	Bisphenol B_Neg	0.532794	Gut_GO	MTB_Gut
435	s__Olsenella_uli_Species	PG(20:4/TXB2)_Pos	0.532706	Gut_Species	MTB_Gut
436	s__Collinsella_bouchesdurhonensis_Species	GO:0044205:'de novo' UMP biosynthetic process_GO	0.532519	Gut_Species	Gut_GO
437	GO:0098662:inorganic cation transmembrane transport_GO	Cyclo(Leu-Phe)_Neg	0.531732	Gut_GO	MTB_Gut
438	GO:0004049:anthranilate synthase activity_GO	6-Hydroxyindoxyl sulfate_Neg	-0.531663	Gut_GO	MTB_Plasma
439	s__Ruminococcus_gnavus_Species	GO:0098662:inorganic cation transmembrane transport_GO	-0.530654	Gut_Species	Gut_GO
440	GO:0004014:adenosylmethionine decarboxylase activity_GO	Dimethyl pimelimidate_Pos	-0.530246	Gut_GO	MTB_Gut
441	Osthenol_Pos	Hippuric acid sulfate_Neg	0.52986	MTB_Gut	MTB_Plasma
442	s__Bacteroides_uniformis_Species	GO:0004038:allantoinase activity_GO	-0.529437	Gut_Species	Gut_GO
443	s__Ruminococcus_gnavus_Species	12 Hydroxy arachidonic acid_Neg	0.529211	Gut_Species	MTB_Plasma
444	s__Bacteroides_thetaiotaomicron_Species	6-Hydroxy-5-methoxyindole glucuronide_Pos	-0.527782	Gut_Species	MTB_Plasma
445	s__Catenibacterium_mitsuokai_Species	PA(20:1/6 keto-PGF1alpha)_Pos	0.527717	Gut_Species	MTB_Gut
446	Lysyl-aspartyl-glutamyl-leucine_Neg	6-Hydroxy-5-methoxyindole glucuronide_Pos	-0.527609	MTB_Gut	MTB_Plasma
447	s__Olsenella_uli_Species	N1,N10-Dicoumaroylspermidine_Pos	0.527508	Gut_Species	MTB_Gut
448	s__Prevotella_copri_Species	6-Hydroxyindoxyl sulfate_Neg	0.52731	Gut_Species	MTB_Plasma
449	GO:0071522:ureidoglycine aminohydrolase activity_GO	Methyl 2-(10-heptadecenyl)-6-hydroxybenzoate_Neg	0.527247	Gut_GO	MTB_Gut
450	s__Olsenella_uli_Species	GO:0071522:ureidoglycine aminohydrolase activity_GO	0.526664	Gut_Species	Gut_GO
451	s__Bacteroides_thetaiotaomicron_Species	6-Hydroxyindoxyl sulfate_Neg	-0.525904	Gut_Species	MTB_Plasma
452	GO:0004049:anthranilate synthase activity_GO	Hippuric acid sulfate_Neg	-0.525359	Gut_GO	MTB_Plasma
453	GO:0004298:threonine-type endopeptidase activity_GO	Hematoporphyrin IX_Neg	-0.524782	Gut_GO	MTB_Gut
454	s__Prevotella_copri_Species	HPAA sulfate_Neg	0.524359	Gut_Species	MTB_Plasma
455	GO:0050897:cobalt ion binding_GO	Ganolucidic acid C_Neg	0.5242	Gut_GO	MTB_Gut
456	s__Ruminococcus_flavefaciens_Species	Chenodeoxycholylvaline_Neg	-0.524017	Gut_Species	MTB_Gut
457	GO:0004014:adenosylmethionine decarboxylase activity_GO	4-OH-Retinal_Pos	-0.523739	Gut_GO	MTB_Plasma
458	GO:0004298:threonine-type endopeptidase activity_GO	Methyl 2-(10-heptadecenyl)-6-hydroxybenzoate_Neg	0.523361	Gut_GO	MTB_Gut
459	GO:0009376:HslUV protease complex_GO	Cyclo(Leu-Phe)_Neg	0.523358	Gut_GO	MTB_Gut
460	GO:0050355:triphosphatase activity_GO	PG(20:4/TXB2)_Pos	0.523318	Gut_GO	MTB_Gut
461	GO:0019556:histidine catabolic process to glutamate and formamide_GO	2-Hydroxydesogestrel_Pos	-0.523276	Gut_GO	MTB_Plasma
462	Austalide A_Pos	2,8-Dihydroxyquinoline-betaglucuronide_Pos	-0.522756	MTB_Gut	MTB_Plasma
463	s__Ruminococcus_gnavus_Species	GO:0009376:HslUV protease complex_GO	-0.52275	Gut_Species	Gut_GO
464	s__Olsenella_uli_Species	GO:0004298:threonine-type endopeptidase activity_GO	0.52265	Gut_Species	Gut_GO
465	Lysyl-aspartyl-glutamyl-leucine_Neg	6-Hydroxyindoxyl sulfate_Neg	-0.522633	MTB_Gut	MTB_Plasma
466	s__Mogibacterium_kristiansenii_Species	Frenolicin B_Neg	0.522607	Gut_Species	MTB_Gut
467	GO:0050355:triphosphatase activity_GO	Histidine_Pos	-0.522485	Gut_GO	MTB_Gut
468	GO:0071522:ureidoglycine aminohydrolase activity_GO	Bisphenol B_Neg	0.52228	Gut_GO	MTB_Gut
469	GO:0004298:threonine-type endopeptidase activity_GO	Ganolucidic acid C_Neg	0.522204	Gut_GO	MTB_Gut
470	GO:0004053:arginase activity_GO	Methyl 2-(10-heptadecenyl)-6-hydroxybenzoate_Neg	0.521515	Gut_GO	MTB_Gut
471	s__Olsenella_uli_Species	GO:0004053:arginase activity_GO	0.520872	Gut_Species	Gut_GO
472	s__Collinsella_bouchesdurhonensis_Species	GO:0071522:ureidoglycine aminohydrolase activity_GO	0.520466	Gut_Species	Gut_GO
473	s__Catenibacterium_mitsuokai_Species	GO:0004298:threonine-type endopeptidase activity_GO	0.519833	Gut_Species	Gut_GO
474	s__Prevotella_copri_Species	Hippuric acid sulfate_Neg	0.519493	Gut_Species	MTB_Plasma
475	s__Ruminococcus_gnavus_Species	12-HEPE_Neg	0.519283	Gut_Species	MTB_Plasma
476	Osthenol_Pos	2,8-Dihydroxyquinoline-betaglucuronide_Pos	0.519218	MTB_Gut	MTB_Plasma
477	Chenodeoxycholic acid_Neg	6-Hydroxy-5-methoxyindole glucuronide_Pos	0.518898	MTB_Gut	MTB_Plasma
478	GO:0050897:cobalt ion binding_GO	Hematoporphyrin IX_Neg	-0.518038	Gut_GO	MTB_Gut
479	GO:0098662:inorganic cation transmembrane transport_GO	Austalide A_Neg	-0.517948	Gut_GO	MTB_Gut
480	s__Vescimonas_fastidiosa_Species	8,11-Heptadecadienal_Pos	-0.517321	Gut_Species	MTB_Gut
481	Chenodeoxycholic acid_Neg	6-Hydroxyindoxyl sulfate_Neg	0.517059	MTB_Gut	MTB_Plasma
482	s__Olsenella_uli_Species	1,24,25-trihydroxyvitamin D3_Pos	0.516942	Gut_Species	MTB_Gut
483	s__Collinsella_bouchesdurhonensis_Species	GO:0004038:allantoinase activity_GO	0.51643	Gut_Species	Gut_GO
484	GO:0004073:aspartate-semialdehyde dehydrogenase activity_GO	Bisphenol B_Neg	0.516235	Gut_GO	MTB_Gut
485	s__Oscillibacter_sp._MCC667_Species	Glypallidifloric acid_Pos	-0.516203	Gut_Species	MTB_Gut
486	s__Ellagibacter_isourolithinifaciens_Species	6-Hydroxy-5-methoxyindole glucuronide_Pos	0.515842	Gut_Species	MTB_Plasma
487	s__Olsenella_uli_Species	PA(20:1/6 keto-PGF1alpha)_Pos	0.515595	Gut_Species	MTB_Gut
488	GO:0050355:triphosphatase activity_GO	N1,N10-Dicoumaroylspermidine_Pos	0.51559	Gut_GO	MTB_Gut
489	s__Bacteroides_thetaiotaomicron_Species	Hippuric acid sulfate_Neg	-0.515173	Gut_Species	MTB_Plasma
490	GO:0098662:inorganic cation transmembrane transport_GO	Frenolicin B_Neg	0.514761	Gut_GO	MTB_Gut
491	GO:0004049:anthranilate synthase activity_GO	2,8-Dihydroxyquinoline-betaglucuronide_Pos	-0.514704	Gut_GO	MTB_Plasma
492	GO:0000256:allantoin catabolic process_GO	Bisphenol B_Neg	0.514241	Gut_GO	MTB_Gut
493	Lysyl-aspartyl-glutamyl-leucine_Neg	Hippuric acid sulfate_Neg	-0.514106	MTB_Gut	MTB_Plasma
494	Lysyl-aspartyl-glutamyl-leucine_Neg	HPAA sulfate_Neg	-0.51406	MTB_Gut	MTB_Plasma
495	GO:0000256:allantoin catabolic process_GO	Methyl 2-(10-heptadecenyl)-6-hydroxybenzoate_Neg	0.513638	Gut_GO	MTB_Gut
496	s__Olsenella_uli_Species	GO:0000256:allantoin catabolic process_GO	0.513047	Gut_Species	Gut_GO
497	s__Ellagibacter_isourolithinifaciens_Species	6-Hydroxyindoxyl sulfate_Neg	0.512893	Gut_Species	MTB_Plasma
498	GO:0004073:aspartate-semialdehyde dehydrogenase activity_GO	Methyl 2-(10-heptadecenyl)-6-hydroxybenzoate_Neg	0.511834	Gut_GO	MTB_Gut
499	s__Blautia_luti_Species	Chenodeoxycholylvaline_Neg	0.511512	Gut_Species	MTB_Gut
500	s__Olsenella_uli_Species	GO:0004073:aspartate-semialdehyde dehydrogenase activity_GO	0.51123	Gut_Species	Gut_GO
501	GO:0050355:triphosphatase activity_GO	PA(20:1/6 keto-PGF1alpha)_Pos	0.511006	Gut_GO	MTB_Gut
502	GO:0005542:folic acid binding_GO	PS(20:32-OH(5,6)/18:0)_Neg	-0.510893	Gut_GO	MTB_Gut
503	GO:0043743:LPPG:FO 2-phospho-L-lactate transferase activity_GO	Bisphenol B_Neg	0.510791	Gut_GO	MTB_Gut
504	GO:0009376:HslUV protease complex_GO	Austalide A_Neg	-0.509842	Gut_GO	MTB_Gut
505	Glypallidifloric acid_Pos	12 Hydroxy arachidonic acid_Neg	0.509773	MTB_Gut	MTB_Plasma
506	s__Prevotella_copri_Species	2,8-Dihydroxyquinoline-betaglucuronide_Pos	0.509048	Gut_Species	MTB_Plasma
507	GO:0050897:cobalt ion binding_GO	Cyclo(Leu-Phe)_Neg	0.508623	Gut_GO	MTB_Gut
508	s__Bacteroides_uniformis_Species	GO:0000256:allantoin catabolic process_GO	-0.508316	Gut_Species	Gut_GO
509	5,16-Androstadien-3beta-ol_Pos	6-Hydroxy-5-methoxyindole glucuronide_Pos	0.506881	MTB_Gut	MTB_Plasma
510	GO:0009376:HslUV protease complex_GO	Frenolicin B_Neg	0.506786	Gut_GO	MTB_Gut
511	s__Blautia_faecis_Species	HPAA sulfate_Neg	-0.506557	Gut_Species	MTB_Plasma
512	s__Catenibacterium_mitsuokai_Species	Methyl 2-(10-heptadecenyl)-6-hydroxybenzoate_Neg	0.506522	Gut_Species	MTB_Gut
513	Chenodeoxycholic acid_Neg	Hippuric acid sulfate_Neg	0.506503	MTB_Gut	MTB_Plasma
514	s__Catenibacterium_mitsuokai_Species	Bisphenol B_Neg	0.505872	Gut_Species	MTB_Gut
515	Glypallidifloric acid_Pos	12-HETrE_Neg	0.50572	MTB_Gut	MTB_Plasma
516	s__Ruminococcus_gnavus_Species	Dimethyl pimelimidate_Pos	0.50564	Gut_Species	MTB_Gut
517	8,11-Heptadecadienal_Pos	12 Hydroxy arachidonic acid_Neg	0.5054	MTB_Gut	MTB_Plasma
518	s__Bacteroides_thetaiotaomicron_Species	2,8-Dihydroxyquinoline-betaglucuronide_Pos	-0.504985	Gut_Species	MTB_Plasma
519	s__Blautia_faecis_Species	6-Hydroxy-5-methoxyindole glucuronide_Pos	-0.504284	Gut_Species	MTB_Plasma
520	GO:0004038:allantoinase activity_GO	Ganolucidic acid C_Neg	0.504225	Gut_GO	MTB_Gut
521	s__Mogibacterium_kristiansenii_Species	Chenodeoxycholic acid_Neg	0.504118	Gut_Species	MTB_Gut
522	5,16-Androstadien-3beta-ol_Pos	6-Hydroxyindoxyl sulfate_Neg	0.503955	MTB_Gut	MTB_Plasma
523	Lysyl-aspartyl-glutamyl-leucine_Neg	2,8-Dihydroxyquinoline-betaglucuronide_Pos	-0.503814	MTB_Gut	MTB_Plasma
524	s__Ellagibacter_isourolithinifaciens_Species	Hippuric acid sulfate_Neg	0.503195	Gut_Species	MTB_Plasma
525	s__Ruminococcus_gnavus_Species	12-HETrE_Neg	0.503181	Gut_Species	MTB_Plasma
526	s__Ruminococcus_gnavus_Species	GO:0004049:anthranilate synthase activity_GO	0.502887	Gut_Species	Gut_GO
527	s__Vescimonas_fastidiosa_Species	2-Hydroxydesogestrel_Pos	-0.501724	Gut_Species	MTB_Plasma
528	s__Bacteroides_thetaiotaomicron_Species	HPAA sulfate_Neg	-0.5017	Gut_Species	MTB_Plasma
529	s__Dorea_formicigenerans_Species	GO:0005542:folic acid binding_GO	-0.50126	Gut_Species	Gut_GO
530	GO:0016661:oxidoreductase activity, acting on other nitrogenous compounds as donors_GO	6-Hydroxy-5-methoxyindole glucuronide_Pos	-0.500349	Gut_GO	MTB_Plasma
531	GO:0050355:triphosphatase activity_GO	1,24,25-trihydroxyvitamin D3_Pos	0.500036	Gut_GO	MTB_Gut
532	s__Ruminococcus_flavefaciens_Species	Chenodeoxycholylisoleucine_Neg	-0.499852	Gut_Species	MTB_Gut
533	s__Collinsella_bouchesdurhonensis_Species	Esculentic acid (Phytolacca)_Neg	0.498814	Gut_Species	MTB_Gut
534	s__Blautia_luti_Species	Chenodeoxycholylisoleucine_Neg	0.49872	Gut_Species	MTB_Gut
535	GO:0004038:allantoinase activity_GO	Cyclo(Leu-Phe)_Neg	0.497649	Gut_GO	MTB_Gut
536	Chenodeoxycholic acid_Neg	2,8-Dihydroxyquinoline-betaglucuronide_Pos	0.496487	MTB_Gut	MTB_Plasma
537	s__Blautia_faecis_Species	6-Hydroxyindoxyl sulfate_Neg	-0.495762	Gut_Species	MTB_Plasma
538	s__Mogibacterium_kristiansenii_Species	Austalide A_Pos	-0.495399	Gut_Species	MTB_Gut
539	GO:0016661:oxidoreductase activity, acting on other nitrogenous compounds as donors_GO	6-Hydroxyindoxyl sulfate_Neg	-0.495313	Gut_GO	MTB_Plasma
540	GO:0098662:inorganic cation transmembrane transport_GO	Val-Gly-Val-Ala-Pro-Gly_Pos	-0.495193	Gut_GO	MTB_Gut
541	GO:0004298:threonine-type endopeptidase activity_GO	Cyclo(Leu-Phe)_Neg	0.495127	Gut_GO	MTB_Gut
542	s__Bacteroides_uniformis_Species	Esculentic acid (Phytolacca)_Neg	-0.494961	Gut_Species	MTB_Gut
543	s__Ellagibacter_isourolithinifaciens_Species	HPAA sulfate_Neg	0.494851	Gut_Species	MTB_Plasma
544	s__Catenibacterium_mitsuokai_Species	GO:0043743:LPPG:FO 2-phospho-L-lactate transferase activity_GO	0.494694	Gut_Species	Gut_GO
545	5,16-Androstadien-3beta-ol_Pos	Hippuric acid sulfate_Neg	0.494446	MTB_Gut	MTB_Plasma
546	s__Mogibacterium_kristiansenii_Species	GO:0007165:signal transduction_GO	-0.494354	Gut_Species	Gut_GO
547	s__Vescimonas_fastidiosa_Species	GO:0004014:adenosylmethionine decarboxylase activity_GO	0.494328	Gut_Species	Gut_GO
548	s__Blautia_wexlerae_Species	GO:0006801:superoxide metabolic process_GO	-0.494085	Gut_Species	Gut_GO
549	Glypallidifloric acid_Pos	12-HEPE_Neg	0.493818	MTB_Gut	MTB_Plasma
550	s__Senegalimassilia_faecalis_Species	GO:0044205:'de novo' UMP biosynthetic process_GO	0.493678	Gut_Species	Gut_GO
551	Chenodeoxycholic acid_Neg	HPAA sulfate_Neg	0.493228	MTB_Gut	MTB_Plasma
552	s__Ellagibacter_isourolithinifaciens_Species	2,8-Dihydroxyquinoline-betaglucuronide_Pos	0.493199	Gut_Species	MTB_Plasma
553	GO:0004053:arginase activity_GO	Ganolucidic acid C_Neg	0.492935	Gut_GO	MTB_Gut
554	8,11-Heptadecadienal_Pos	12-HEPE_Neg	0.49275	MTB_Gut	MTB_Plasma
555	GO:0004298:threonine-type endopeptidase activity_GO	Frenolicin B_Neg	0.492613	Gut_GO	MTB_Gut
556	s__Ruminococcus_gnavus_Species	Esculentic acid (Phytolacca)_Neg	-0.492456	Gut_Species	MTB_Gut
557	s__Collinsella_bouchesdurhonensis_Species	GO:0000256:allantoin catabolic process_GO	0.492381	Gut_Species	Gut_GO
558	s__Bacteroides_uniformis_Species	GO:0050897:cobalt ion binding_GO	-0.492373	Gut_Species	Gut_GO
559	GO:0004038:allantoinase activity_GO	Hematoporphyrin IX_Neg	-0.491959	Gut_GO	MTB_Gut
560	s__Bacteroides_uniformis_Species	GO:0004073:aspartate-semialdehyde dehydrogenase activity_GO	-0.491677	Gut_Species	Gut_GO
561	s__Collinsella_bouchesdurhonensis_Species	GO:0050897:cobalt ion binding_GO	0.491652	Gut_Species	Gut_GO
562	Glypallidifloric acid_Pos	Vitamin A2_Pos	0.491202	MTB_Gut	MTB_Plasma
563	8,11-Heptadecadienal_Pos	12-HETrE_Neg	0.490963	MTB_Gut	MTB_Plasma
564	s__Blautia_faecis_Species	Hippuric acid sulfate_Neg	-0.490286	Gut_Species	MTB_Plasma
565	s__Blautia_wexlerae_Species	GO:0004784:superoxide dismutase activity_GO	-0.489893	Gut_Species	Gut_GO
566	GO:0043743:LPPG:FO 2-phospho-L-lactate transferase activity_GO	Methyl 2-(10-heptadecenyl)-6-hydroxybenzoate_Neg	0.489413	Gut_GO	MTB_Gut
567	s__Blautia_wexlerae_Species	8,11-Heptadecadienal_Pos	0.48924	Gut_Species	MTB_Gut
568	s__Ruminococcus_gnavus_Species	Vitamin A2_Pos	0.489177	Gut_Species	MTB_Plasma
569	GO:0016661:oxidoreductase activity, acting on other nitrogenous compounds as donors_GO	HPAA sulfate_Neg	-0.488784	Gut_GO	MTB_Plasma
570	s__Olsenella_uli_Species	GO:0043743:LPPG:FO 2-phospho-L-lactate transferase activity_GO	0.488765	Gut_Species	Gut_GO
571	s__Bacteroides_thetaiotaomicron_Species	GO:0044205:'de novo' UMP biosynthetic process_GO	-0.488619	Gut_Species	Gut_GO
572	GO:0050897:cobalt ion binding_GO	Austalide A_Neg	-0.488358	Gut_GO	MTB_Gut
573	GO:0004298:threonine-type endopeptidase activity_GO	Austalide A_Neg	-0.487469	Gut_GO	MTB_Gut
574	GO:0016661:oxidoreductase activity, acting on other nitrogenous compounds as donors_GO	Hippuric acid sulfate_Neg	-0.487452	Gut_GO	MTB_Plasma
575	GO:0009376:HslUV protease complex_GO	Val-Gly-Val-Ala-Pro-Gly_Pos	-0.487382	Gut_GO	MTB_Gut
576	s__Blautia_wexlerae_Species	GO:0019556:histidine catabolic process to glutamate and formamide_GO	-0.486807	Gut_Species	Gut_GO
577	5,16-Androstadien-3beta-ol_Pos	HPAA sulfate_Neg	0.48637	MTB_Gut	MTB_Plasma
578	Merodesmosine_Neg	6-Hydroxy-5-methoxyindole glucuronide_Pos	-0.486177	MTB_Gut	MTB_Plasma
579	s__Mogibacterium_kristiansenii_Species	Osthenol_Pos	0.486049	Gut_Species	MTB_Gut
580	Molindone_Neg	6-Hydroxy-5-methoxyindole glucuronide_Pos	0.485955	MTB_Gut	MTB_Plasma
581	GO:0004053:arginase activity_GO	Hematoporphyrin IX_Neg	-0.485844	Gut_GO	MTB_Gut
582	s__Olsenella_uli_Species	Bisphenol B_Neg	0.485729	Gut_Species	MTB_Gut
583	GO:0044205:'de novo' UMP biosynthetic process_GO	Cyclo(Leu-Phe)_Neg	0.485135	Gut_GO	MTB_Gut
584	5,16-Androstadien-3beta-ol_Pos	2,8-Dihydroxyquinoline-betaglucuronide_Pos	0.484623	MTB_Gut	MTB_Plasma
585	GO:0044205:'de novo' UMP biosynthetic process_GO	Ganolucidic acid C_Neg	0.484425	Gut_GO	MTB_Gut
586	s__Collinsella_bouchesdurhonensis_Species	GO:0098662:inorganic cation transmembrane transport_GO	0.484154	Gut_Species	Gut_GO
587	s__Senegalimassilia_faecalis_Species	GO:0071522:ureidoglycine aminohydrolase activity_GO	0.482565	Gut_Species	Gut_GO
588	Molindone_Neg	6-Hydroxyindoxyl sulfate_Neg	0.482332	MTB_Gut	MTB_Plasma
589	Merodesmosine_Neg	6-Hydroxyindoxyl sulfate_Neg	-0.481611	MTB_Gut	MTB_Plasma
590	GO:0007165:signal transduction_GO	Esculentic acid (Phytolacca)_Neg	-0.481536	Gut_GO	MTB_Gut
591	GO:0043743:LPPG:FO 2-phospho-L-lactate transferase activity_GO	Ganolucidic acid C_Neg	0.481217	Gut_GO	MTB_Gut
592	GO:0043743:LPPG:FO 2-phospho-L-lactate transferase activity_GO	Hematoporphyrin IX_Neg	-0.481122	Gut_GO	MTB_Gut
593	s__Mogibacterium_kristiansenii_Species	5,16-Androstadien-3beta-ol_Pos	0.480619	Gut_Species	MTB_Gut
594	GO:0044205:'de novo' UMP biosynthetic process_GO	Chenodeoxycholic acid_Neg	0.480581	Gut_GO	MTB_Gut
595	s__Collinsella_bouchesdurhonensis_Species	GO:0004073:aspartate-semialdehyde dehydrogenase activity_GO	0.480424	Gut_Species	Gut_GO
596	s__Blautia_faecis_Species	2,8-Dihydroxyquinoline-betaglucuronide_Pos	-0.480319	Gut_Species	MTB_Plasma
597	s__Mogibacterium_kristiansenii_Species	Lysyl-aspartyl-glutamyl-leucine_Neg	-0.480064	Gut_Species	MTB_Gut
598	GO:0004053:arginase activity_GO	Cyclo(Leu-Phe)_Neg	0.480005	Gut_GO	MTB_Gut
599	GO:0044205:'de novo' UMP biosynthetic process_GO	alpha-Micropteroxanthin B_Pos	0.479205	Gut_GO	MTB_Gut
600	GO:0005542:folic acid binding_GO	2-Hydroxydesogestrel_Pos	-0.478526	Gut_GO	MTB_Plasma
601	s__Bacteroides_thetaiotaomicron_Species	GO:0071522:ureidoglycine aminohydrolase activity_GO	-0.478452	Gut_Species	Gut_GO
602	s__Senegalimassilia_faecalis_Species	GO:0004038:allantoinase activity_GO	0.478131	Gut_Species	Gut_GO
603	GO:0016661:oxidoreductase activity, acting on other nitrogenous compounds as donors_GO	2,8-Dihydroxyquinoline-betaglucuronide_Pos	-0.477681	Gut_GO	MTB_Plasma
604	8,11-Heptadecadienal_Pos	Vitamin A2_Pos	0.477079	MTB_Gut	MTB_Plasma
605	s__Olsenella_uli_Species	Methyl 2-(10-heptadecenyl)-6-hydroxybenzoate_Neg	0.476561	Gut_Species	MTB_Gut
606	s__Collinsella_bouchesdurhonensis_Species	GO:0009376:HslUV protease complex_GO	0.476322	Gut_Species	Gut_GO
607	GO:0050897:cobalt ion binding_GO	Val-Gly-Val-Ala-Pro-Gly_Pos	-0.475481	Gut_GO	MTB_Gut
608	GO:0004038:allantoinase activity_GO	alpha-Micropteroxanthin B_Pos	0.475258	Gut_GO	MTB_Gut
609	s__Ruminococcus_gnavus_Species	PG(20:4/TXB2)_Pos	-0.474844	Gut_Species	MTB_Gut
610	s__Blautia_luti_Species	12 Hydroxy arachidonic acid_Neg	0.474677	Gut_Species	MTB_Plasma
611	s__Bacteroides_uniformis_Species	GO:0098662:inorganic cation transmembrane transport_GO	-0.474536	Gut_Species	Gut_GO
612	s__Bacteroides_uniformis_Species	GO:0004053:arginase activity_GO	-0.474417	Gut_Species	Gut_GO
613	Benzeneacetonitrile_Pos	6-Hydroxy-5-methoxyindole glucuronide_Pos	-0.474318	MTB_Gut	MTB_Plasma
614	GO:0050897:cobalt ion binding_GO	Frenolicin B_Neg	0.474217	Gut_GO	MTB_Gut
615	Molindone_Neg	Hippuric acid sulfate_Neg	0.473797	MTB_Gut	MTB_Plasma
616	Merodesmosine_Neg	Hippuric acid sulfate_Neg	-0.47374	MTB_Gut	MTB_Plasma
617	Merodesmosine_Neg	HPAA sulfate_Neg	-0.473616	MTB_Gut	MTB_Plasma
618	GO:0004073:aspartate-semialdehyde dehydrogenase activity_GO	Ganolucidic acid C_Neg	0.472277	Gut_GO	MTB_Gut
619	s__Ruminococcus_gnavus_Species	PA(20:1/6 keto-PGF1alpha)_Pos	-0.472125	Gut_Species	MTB_Gut
620	s__Blautia_wexlerae_Species	GO:0004049:anthranilate synthase activity_GO	0.471751	Gut_Species	Gut_GO
621	GO:0071522:ureidoglycine aminohydrolase activity_GO	Cyclo(Leu-Phe)_Neg	0.471504	Gut_GO	MTB_Gut
622	Glypallidifloric acid_Pos	4-OH-Retinal_Pos	0.471492	MTB_Gut	MTB_Plasma
623	s__Collinsella_bouchesdurhonensis_Species	Histidine_Pos	-0.47148	Gut_Species	MTB_Gut
624	s__Collinsella_bouchesdurhonensis_Species	GO:0004053:arginase activity_GO	0.471221	Gut_Species	Gut_GO
625	GO:0098662:inorganic cation transmembrane transport_GO	alpha-Micropteroxanthin B_Pos	0.470821	Gut_GO	MTB_Gut
626	GO:0071522:ureidoglycine aminohydrolase activity_GO	Chenodeoxycholic acid_Neg	0.470588	Gut_GO	MTB_Gut
627	s__Ruminococcus_gnavus_Species	GO:0043743:LPPG:FO 2-phospho-L-lactate transferase activity_GO	-0.470161	Gut_Species	Gut_GO
628	GO:0071522:ureidoglycine aminohydrolase activity_GO	Ganolucidic acid C_Neg	0.470103	Gut_GO	MTB_Gut
629	s__Ruminococcus_gnavus_Species	8,11-Heptadecadienal_Pos	0.470041	Gut_Species	MTB_Gut
630	Molindone_Neg	HPAA sulfate_Neg	0.469596	MTB_Gut	MTB_Plasma
631	Benzeneacetonitrile_Pos	HPAA sulfate_Neg	-0.469323	MTB_Gut	MTB_Plasma
632	GO:0004038:allantoinase activity_GO	Austalide A_Neg	-0.469043	Gut_GO	MTB_Gut
633	GO:0050355:triphosphatase activity_GO	Bisphenol B_Neg	0.468686	Gut_GO	MTB_Gut
634	s__Dorea_formicigenerans_Species	PS(20:32-OH(5,6)/18:0)_Neg	0.468096	Gut_Species	MTB_Gut
635	Benzeneacetonitrile_Pos	6-Hydroxyindoxyl sulfate_Neg	-0.468068	MTB_Gut	MTB_Plasma
636	s__Bacteroides_uniformis_Species	Histidine_Pos	0.468055	Gut_Species	MTB_Gut
637	GO:0004038:allantoinase activity_GO	Val-Gly-Val-Ala-Pro-Gly_Pos	-0.467465	Gut_GO	MTB_Gut
638	GO:0000256:allantoin catabolic process_GO	Ganolucidic acid C_Neg	0.46736	Gut_GO	MTB_Gut
639	GO:0044205:'de novo' UMP biosynthetic process_GO	Hematoporphyrin IX_Neg	-0.467342	Gut_GO	MTB_Gut
640	GO:0071522:ureidoglycine aminohydrolase activity_GO	alpha-Micropteroxanthin B_Pos	0.467331	Gut_GO	MTB_Gut
641	GO:0098662:inorganic cation transmembrane transport_GO	Osthenol_Pos	0.467256	Gut_GO	MTB_Gut
642	s__Bacteroides_uniformis_Species	GO:0009376:HslUV protease complex_GO	-0.466785	Gut_Species	Gut_GO
643	GO:0050897:cobalt ion binding_GO	alpha-Micropteroxanthin B_Pos	0.465964	Gut_GO	MTB_Gut
644	s__Blautia_wexlerae_Species	GO:0005542:folic acid binding_GO	-0.465738	Gut_Species	Gut_GO
645	GO:0004073:aspartate-semialdehyde dehydrogenase activity_GO	Cyclo(Leu-Phe)_Neg	0.465483	Gut_GO	MTB_Gut
646	s__Blautia_luti_Species	12-HETrE_Neg	0.465192	Gut_Species	MTB_Plasma
647	GO:0004049:anthranilate synthase activity_GO	Esculentic acid (Phytolacca)_Neg	-0.465159	Gut_GO	MTB_Gut
648	s__Bacteroides_thetaiotaomicron_Species	GO:0004038:allantoinase activity_GO	-0.464701	Gut_Species	Gut_GO
649	Molindone_Neg	2,8-Dihydroxyquinoline-betaglucuronide_Pos	0.464351	MTB_Gut	MTB_Plasma
650	GO:0098662:inorganic cation transmembrane transport_GO	Austalide A_Pos	-0.464281	Gut_GO	MTB_Gut
651	Merodesmosine_Neg	2,8-Dihydroxyquinoline-betaglucuronide_Pos	-0.464257	MTB_Gut	MTB_Plasma
652	GO:0000256:allantoin catabolic process_GO	Cyclo(Leu-Phe)_Neg	0.463914	Gut_GO	MTB_Gut
653	s__Ruminococcus_gnavus_Species	GO:0050355:triphosphatase activity_GO	-0.463581	Gut_Species	Gut_GO
654	s__Ruminococcus_gnavus_Species	Histidine_Pos	0.463544	Gut_Species	MTB_Gut
655	Pipercitine_Pos	12-HETrE_Neg	0.463313	MTB_Gut	MTB_Plasma
656	GO:0009376:HslUV protease complex_GO	alpha-Micropteroxanthin B_Pos	0.463294	Gut_GO	MTB_Gut
657	s__Blautia_faecis_Species	GO:0098662:inorganic cation transmembrane transport_GO	-0.463082	Gut_Species	Gut_GO
658	s__Blautia_faecis_Species	GO:0004298:threonine-type endopeptidase activity_GO	-0.462992	Gut_Species	Gut_GO
659	s__Ruminococcus_gnavus_Species	N1,N10-Dicoumaroylspermidine_Pos	-0.462906	Gut_Species	MTB_Gut
660	s__Collinsella_bouchesdurhonensis_Species	PG(20:4/TXB2)_Pos	0.46228	Gut_Species	MTB_Gut
661	s__Ruminococcus_gnavus_Species	4-OH-Retinal_Pos	0.461835	Gut_Species	MTB_Plasma
662	Benzeneacetonitrile_Pos	Hippuric acid sulfate_Neg	-0.461664	MTB_Gut	MTB_Plasma
663	s__Blautia_luti_Species	12-HEPE_Neg	0.461557	Gut_Species	MTB_Plasma
664	GO:0004073:aspartate-semialdehyde dehydrogenase activity_GO	Hematoporphyrin IX_Neg	-0.461266	Gut_GO	MTB_Gut
665	s__Prevotella_copri_Species	GO:0098662:inorganic cation transmembrane transport_GO	0.461161	Gut_Species	Gut_GO
666	s__Senegalimassilia_faecalis_Species	Esculentic acid (Phytolacca)_Neg	0.460682	Gut_Species	MTB_Gut
667	s__Collinsella_bouchesdurhonensis_Species	N1,N10-Dicoumaroylspermidine_Pos	0.460096	Gut_Species	MTB_Gut
668	GO:0009376:HslUV protease complex_GO	Osthenol_Pos	0.459972	Gut_GO	MTB_Gut
669	GO:0004298:threonine-type endopeptidase activity_GO	Val-Gly-Val-Ala-Pro-Gly_Pos	-0.459781	Gut_GO	MTB_Gut
670	s__Vescimonas_fastidiosa_Species	Glypallidifloric acid_Pos	-0.459744	Gut_Species	MTB_Gut
671	s__Ruminococcus_flavefaciens_Species	12 Hydroxy arachidonic acid_Neg	-0.459669	Gut_Species	MTB_Plasma
672	s__Blautia_wexlerae_Species	GO:0004298:threonine-type endopeptidase activity_GO	-0.459569	Gut_Species	Gut_GO
673	GO:0043743:LPPG:FO 2-phospho-L-lactate transferase activity_GO	Cyclo(Leu-Phe)_Neg	0.459541	Gut_GO	MTB_Gut
674	GO:0004053:arginase activity_GO	Austalide A_Neg	-0.459086	Gut_GO	MTB_Gut
675	s__Catenibacterium_mitsuokai_Species	Ganolucidic acid C_Neg	0.458738	Gut_Species	MTB_Gut
676	GO:0044205:'de novo' UMP biosynthetic process_GO	Val-Gly-Val-Ala-Pro-Gly_Pos	-0.457552	Gut_GO	MTB_Gut
677	GO:0009376:HslUV protease complex_GO	Austalide A_Pos	-0.456995	Gut_GO	MTB_Gut
678	GO:0004038:allantoinase activity_GO	Chenodeoxycholic acid_Neg	0.456989	Gut_GO	MTB_Gut
679	s__Bacteroides_uniformis_Species	PG(20:4/TXB2)_Pos	-0.45665	Gut_Species	MTB_Gut
680	GO:0007165:signal transduction_GO	PG(20:4/TXB2)_Pos	-0.456483	Gut_GO	MTB_Gut
681	s__Catenibacterium_mitsuokai_Species	Cyclo(Leu-Phe)_Neg	0.45644	Gut_Species	MTB_Gut
682	s__Senegalimassilia_faecalis_Species	GO:0000256:allantoin catabolic process_GO	0.456111	Gut_Species	Gut_GO
683	s__Blautia_faecis_Species	GO:0009376:HslUV protease complex_GO	-0.456104	Gut_Species	Gut_GO
684	s__Mogibacterium_kristiansenii_Species	GO:0004049:anthranilate synthase activity_GO	-0.45572	Gut_Species	Gut_GO
685	s__Bacteroides_uniformis_Species	N1,N10-Dicoumaroylspermidine_Pos	-0.455574	Gut_Species	MTB_Gut
686	s__Collinsella_bouchesdurhonensis_Species	1,24,25-trihydroxyvitamin D3_Pos	0.455519	Gut_Species	MTB_Gut
687	s__Senegalimassilia_faecalis_Species	GO:0050897:cobalt ion binding_GO	0.454382	Gut_Species	Gut_GO
688	8,11-Heptadecadienal_Pos	4-OH-Retinal_Pos	0.454253	MTB_Gut	MTB_Plasma
689	GO:0007165:signal transduction_GO	Histidine_Pos	0.454083	Gut_GO	MTB_Gut
690	s__Prevotella_copri_Species	GO:0009376:HslUV protease complex_GO	0.453996	Gut_Species	Gut_GO
691	GO:0000256:allantoin catabolic process_GO	Hematoporphyrin IX_Neg	-0.453993	Gut_GO	MTB_Gut
692	s__Bacteroides_uniformis_Species	1,24,25-trihydroxyvitamin D3_Pos	-0.453189	Gut_Species	MTB_Gut
693	GO:0071522:ureidoglycine aminohydrolase activity_GO	Hematoporphyrin IX_Neg	-0.452987	Gut_GO	MTB_Gut
694	Benzeneacetonitrile_Pos	2,8-Dihydroxyquinoline-betaglucuronide_Pos	-0.45235	MTB_Gut	MTB_Plasma
695	s__Mogibacterium_kristiansenii_Species	Molindone_Neg	0.452216	Gut_Species	MTB_Gut
696	s__Blautia_luti_Species	Vitamin A2_Pos	0.451953	Gut_Species	MTB_Plasma
697	s__Mogibacterium_kristiansenii_Species	GO:0016661:oxidoreductase activity, acting on other nitrogenous compounds as donors_GO	-0.451937	Gut_Species	Gut_GO
698	s__Prevotella_copri_Species	Esculentic acid (Phytolacca)_Neg	0.451675	Gut_Species	MTB_Gut
699	s__Blautia_wexlerae_Species	HPAA sulfate_Neg	-0.451276	Gut_Species	MTB_Plasma
700	GO:0044205:'de novo' UMP biosynthetic process_GO	Austalide A_Neg	-0.450034	Gut_GO	MTB_Gut
701	s__Ruminococcus_flavefaciens_Species	12-HEPE_Neg	-0.449674	Gut_Species	MTB_Plasma
702	Pipercitine_Pos	Vitamin A2_Pos	0.449631	MTB_Gut	MTB_Plasma
703	s__Blautia_luti_Species	Dimethyl pimelimidate_Pos	0.449298	Gut_Species	MTB_Gut
704	GO:0004053:arginase activity_GO	Val-Gly-Val-Ala-Pro-Gly_Pos	-0.449186	Gut_GO	MTB_Gut
705	GO:0000256:allantoin catabolic process_GO	alpha-Micropteroxanthin B_Pos	0.449033	Gut_GO	MTB_Gut
706	GO:0007165:signal transduction_GO	N1,N10-Dicoumaroylspermidine_Pos	-0.448961	Gut_GO	MTB_Gut
707	GO:0043743:LPPG:FO 2-phospho-L-lactate transferase activity_GO	Austalide A_Neg	-0.448933	Gut_GO	MTB_Gut
708	s__Blautia_faecis_Species	Chenodeoxycholylvaline_Neg	0.448632	Gut_Species	MTB_Gut
709	s__Olsenella_uli_Species	Ganolucidic acid C_Neg	0.448479	Gut_Species	MTB_Gut
710	GO:0043743:LPPG:FO 2-phospho-L-lactate transferase activity_GO	Frenolicin B_Neg	0.448223	Gut_GO	MTB_Gut
711	Pipercitine_Pos	12 Hydroxy arachidonic acid_Neg	0.448048	MTB_Gut	MTB_Plasma
712	GO:0004784:superoxide dismutase activity_GO	Pipercitine_Pos	-0.447649	Gut_GO	MTB_Gut
713	GO:0050355:triphosphatase activity_GO	Hematoporphyrin IX_Neg	-0.447419	Gut_GO	MTB_Gut
714	s__Ellagibacter_isourolithinifaciens_Species	GO:0044205:'de novo' UMP biosynthetic process_GO	0.44733	Gut_Species	Gut_GO
715	GO:0007165:signal transduction_GO	PA(20:1/6 keto-PGF1alpha)_Pos	-0.447085	Gut_GO	MTB_Gut
716	PS(20:32-OH(5,6)/18:0)_Neg	2-Hydroxydesogestrel_Pos	0.44684	MTB_Gut	MTB_Plasma
717	s__Senegalimassilia_faecalis_Species	GO:0098662:inorganic cation transmembrane transport_GO	0.446735	Gut_Species	Gut_GO
718	s__Bacteroides_thetaiotaomicron_Species	GO:0000256:allantoin catabolic process_GO	-0.446619	Gut_Species	Gut_GO
719	GO:0050355:triphosphatase activity_GO	Methyl 2-(10-heptadecenyl)-6-hydroxybenzoate_Neg	0.444968	Gut_GO	MTB_Gut
720	GO:0050355:triphosphatase activity_GO	Ganolucidic acid C_Neg	0.444904	Gut_GO	MTB_Gut
721	s__Ruminococcus_gnavus_Species	GO:0050897:cobalt ion binding_GO	-0.444902	Gut_Species	Gut_GO
722	GO:0071522:ureidoglycine aminohydrolase activity_GO	Val-Gly-Val-Ala-Pro-Gly_Pos	-0.444881	Gut_GO	MTB_Gut
723	s__Catenibacterium_mitsuokai_Species	Hematoporphyrin IX_Neg	-0.4448	Gut_Species	MTB_Gut
724	GO:0098662:inorganic cation transmembrane transport_GO	Lysyl-aspartyl-glutamyl-leucine_Neg	-0.444789	Gut_GO	MTB_Gut
725	s__Senegalimassilia_faecalis_Species	GO:0004073:aspartate-semialdehyde dehydrogenase activity_GO	0.444737	Gut_Species	Gut_GO
726	GO:0004049:anthranilate synthase activity_GO	PG(20:4/TXB2)_Pos	-0.444522	Gut_GO	MTB_Gut
727	s__Olsenella_uli_Species	GO:0050355:triphosphatase activity_GO	0.444361	Gut_Species	Gut_GO
728	s__Catenibacterium_mitsuokai_Species	alpha-Micropteroxanthin B_Pos	0.444239	Gut_Species	MTB_Gut
729	GO:0004053:arginase activity_GO	alpha-Micropteroxanthin B_Pos	0.443701	Gut_GO	MTB_Gut
730	s__Collinsella_bouchesdurhonensis_Species	PA(20:1/6 keto-PGF1alpha)_Pos	0.443439	Gut_Species	MTB_Gut
731	GO:0004073:aspartate-semialdehyde dehydrogenase activity_GO	alpha-Micropteroxanthin B_Pos	0.443103	Gut_GO	MTB_Gut
732	GO:0004053:arginase activity_GO	Frenolicin B_Neg	0.44293	Gut_GO	MTB_Gut
733	GO:0006801:superoxide metabolic process_GO	Pipercitine_Pos	-0.442869	Gut_GO	MTB_Gut
734	GO:0004298:threonine-type endopeptidase activity_GO	Osthenol_Pos	0.442589	Gut_GO	MTB_Gut
735	s__Mogibacterium_kristiansenii_Species	Merodesmosine_Neg	-0.442564	Gut_Species	MTB_Gut
736	s__Ruminococcus_flavefaciens_Species	12-HETrE_Neg	-0.441569	Gut_Species	MTB_Plasma
737	GO:0004038:allantoinase activity_GO	Frenolicin B_Neg	0.441454	Gut_GO	MTB_Gut
738	s__Olsenella_uli_Species	Hematoporphyrin IX_Neg	-0.441308	Gut_Species	MTB_Gut
739	s__Catenibacterium_mitsuokai_Species	GO:0050355:triphosphatase activity_GO	0.440859	Gut_Species	Gut_GO
740	GO:0050897:cobalt ion binding_GO	Austalide A_Pos	-0.440568	Gut_GO	MTB_Gut
741	s__Dorea_formicigenerans_Species	2-Hydroxydesogestrel_Pos	0.44013	Gut_Species	MTB_Plasma
742	s__Senegalimassilia_faecalis_Species	GO:0009376:HslUV protease complex_GO	0.439504	Gut_Species	Gut_GO
743	GO:0004073:aspartate-semialdehyde dehydrogenase activity_GO	Austalide A_Neg	-0.439377	Gut_GO	MTB_Gut
744	GO:0000256:allantoin catabolic process_GO	Chenodeoxycholic acid_Neg	0.439234	Gut_GO	MTB_Gut
745	s__Prevotella_copri_Species	GO:0004298:threonine-type endopeptidase activity_GO	0.439231	Gut_Species	Gut_GO
746	s__Ruminococcus_gnavus_Species	1,24,25-trihydroxyvitamin D3_Pos	-0.439069	Gut_Species	MTB_Gut
747	GO:0044205:'de novo' UMP biosynthetic process_GO	5,16-Androstadien-3beta-ol_Pos	0.438791	Gut_GO	MTB_Gut
748	Mannitol_Neg	6-Hydroxy-5-methoxyindole glucuronide_Pos	-0.438722	MTB_Gut	MTB_Plasma
749	GO:0004049:anthranilate synthase activity_GO	PA(20:1/6 keto-PGF1alpha)_Pos	-0.438511	Gut_GO	MTB_Gut
750	s__Bacteroides_uniformis_Species	Methyl 2-(10-heptadecenyl)-6-hydroxybenzoate_Neg	-0.438431	Gut_Species	MTB_Gut
751	GO:0004049:anthranilate synthase activity_GO	Histidine_Pos	0.438267	Gut_GO	MTB_Gut
752	Pipercitine_Pos	4-OH-Retinal_Pos	0.438245	MTB_Gut	MTB_Plasma
753	s__Ruminococcus_flavefaciens_Species	Dimethyl pimelimidate_Pos	-0.437817	Gut_Species	MTB_Gut
754	GO:0009376:HslUV protease complex_GO	Lysyl-aspartyl-glutamyl-leucine_Neg	-0.437788	Gut_GO	MTB_Gut
755	s__Olsenella_uli_Species	Cyclo(Leu-Phe)_Neg	0.437671	Gut_Species	MTB_Gut
756	s__Catenibacterium_mitsuokai_Species	Chenodeoxycholic acid_Neg	0.437542	Gut_Species	MTB_Gut
757	s__Ruminococcus_gnavus_Species	GO:0007165:signal transduction_GO	0.437287	Gut_Species	Gut_GO
758	GO:0004073:aspartate-semialdehyde dehydrogenase activity_GO	Val-Gly-Val-Ala-Pro-Gly_Pos	-0.437083	Gut_GO	MTB_Gut
759	s__Ellagibacter_isourolithinifaciens_Species	GO:0071522:ureidoglycine aminohydrolase activity_GO	0.436946	Gut_Species	Gut_GO
760	GO:0050897:cobalt ion binding_GO	Osthenol_Pos	0.436694	Gut_GO	MTB_Gut
761	GO:0071522:ureidoglycine aminohydrolase activity_GO	Austalide A_Neg	-0.436668	Gut_GO	MTB_Gut
762	GO:0000256:allantoin catabolic process_GO	Val-Gly-Val-Ala-Pro-Gly_Pos	-0.43647	Gut_GO	MTB_Gut
763	s__Ellagibacter_isourolithinifaciens_Species	GO:0004038:allantoinase activity_GO	0.436469	Gut_Species	Gut_GO
764	s__Blautia_faecis_Species	Esculentic acid (Phytolacca)_Neg	-0.436237	Gut_Species	MTB_Gut
765	s__Bacteroides_uniformis_Species	PA(20:1/6 keto-PGF1alpha)_Pos	-0.436182	Gut_Species	MTB_Gut
766	s__Blautia_wexlerae_Species	6-Hydroxy-5-methoxyindole glucuronide_Pos	-0.435755	Gut_Species	MTB_Plasma
767	s__Senegalimassilia_faecalis_Species	GO:0004053:arginase activity_GO	0.435674	Gut_Species	Gut_GO
768	s__Senegalimassilia_faecalis_Species	Histidine_Pos	-0.435454	Gut_Species	MTB_Gut
769	GO:0004049:anthranilate synthase activity_GO	N1,N10-Dicoumaroylspermidine_Pos	-0.435367	Gut_GO	MTB_Gut
770	Mannitol_Neg	6-Hydroxyindoxyl sulfate_Neg	-0.435187	MTB_Gut	MTB_Plasma
771	GO:0006801:superoxide metabolic process_GO	Glypallidifloric acid_Pos	-0.434965	Gut_GO	MTB_Gut
772	GO:0004298:threonine-type endopeptidase activity_GO	Austalide A_Pos	-0.434904	Gut_GO	MTB_Gut
773	GO:0004784:superoxide dismutase activity_GO	Glypallidifloric acid_Pos	-0.434786	Gut_GO	MTB_Gut
774	s__Vescimonas_fastidiosa_Species	GO:0004049:anthranilate synthase activity_GO	-0.434772	Gut_Species	Gut_GO
775	GO:0000256:allantoin catabolic process_GO	Austalide A_Neg	-0.434527	Gut_GO	MTB_Gut
776	s__Blautia_wexlerae_Species	PS(20:32-OH(5,6)/18:0)_Neg	0.4342	Gut_Species	MTB_Gut
777	s__Collinsella_bouchesdurhonensis_Species	Methyl 2-(10-heptadecenyl)-6-hydroxybenzoate_Neg	0.434145	Gut_Species	MTB_Gut
778	s__Blautia_wexlerae_Species	GO:0098662:inorganic cation transmembrane transport_GO	-0.433955	Gut_Species	Gut_GO
779	GO:0007165:signal transduction_GO	1,24,25-trihydroxyvitamin D3_Pos	-0.43385	Gut_GO	MTB_Gut
780	s__Bacteroides_thetaiotaomicron_Species	Esculentic acid (Phytolacca)_Neg	-0.43232	Gut_Species	MTB_Gut
781	s__Ruminococcus_gnavus_Species	Hematoporphyrin IX_Neg	0.432075	Gut_Species	MTB_Gut
782	s__Blautia_luti_Species	4-OH-Retinal_Pos	0.4318	Gut_Species	MTB_Plasma
783	s__Bacteroides_thetaiotaomicron_Species	GO:0004073:aspartate-semialdehyde dehydrogenase activity_GO	-0.431449	Gut_Species	Gut_GO
784	s__Ruminococcus_gnavus_Species	Frenolicin B_Neg	-0.430707	Gut_Species	MTB_Gut
785	s__Bacteroides_thetaiotaomicron_Species	GO:0050897:cobalt ion binding_GO	-0.430662	Gut_Species	Gut_GO
786	s__Collinsella_bouchesdurhonensis_Species	GO:0004298:threonine-type endopeptidase activity_GO	0.429955	Gut_Species	Gut_GO
787	s__Catenibacterium_mitsuokai_Species	Val-Gly-Val-Ala-Pro-Gly_Pos	-0.429721	Gut_Species	MTB_Gut
788	s__Ruminococcus_flavefaciens_Species	Vitamin A2_Pos	-0.429184	Gut_Species	MTB_Plasma
789	s__Collinsella_bouchesdurhonensis_Species	Bisphenol B_Neg	0.429043	Gut_Species	MTB_Gut
790	GO:0071522:ureidoglycine aminohydrolase activity_GO	5,16-Androstadien-3beta-ol_Pos	0.428575	Gut_GO	MTB_Gut
791	GO:0004038:allantoinase activity_GO	5,16-Androstadien-3beta-ol_Pos	0.428437	Gut_GO	MTB_Gut
792	Pipercitine_Pos	12-HEPE_Neg	0.428299	MTB_Gut	MTB_Plasma
793	s__Prevotella_copri_Species	GO:0050897:cobalt ion binding_GO	0.427695	Gut_Species	Gut_GO
794	s__Blautia_wexlerae_Species	GO:0009376:HslUV protease complex_GO	-0.42767	Gut_Species	Gut_GO
795	Mannitol_Neg	Hippuric acid sulfate_Neg	-0.427668	MTB_Gut	MTB_Plasma
796	GO:0043743:LPPG:FO 2-phospho-L-lactate transferase activity_GO	Val-Gly-Val-Ala-Pro-Gly_Pos	-0.42763	Gut_GO	MTB_Gut
797	s__Bacteroides_uniformis_Species	Bisphenol B_Neg	-0.427319	Gut_Species	MTB_Gut
798	GO:0004298:threonine-type endopeptidase activity_GO	alpha-Micropteroxanthin B_Pos	0.426999	Gut_GO	MTB_Gut
799	s__Senegalimassilia_faecalis_Species	PG(20:4/TXB2)_Pos	0.426798	Gut_Species	MTB_Gut
800	GO:0004038:allantoinase activity_GO	Austalide A_Pos	-0.426679	Gut_GO	MTB_Gut
801	s__Prevotella_copri_Species	PG(20:4/TXB2)_Pos	0.426569	Gut_Species	MTB_Gut
802	s__Catenibacterium_mitsuokai_Species	Austalide A_Neg	-0.42642	Gut_Species	MTB_Gut
803	s__Ellagibacter_isourolithinifaciens_Species	Esculentic acid (Phytolacca)_Neg	0.426374	Gut_Species	MTB_Gut
804	s__Prevotella_copri_Species	Histidine_Pos	-0.426092	Gut_Species	MTB_Gut
805	s__Blautia_wexlerae_Species	6-Hydroxyindoxyl sulfate_Neg	-0.425038	Gut_Species	MTB_Plasma
806	Mannitol_Neg	HPAA sulfate_Neg	-0.425022	MTB_Gut	MTB_Plasma
807	GO:0050897:cobalt ion binding_GO	Lysyl-aspartyl-glutamyl-leucine_Neg	-0.424992	Gut_GO	MTB_Gut
808	s__Senegalimassilia_faecalis_Species	N1,N10-Dicoumaroylspermidine_Pos	0.424857	Gut_Species	MTB_Gut
809	GO:0004073:aspartate-semialdehyde dehydrogenase activity_GO	Chenodeoxycholic acid_Neg	0.424282	Gut_GO	MTB_Gut
810	GO:0050897:cobalt ion binding_GO	Chenodeoxycholic acid_Neg	0.423426	Gut_GO	MTB_Gut
811	MG(22:4/0:0/0:0)_Pos	12-HETrE_Neg	0.422876	MTB_Gut	MTB_Plasma
812	s__Blautia_wexlerae_Species	Hippuric acid sulfate_Neg	-0.422688	Gut_Species	MTB_Plasma
813	GO:0050355:triphosphatase activity_GO	Cyclo(Leu-Phe)_Neg	0.421411	Gut_GO	MTB_Gut
814	GO:0004049:anthranilate synthase activity_GO	Chenodeoxycholylvaline_Neg	0.421354	Gut_GO	MTB_Gut
815	GO:0016661:oxidoreductase activity, acting on other nitrogenous compounds as donors_GO	Esculentic acid (Phytolacca)_Neg	-0.42106	Gut_GO	MTB_Gut
816	s__Senegalimassilia_faecalis_Species	1,24,25-trihydroxyvitamin D3_Pos	0.42078	Gut_Species	MTB_Gut
817	GO:0050355:triphosphatase activity_GO	Frenolicin B_Neg	0.420433	Gut_GO	MTB_Gut
818	s__Prevotella_copri_Species	N1,N10-Dicoumaroylspermidine_Pos	0.420364	Gut_Species	MTB_Gut
819	GO:0019556:histidine catabolic process to glutamate and formamide_GO	Glypallidifloric acid_Pos	-0.419826	Gut_GO	MTB_Gut
820	Mannitol_Neg	2,8-Dihydroxyquinoline-betaglucuronide_Pos	-0.419131	MTB_Gut	MTB_Plasma
821	s__Ellagibacter_isourolithinifaciens_Species	GO:0050897:cobalt ion binding_GO	0.418933	Gut_Species	Gut_GO
822	s__Blautia_faecis_Species	PG(20:4/TXB2)_Pos	-0.418185	Gut_Species	MTB_Gut
823	GO:0098662:inorganic cation transmembrane transport_GO	Benzeneacetonitrile_Pos	-0.417778	Gut_GO	MTB_Gut
824	s__Blautia_faecis_Species	Chenodeoxycholylisoleucine_Neg	0.417754	Gut_Species	MTB_Gut
825	s__Olsenella_uli_Species	Austalide A_Neg	-0.417603	Gut_Species	MTB_Gut
826	GO:0004049:anthranilate synthase activity_GO	1,24,25-trihydroxyvitamin D3_Pos	-0.417039	Gut_GO	MTB_Gut
827	s__Phocaeicola_vulgatus_Species	6-Hydroxy-5-methoxyindole glucuronide_Pos	-0.416747	Gut_Species	MTB_Plasma
828	s__Prevotella_copri_Species	PA(20:1/6 keto-PGF1alpha)_Pos	0.416372	Gut_Species	MTB_Gut
829	s__Bacteroides_uniformis_Species	Chenodeoxycholic acid_Neg	-0.415952	Gut_Species	MTB_Gut
830	s__Phocaeicola_vulgatus_Species	6-Hydroxyindoxyl sulfate_Neg	-0.415931	Gut_Species	MTB_Plasma
831	s__Ellagibacter_isourolithinifaciens_Species	GO:0098662:inorganic cation transmembrane transport_GO	0.415559	Gut_Species	Gut_GO
832	GO:0050355:triphosphatase activity_GO	Austalide A_Neg	-0.415346	Gut_GO	MTB_Gut
833	s__Bacteroides_thetaiotaomicron_Species	GO:0004053:arginase activity_GO	-0.415288	Gut_Species	Gut_GO
834	GO:0004038:allantoinase activity_GO	Lysyl-aspartyl-glutamyl-leucine_Neg	-0.415245	Gut_GO	MTB_Gut
835	s__Ellagibacter_isourolithinifaciens_Species	GO:0000256:allantoin catabolic process_GO	0.415112	Gut_Species	Gut_GO
836	GO:0019556:histidine catabolic process to glutamate and formamide_GO	Pipercitine_Pos	-0.415107	Gut_GO	MTB_Gut
837	GO:0004053:arginase activity_GO	Austalide A_Pos	-0.414883	Gut_GO	MTB_Gut
838	GO:0004073:aspartate-semialdehyde dehydrogenase activity_GO	Frenolicin B_Neg	0.414592	Gut_GO	MTB_Gut
839	GO:0004038:allantoinase activity_GO	Osthenol_Pos	0.414556	Gut_GO	MTB_Gut
840	GO:0004298:threonine-type endopeptidase activity_GO	Lysyl-aspartyl-glutamyl-leucine_Neg	-0.41451	Gut_GO	MTB_Gut
841	s__Blautia_wexlerae_Species	2,8-Dihydroxyquinoline-betaglucuronide_Pos	-0.413959	Gut_Species	MTB_Plasma
842	s__Bacteroides_uniformis_Species	GO:0004298:threonine-type endopeptidase activity_GO	-0.413746	Gut_Species	Gut_GO
843	s__Bacteroides_thetaiotaomicron_Species	GO:0098662:inorganic cation transmembrane transport_GO	-0.413695	Gut_Species	Gut_GO
844	s__Blautia_faecis_Species	PA(20:1/6 keto-PGF1alpha)_Pos	-0.413669	Gut_Species	MTB_Gut
845	s__Collinsella_bouchesdurhonensis_Species	GO:0043743:LPPG:FO 2-phospho-L-lactate transferase activity_GO	0.413164	Gut_Species	Gut_GO
846	s__Mogibacterium_kristiansenii_Species	Benzeneacetonitrile_Pos	-0.412966	Gut_Species	MTB_Gut
847	GO:0044205:'de novo' UMP biosynthetic process_GO	Austalide A_Pos	-0.412347	Gut_GO	MTB_Gut
848	s__Blautia_wexlerae_Species	GO:0004014:adenosylmethionine decarboxylase activity_GO	-0.412184	Gut_Species	Gut_GO
849	GO:0044205:'de novo' UMP biosynthetic process_GO	Frenolicin B_Neg	0.411838	Gut_GO	MTB_Gut
850	s__Ruminococcus_gnavus_Species	Ganolucidic acid C_Neg	-0.411828	Gut_Species	MTB_Gut
851	GO:0050897:cobalt ion binding_GO	5,16-Androstadien-3beta-ol_Pos	0.411605	Gut_GO	MTB_Gut
852	GO:0009376:HslUV protease complex_GO	Benzeneacetonitrile_Pos	-0.411349	Gut_GO	MTB_Gut
853	s__Blautia_faecis_Species	GO:0004049:anthranilate synthase activity_GO	0.411237	Gut_Species	Gut_GO
854	MG(22:4/0:0/0:0)_Pos	12 Hydroxy arachidonic acid_Neg	0.411211	MTB_Gut	MTB_Plasma
855	s__Blautia_faecis_Species	Histidine_Pos	0.410881	Gut_Species	MTB_Gut
856	s__Oscillibacter_sp._MCC667_Species	Pipercitine_Pos	-0.410802	Gut_Species	MTB_Gut
857	MG(22:4/0:0/0:0)_Pos	Vitamin A2_Pos	0.410433	MTB_Gut	MTB_Plasma
858	s__Olsenella_uli_Species	Val-Gly-Val-Ala-Pro-Gly_Pos	-0.409824	Gut_Species	MTB_Gut
859	GO:0098662:inorganic cation transmembrane transport_GO	Merodesmosine_Neg	-0.409671	Gut_GO	MTB_Gut
860	GO:0004053:arginase activity_GO	Osthenol_Pos	0.409524	Gut_GO	MTB_Gut
861	s__Ruminococcus_gnavus_Species	Bisphenol B_Neg	-0.409331	Gut_Species	MTB_Gut
862	s__Senegalimassilia_faecalis_Species	PA(20:1/6 keto-PGF1alpha)_Pos	0.409275	Gut_Species	MTB_Gut
863	s__Blautia_faecis_Species	N1,N10-Dicoumaroylspermidine_Pos	-0.408909	Gut_Species	MTB_Gut
864	s__Ellagibacter_isourolithinifaciens_Species	GO:0009376:HslUV protease complex_GO	0.408859	Gut_Species	Gut_GO
865	s__Bacteroides_thetaiotaomicron_Species	Histidine_Pos	0.408847	Gut_Species	MTB_Gut
866	GO:0098662:inorganic cation transmembrane transport_GO	5,16-Androstadien-3beta-ol_Pos	0.408626	Gut_GO	MTB_Gut
867	GO:0004053:arginase activity_GO	Chenodeoxycholic acid_Neg	0.408329	Gut_GO	MTB_Gut
868	s__Blautia_faecis_Species	GO:0043743:LPPG:FO 2-phospho-L-lactate transferase activity_GO	-0.408222	Gut_Species	Gut_GO
869	s__Prevotella_copri_Species	1,24,25-trihydroxyvitamin D3_Pos	0.407872	Gut_Species	MTB_Gut
870	GO:0000256:allantoin catabolic process_GO	5,16-Androstadien-3beta-ol_Pos	0.407357	Gut_GO	MTB_Gut
871	s__Phocaeicola_vulgatus_Species	Hippuric acid sulfate_Neg	-0.406984	Gut_Species	MTB_Plasma
872	s__Bacteroides_thetaiotaomicron_Species	GO:0009376:HslUV protease complex_GO	-0.406927	Gut_Species	Gut_GO
873	s__Ruminococcus_flavefaciens_Species	4-OH-Retinal_Pos	-0.406857	Gut_Species	MTB_Plasma
874	s__Olsenella_uli_Species	alpha-Micropteroxanthin B_Pos	0.406759	Gut_Species	MTB_Gut
875	GO:0098662:inorganic cation transmembrane transport_GO	Chenodeoxycholic acid_Neg	0.406662	Gut_GO	MTB_Gut
876	GO:0007165:signal transduction_GO	Bisphenol B_Neg	-0.406299	Gut_GO	MTB_Gut
877	s__Ellagibacter_isourolithinifaciens_Species	GO:0004073:aspartate-semialdehyde dehydrogenase activity_GO	0.406285	Gut_Species	Gut_GO
878	GO:0043743:LPPG:FO 2-phospho-L-lactate transferase activity_GO	Osthenol_Pos	0.405709	Gut_GO	MTB_Gut
879	s__Mogibacterium_kristiansenii_Species	Mannitol_Neg	-0.405493	Gut_Species	MTB_Gut
880	GO:0004014:adenosylmethionine decarboxylase activity_GO	PS(20:32-OH(5,6)/18:0)_Neg	-0.404989	Gut_GO	MTB_Gut
881	GO:0000256:allantoin catabolic process_GO	Frenolicin B_Neg	0.404549	Gut_GO	MTB_Gut
882	GO:0044205:'de novo' UMP biosynthetic process_GO	Lysyl-aspartyl-glutamyl-leucine_Neg	-0.404327	Gut_GO	MTB_Gut
883	GO:0004298:threonine-type endopeptidase activity_GO	Benzeneacetonitrile_Pos	-0.404173	Gut_GO	MTB_Gut
884	s__Catenibacterium_mitsuokai_Species	5,16-Androstadien-3beta-ol_Pos	0.404037	Gut_Species	MTB_Gut
885	GO:0043743:LPPG:FO 2-phospho-L-lactate transferase activity_GO	alpha-Micropteroxanthin B_Pos	0.404025	Gut_GO	MTB_Gut
886	s__Ruminococcus_gnavus_Species	GO:0004053:arginase activity_GO	-0.403981	Gut_Species	Gut_GO
887	s__Phocaeicola_vulgatus_Species	GO:0044205:'de novo' UMP biosynthetic process_GO	-0.403937	Gut_Species	Gut_GO
888	GO:0009376:HslUV protease complex_GO	Merodesmosine_Neg	-0.40322	Gut_GO	MTB_Gut
889	s__Bacteroides_uniformis_Species	GO:0043743:LPPG:FO 2-phospho-L-lactate transferase activity_GO	-0.403024	Gut_Species	Gut_GO
890	s__Ellagibacter_isourolithinifaciens_Species	Histidine_Pos	-0.402947	Gut_Species	MTB_Gut
891	GO:0004784:superoxide dismutase activity_GO	MG(22:4/0:0/0:0)_Pos	-0.402682	Gut_GO	MTB_Gut
892	Tetracosatetraenoic acid (24:4n-6)_Pos	6-Hydroxy-5-methoxyindole glucuronide_Pos	0.40259	MTB_Gut	MTB_Plasma
893	GO:0009376:HslUV protease complex_GO	5,16-Androstadien-3beta-ol_Pos	0.402041	Gut_GO	MTB_Gut
894	GO:0043743:LPPG:FO 2-phospho-L-lactate transferase activity_GO	Austalide A_Pos	-0.401899	Gut_GO	MTB_Gut
895	s__Prevotella_copri_Species	GO:0004038:allantoinase activity_GO	0.401821	Gut_Species	Gut_GO
896	s__Senegalimassilia_faecalis_Species	Methyl 2-(10-heptadecenyl)-6-hydroxybenzoate_Neg	0.401487	Gut_Species	MTB_Gut
897	s__Olsenella_uli_Species	Frenolicin B_Neg	0.401314	Gut_Species	MTB_Gut
898	s__Prevotella_copri_Species	GO:0043743:LPPG:FO 2-phospho-L-lactate transferase activity_GO	0.401025	Gut_Species	Gut_GO
899	GO:0004053:arginase activity_GO	Lysyl-aspartyl-glutamyl-leucine_Neg	-0.400962	Gut_GO	MTB_Gut
900	s__Ruminococcus_flavefaciens_Species	HPAA sulfate_Neg	0.400849	Gut_Species	MTB_Plasma
901	s__Ellagibacter_isourolithinifaciens_Species	GO:0004053:arginase activity_GO	0.400793	Gut_Species	Gut_GO
902	GO:0071522:ureidoglycine aminohydrolase activity_GO	Austalide A_Pos	-0.400401	Gut_GO	MTB_Gut
903	s__Prevotella_copri_Species	GO:0004053:arginase activity_GO	0.400228	Gut_Species	Gut_GO
904	GO:0009376:HslUV protease complex_GO	Chenodeoxycholic acid_Neg	0.400008	Gut_GO	MTB_Gut
905	GO:0098662:inorganic cation transmembrane transport_GO	Molindone_Neg	0.399999	Gut_GO	MTB_Gut
906	s__Faecalicatena_fissicatena_Species	6-Hydroxy-5-methoxyindole glucuronide_Pos	-0.399894	Gut_Species	MTB_Plasma
907	s__Blautia_faecis_Species	GO:0050897:cobalt ion binding_GO	-0.399484	Gut_Species	Gut_GO
908	GO:0004073:aspartate-semialdehyde dehydrogenase activity_GO	Austalide A_Pos	-0.399425	Gut_GO	MTB_Gut
909	MG(22:4/0:0/0:0)_Pos	4-OH-Retinal_Pos	0.399243	MTB_Gut	MTB_Plasma
910	s__Phocaeicola_vulgatus_Species	2,8-Dihydroxyquinoline-betaglucuronide_Pos	-0.398963	Gut_Species	MTB_Plasma
911	GO:0006801:superoxide metabolic process_GO	MG(22:4/0:0/0:0)_Pos	-0.39891	Gut_GO	MTB_Gut
912	GO:0004073:aspartate-semialdehyde dehydrogenase activity_GO	5,16-Androstadien-3beta-ol_Pos	0.398836	Gut_GO	MTB_Gut
913	s__Bacteroides_thetaiotaomicron_Species	PG(20:4/TXB2)_Pos	-0.398582	Gut_Species	MTB_Gut
914	GO:0044205:'de novo' UMP biosynthetic process_GO	Molindone_Neg	0.398472	Gut_GO	MTB_Gut
915	GO:0071522:ureidoglycine aminohydrolase activity_GO	Frenolicin B_Neg	0.398415	Gut_GO	MTB_Gut
916	Tetracosatetraenoic acid (24:4n-6)_Pos	6-Hydroxyindoxyl sulfate_Neg	0.397972	MTB_Gut	MTB_Plasma
917	s__Bacteroides_thetaiotaomicron_Species	N1,N10-Dicoumaroylspermidine_Pos	-0.397788	Gut_Species	MTB_Gut
918	GO:0004038:allantoinase activity_GO	Molindone_Neg	0.397738	Gut_GO	MTB_Gut
919	GO:0006801:superoxide metabolic process_GO	8,11-Heptadecadienal_Pos	-0.397714	Gut_GO	MTB_Gut
920	GO:0016661:oxidoreductase activity, acting on other nitrogenous compounds as donors_GO	Histidine_Pos	0.39739	Gut_GO	MTB_Gut
921	s__Blautia_faecis_Species	GO:0050355:triphosphatase activity_GO	-0.39684	Gut_Species	Gut_GO
922	s__Bacteroides_uniformis_Species	alpha-Micropteroxanthin B_Pos	-0.396605	Gut_Species	MTB_Gut
923	GO:0000256:allantoin catabolic process_GO	Austalide A_Pos	-0.396396	Gut_GO	MTB_Gut
924	s__Senegalimassilia_faecalis_Species	Bisphenol B_Neg	0.396355	Gut_Species	MTB_Gut
925	s__Senegalimassilia_faecalis_Species	GO:0004298:threonine-type endopeptidase activity_GO	0.396194	Gut_Species	Gut_GO
926	s__Phocaeicola_vulgatus_Species	GO:0071522:ureidoglycine aminohydrolase activity_GO	-0.396177	Gut_Species	Gut_GO
927	s__Blautia_wexlerae_Species	GO:0050355:triphosphatase activity_GO	-0.395998	Gut_Species	Gut_GO
928	s__Bacteroides_thetaiotaomicron_Species	1,24,25-trihydroxyvitamin D3_Pos	-0.395993	Gut_Species	MTB_Gut
929	GO:0016661:oxidoreductase activity, acting on other nitrogenous compounds as donors_GO	PG(20:4/TXB2)_Pos	-0.39594	Gut_GO	MTB_Gut
930	s__Ellagibacter_isourolithinifaciens_Species	PG(20:4/TXB2)_Pos	0.395747	Gut_Species	MTB_Gut
931	Tetracosatetraenoic acid (24:4n-6)_Pos	HPAA sulfate_Neg	0.395574	MTB_Gut	MTB_Plasma
932	s__Catenibacterium_mitsuokai_Species	Frenolicin B_Neg	0.39519	Gut_Species	MTB_Gut
933	s__Faecalicatena_fissicatena_Species	6-Hydroxyindoxyl sulfate_Neg	-0.395031	Gut_Species	MTB_Plasma
934	GO:0004784:superoxide dismutase activity_GO	8,11-Heptadecadienal_Pos	-0.394803	Gut_GO	MTB_Gut
935	GO:0007165:signal transduction_GO	Hematoporphyrin IX_Neg	0.39442	Gut_GO	MTB_Gut
936	s__Faecalicatena_fissicatena_Species	HPAA sulfate_Neg	-0.394038	Gut_Species	MTB_Plasma
937	MG(22:4/0:0/0:0)_Pos	12-HEPE_Neg	0.3938	MTB_Gut	MTB_Plasma
938	GO:0004049:anthranilate synthase activity_GO	Hematoporphyrin IX_Neg	0.393782	Gut_GO	MTB_Gut
939	GO:0004053:arginase activity_GO	5,16-Androstadien-3beta-ol_Pos	0.393701	Gut_GO	MTB_Gut
940	GO:0044205:'de novo' UMP biosynthetic process_GO	Osthenol_Pos	0.393683	Gut_GO	MTB_Gut
941	GO:0009376:HslUV protease complex_GO	Molindone_Neg	0.393623	Gut_GO	MTB_Gut
942	s__Ellagibacter_isourolithinifaciens_Species	N1,N10-Dicoumaroylspermidine_Pos	0.393561	Gut_Species	MTB_Gut
943	s__Phocaeicola_vulgatus_Species	HPAA sulfate_Neg	-0.393456	Gut_Species	MTB_Plasma
944	GO:0050897:cobalt ion binding_GO	Molindone_Neg	0.393153	Gut_GO	MTB_Gut
945	s__Blautia_wexlerae_Species	Glypallidifloric acid_Pos	0.392972	Gut_Species	MTB_Gut
946	GO:0071522:ureidoglycine aminohydrolase activity_GO	Lysyl-aspartyl-glutamyl-leucine_Neg	-0.39292	Gut_GO	MTB_Gut
947	s__Dorea_formicigenerans_Species	GO:0004014:adenosylmethionine decarboxylase activity_GO	-0.392744	Gut_Species	Gut_GO
948	s__Ruminococcus_flavefaciens_Species	GO:0004298:threonine-type endopeptidase activity_GO	0.39207	Gut_Species	Gut_GO
949	Tetracosatetraenoic acid (24:4n-6)_Pos	Hippuric acid sulfate_Neg	0.392048	MTB_Gut	MTB_Plasma
950	s__Oscillibacter_sp._MCC667_Species	GO:0004049:anthranilate synthase activity_GO	-0.391693	Gut_Species	Gut_GO
951	s__Ruminococcus_flavefaciens_Species	6-Hydroxy-5-methoxyindole glucuronide_Pos	0.391689	Gut_Species	MTB_Plasma
952	GO:0050897:cobalt ion binding_GO	Merodesmosine_Neg	-0.391653	Gut_GO	MTB_Gut
953	s__Blautia_wexlerae_Species	2-Hydroxydesogestrel_Pos	0.391353	Gut_Species	MTB_Plasma
954	GO:0050355:triphosphatase activity_GO	Val-Gly-Val-Ala-Pro-Gly_Pos	-0.391212	Gut_GO	MTB_Gut
955	GO:0016661:oxidoreductase activity, acting on other nitrogenous compounds as donors_GO	N1,N10-Dicoumaroylspermidine_Pos	-0.391065	Gut_GO	MTB_Gut
956	s__Collinsella_bouchesdurhonensis_Species	Chenodeoxycholic acid_Neg	0.391059	Gut_Species	MTB_Gut
957	GO:0019556:histidine catabolic process to glutamate and formamide_GO	8,11-Heptadecadienal_Pos	-0.390704	Gut_GO	MTB_Gut
958	s__Blautia_faecis_Species	1,24,25-trihydroxyvitamin D3_Pos	-0.390357	Gut_Species	MTB_Gut
959	GO:0005542:folic acid binding_GO	Glypallidifloric acid_Pos	-0.389918	Gut_GO	MTB_Gut
960	GO:0004049:anthranilate synthase activity_GO	Bisphenol B_Neg	-0.38973	Gut_GO	MTB_Gut
961	GO:0044205:'de novo' UMP biosynthetic process_GO	Pipercitine_Pos	0.389528	Gut_GO	MTB_Gut
962	s__Catenibacterium_mitsuokai_Species	Austalide A_Pos	-0.389457	Gut_Species	MTB_Gut
963	GO:0007165:signal transduction_GO	Ganolucidic acid C_Neg	-0.389374	Gut_GO	MTB_Gut
964	s__Faecalicatena_fissicatena_Species	Hippuric acid sulfate_Neg	-0.389343	Gut_Species	MTB_Plasma
965	s__Blautia_wexlerae_Species	GO:0043743:LPPG:FO 2-phospho-L-lactate transferase activity_GO	-0.389021	Gut_Species	Gut_GO
966	s__Ellagibacter_isourolithinifaciens_Species	1,24,25-trihydroxyvitamin D3_Pos	0.38902	Gut_Species	MTB_Gut
967	GO:0004073:aspartate-semialdehyde dehydrogenase activity_GO	Osthenol_Pos	0.388704	Gut_GO	MTB_Gut
968	s__Blautia_wexlerae_Species	Esculentic acid (Phytolacca)_Neg	-0.388503	Gut_Species	MTB_Gut
969	GO:0004073:aspartate-semialdehyde dehydrogenase activity_GO	Lysyl-aspartyl-glutamyl-leucine_Neg	-0.388448	Gut_GO	MTB_Gut
970	GO:0071522:ureidoglycine aminohydrolase activity_GO	Molindone_Neg	0.38835	Gut_GO	MTB_Gut
971	GO:0004049:anthranilate synthase activity_GO	Chenodeoxycholylisoleucine_Neg	0.388339	Gut_GO	MTB_Gut
972	s__Collinsella_bouchesdurhonensis_Species	Cyclo(Leu-Phe)_Neg	0.387394	Gut_Species	MTB_Gut
973	GO:0000256:allantoin catabolic process_GO	Lysyl-aspartyl-glutamyl-leucine_Neg	-0.386916	Gut_GO	MTB_Gut
974	s__Blautia_luti_Species	GO:0006801:superoxide metabolic process_GO	-0.386647	Gut_Species	Gut_GO
975	s__Ruminococcus_gnavus_Species	Austalide A_Neg	0.386464	Gut_Species	MTB_Gut
976	s__Blautia_wexlerae_Species	GO:0007165:signal transduction_GO	0.386259	Gut_Species	Gut_GO
977	s__Bacteroides_uniformis_Species	Cyclo(Leu-Phe)_Neg	-0.386203	Gut_Species	MTB_Gut
978	s__Collinsella_bouchesdurhonensis_Species	alpha-Micropteroxanthin B_Pos	0.385967	Gut_Species	MTB_Gut
979	s__Collinsella_bouchesdurhonensis_Species	Ganolucidic acid C_Neg	0.385346	Gut_Species	MTB_Gut
980	s__Blautia_luti_Species	GO:0004784:superoxide dismutase activity_GO	-0.384982	Gut_Species	Gut_GO
981	GO:0016661:oxidoreductase activity, acting on other nitrogenous compounds as donors_GO	PA(20:1/6 keto-PGF1alpha)_Pos	-0.384958	Gut_GO	MTB_Gut
982	GO:0043743:LPPG:FO 2-phospho-L-lactate transferase activity_GO	Lysyl-aspartyl-glutamyl-leucine_Neg	-0.384488	Gut_GO	MTB_Gut
983	GO:0071522:ureidoglycine aminohydrolase activity_GO	Pipercitine_Pos	0.384174	Gut_GO	MTB_Gut
984	Tetracosatetraenoic acid (24:4n-6)_Pos	2,8-Dihydroxyquinoline-betaglucuronide_Pos	0.384167	MTB_Gut	MTB_Plasma
985	s__Bacteroides_thetaiotaomicron_Species	Methyl 2-(10-heptadecenyl)-6-hydroxybenzoate_Neg	-0.383964	Gut_Species	MTB_Gut
986	s__Ruminococcus_flavefaciens_Species	6-Hydroxyindoxyl sulfate_Neg	0.383241	Gut_Species	MTB_Plasma
987	GO:0004049:anthranilate synthase activity_GO	Frenolicin B_Neg	-0.383022	Gut_GO	MTB_Gut
988	GO:0004038:allantoinase activity_GO	Merodesmosine_Neg	-0.382938	Gut_GO	MTB_Gut
989	s__Ruminococcus_flavefaciens_Species	GO:0004049:anthranilate synthase activity_GO	-0.382911	Gut_Species	Gut_GO
990	GO:0000256:allantoin catabolic process_GO	Osthenol_Pos	0.382515	Gut_GO	MTB_Gut
991	s__Blautia_wexlerae_Species	PA(20:1/6 keto-PGF1alpha)_Pos	-0.38245	Gut_Species	MTB_Gut
992	s__Ruminococcus_gnavus_Species	GO:0019556:histidine catabolic process to glutamate and formamide_GO	-0.382383	Gut_Species	Gut_GO
993	s__Oscillibacter_sp._MCC667_Species	MG(22:4/0:0/0:0)_Pos	-0.382374	Gut_Species	MTB_Gut
994	s__Prevotella_copri_Species	Bisphenol B_Neg	0.382342	Gut_Species	MTB_Gut
995	GO:0004049:anthranilate synthase activity_GO	Ganolucidic acid C_Neg	-0.382194	Gut_GO	MTB_Gut
996	GO:0004298:threonine-type endopeptidase activity_GO	Merodesmosine_Neg	-0.381625	Gut_GO	MTB_Gut
997	GO:0071522:ureidoglycine aminohydrolase activity_GO	Osthenol_Pos	0.381577	Gut_GO	MTB_Gut
998	s__Faecalicatena_fissicatena_Species	2,8-Dihydroxyquinoline-betaglucuronide_Pos	-0.381505	Gut_Species	MTB_Plasma
999	s__Ruminococcus_gnavus_Species	GO:0006801:superoxide metabolic process_GO	-0.381345	Gut_Species	Gut_GO
1000	GO:0007165:signal transduction_GO	Methyl 2-(10-heptadecenyl)-6-hydroxybenzoate_Neg	-0.381223	Gut_GO	MTB_Gut
1001	GO:0016661:oxidoreductase activity, acting on other nitrogenous compounds as donors_GO	1,24,25-trihydroxyvitamin D3_Pos	-0.381215	Gut_GO	MTB_Gut
1002	s__Senegalimassilia_faecalis_Species	GO:0043743:LPPG:FO 2-phospho-L-lactate transferase activity_GO	0.381098	Gut_Species	Gut_GO
1003	s__Olsenella_uli_Species	GO:0007165:signal transduction_GO	-0.380683	Gut_Species	Gut_GO
1004	s__Catenibacterium_mitsuokai_Species	Lysyl-aspartyl-glutamyl-leucine_Neg	-0.38061	Gut_Species	MTB_Gut
1005	s__Bacteroides_thetaiotaomicron_Species	PA(20:1/6 keto-PGF1alpha)_Pos	-0.380468	Gut_Species	MTB_Gut
1006	s__Ruminococcus_flavefaciens_Species	Hippuric acid sulfate_Neg	0.380287	Gut_Species	MTB_Plasma
1007	s__Ellagibacter_isourolithinifaciens_Species	PA(20:1/6 keto-PGF1alpha)_Pos	0.380159	Gut_Species	MTB_Gut
1008	s__Blautia_wexlerae_Species	PG(20:4/TXB2)_Pos	-0.379976	Gut_Species	MTB_Gut
1009	GO:0050897:cobalt ion binding_GO	Benzeneacetonitrile_Pos	-0.378896	Gut_GO	MTB_Gut
1010	s__Bacteroides_uniformis_Species	Ganolucidic acid C_Neg	-0.378866	Gut_Species	MTB_Gut
1011	s__Ruminococcus_flavefaciens_Species	GO:0098662:inorganic cation transmembrane transport_GO	0.378126	Gut_Species	Gut_GO
1012	s__Prevotella_copri_Species	GO:0044205:'de novo' UMP biosynthetic process_GO	0.37804	Gut_Species	Gut_GO
1013	s__Olsenella_uli_Species	Austalide A_Pos	-0.377796	Gut_Species	MTB_Gut
1014	s__Phocaeicola_vulgatus_Species	GO:0004038:allantoinase activity_GO	-0.377553	Gut_Species	Gut_GO
1015	s__Ruminococcus_flavefaciens_Species	8,11-Heptadecadienal_Pos	-0.377518	Gut_Species	MTB_Gut
1016	GO:0050355:triphosphatase activity_GO	Osthenol_Pos	0.377351	Gut_GO	MTB_Gut
1017	s__Olsenella_uli_Species	Chenodeoxycholic acid_Neg	0.377151	Gut_Species	MTB_Gut
1018	s__Prevotella_copri_Species	GO:0004073:aspartate-semialdehyde dehydrogenase activity_GO	0.377084	Gut_Species	Gut_GO
1019	s__Blautia_luti_Species	GO:0019556:histidine catabolic process to glutamate and formamide_GO	-0.376935	Gut_Species	Gut_GO
1020	GO:0004014:adenosylmethionine decarboxylase activity_GO	2-Hydroxydesogestrel_Pos	-0.376574	Gut_GO	MTB_Plasma
1021	s__Ruminococcus_gnavus_Species	GO:0004784:superoxide dismutase activity_GO	-0.375435	Gut_Species	Gut_GO
1022	GO:0019556:histidine catabolic process to glutamate and formamide_GO	MG(22:4/0:0/0:0)_Pos	-0.375232	Gut_GO	MTB_Gut
1023	GO:0000256:allantoin catabolic process_GO	Molindone_Neg	0.374822	Gut_GO	MTB_Gut
1024	s__Ruminococcus_gnavus_Species	GO:0005542:folic acid binding_GO	-0.374779	Gut_Species	Gut_GO
1025	s__Catenibacterium_mitsuokai_Species	Osthenol_Pos	0.374749	Gut_Species	MTB_Gut
1026	s__Prevotella_copri_Species	GO:0050355:triphosphatase activity_GO	0.374696	Gut_Species	Gut_GO
1027	s__Ruminococcus_gnavus_Species	Benzeneacetonitrile_Pos	0.374585	Gut_Species	MTB_Gut
1028	GO:0007165:signal transduction_GO	Frenolicin B_Neg	-0.374549	Gut_GO	MTB_Gut
1029	s__Blautia_faecis_Species	Hematoporphyrin IX_Neg	0.373967	Gut_Species	MTB_Gut
1030	GO:0004053:arginase activity_GO	Molindone_Neg	0.373703	Gut_GO	MTB_Gut
1031	s__Bacteroides_thetaiotaomicron_Species	Bisphenol B_Neg	-0.37345	Gut_Species	MTB_Gut
1032	GO:0044205:'de novo' UMP biosynthetic process_GO	Merodesmosine_Neg	-0.37309	Gut_GO	MTB_Gut
1033	s__Ruminococcus_flavefaciens_Species	GO:0009376:HslUV protease complex_GO	0.372566	Gut_Species	Gut_GO
1034	s__Ruminococcus_flavefaciens_Species	2,8-Dihydroxyquinoline-betaglucuronide_Pos	0.372481	Gut_Species	MTB_Plasma
1035	GO:0005542:folic acid binding_GO	8,11-Heptadecadienal_Pos	-0.372246	Gut_GO	MTB_Gut
1036	s__Olsenella_uli_Species	Osthenol_Pos	0.371966	Gut_Species	MTB_Gut
1037	s__Blautia_wexlerae_Species	Frenolicin B_Neg	-0.371731	Gut_Species	MTB_Gut
1038	s__Ellagibacter_isourolithinifaciens_Species	GO:0004298:threonine-type endopeptidase activity_GO	0.371279	Gut_Species	Gut_GO
1039	GO:0004073:aspartate-semialdehyde dehydrogenase activity_GO	Molindone_Neg	0.371059	Gut_GO	MTB_Gut
1040	s__Collinsella_bouchesdurhonensis_Species	Hematoporphyrin IX_Neg	-0.370638	Gut_Species	MTB_Gut
1041	s__Catenibacterium_mitsuokai_Species	Molindone_Neg	0.370431	Gut_Species	MTB_Gut
1042	GO:0050355:triphosphatase activity_GO	Austalide A_Pos	-0.370381	Gut_GO	MTB_Gut
1043	GO:0004053:arginase activity_GO	Merodesmosine_Neg	-0.369562	Gut_GO	MTB_Gut
1044	s__Prevotella_copri_Species	GO:0000256:allantoin catabolic process_GO	0.369427	Gut_Species	Gut_GO
1045	s__Bacteroides_uniformis_Species	5,16-Androstadien-3beta-ol_Pos	-0.369407	Gut_Species	MTB_Gut
1046	s__Blautia_faecis_Species	12 Hydroxy arachidonic acid_Neg	0.369026	Gut_Species	MTB_Plasma
1047	Ornithine_Neg	6-Hydroxy-5-methoxyindole glucuronide_Pos	-0.368944	MTB_Gut	MTB_Plasma
1048	s__Ellagibacter_isourolithinifaciens_Species	Methyl 2-(10-heptadecenyl)-6-hydroxybenzoate_Neg	0.368866	Gut_Species	MTB_Gut
1049	GO:0005542:folic acid binding_GO	Pipercitine_Pos	-0.368593	Gut_GO	MTB_Gut
1050	s__Blautia_faecis_Species	GO:0007165:signal transduction_GO	0.368524	Gut_Species	Gut_GO
1051	s__Catenibacterium_mitsuokai_Species	GO:0007165:signal transduction_GO	-0.367806	Gut_Species	Gut_GO
1052	s__Blautia_wexlerae_Species	N1,N10-Dicoumaroylspermidine_Pos	-0.367714	Gut_Species	MTB_Gut
1053	s__Bacteroides_thetaiotaomicron_Species	Chenodeoxycholic acid_Neg	-0.367036	Gut_Species	MTB_Gut
1054	s__Blautia_faecis_Species	Frenolicin B_Neg	-0.366958	Gut_Species	MTB_Gut
1055	s__Bacteroides_uniformis_Species	GO:0004784:superoxide dismutase activity_GO	0.366471	Gut_Species	Gut_GO
1056	s__Ruminococcus_gnavus_Species	Cyclo(Leu-Phe)_Neg	-0.366318	Gut_Species	MTB_Gut
1057	s__Ellagibacter_isourolithinifaciens_Species	Bisphenol B_Neg	0.366271	Gut_Species	MTB_Gut
1058	s__Prevotella_copri_Species	GO:0071522:ureidoglycine aminohydrolase activity_GO	0.36605	Gut_Species	Gut_GO
1059	s__Bacteroides_uniformis_Species	Val-Gly-Val-Ala-Pro-Gly_Pos	0.365998	Gut_Species	MTB_Gut
1060	s__Blautia_faecis_Species	GO:0004053:arginase activity_GO	-0.36599	Gut_Species	Gut_GO
1061	s__Collinsella_bouchesdurhonensis_Species	Val-Gly-Val-Ala-Pro-Gly_Pos	-0.365752	Gut_Species	MTB_Gut
1062	s__Olsenella_uli_Species	Lysyl-aspartyl-glutamyl-leucine_Neg	-0.365533	Gut_Species	MTB_Gut
1063	s__Phocaeicola_vulgatus_Species	GO:0000256:allantoin catabolic process_GO	-0.365482	Gut_Species	Gut_GO
1064	GO:0004298:threonine-type endopeptidase activity_GO	5,16-Androstadien-3beta-ol_Pos	0.365332	Gut_GO	MTB_Gut
1065	Ornithine_Neg	6-Hydroxyindoxyl sulfate_Neg	-0.365145	MTB_Gut	MTB_Plasma
1066	s__Blautia_wexlerae_Species	Histidine_Pos	0.365133	Gut_Species	MTB_Gut
1067	GO:0007165:signal transduction_GO	Cyclo(Leu-Phe)_Neg	-0.365043	Gut_GO	MTB_Gut
1068	GO:0043743:LPPG:FO 2-phospho-L-lactate transferase activity_GO	Benzeneacetonitrile_Pos	-0.364877	Gut_GO	MTB_Gut
1069	s__Ruminococcus_gnavus_Species	Osthenol_Pos	-0.364836	Gut_Species	MTB_Gut
1070	GO:0004298:threonine-type endopeptidase activity_GO	Molindone_Neg	0.364756	Gut_GO	MTB_Gut
1071	s__Blautia_faecis_Species	Bisphenol B_Neg	-0.364492	Gut_Species	MTB_Gut
1072	s__Prevotella_copri_Species	Hematoporphyrin IX_Neg	-0.364202	Gut_Species	MTB_Gut
1073	s__Collinsella_bouchesdurhonensis_Species	GO:0050355:triphosphatase activity_GO	0.364118	Gut_Species	Gut_GO
1074	GO:0007165:signal transduction_GO	Austalide A_Neg	0.363823	Gut_GO	MTB_Gut
1075	GO:0098662:inorganic cation transmembrane transport_GO	Mannitol_Neg	-0.363785	Gut_GO	MTB_Gut
1076	s__Blautia_faecis_Species	12-HEPE_Neg	0.363644	Gut_Species	MTB_Plasma
1077	s__Prevotella_copri_Species	Methyl 2-(10-heptadecenyl)-6-hydroxybenzoate_Neg	0.363538	Gut_Species	MTB_Gut
1078	s__Bacteroides_uniformis_Species	Pipercitine_Pos	-0.363257	Gut_Species	MTB_Gut
1079	s__Senegalimassilia_faecalis_Species	Chenodeoxycholic acid_Neg	0.363102	Gut_Species	MTB_Gut
1080	GO:0071522:ureidoglycine aminohydrolase activity_GO	Merodesmosine_Neg	-0.362586	Gut_GO	MTB_Gut
1081	s__Prevotella_copri_Species	Ganolucidic acid C_Neg	0.362496	Gut_Species	MTB_Gut
1082	GO:0050355:triphosphatase activity_GO	alpha-Micropteroxanthin B_Pos	0.362429	Gut_GO	MTB_Gut
1083	s__Blautia_faecis_Species	8,11-Heptadecadienal_Pos	0.362331	Gut_Species	MTB_Gut
1084	s__Olsenella_uli_Species	5,16-Androstadien-3beta-ol_Pos	0.36189	Gut_Species	MTB_Gut
1085	Ornithine_Neg	HPAA sulfate_Neg	-0.360765	MTB_Gut	MTB_Plasma
1086	s__Blautia_faecis_Species	Ganolucidic acid C_Neg	-0.360646	Gut_Species	MTB_Gut
1087	s__Bacteroides_uniformis_Species	Hematoporphyrin IX_Neg	0.360391	Gut_Species	MTB_Gut
1088	s__Ruminococcus_gnavus_Species	Methyl 2-(10-heptadecenyl)-6-hydroxybenzoate_Neg	-0.360165	Gut_Species	MTB_Gut
1089	s__Blautia_wexlerae_Species	Hematoporphyrin IX_Neg	0.360108	Gut_Species	MTB_Gut
1090	s__Bacteroides_thetaiotaomicron_Species	GO:0004298:threonine-type endopeptidase activity_GO	-0.359662	Gut_Species	Gut_GO
1091	Ornithine_Neg	Hippuric acid sulfate_Neg	-0.359409	MTB_Gut	MTB_Plasma
1092	s__Vescimonas_fastidiosa_Species	GO:0004298:threonine-type endopeptidase activity_GO	0.358957	Gut_Species	Gut_GO
1093	s__Bacteroides_uniformis_Species	GO:0006801:superoxide metabolic process_GO	0.358722	Gut_Species	Gut_GO
1094	GO:0004073:aspartate-semialdehyde dehydrogenase activity_GO	Merodesmosine_Neg	-0.358205	Gut_GO	MTB_Gut
1095	GO:0009376:HslUV protease complex_GO	Mannitol_Neg	-0.358009	Gut_GO	MTB_Gut
1096	s__Senegalimassilia_faecalis_Species	Cyclo(Leu-Phe)_Neg	0.357905	Gut_Species	MTB_Gut
1097	s__Collinsella_bouchesdurhonensis_Species	Austalide A_Neg	-0.357864	Gut_Species	MTB_Gut
1098	GO:0004049:anthranilate synthase activity_GO	Austalide A_Neg	0.357853	Gut_GO	MTB_Gut
1099	GO:0016661:oxidoreductase activity, acting on other nitrogenous compounds as donors_GO	Bisphenol B_Neg	-0.357751	Gut_GO	MTB_Gut
1100	s__Mogibacterium_kristiansenii_Species	Tetracosatetraenoic acid (24:4n-6)_Pos	0.357707	Gut_Species	MTB_Gut
1101	s__Ruminococcus_gnavus_Species	GO:0004038:allantoinase activity_GO	-0.357572	Gut_Species	Gut_GO
1102	s__Mogibacterium_kristiansenii_Species	Pipercitine_Pos	0.357407	Gut_Species	MTB_Gut
1103	s__Senegalimassilia_faecalis_Species	alpha-Micropteroxanthin B_Pos	0.357407	Gut_Species	MTB_Gut
1104	GO:0000256:allantoin catabolic process_GO	Merodesmosine_Neg	-0.356896	Gut_GO	MTB_Gut
1105	GO:0004049:anthranilate synthase activity_GO	8,11-Heptadecadienal_Pos	0.355712	Gut_GO	MTB_Gut
1106	s__Senegalimassilia_faecalis_Species	Ganolucidic acid C_Neg	0.355645	Gut_Species	MTB_Gut
1107	s__Blautia_luti_Species	GO:0005542:folic acid binding_GO	-0.355221	Gut_Species	Gut_GO
1108	s__Ellagibacter_isourolithinifaciens_Species	GO:0043743:LPPG:FO 2-phospho-L-lactate transferase activity_GO	0.355191	Gut_Species	Gut_GO
1109	GO:0004049:anthranilate synthase activity_GO	Methyl 2-(10-heptadecenyl)-6-hydroxybenzoate_Neg	-0.355039	Gut_GO	MTB_Gut
1110	GO:0004038:allantoinase activity_GO	Mannitol_Neg	-0.354871	Gut_GO	MTB_Gut
1111	s__Collinsella_bouchesdurhonensis_Species	5,16-Androstadien-3beta-ol_Pos	0.354783	Gut_Species	MTB_Gut
1112	s__Olsenella_uli_Species	GO:0004049:anthranilate synthase activity_GO	-0.35449	Gut_Species	Gut_GO
1113	GO:0050897:cobalt ion binding_GO	Mannitol_Neg	-0.354468	Gut_GO	MTB_Gut
1114	s__Catenibacterium_mitsuokai_Species	GO:0016661:oxidoreductase activity, acting on other nitrogenous compounds as donors_GO	-0.354375	Gut_Species	Gut_GO
1115	s__Blautia_faecis_Species	Dimethyl pimelimidate_Pos	0.354139	Gut_Species	MTB_Gut
1116	GO:0043743:LPPG:FO 2-phospho-L-lactate transferase activity_GO	Merodesmosine_Neg	-0.354091	Gut_GO	MTB_Gut
1117	s__Dorea_formicigenerans_Species	Pipercitine_Pos	0.354014	Gut_Species	MTB_Gut
1118	GO:0004298:threonine-type endopeptidase activity_GO	Chenodeoxycholic acid_Neg	0.353485	Gut_GO	MTB_Gut
1119	GO:0050355:triphosphatase activity_GO	Lysyl-aspartyl-glutamyl-leucine_Neg	-0.352827	Gut_GO	MTB_Gut
1120	GO:0044205:'de novo' UMP biosynthetic process_GO	Mannitol_Neg	-0.352562	Gut_GO	MTB_Gut
1121	GO:0004053:arginase activity_GO	Benzeneacetonitrile_Pos	-0.352324	Gut_GO	MTB_Gut
1122	Ornithine_Neg	2,8-Dihydroxyquinoline-betaglucuronide_Pos	-0.352201	MTB_Gut	MTB_Plasma
1123	s__Bacteroides_uniformis_Species	Austalide A_Neg	0.351399	Gut_Species	MTB_Gut
1124	s__Catenibacterium_mitsuokai_Species	Merodesmosine_Neg	-0.351113	Gut_Species	MTB_Gut
1125	s__Bacteroides_thetaiotaomicron_Species	GO:0043743:LPPG:FO 2-phospho-L-lactate transferase activity_GO	-0.35109	Gut_Species	Gut_GO
1126	s__Ruminococcus_gnavus_Species	GO:0004014:adenosylmethionine decarboxylase activity_GO	-0.350675	Gut_Species	Gut_GO
1127	s__Dorea_formicigenerans_Species	Glypallidifloric acid_Pos	0.350469	Gut_Species	MTB_Gut
1128	s__Phocaeicola_vulgatus_Species	GO:0004073:aspartate-semialdehyde dehydrogenase activity_GO	-0.349909	Gut_Species	Gut_GO
1129	s__Bacteroides_uniformis_Species	GO:0050355:triphosphatase activity_GO	-0.349687	Gut_Species	Gut_GO
1130	s__Roseburia_intestinalis_Species	6-Hydroxy-5-methoxyindole glucuronide_Pos	-0.349514	Gut_Species	MTB_Plasma
1131	GO:0004049:anthranilate synthase activity_GO	Cyclo(Leu-Phe)_Neg	-0.349511	Gut_GO	MTB_Gut
1132	s__Roseburia_intestinalis_Species	HPAA sulfate_Neg	-0.34937	Gut_Species	MTB_Plasma
1133	GO:0043743:LPPG:FO 2-phospho-L-lactate transferase activity_GO	5,16-Androstadien-3beta-ol_Pos	0.349328	Gut_GO	MTB_Gut
1134	s__Ruminococcus_gnavus_Species	PS(20:32-OH(5,6)/18:0)_Neg	0.349109	Gut_Species	MTB_Gut
1135	s__Bacteroides_thetaiotaomicron_Species	alpha-Micropteroxanthin B_Pos	-0.348229	Gut_Species	MTB_Gut
1136	s__Faecalicatena_fissicatena_Species	GO:0098662:inorganic cation transmembrane transport_GO	-0.348124	Gut_Species	Gut_GO
1137	GO:0098662:inorganic cation transmembrane transport_GO	Tetracosatetraenoic acid (24:4n-6)_Pos	0.347677	Gut_GO	MTB_Gut
1138	s__Blautia_faecis_Species	12-HETrE_Neg	0.345807	Gut_Species	MTB_Plasma
1139	s__Ruminococcus_flavefaciens_Species	GO:0006801:superoxide metabolic process_GO	0.345741	Gut_Species	Gut_GO
1140	s__Mogibacterium_kristiansenii_Species	Shinanolone_Pos	0.345636	Gut_Species	MTB_Plasma
1141	GO:0050355:triphosphatase activity_GO	Benzeneacetonitrile_Pos	-0.345324	Gut_GO	MTB_Gut
1142	GO:0016661:oxidoreductase activity, acting on other nitrogenous compounds as donors_GO	Methyl 2-(10-heptadecenyl)-6-hydroxybenzoate_Neg	-0.345259	Gut_GO	MTB_Gut
1143	s__Ruminococcus_flavefaciens_Species	Esculentic acid (Phytolacca)_Neg	0.345135	Gut_Species	MTB_Gut
1144	GO:0043743:LPPG:FO 2-phospho-L-lactate transferase activity_GO	Chenodeoxycholic acid_Neg	0.345106	Gut_GO	MTB_Gut
1145	GO:0004038:allantoinase activity_GO	Benzeneacetonitrile_Pos	-0.345022	Gut_GO	MTB_Gut
1146	s__Olsenella_uli_Species	GO:0016661:oxidoreductase activity, acting on other nitrogenous compounds as donors_GO	-0.344813	Gut_Species	Gut_GO
1147	s__Roseburia_intestinalis_Species	6-Hydroxyindoxyl sulfate_Neg	-0.344034	Gut_Species	MTB_Plasma
1148	s__Prevotella_copri_Species	Cyclo(Leu-Phe)_Neg	0.34381	Gut_Species	MTB_Gut
1149	GO:0043743:LPPG:FO 2-phospho-L-lactate transferase activity_GO	Molindone_Neg	0.343751	Gut_GO	MTB_Gut
1150	GO:0071522:ureidoglycine aminohydrolase activity_GO	Mannitol_Neg	-0.343318	Gut_GO	MTB_Gut
1151	s__Blautia_wexlerae_Species	1,24,25-trihydroxyvitamin D3_Pos	-0.34329	Gut_Species	MTB_Gut
1152	s__Ruminococcus_gnavus_Species	Glypallidifloric acid_Pos	0.343277	Gut_Species	MTB_Gut
1153	s__Catenibacterium_mitsuokai_Species	Pipercitine_Pos	0.343209	Gut_Species	MTB_Gut
1154	s__Ruminococcus_flavefaciens_Species	GO:0019556:histidine catabolic process to glutamate and formamide_GO	0.34318	Gut_Species	Gut_GO
1155	s__Faecalicatena_fissicatena_Species	GO:0009376:HslUV protease complex_GO	-0.342734	Gut_Species	Gut_GO
1156	GO:0009376:HslUV protease complex_GO	Tetracosatetraenoic acid (24:4n-6)_Pos	0.342272	Gut_GO	MTB_Gut
1157	GO:0004038:allantoinase activity_GO	Pipercitine_Pos	0.342245	Gut_GO	MTB_Gut
1158	s__Olsenella_uli_Species	Molindone_Neg	0.342224	Gut_Species	MTB_Gut
1159	s__Senegalimassilia_faecalis_Species	Hematoporphyrin IX_Neg	-0.341792	Gut_Species	MTB_Gut
1160	s__Ruminococcus_flavefaciens_Species	GO:0004784:superoxide dismutase activity_GO	0.34179	Gut_Species	Gut_GO
1161	s__Prevotella_copri_Species	Frenolicin B_Neg	0.341763	Gut_Species	MTB_Gut
1162	s__Phocaeicola_vulgatus_Species	GO:0050897:cobalt ion binding_GO	-0.34125	Gut_Species	Gut_GO
1163	s__Ruminococcus_gnavus_Species	GO:0004073:aspartate-semialdehyde dehydrogenase activity_GO	-0.340228	Gut_Species	Gut_GO
1164	GO:0000256:allantoin catabolic process_GO	Pipercitine_Pos	0.340111	Gut_GO	MTB_Gut
1165	s__Roseburia_intestinalis_Species	Hippuric acid sulfate_Neg	-0.339936	Gut_Species	MTB_Plasma
1166	s__Faecalicatena_fissicatena_Species	Esculentic acid (Phytolacca)_Neg	-0.339409	Gut_Species	MTB_Gut
1167	s__Blautia_wexlerae_Species	GO:0050897:cobalt ion binding_GO	-0.339214	Gut_Species	Gut_GO
1168	s__Phocaeicola_vulgatus_Species	Esculentic acid (Phytolacca)_Neg	-0.339071	Gut_Species	MTB_Gut
1169	Pipercitine_Pos	6-Hydroxyindoxyl sulfate_Neg	0.338898	MTB_Gut	MTB_Plasma
1170	s__Prevotella_copri_Species	Austalide A_Neg	-0.338375	Gut_Species	MTB_Gut
1171	s__Senegalimassilia_faecalis_Species	Val-Gly-Val-Ala-Pro-Gly_Pos	-0.338005	Gut_Species	MTB_Gut
1172	s__Blautia_faecis_Species	Austalide A_Neg	0.337943	Gut_Species	MTB_Gut
1173	GO:0004298:threonine-type endopeptidase activity_GO	8,11-Heptadecadienal_Pos	-0.33786	Gut_GO	MTB_Gut
1174	GO:0007165:signal transduction_GO	Val-Gly-Val-Ala-Pro-Gly_Pos	0.337853	Gut_GO	MTB_Gut
1175	s__Bacteroides_thetaiotaomicron_Species	Cyclo(Leu-Phe)_Neg	-0.337566	Gut_Species	MTB_Gut
1176	Pipercitine_Pos	6-Hydroxy-5-methoxyindole glucuronide_Pos	0.337251	MTB_Gut	MTB_Plasma
1177	s__Ruminococcus_flavefaciens_Species	GO:0050355:triphosphatase activity_GO	0.337193	Gut_Species	Gut_GO
1178	s__Blautia_faecis_Species	GO:0004038:allantoinase activity_GO	-0.336963	Gut_Species	Gut_GO
1179	s__Olsenella_uli_Species	Merodesmosine_Neg	-0.336938	Gut_Species	MTB_Gut
1180	GO:0004049:anthranilate synthase activity_GO	12 Hydroxy arachidonic acid_Neg	0.336931	Gut_GO	MTB_Plasma
1181	Glypallidifloric acid_Pos	2-Hydroxydesogestrel_Pos	0.336913	MTB_Gut	MTB_Plasma
1182	s__Ruminococcus_flavefaciens_Species	GO:0043743:LPPG:FO 2-phospho-L-lactate transferase activity_GO	0.336862	Gut_Species	Gut_GO
1183	s__Blautia_faecis_Species	Vitamin A2_Pos	0.33629	Gut_Species	MTB_Plasma
1184	GO:0004053:arginase activity_GO	Mannitol_Neg	-0.336169	Gut_GO	MTB_Gut
1185	s__Prevotella_copri_Species	GO:0004049:anthranilate synthase activity_GO	-0.336121	Gut_Species	Gut_GO
1186	s__Senegalimassilia_faecalis_Species	GO:0050355:triphosphatase activity_GO	0.335477	Gut_Species	Gut_GO
1187	GO:0005542:folic acid binding_GO	MG(22:4/0:0/0:0)_Pos	-0.335063	Gut_GO	MTB_Gut
1188	GO:0016661:oxidoreductase activity, acting on other nitrogenous compounds as donors_GO	Ganolucidic acid C_Neg	-0.335008	Gut_GO	MTB_Gut
1189	s__Bacteroides_uniformis_Species	12-HETrE_Neg	-0.334977	Gut_Species	MTB_Plasma
1190	s__Ruminococcus_flavefaciens_Species	PG(20:4/TXB2)_Pos	0.334971	Gut_Species	MTB_Gut
1191	s__Ruminococcus_flavefaciens_Species	PA(20:1/6 keto-PGF1alpha)_Pos	0.334941	Gut_Species	MTB_Gut
1192	s__Ruminococcus_gnavus_Species	Austalide A_Pos	0.334651	Gut_Species	MTB_Gut
1193	s__Blautia_wexlerae_Species	Ganolucidic acid C_Neg	-0.334024	Gut_Species	MTB_Gut
1194	GO:0004298:threonine-type endopeptidase activity_GO	Mannitol_Neg	-0.333993	Gut_GO	MTB_Gut
1195	s__Ruminococcus_gnavus_Species	Val-Gly-Val-Ala-Pro-Gly_Pos	0.333574	Gut_Species	MTB_Gut
1196	s__Faecalicatena_fissicatena_Species	GO:0004298:threonine-type endopeptidase activity_GO	-0.333537	Gut_Species	Gut_GO
1197	s__Blautia_wexlerae_Species	Benzeneacetonitrile_Pos	0.333439	Gut_Species	MTB_Gut
1198	GO:0016661:oxidoreductase activity, acting on other nitrogenous compounds as donors_GO	Hematoporphyrin IX_Neg	0.333367	Gut_GO	MTB_Gut
1199	GO:0000256:allantoin catabolic process_GO	Mannitol_Neg	-0.333308	Gut_GO	MTB_Gut
1200	GO:0004049:anthranilate synthase activity_GO	12-HEPE_Neg	0.333127	Gut_GO	MTB_Plasma
1201	s__Roseburia_intestinalis_Species	2,8-Dihydroxyquinoline-betaglucuronide_Pos	-0.333043	Gut_Species	MTB_Plasma
1202	GO:0007165:signal transduction_GO	Osthenol_Pos	-0.332719	Gut_GO	MTB_Gut
1203	s__Mogibacterium_kristiansenii_Species	Ornithine_Neg	-0.332344	Gut_Species	MTB_Gut
1204	GO:0004049:anthranilate synthase activity_GO	Osthenol_Pos	-0.332338	Gut_GO	MTB_Gut
1205	Pipercitine_Pos	2-Hydroxydesogestrel_Pos	0.332272	MTB_Gut	MTB_Plasma
1206	s__Prevotella_copri_Species	GO:0007165:signal transduction_GO	-0.332224	Gut_Species	Gut_GO
1207	s__Ruminococcus_flavefaciens_Species	GO:0005542:folic acid binding_GO	0.331731	Gut_Species	Gut_GO
1208	s__Blautia_luti_Species	PS(20:32-OH(5,6)/18:0)_Neg	0.331342	Gut_Species	MTB_Gut
1209	GO:0004073:aspartate-semialdehyde dehydrogenase activity_GO	Mannitol_Neg	-0.331336	Gut_GO	MTB_Gut
1210	s__Phocaeicola_vulgatus_Species	GO:0004053:arginase activity_GO	-0.330975	Gut_Species	Gut_GO
1211	GO:0004298:threonine-type endopeptidase activity_GO	Tetracosatetraenoic acid (24:4n-6)_Pos	0.330868	Gut_GO	MTB_Gut
1212	s__Ellagibacter_isourolithinifaciens_Species	Cyclo(Leu-Phe)_Neg	0.330609	Gut_Species	MTB_Gut
1213	s__Bacteroides_thetaiotaomicron_Species	Ganolucidic acid C_Neg	-0.33045	Gut_Species	MTB_Gut
1214	s__Ellagibacter_isourolithinifaciens_Species	Ganolucidic acid C_Neg	0.330407	Gut_Species	MTB_Gut
1215	s__Senegalimassilia_faecalis_Species	Austalide A_Neg	-0.330251	Gut_Species	MTB_Gut
1216	Pipercitine_Pos	Hippuric acid sulfate_Neg	0.330019	MTB_Gut	MTB_Plasma
1217	s__Bacteroides_thetaiotaomicron_Species	GO:0004784:superoxide dismutase activity_GO	0.330015	Gut_Species	Gut_GO
1218	s__Catenibacterium_mitsuokai_Species	Mannitol_Neg	-0.328953	Gut_Species	MTB_Gut
1219	s__Senegalimassilia_faecalis_Species	5,16-Androstadien-3beta-ol_Pos	0.328867	Gut_Species	MTB_Gut
1220	s__Collinsella_bouchesdurhonensis_Species	Austalide A_Pos	-0.328521	Gut_Species	MTB_Gut
1221	s__Blautia_faecis_Species	Methyl 2-(10-heptadecenyl)-6-hydroxybenzoate_Neg	-0.328133	Gut_Species	MTB_Gut
1222	s__Bacteroides_uniformis_Species	Molindone_Neg	-0.327426	Gut_Species	MTB_Gut
1223	s__Blautia_luti_Species	8,11-Heptadecadienal_Pos	0.327051	Gut_Species	MTB_Gut
1224	s__Blautia_faecis_Species	Cyclo(Leu-Phe)_Neg	-0.326641	Gut_Species	MTB_Gut
1225	s__Bacteroides_uniformis_Species	GO:0019556:histidine catabolic process to glutamate and formamide_GO	0.32659	Gut_Species	Gut_GO
1226	GO:0004014:adenosylmethionine decarboxylase activity_GO	8,11-Heptadecadienal_Pos	-0.326155	Gut_GO	MTB_Gut
1227	s__Ellagibacter_isourolithinifaciens_Species	Chenodeoxycholic acid_Neg	0.326118	Gut_Species	MTB_Gut
1228	s__Ellagibacter_isourolithinifaciens_Species	alpha-Micropteroxanthin B_Pos	0.325939	Gut_Species	MTB_Gut
1229	GO:0004049:anthranilate synthase activity_GO	Benzeneacetonitrile_Pos	0.325551	Gut_GO	MTB_Gut
1230	s__Ruminococcus_flavefaciens_Species	N1,N10-Dicoumaroylspermidine_Pos	0.325449	Gut_Species	MTB_Gut
1231	GO:0004784:superoxide dismutase activity_GO	Chenodeoxycholic acid_Neg	-0.325034	Gut_GO	MTB_Gut
1232	s__Collinsella_bouchesdurhonensis_Species	Frenolicin B_Neg	0.325011	Gut_Species	MTB_Gut
1233	s__Bacteroides_thetaiotaomicron_Species	5,16-Androstadien-3beta-ol_Pos	-0.324973	Gut_Species	MTB_Gut
1234	s__Bacteroides_uniformis_Species	Austalide A_Pos	0.324832	Gut_Species	MTB_Gut
1235	GO:0050355:triphosphatase activity_GO	Merodesmosine_Neg	-0.324821	Gut_GO	MTB_Gut
1236	s__Bacteroides_uniformis_Species	Vitamin A2_Pos	-0.324754	Gut_Species	MTB_Plasma
1237	s__Ruminococcus_flavefaciens_Species	Histidine_Pos	-0.324644	Gut_Species	MTB_Gut
1238	GO:0004073:aspartate-semialdehyde dehydrogenase activity_GO	Benzeneacetonitrile_Pos	-0.324628	Gut_GO	MTB_Gut
1239	8,11-Heptadecadienal_Pos	HPAA sulfate_Neg	-0.32455	MTB_Gut	MTB_Plasma
1240	GO:0004049:anthranilate synthase activity_GO	Dimethyl pimelimidate_Pos	0.324454	Gut_GO	MTB_Gut
1241	Pipercitine_Pos	2,8-Dihydroxyquinoline-betaglucuronide_Pos	0.323608	MTB_Gut	MTB_Plasma
1242	s__Ruminococcus_flavefaciens_Species	GO:0007165:signal transduction_GO	-0.323234	Gut_Species	Gut_GO
1243	s__Bacteroides_thetaiotaomicron_Species	GO:0006801:superoxide metabolic process_GO	0.323223	Gut_Species	Gut_GO
1244	s__Vescimonas_fastidiosa_Species	GO:0007165:signal transduction_GO	-0.323041	Gut_Species	Gut_GO
1245	s__Bacteroides_thetaiotaomicron_Species	Pipercitine_Pos	-0.323033	Gut_Species	MTB_Gut
1246	GO:0007165:signal transduction_GO	Austalide A_Pos	0.322853	Gut_GO	MTB_Gut
1247	GO:0050897:cobalt ion binding_GO	Tetracosatetraenoic acid (24:4n-6)_Pos	0.322823	Gut_GO	MTB_Gut
1248	s__Collinsella_bouchesdurhonensis_Species	Lysyl-aspartyl-glutamyl-leucine_Neg	-0.322768	Gut_Species	MTB_Gut
1249	s__Collinsella_bouchesdurhonensis_Species	Pipercitine_Pos	0.322681	Gut_Species	MTB_Gut
1250	s__Bacteroides_uniformis_Species	4-OH-Retinal_Pos	-0.322313	Gut_Species	MTB_Plasma
1251	s__Dorea_formicigenerans_Species	8,11-Heptadecadienal_Pos	0.322016	Gut_Species	MTB_Gut
1252	GO:0016661:oxidoreductase activity, acting on other nitrogenous compounds as donors_GO	Cyclo(Leu-Phe)_Neg	-0.322006	Gut_GO	MTB_Gut
1253	s__Bacteroides_uniformis_Species	Lysyl-aspartyl-glutamyl-leucine_Neg	0.321423	Gut_Species	MTB_Gut
1254	s__Faecalicatena_fissicatena_Species	PG(20:4/TXB2)_Pos	-0.321099	Gut_Species	MTB_Gut
1255	GO:0004049:anthranilate synthase activity_GO	Val-Gly-Val-Ala-Pro-Gly_Pos	0.321049	Gut_GO	MTB_Gut
1256	s__Phocaeicola_vulgatus_Species	Histidine_Pos	0.320827	Gut_Species	MTB_Gut
1257	GO:0098662:inorganic cation transmembrane transport_GO	Shinanolone_Pos	0.320479	Gut_GO	MTB_Plasma
1258	s__Collinsella_bouchesdurhonensis_Species	Molindone_Neg	0.320426	Gut_Species	MTB_Gut
1259	s__Faecalicatena_fissicatena_Species	GO:0050897:cobalt ion binding_GO	-0.32017	Gut_Species	Gut_GO
1260	GO:0004014:adenosylmethionine decarboxylase activity_GO	Glypallidifloric acid_Pos	-0.32016	Gut_GO	MTB_Gut
1261	s__Faecalicatena_fissicatena_Species	Histidine_Pos	0.320126	Gut_Species	MTB_Gut
1262	s__Bacteroides_thetaiotaomicron_Species	Val-Gly-Val-Ala-Pro-Gly_Pos	0.320088	Gut_Species	MTB_Gut
1263	s__Phocaeicola_vulgatus_Species	GO:0098662:inorganic cation transmembrane transport_GO	-0.319938	Gut_Species	Gut_GO
1264	s__Prevotella_copri_Species	Val-Gly-Val-Ala-Pro-Gly_Pos	-0.319296	Gut_Species	MTB_Gut
1265	s__Blautia_faecis_Species	GO:0004073:aspartate-semialdehyde dehydrogenase activity_GO	-0.319183	Gut_Species	Gut_GO
1266	s__Dorea_formicigenerans_Species	MG(22:4/0:0/0:0)_Pos	0.319179	Gut_Species	MTB_Gut
1267	Esculentic acid (Phytolacca)_Neg	Shinanolone_Pos	0.319	MTB_Gut	MTB_Plasma
1268	s__Ellagibacter_isourolithinifaciens_Species	Hematoporphyrin IX_Neg	-0.318968	Gut_Species	MTB_Gut
1269	s__Catenibacterium_mitsuokai_Species	GO:0004049:anthranilate synthase activity_GO	-0.318951	Gut_Species	Gut_GO
1270	s__Blautia_wexlerae_Species	Bisphenol B_Neg	-0.318783	Gut_Species	MTB_Gut
1271	GO:0006801:superoxide metabolic process_GO	Chenodeoxycholic acid_Neg	-0.318355	Gut_GO	MTB_Gut
1272	s__Olsenella_uli_Species	Benzeneacetonitrile_Pos	-0.318341	Gut_Species	MTB_Gut
1273	GO:0044205:'de novo' UMP biosynthetic process_GO	MG(22:4/0:0/0:0)_Pos	0.317844	Gut_GO	MTB_Gut
1274	s__Roseburia_intestinalis_Species	GO:0098662:inorganic cation transmembrane transport_GO	-0.31667	Gut_Species	Gut_GO
1275	s__Faecalicatena_fissicatena_Species	N1,N10-Dicoumaroylspermidine_Pos	-0.316142	Gut_Species	MTB_Gut
1276	s__Phocaeicola_vulgatus_Species	GO:0004784:superoxide dismutase activity_GO	0.316068	Gut_Species	Gut_GO
1277	s__Blautia_faecis_Species	Osthenol_Pos	-0.31567	Gut_Species	MTB_Gut
1278	s__Blautia_faecis_Species	4-OH-Retinal_Pos	0.315626	Gut_Species	MTB_Plasma
1279	GO:0009376:HslUV protease complex_GO	Shinanolone_Pos	0.315436	Gut_GO	MTB_Plasma
1280	GO:0098662:inorganic cation transmembrane transport_GO	8,11-Heptadecadienal_Pos	-0.315432	Gut_GO	MTB_Gut
1281	GO:0044205:'de novo' UMP biosynthetic process_GO	Benzeneacetonitrile_Pos	-0.31523	Gut_GO	MTB_Gut
1282	GO:0004073:aspartate-semialdehyde dehydrogenase activity_GO	Pipercitine_Pos	0.315075	Gut_GO	MTB_Gut
1283	s__Ruminococcus_flavefaciens_Species	Frenolicin B_Neg	0.314831	Gut_Species	MTB_Gut
1284	s__Phocaeicola_vulgatus_Species	GO:0009376:HslUV protease complex_GO	-0.314644	Gut_Species	Gut_GO
1285	s__Ellagibacter_isourolithinifaciens_Species	GO:0050355:triphosphatase activity_GO	0.314632	Gut_Species	Gut_GO
1286	s__Blautia_wexlerae_Species	Austalide A_Neg	0.314528	Gut_Species	MTB_Gut
1287	s__Blautia_faecis_Species	Benzeneacetonitrile_Pos	0.314512	Gut_Species	MTB_Gut
1288	GO:0098662:inorganic cation transmembrane transport_GO	Ornithine_Neg	-0.314258	Gut_GO	MTB_Gut
1289	GO:0071522:ureidoglycine aminohydrolase activity_GO	MG(22:4/0:0/0:0)_Pos	0.314033	Gut_GO	MTB_Gut
1290	8,11-Heptadecadienal_Pos	2-Hydroxydesogestrel_Pos	0.314016	MTB_Gut	MTB_Plasma
1291	s__Faecalicatena_fissicatena_Species	PA(20:1/6 keto-PGF1alpha)_Pos	-0.313915	Gut_Species	MTB_Gut
1292	GO:0004049:anthranilate synthase activity_GO	Austalide A_Pos	0.313865	Gut_GO	MTB_Gut
1293	s__Bacteroides_thetaiotaomicron_Species	Hematoporphyrin IX_Neg	0.313795	Gut_Species	MTB_Gut
1294	GO:0000256:allantoin catabolic process_GO	Benzeneacetonitrile_Pos	-0.313674	Gut_GO	MTB_Gut
1295	s__Roseburia_intestinalis_Species	GO:0004298:threonine-type endopeptidase activity_GO	-0.313348	Gut_Species	Gut_GO
1296	GO:0043743:LPPG:FO 2-phospho-L-lactate transferase activity_GO	Mannitol_Neg	-0.313199	Gut_GO	MTB_Gut
1297	GO:0016661:oxidoreductase activity, acting on other nitrogenous compounds as donors_GO	Austalide A_Neg	0.312358	Gut_GO	MTB_Gut
1298	s__Collinsella_bouchesdurhonensis_Species	Osthenol_Pos	0.312193	Gut_Species	MTB_Gut
1299	s__Vescimonas_fastidiosa_Species	GO:0098662:inorganic cation transmembrane transport_GO	0.312137	Gut_Species	Gut_GO
1300	GO:0004049:anthranilate synthase activity_GO	12-HETrE_Neg	0.312082	Gut_GO	MTB_Plasma
1301	s__Roseburia_intestinalis_Species	GO:0009376:HslUV protease complex_GO	-0.311866	Gut_Species	Gut_GO
1302	s__Ellagibacter_isourolithinifaciens_Species	Val-Gly-Val-Ala-Pro-Gly_Pos	-0.311739	Gut_Species	MTB_Gut
1303	s__Phocaeicola_vulgatus_Species	1,24,25-trihydroxyvitamin D3_Pos	-0.311495	Gut_Species	MTB_Gut
1304	s__Vescimonas_fastidiosa_Species	GO:0050355:triphosphatase activity_GO	0.311487	Gut_Species	Gut_GO
1305	8,11-Heptadecadienal_Pos	6-Hydroxy-5-methoxyindole glucuronide_Pos	-0.311283	MTB_Gut	MTB_Plasma
1306	s__Phocaeicola_vulgatus_Species	N1,N10-Dicoumaroylspermidine_Pos	-0.311243	Gut_Species	MTB_Gut
1307	s__Phocaeicola_vulgatus_Species	PG(20:4/TXB2)_Pos	-0.311025	Gut_Species	MTB_Gut
1308	GO:0007165:signal transduction_GO	Benzeneacetonitrile_Pos	0.310941	Gut_GO	MTB_Gut
1309	GO:0009376:HslUV protease complex_GO	8,11-Heptadecadienal_Pos	-0.310902	Gut_GO	MTB_Gut
1310	s__Ruminococcus_flavefaciens_Species	Hematoporphyrin IX_Neg	-0.310631	Gut_Species	MTB_Gut
1311	s__Phocaeicola_vulgatus_Species	GO:0006801:superoxide metabolic process_GO	0.310601	Gut_Species	Gut_GO
1312	s__Bacteroides_uniformis_Species	Frenolicin B_Neg	-0.310243	Gut_Species	MTB_Gut
1313	s__Ruminococcus_gnavus_Species	GO:0016661:oxidoreductase activity, acting on other nitrogenous compounds as donors_GO	0.30983	Gut_Species	Gut_GO
1314	GO:0050355:triphosphatase activity_GO	Molindone_Neg	0.309777	Gut_GO	MTB_Gut
1315	GO:0050355:triphosphatase activity_GO	5,16-Androstadien-3beta-ol_Pos	0.309615	Gut_GO	MTB_Gut
1316	s__Phocaeicola_vulgatus_Species	Chenodeoxycholic acid_Neg	-0.309358	Gut_Species	MTB_Gut
1317	GO:0009376:HslUV protease complex_GO	Ornithine_Neg	-0.309338	Gut_GO	MTB_Gut
1318	s__Ruminococcus_gnavus_Species	GO:0000256:allantoin catabolic process_GO	-0.309258	Gut_Species	Gut_GO
1319	s__Ruminococcus_flavefaciens_Species	PS(20:32-OH(5,6)/18:0)_Neg	-0.309156	Gut_Species	MTB_Gut
1320	Pipercitine_Pos	HPAA sulfate_Neg	0.309077	MTB_Gut	MTB_Plasma
1321	GO:0016661:oxidoreductase activity, acting on other nitrogenous compounds as donors_GO	Frenolicin B_Neg	-0.308389	Gut_GO	MTB_Gut
1322	s__Ruminococcus_gnavus_Species	Lysyl-aspartyl-glutamyl-leucine_Neg	0.308374	Gut_Species	MTB_Gut
1323	4,11,13,15-Tetrahydroridentin B_Pos	6-Hydroxy-5-methoxyindole glucuronide_Pos	-0.308355	MTB_Gut	MTB_Plasma
1324	s__Vescimonas_fastidiosa_Species	GO:0009376:HslUV protease complex_GO	0.307897	Gut_Species	Gut_GO
1325	s__Ruminococcus_gnavus_Species	2-Hydroxydesogestrel_Pos	0.307855	Gut_Species	MTB_Plasma
1326	s__Bacteroides_uniformis_Species	12 Hydroxy arachidonic acid_Neg	-0.307464	Gut_Species	MTB_Plasma
1327	4,11,13,15-Tetrahydroridentin B_Pos	6-Hydroxyindoxyl sulfate_Neg	-0.307434	MTB_Gut	MTB_Plasma
1328	s__Olsenella_uli_Species	Mannitol_Neg	-0.307432	Gut_Species	MTB_Gut
1329	s__Prevotella_copri_Species	Osthenol_Pos	0.307159	Gut_Species	MTB_Gut
1330	s__Phocaeicola_vulgatus_Species	Methyl 2-(10-heptadecenyl)-6-hydroxybenzoate_Neg	-0.307027	Gut_Species	MTB_Gut
1331	s__Ruminococcus_flavefaciens_Species	GO:0050897:cobalt ion binding_GO	0.307025	Gut_Species	Gut_GO
1332	s__Ellagibacter_isourolithinifaciens_Species	Austalide A_Neg	-0.306974	Gut_Species	MTB_Gut
1333	s__Ruminococcus_flavefaciens_Species	1,24,25-trihydroxyvitamin D3_Pos	0.306461	Gut_Species	MTB_Gut
1334	s__Bacteroides_thetaiotaomicron_Species	Austalide A_Neg	0.306432	Gut_Species	MTB_Gut
1335	s__Faecalicatena_fissicatena_Species	1,24,25-trihydroxyvitamin D3_Pos	-0.306173	Gut_Species	MTB_Gut
1336	GO:0050897:cobalt ion binding_GO	Shinanolone_Pos	0.306077	Gut_GO	MTB_Plasma
1337	GO:0007165:signal transduction_GO	Lysyl-aspartyl-glutamyl-leucine_Neg	0.305898	Gut_GO	MTB_Gut
1338	s__Catenibacterium_mitsuokai_Species	Benzeneacetonitrile_Pos	-0.305379	Gut_Species	MTB_Gut
1339	GO:0007165:signal transduction_GO	alpha-Micropteroxanthin B_Pos	-0.30506	Gut_GO	MTB_Gut
1340	s__Blautia_wexlerae_Species	Osthenol_Pos	-0.304289	Gut_Species	MTB_Gut
1341	GO:0071522:ureidoglycine aminohydrolase activity_GO	Benzeneacetonitrile_Pos	-0.304261	Gut_GO	MTB_Gut
1342	s__Bacteroides_thetaiotaomicron_Species	GO:0050355:triphosphatase activity_GO	-0.30388	Gut_Species	Gut_GO
1343	s__Bacteroides_thetaiotaomicron_Species	12-HETrE_Neg	-0.3038	Gut_Species	MTB_Plasma
1344	GO:0004038:allantoinase activity_GO	Tetracosatetraenoic acid (24:4n-6)_Pos	0.303776	Gut_GO	MTB_Gut
1345	GO:0004049:anthranilate synthase activity_GO	Vitamin A2_Pos	0.303571	Gut_GO	MTB_Plasma
1346	s__Bacteroides_uniformis_Species	Osthenol_Pos	-0.303462	Gut_Species	MTB_Gut
1347	s__Senegalimassilia_faecalis_Species	Austalide A_Pos	-0.303328	Gut_Species	MTB_Gut
1348	s__Faecalicatena_fissicatena_Species	GO:0043743:LPPG:FO 2-phospho-L-lactate transferase activity_GO	-0.303224	Gut_Species	Gut_GO
1349	8,11-Heptadecadienal_Pos	6-Hydroxyindoxyl sulfate_Neg	-0.303088	MTB_Gut	MTB_Plasma
1350	s__Phocaeicola_vulgatus_Species	12-HETrE_Neg	-0.302964	Gut_Species	MTB_Plasma
1351	s__Blautia_luti_Species	GO:0004014:adenosylmethionine decarboxylase activity_GO	-0.302909	Gut_Species	Gut_GO
1352	s__Blautia_luti_Species	2-Hydroxydesogestrel_Pos	0.302752	Gut_Species	MTB_Plasma
1353	GO:0043743:LPPG:FO 2-phospho-L-lactate transferase activity_GO	Tetracosatetraenoic acid (24:4n-6)_Pos	0.30227	Gut_GO	MTB_Gut
1354	GO:0004053:arginase activity_GO	Tetracosatetraenoic acid (24:4n-6)_Pos	0.302189	Gut_GO	MTB_Gut
1355	s__Prevotella_copri_Species	Austalide A_Pos	-0.301934	Gut_Species	MTB_Gut
1356	8,11-Heptadecadienal_Pos	Hippuric acid sulfate_Neg	-0.301792	MTB_Gut	MTB_Plasma
1357	s__Bacteroides_uniformis_Species	MG(22:4/0:0/0:0)_Pos	-0.301711	Gut_Species	MTB_Gut
1358	s__Mogibacterium_kristiansenii_Species	4,11,13,15-Tetrahydroridentin B_Pos	-0.301377	Gut_Species	MTB_Gut
1359	Histidine_Pos	Shinanolone_Pos	-0.301123	MTB_Gut	MTB_Plasma
1360	4,11,13,15-Tetrahydroridentin B_Pos	Hippuric acid sulfate_Neg	-0.301039	MTB_Gut	MTB_Plasma
1361	s__Senegalimassilia_faecalis_Species	Pipercitine_Pos	0.301002	Gut_Species	MTB_Gut
1362	s__Blautia_wexlerae_Species	GO:0004053:arginase activity_GO	-0.300896	Gut_Species	Gut_GO
1363	s__Roseburia_intestinalis_Species	Esculentic acid (Phytolacca)_Neg	-0.300887	Gut_Species	MTB_Gut
1364	s__Ruminococcus_flavefaciens_Species	GO:0004014:adenosylmethionine decarboxylase activity_GO	0.300811	Gut_Species	Gut_GO
1365	MG(22:4/0:0/0:0)_Pos	2-Hydroxydesogestrel_Pos	0.300449	MTB_Gut	MTB_Plasma
1366	GO:0016661:oxidoreductase activity, acting on other nitrogenous compounds as donors_GO	Val-Gly-Val-Ala-Pro-Gly_Pos	0.300212	Gut_GO	MTB_Gut
1367	PG(20:4/TXB2)_Pos	Shinanolone_Pos	0.29944	MTB_Gut	MTB_Plasma
1368	Chenodeoxycholic acid_Neg	12-HETrE_Neg	0.299339	MTB_Gut	MTB_Plasma
1369	s__Senegalimassilia_faecalis_Species	Frenolicin B_Neg	0.299316	Gut_Species	MTB_Gut
1370	s__Collinsella_bouchesdurhonensis_Species	GO:0007165:signal transduction_GO	-0.299155	Gut_Species	Gut_GO
1371	s__Blautia_faecis_Species	Val-Gly-Val-Ala-Pro-Gly_Pos	0.299145	Gut_Species	MTB_Gut
1372	s__Faecalicatena_fissicatena_Species	GO:0004053:arginase activity_GO	-0.298905	Gut_Species	Gut_GO
1373	GO:0004038:allantoinase activity_GO	Shinanolone_Pos	0.298884	Gut_GO	MTB_Plasma
1374	GO:0004298:threonine-type endopeptidase activity_GO	Shinanolone_Pos	0.298765	Gut_GO	MTB_Plasma
1375	s__Vescimonas_fastidiosa_Species	HPAA sulfate_Neg	0.298717	Gut_Species	MTB_Plasma
1376	GO:0050355:triphosphatase activity_GO	Chenodeoxycholic acid_Neg	0.298656	Gut_GO	MTB_Gut
1377	s__Collinsella_bouchesdurhonensis_Species	GO:0016661:oxidoreductase activity, acting on other nitrogenous compounds as donors_GO	-0.29844	Gut_Species	Gut_GO
1378	s__Ellagibacter_isourolithinifaciens_Species	5,16-Androstadien-3beta-ol_Pos	0.29819	Gut_Species	MTB_Gut
1379	s__Senegalimassilia_faecalis_Species	Lysyl-aspartyl-glutamyl-leucine_Neg	-0.298174	Gut_Species	MTB_Gut
1380	s__Vescimonas_fastidiosa_Species	Frenolicin B_Neg	0.29816	Gut_Species	MTB_Gut
1381	s__Collinsella_bouchesdurhonensis_Species	Merodesmosine_Neg	-0.297878	Gut_Species	MTB_Gut
1382	s__Blautia_faecis_Species	GO:0000256:allantoin catabolic process_GO	-0.297426	Gut_Species	Gut_GO
1383	s__Faecalicatena_fissicatena_Species	GO:0004038:allantoinase activity_GO	-0.29736	Gut_Species	Gut_GO
1384	s__Bacteroides_uniformis_Species	Merodesmosine_Neg	0.2968	Gut_Species	MTB_Gut
1385	s__Prevotella_copri_Species	alpha-Micropteroxanthin B_Pos	0.296762	Gut_Species	MTB_Gut
1386	GO:0050897:cobalt ion binding_GO	Ornithine_Neg	-0.296616	Gut_GO	MTB_Gut
1387	s__Senegalimassilia_faecalis_Species	Molindone_Neg	0.296588	Gut_Species	MTB_Gut
1388	N1,N10-Dicoumaroylspermidine_Pos	Shinanolone_Pos	0.296027	MTB_Gut	MTB_Plasma
1389	GO:0004298:threonine-type endopeptidase activity_GO	Ornithine_Neg	-0.295538	Gut_GO	MTB_Gut
1390	8,11-Heptadecadienal_Pos	2,8-Dihydroxyquinoline-betaglucuronide_Pos	-0.295538	MTB_Gut	MTB_Plasma
1391	s__Phocaeicola_vulgatus_Species	PA(20:1/6 keto-PGF1alpha)_Pos	-0.295453	Gut_Species	MTB_Gut
1392	4,11,13,15-Tetrahydroridentin B_Pos	2,8-Dihydroxyquinoline-betaglucuronide_Pos	-0.295093	MTB_Gut	MTB_Plasma
1393	s__Blautia_faecis_Species	Austalide A_Pos	0.295077	Gut_Species	MTB_Gut
1394	s__Bacteroides_thetaiotaomicron_Species	GO:0019556:histidine catabolic process to glutamate and formamide_GO	0.294742	Gut_Species	Gut_GO
1395	s__Bacteroides_thetaiotaomicron_Species	Vitamin A2_Pos	-0.294547	Gut_Species	MTB_Plasma
1396	s__Bacteroides_uniformis_Species	GO:0016661:oxidoreductase activity, acting on other nitrogenous compounds as donors_GO	0.29444	Gut_Species	Gut_GO
1397	s__Collinsella_bouchesdurhonensis_Species	GO:0004784:superoxide dismutase activity_GO	-0.294404	Gut_Species	Gut_GO
1398	s__Phocaeicola_vulgatus_Species	Bisphenol B_Neg	-0.294124	Gut_Species	MTB_Gut
1399	s__Phocaeicola_vulgatus_Species	Vitamin A2_Pos	-0.293837	Gut_Species	MTB_Plasma
1400	GO:0004049:anthranilate synthase activity_GO	Lysyl-aspartyl-glutamyl-leucine_Neg	0.293509	Gut_GO	MTB_Gut
1401	s__Vescimonas_fastidiosa_Species	Pipercitine_Pos	-0.292906	Gut_Species	MTB_Gut
1402	4,11,13,15-Tetrahydroridentin B_Pos	HPAA sulfate_Neg	-0.292403	MTB_Gut	MTB_Plasma
1403	s__Ruminococcus_flavefaciens_Species	Ganolucidic acid C_Neg	0.292334	Gut_Species	MTB_Gut
1404	GO:0004298:threonine-type endopeptidase activity_GO	Chenodeoxycholylvaline_Neg	-0.292243	Gut_GO	MTB_Gut
1405	s__Bacteroides_thetaiotaomicron_Species	4-OH-Retinal_Pos	-0.292015	Gut_Species	MTB_Plasma
1406	GO:0050355:triphosphatase activity_GO	8,11-Heptadecadienal_Pos	-0.291418	Gut_GO	MTB_Gut
1407	GO:0044205:'de novo' UMP biosynthetic process_GO	Shinanolone_Pos	0.290884	Gut_GO	MTB_Plasma
1408	GO:0071522:ureidoglycine aminohydrolase activity_GO	12-HETrE_Neg	0.290742	Gut_GO	MTB_Plasma
1409	PA(20:1/6 keto-PGF1alpha)_Pos	Shinanolone_Pos	0.290663	MTB_Gut	MTB_Plasma
1410	GO:0019556:histidine catabolic process to glutamate and formamide_GO	Chenodeoxycholic acid_Neg	-0.290331	Gut_GO	MTB_Gut
1411	GO:0044205:'de novo' UMP biosynthetic process_GO	4,11,13,15-Tetrahydroridentin B_Pos	-0.290267	Gut_GO	MTB_Gut
1412	Chenodeoxycholic acid_Neg	Vitamin A2_Pos	0.290223	MTB_Gut	MTB_Plasma
1413	s__Ruminococcus_flavefaciens_Species	Glypallidifloric acid_Pos	-0.290194	Gut_Species	MTB_Gut
1414	s__Phocaeicola_vulgatus_Species	4-OH-Retinal_Pos	-0.289549	Gut_Species	MTB_Plasma
1415	1,24,25-trihydroxyvitamin D3_Pos	Shinanolone_Pos	0.289119	MTB_Gut	MTB_Plasma
1416	GO:0004053:arginase activity_GO	Shinanolone_Pos	0.288735	Gut_GO	MTB_Plasma
1417	s__Bacteroides_uniformis_Species	12-HEPE_Neg	-0.288731	Gut_Species	MTB_Plasma
1418	GO:0016661:oxidoreductase activity, acting on other nitrogenous compounds as donors_GO	alpha-Micropteroxanthin B_Pos	-0.287988	Gut_GO	MTB_Gut
1419	s__Senegalimassilia_faecalis_Species	Osthenol_Pos	0.287889	Gut_Species	MTB_Gut
1420	s__Prevotella_copri_Species	Lysyl-aspartyl-glutamyl-leucine_Neg	-0.287823	Gut_Species	MTB_Gut
1421	Chenodeoxycholic acid_Neg	4-OH-Retinal_Pos	0.28771	MTB_Gut	MTB_Plasma
1422	GO:0044205:'de novo' UMP biosynthetic process_GO	12-HETrE_Neg	0.287683	Gut_GO	MTB_Plasma
1423	s__Roseburia_intestinalis_Species	PG(20:4/TXB2)_Pos	-0.287479	Gut_Species	MTB_Gut
1424	s__Bacteroides_thetaiotaomicron_Species	Molindone_Neg	-0.287253	Gut_Species	MTB_Gut
1425	s__Vescimonas_fastidiosa_Species	GO:0043743:LPPG:FO 2-phospho-L-lactate transferase activity_GO	0.286972	Gut_Species	Gut_GO
1426	s__Bacteroides_uniformis_Species	Mannitol_Neg	0.286958	Gut_Species	MTB_Gut
1427	s__Faecalicatena_fissicatena_Species	Bisphenol B_Neg	-0.28688	Gut_Species	MTB_Gut
1428	GO:0007165:signal transduction_GO	8,11-Heptadecadienal_Pos	0.286829	Gut_GO	MTB_Gut
1429	s__Collinsella_bouchesdurhonensis_Species	GO:0006801:superoxide metabolic process_GO	-0.286777	Gut_Species	Gut_GO
1430	s__Phocaeicola_vulgatus_Species	Pipercitine_Pos	-0.286516	Gut_Species	MTB_Gut
1431	GO:0044205:'de novo' UMP biosynthetic process_GO	Tetracosatetraenoic acid (24:4n-6)_Pos	0.286209	Gut_GO	MTB_Gut
1432	s__Phocaeicola_vulgatus_Species	GO:0019556:histidine catabolic process to glutamate and formamide_GO	0.285872	Gut_Species	Gut_GO
1433	s__Blautia_luti_Species	GO:0004049:anthranilate synthase activity_GO	0.285384	Gut_Species	Gut_GO
1434	GO:0004038:allantoinase activity_GO	Ornithine_Neg	-0.285275	Gut_GO	MTB_Gut
1435	s__Ruminococcus_flavefaciens_Species	Bisphenol B_Neg	0.285195	Gut_Species	MTB_Gut
1436	GO:0004073:aspartate-semialdehyde dehydrogenase activity_GO	Tetracosatetraenoic acid (24:4n-6)_Pos	0.285037	Gut_GO	MTB_Gut
1437	s__Ruminococcus_gnavus_Species	GO:0044205:'de novo' UMP biosynthetic process_GO	-0.284711	Gut_Species	Gut_GO
1438	s__Faecalicatena_fissicatena_Species	GO:0050355:triphosphatase activity_GO	-0.284699	Gut_Species	Gut_GO
1439	GO:0007165:signal transduction_GO	Chenodeoxycholylvaline_Neg	0.284695	Gut_GO	MTB_Gut
1440	GO:0071522:ureidoglycine aminohydrolase activity_GO	4,11,13,15-Tetrahydroridentin B_Pos	-0.284397	Gut_GO	MTB_Gut
1441	s__Blautia_wexlerae_Species	Cyclo(Leu-Phe)_Neg	-0.284298	Gut_Species	MTB_Gut
1442	s__Blautia_faecis_Species	GO:0044205:'de novo' UMP biosynthetic process_GO	-0.2842	Gut_Species	Gut_GO
1443	s__Phocaeicola_vulgatus_Species	12 Hydroxy arachidonic acid_Neg	-0.283998	Gut_Species	MTB_Plasma
1444	GO:0050355:triphosphatase activity_GO	Mannitol_Neg	-0.283853	Gut_GO	MTB_Gut
1445	GO:0043743:LPPG:FO 2-phospho-L-lactate transferase activity_GO	8,11-Heptadecadienal_Pos	-0.283731	Gut_GO	MTB_Gut
1446	s__Phocaeicola_vulgatus_Species	alpha-Micropteroxanthin B_Pos	-0.283603	Gut_Species	MTB_Gut
1447	s__Bacteroides_thetaiotaomicron_Species	Austalide A_Pos	0.283568	Gut_Species	MTB_Gut
1448	GO:0004049:anthranilate synthase activity_GO	4-OH-Retinal_Pos	0.283553	Gut_GO	MTB_Plasma
1449	s__Roseburia_intestinalis_Species	PA(20:1/6 keto-PGF1alpha)_Pos	-0.283539	Gut_Species	MTB_Gut
1450	s__Roseburia_intestinalis_Species	Histidine_Pos	0.283498	Gut_Species	MTB_Gut
1451	s__Blautia_luti_Species	Glypallidifloric acid_Pos	0.283388	Gut_Species	MTB_Gut
1452	s__Ruminococcus_gnavus_Species	Merodesmosine_Neg	0.283123	Gut_Species	MTB_Gut
1453	GO:0071522:ureidoglycine aminohydrolase activity_GO	4-OH-Retinal_Pos	0.282965	Gut_GO	MTB_Plasma
1454	s__Collinsella_bouchesdurhonensis_Species	Mannitol_Neg	-0.282908	Gut_Species	MTB_Gut
1455	s__Vescimonas_fastidiosa_Species	MG(22:4/0:0/0:0)_Pos	-0.282678	Gut_Species	MTB_Gut
1456	GO:0071522:ureidoglycine aminohydrolase activity_GO	Shinanolone_Pos	0.282663	Gut_GO	MTB_Plasma
1457	s__Vescimonas_fastidiosa_Species	Benzeneacetonitrile_Pos	-0.282612	Gut_Species	MTB_Gut
1458	GO:0050355:triphosphatase activity_GO	Tetracosatetraenoic acid (24:4n-6)_Pos	0.282231	Gut_GO	MTB_Gut
1459	s__Catenibacterium_mitsuokai_Species	GO:0004784:superoxide dismutase activity_GO	-0.281954	Gut_Species	Gut_GO
1460	GO:0071522:ureidoglycine aminohydrolase activity_GO	Vitamin A2_Pos	0.281675	Gut_GO	MTB_Plasma
1461	s__Roseburia_intestinalis_Species	N1,N10-Dicoumaroylspermidine_Pos	-0.281588	Gut_Species	MTB_Gut
1462	GO:0007165:signal transduction_GO	Merodesmosine_Neg	0.281495	Gut_GO	MTB_Gut
1463	s__Ellagibacter_isourolithinifaciens_Species	Frenolicin B_Neg	0.281391	Gut_Species	MTB_Gut
1464	s__Mogibacterium_kristiansenii_Species	MG(22:4/0:0/0:0)_Pos	0.281234	Gut_Species	MTB_Gut
1465	s__Ellagibacter_isourolithinifaciens_Species	Austalide A_Pos	-0.281148	Gut_Species	MTB_Gut
1466	GO:0016661:oxidoreductase activity, acting on other nitrogenous compounds as donors_GO	Osthenol_Pos	-0.281076	Gut_GO	MTB_Gut
1467	s__Bacteroides_uniformis_Species	GO:0007165:signal transduction_GO	0.281002	Gut_Species	Gut_GO
1468	s__Bacteroides_thetaiotaomicron_Species	Lysyl-aspartyl-glutamyl-leucine_Neg	0.280897	Gut_Species	MTB_Gut
1469	s__Bacteroides_uniformis_Species	Dimethyl pimelimidate_Pos	-0.280739	Gut_Species	MTB_Gut
1470	GO:0016661:oxidoreductase activity, acting on other nitrogenous compounds as donors_GO	Austalide A_Pos	0.280509	Gut_GO	MTB_Gut
1471	GO:0044205:'de novo' UMP biosynthetic process_GO	4-OH-Retinal_Pos	0.280427	Gut_GO	MTB_Plasma
1472	s__Ruminococcus_gnavus_Species	Tetracosatetraenoic acid (24:4n-6)_Pos	-0.280315	Gut_Species	MTB_Gut
1473	s__Prevotella_copri_Species	Benzeneacetonitrile_Pos	-0.280309	Gut_Species	MTB_Gut
1474	GO:0050897:cobalt ion binding_GO	Pipercitine_Pos	0.280272	Gut_GO	MTB_Gut
1475	s__Bacteroides_thetaiotaomicron_Species	12 Hydroxy arachidonic acid_Neg	-0.279751	Gut_Species	MTB_Plasma
1476	GO:0004073:aspartate-semialdehyde dehydrogenase activity_GO	Shinanolone_Pos	0.279609	Gut_GO	MTB_Plasma
1477	GO:0000256:allantoin catabolic process_GO	Tetracosatetraenoic acid (24:4n-6)_Pos	0.279441	Gut_GO	MTB_Gut
1478	s__Faecalicatena_fissicatena_Species	GO:0004073:aspartate-semialdehyde dehydrogenase activity_GO	-0.27932	Gut_Species	Gut_GO
1479	GO:0004053:arginase activity_GO	Ornithine_Neg	-0.278917	Gut_GO	MTB_Gut
1480	GO:0044205:'de novo' UMP biosynthetic process_GO	Vitamin A2_Pos	0.278685	Gut_GO	MTB_Plasma
1481	GO:0000256:allantoin catabolic process_GO	Shinanolone_Pos	0.27844	Gut_GO	MTB_Plasma
1482	GO:0004053:arginase activity_GO	Pipercitine_Pos	0.278405	Gut_GO	MTB_Gut
1483	s__Roseburia_intestinalis_Species	GO:0043743:LPPG:FO 2-phospho-L-lactate transferase activity_GO	-0.278334	Gut_Species	Gut_GO
1484	s__Ruminococcus_flavefaciens_Species	Benzeneacetonitrile_Pos	-0.277928	Gut_Species	MTB_Gut
1485	s__Catenibacterium_mitsuokai_Species	MG(22:4/0:0/0:0)_Pos	0.277726	Gut_Species	MTB_Gut
1486	s__Roseburia_intestinalis_Species	GO:0050897:cobalt ion binding_GO	-0.277638	Gut_Species	Gut_GO
1487	GO:0071522:ureidoglycine aminohydrolase activity_GO	Tetracosatetraenoic acid (24:4n-6)_Pos	0.277175	Gut_GO	MTB_Gut
1488	GO:0043743:LPPG:FO 2-phospho-L-lactate transferase activity_GO	Shinanolone_Pos	0.277057	Gut_GO	MTB_Plasma
1489	s__Senegalimassilia_faecalis_Species	GO:0004784:superoxide dismutase activity_GO	-0.277057	Gut_Species	Gut_GO
1490	s__Faecalicatena_fissicatena_Species	GO:0044205:'de novo' UMP biosynthetic process_GO	-0.276816	Gut_Species	Gut_GO
1491	s__Prevotella_copri_Species	GO:0016661:oxidoreductase activity, acting on other nitrogenous compounds as donors_GO	-0.276803	Gut_Species	Gut_GO
1492	s__Bacteroides_uniformis_Species	GO:0005542:folic acid binding_GO	0.276367	Gut_Species	Gut_GO
1493	s__Ruminococcus_flavefaciens_Species	2-Hydroxydesogestrel_Pos	-0.27606	Gut_Species	MTB_Plasma
1494	s__Ruminococcus_flavefaciens_Species	GO:0004053:arginase activity_GO	0.275895	Gut_Species	Gut_GO
1495	Chenodeoxycholic acid_Neg	12 Hydroxy arachidonic acid_Neg	0.275695	MTB_Gut	MTB_Plasma
1496	s__Faecalicatena_fissicatena_Species	Hematoporphyrin IX_Neg	0.275671	Gut_Species	MTB_Gut
1497	s__Ellagibacter_isourolithinifaciens_Species	Lysyl-aspartyl-glutamyl-leucine_Neg	-0.275559	Gut_Species	MTB_Gut
1498	s__Senegalimassilia_faecalis_Species	GO:0016661:oxidoreductase activity, acting on other nitrogenous compounds as donors_GO	-0.275508	Gut_Species	Gut_GO
1499	s__Senegalimassilia_faecalis_Species	Merodesmosine_Neg	-0.275192	Gut_Species	MTB_Gut
1500	s__Senegalimassilia_faecalis_Species	GO:0007165:signal transduction_GO	-0.275187	Gut_Species	Gut_GO
1501	s__Ruminococcus_flavefaciens_Species	Austalide A_Neg	-0.274767	Gut_Species	MTB_Gut
1502	s__Blautia_faecis_Species	Lysyl-aspartyl-glutamyl-leucine_Neg	0.274534	Gut_Species	MTB_Gut
1503	GO:0004038:allantoinase activity_GO	4,11,13,15-Tetrahydroridentin B_Pos	-0.274309	Gut_GO	MTB_Gut
1504	GO:0000256:allantoin catabolic process_GO	MG(22:4/0:0/0:0)_Pos	0.27429	Gut_GO	MTB_Gut
1505	s__Olsenella_uli_Species	Tetracosatetraenoic acid (24:4n-6)_Pos	0.27417	Gut_Species	MTB_Gut
1506	GO:0044205:'de novo' UMP biosynthetic process_GO	Ornithine_Neg	-0.274041	Gut_GO	MTB_Gut
1507	s__Catenibacterium_mitsuokai_Species	Shinanolone_Pos	0.27388	Gut_Species	MTB_Plasma
1508	GO:0004038:allantoinase activity_GO	MG(22:4/0:0/0:0)_Pos	0.273542	Gut_GO	MTB_Gut
1509	s__Catenibacterium_mitsuokai_Species	Tetracosatetraenoic acid (24:4n-6)_Pos	0.273415	Gut_Species	MTB_Gut
1510	s__Faecalicatena_fissicatena_Species	Ganolucidic acid C_Neg	-0.273341	Gut_Species	MTB_Gut
1511	s__Catenibacterium_mitsuokai_Species	GO:0006801:superoxide metabolic process_GO	-0.273097	Gut_Species	Gut_GO
1512	s__Vescimonas_fastidiosa_Species	6-Hydroxy-5-methoxyindole glucuronide_Pos	0.272757	Gut_Species	MTB_Plasma
1513	s__Blautia_faecis_Species	GO:0016661:oxidoreductase activity, acting on other nitrogenous compounds as donors_GO	0.272442	Gut_Species	Gut_GO
1514	GO:0043743:LPPG:FO 2-phospho-L-lactate transferase activity_GO	Ornithine_Neg	-0.272327	Gut_GO	MTB_Gut
1515	s__Faecalicatena_fissicatena_Species	GO:0000256:allantoin catabolic process_GO	-0.272277	Gut_Species	Gut_GO
1516	s__Phocaeicola_vulgatus_Species	GO:0004298:threonine-type endopeptidase activity_GO	-0.272162	Gut_Species	Gut_GO
1517	s__Blautia_faecis_Species	GO:0071522:ureidoglycine aminohydrolase activity_GO	-0.271785	Gut_Species	Gut_GO
1518	Bisphenol B_Neg	Shinanolone_Pos	0.271445	MTB_Gut	MTB_Plasma
1519	s__Ellagibacter_isourolithinifaciens_Species	Molindone_Neg	0.271125	Gut_Species	MTB_Gut
1520	GO:0004049:anthranilate synthase activity_GO	alpha-Micropteroxanthin B_Pos	-0.271121	Gut_GO	MTB_Gut
1521	s__Faecalicatena_fissicatena_Species	Methyl 2-(10-heptadecenyl)-6-hydroxybenzoate_Neg	-0.271117	Gut_Species	MTB_Gut
1522	s__Ruminococcus_gnavus_Species	GO:0071522:ureidoglycine aminohydrolase activity_GO	-0.270324	Gut_Species	Gut_GO
1523	s__Roseburia_intestinalis_Species	GO:0004049:anthranilate synthase activity_GO	0.270259	Gut_Species	Gut_GO
1524	s__Roseburia_intestinalis_Species	Chenodeoxycholylvaline_Neg	0.270118	Gut_Species	MTB_Gut
1525	s__Phocaeicola_vulgatus_Species	GO:0043743:LPPG:FO 2-phospho-L-lactate transferase activity_GO	-0.270012	Gut_Species	Gut_GO
1526	s__Senegalimassilia_faecalis_Species	GO:0006801:superoxide metabolic process_GO	-0.27	Gut_Species	Gut_GO
1527	GO:0004049:anthranilate synthase activity_GO	Merodesmosine_Neg	0.269805	Gut_GO	MTB_Gut
1528	s__Roseburia_intestinalis_Species	1,24,25-trihydroxyvitamin D3_Pos	-0.269794	Gut_Species	MTB_Gut
1529	s__Vescimonas_fastidiosa_Species	Hematoporphyrin IX_Neg	-0.269699	Gut_Species	MTB_Gut
1530	s__Vescimonas_fastidiosa_Species	PA(20:1/6 keto-PGF1alpha)_Pos	0.269344	Gut_Species	MTB_Gut
1531	s__Bacteroides_thetaiotaomicron_Species	Frenolicin B_Neg	-0.269342	Gut_Species	MTB_Gut
1532	GO:0016661:oxidoreductase activity, acting on other nitrogenous compounds as donors_GO	Lysyl-aspartyl-glutamyl-leucine_Neg	0.26927	Gut_GO	MTB_Gut
1533	s__Bacteroides_thetaiotaomicron_Species	MG(22:4/0:0/0:0)_Pos	-0.268773	Gut_Species	MTB_Gut
1534	s__Ellagibacter_isourolithinifaciens_Species	Osthenol_Pos	0.2687	Gut_Species	MTB_Gut
1535	s__Phocaeicola_vulgatus_Species	12-HEPE_Neg	-0.268655	Gut_Species	MTB_Plasma
1536	s__Roseburia_intestinalis_Species	GO:0050355:triphosphatase activity_GO	-0.268312	Gut_Species	Gut_GO
1537	s__Phocaeicola_vulgatus_Species	5,16-Androstadien-3beta-ol_Pos	-0.268247	Gut_Species	MTB_Gut
1538	s__Faecalicatena_fissicatena_Species	GO:0071522:ureidoglycine aminohydrolase activity_GO	-0.267732	Gut_Species	Gut_GO
1539	GO:0004073:aspartate-semialdehyde dehydrogenase activity_GO	Ornithine_Neg	-0.267203	Gut_GO	MTB_Gut
1540	s__Blautia_wexlerae_Species	Austalide A_Pos	0.26701	Gut_Species	MTB_Gut
1541	s__Phocaeicola_vulgatus_Species	Cyclo(Leu-Phe)_Neg	-0.266142	Gut_Species	MTB_Gut
1542	GO:0071522:ureidoglycine aminohydrolase activity_GO	Ornithine_Neg	-0.265936	Gut_GO	MTB_Gut
1543	GO:0004014:adenosylmethionine decarboxylase activity_GO	Pipercitine_Pos	-0.265598	Gut_GO	MTB_Gut
1544	s__Prevotella_copri_Species	Merodesmosine_Neg	-0.264992	Gut_Species	MTB_Gut
1545	s__Collinsella_bouchesdurhonensis_Species	MG(22:4/0:0/0:0)_Pos	0.264458	Gut_Species	MTB_Gut
1546	GO:0000256:allantoin catabolic process_GO	Ornithine_Neg	-0.264406	Gut_GO	MTB_Gut
1547	GO:0000256:allantoin catabolic process_GO	4,11,13,15-Tetrahydroridentin B_Pos	-0.264329	Gut_GO	MTB_Gut
1548	s__Blautia_wexlerae_Species	Methyl 2-(10-heptadecenyl)-6-hydroxybenzoate_Neg	-0.264232	Gut_Species	MTB_Gut
1549	s__Bacteroides_thetaiotaomicron_Species	Osthenol_Pos	-0.264213	Gut_Species	MTB_Gut
1550	s__Dorea_formicigenerans_Species	GO:0071522:ureidoglycine aminohydrolase activity_GO	0.263803	Gut_Species	Gut_GO
1551	s__Catenibacterium_mitsuokai_Species	4,11,13,15-Tetrahydroridentin B_Pos	-0.263578	Gut_Species	MTB_Gut
1552	Methyl 2-(10-heptadecenyl)-6-hydroxybenzoate_Neg	Shinanolone_Pos	0.263537	MTB_Gut	MTB_Plasma
1553	s__Vescimonas_fastidiosa_Species	Hippuric acid sulfate_Neg	0.263413	Gut_Species	MTB_Plasma
1554	s__Dorea_formicigenerans_Species	GO:0044205:'de novo' UMP biosynthetic process_GO	0.263324	Gut_Species	Gut_GO
1555	s__Ellagibacter_isourolithinifaciens_Species	Pipercitine_Pos	0.263244	Gut_Species	MTB_Gut
1556	s__Olsenella_uli_Species	Shinanolone_Pos	0.263203	Gut_Species	MTB_Plasma
1557	s__Bacteroides_thetaiotaomicron_Species	12-HEPE_Neg	-0.263006	Gut_Species	MTB_Plasma
1558	s__Ruminococcus_flavefaciens_Species	Osthenol_Pos	0.26238	Gut_Species	MTB_Gut
1559	GO:0007165:signal transduction_GO	Molindone_Neg	-0.262337	Gut_GO	MTB_Gut
1560	s__Vescimonas_fastidiosa_Species	6-Hydroxyindoxyl sulfate_Neg	0.26203	Gut_Species	MTB_Plasma
1561	s__Senegalimassilia_faecalis_Species	Mannitol_Neg	-0.261714	Gut_Species	MTB_Gut
1562	s__Olsenella_uli_Species	Pipercitine_Pos	0.261553	Gut_Species	MTB_Gut
1563	s__Phocaeicola_vulgatus_Species	Dimethyl pimelimidate_Pos	-0.261283	Gut_Species	MTB_Gut
1564	s__Bacteroides_uniformis_Species	2-Hydroxydesogestrel_Pos	-0.260732	Gut_Species	MTB_Plasma
1565	s__Faecalicatena_fissicatena_Species	GO:0004049:anthranilate synthase activity_GO	0.260346	Gut_Species	Gut_GO
1566	s__Ellagibacter_isourolithinifaciens_Species	GO:0007165:signal transduction_GO	-0.260336	Gut_Species	Gut_GO
1567	MG(22:4/0:0/0:0)_Pos	6-Hydroxyindoxyl sulfate_Neg	0.260241	MTB_Gut	MTB_Plasma
1568	s__Vescimonas_fastidiosa_Species	PG(20:4/TXB2)_Pos	0.260155	Gut_Species	MTB_Gut
1569	s__Faecalicatena_fissicatena_Species	Frenolicin B_Neg	-0.260124	Gut_Species	MTB_Gut
1570	s__Catenibacterium_mitsuokai_Species	Ornithine_Neg	-0.259523	Gut_Species	MTB_Gut
1571	s__Bacteroides_thetaiotaomicron_Species	Merodesmosine_Neg	0.259401	Gut_Species	MTB_Gut
1572	s__Bacteroides_uniformis_Species	Chenodeoxycholylisoleucine_Neg	-0.25924	Gut_Species	MTB_Gut
1573	Chenodeoxycholic acid_Neg	12-HEPE_Neg	0.25921	MTB_Gut	MTB_Plasma
1574	s__Ruminococcus_gnavus_Species	alpha-Micropteroxanthin B_Pos	-0.259026	Gut_Species	MTB_Gut
1575	s__Bacteroides_uniformis_Species	PS(20:32-OH(5,6)/18:0)_Neg	-0.258826	Gut_Species	MTB_Gut
1576	MG(22:4/0:0/0:0)_Pos	6-Hydroxy-5-methoxyindole glucuronide_Pos	0.25826	MTB_Gut	MTB_Plasma
1577	s__Faecalicatena_fissicatena_Species	Cyclo(Leu-Phe)_Neg	-0.257868	Gut_Species	MTB_Gut
1578	s__Vescimonas_fastidiosa_Species	2,8-Dihydroxyquinoline-betaglucuronide_Pos	0.25781	Gut_Species	MTB_Plasma
1579	s__Collinsella_bouchesdurhonensis_Species	GO:0019556:histidine catabolic process to glutamate and formamide_GO	-0.257526	Gut_Species	Gut_GO
1580	GO:0071522:ureidoglycine aminohydrolase activity_GO	12 Hydroxy arachidonic acid_Neg	0.257162	Gut_GO	MTB_Plasma
1581	s__Vescimonas_fastidiosa_Species	Esculentic acid (Phytolacca)_Neg	0.257019	Gut_Species	MTB_Gut
1582	s__Bacteroides_thetaiotaomicron_Species	GO:0016661:oxidoreductase activity, acting on other nitrogenous compounds as donors_GO	0.256949	Gut_Species	Gut_GO
1583	s__Oscillibacter_sp._MCC667_Species	GO:0007165:signal transduction_GO	-0.256593	Gut_Species	Gut_GO
1584	s__Phocaeicola_vulgatus_Species	Ganolucidic acid C_Neg	-0.256476	Gut_Species	MTB_Gut
1585	GO:0007165:signal transduction_GO	5,16-Androstadien-3beta-ol_Pos	-0.256386	Gut_GO	MTB_Gut
1586	s__Oscillibacter_sp._MCC667_Species	GO:0004298:threonine-type endopeptidase activity_GO	0.255865	Gut_Species	Gut_GO
1587	GO:0050355:triphosphatase activity_GO	Chenodeoxycholylvaline_Neg	-0.255814	Gut_GO	MTB_Gut
1588	s__Bacteroides_thetaiotaomicron_Species	Dimethyl pimelimidate_Pos	-0.255736	Gut_Species	MTB_Gut
1589	s__Roseburia_intestinalis_Species	GO:0004053:arginase activity_GO	-0.255612	Gut_Species	Gut_GO
1590	s__Ellagibacter_isourolithinifaciens_Species	GO:0016661:oxidoreductase activity, acting on other nitrogenous compounds as donors_GO	-0.255594	Gut_Species	Gut_GO
1591	s__Faecalicatena_fissicatena_Species	Austalide A_Neg	0.255269	Gut_Species	MTB_Gut
1592	s__Blautia_wexlerae_Species	Val-Gly-Val-Ala-Pro-Gly_Pos	0.255157	Gut_Species	MTB_Gut
1593	s__Ruminococcus_flavefaciens_Species	Cyclo(Leu-Phe)_Neg	0.254825	Gut_Species	MTB_Gut
1594	GO:0004073:aspartate-semialdehyde dehydrogenase activity_GO	4,11,13,15-Tetrahydroridentin B_Pos	-0.254514	Gut_GO	MTB_Gut
1595	s__Roseburia_intestinalis_Species	Hematoporphyrin IX_Neg	0.254504	Gut_Species	MTB_Gut
1596	s__Blautia_faecis_Species	GO:0005542:folic acid binding_GO	-0.25437	Gut_Species	Gut_GO
1597	GO:0050355:triphosphatase activity_GO	Shinanolone_Pos	0.254314	Gut_GO	MTB_Plasma
1598	s__Ellagibacter_isourolithinifaciens_Species	Merodesmosine_Neg	-0.254261	Gut_Species	MTB_Gut
1599	s__Blautia_faecis_Species	GO:0019556:histidine catabolic process to glutamate and formamide_GO	-0.254228	Gut_Species	Gut_GO
1600	s__Prevotella_copri_Species	5,16-Androstadien-3beta-ol_Pos	0.254026	Gut_Species	MTB_Gut
1601	s__Faecalicatena_fissicatena_Species	GO:0007165:signal transduction_GO	0.253924	Gut_Species	Gut_GO
1602	s__Olsenella_uli_Species	Ornithine_Neg	-0.253758	Gut_Species	MTB_Gut
1603	s__Prevotella_copri_Species	Molindone_Neg	0.253457	Gut_Species	MTB_Gut
1604	s__Phocaeicola_vulgatus_Species	Val-Gly-Val-Ala-Pro-Gly_Pos	0.253412	Gut_Species	MTB_Gut
1605	Salvianolic acid A_Neg	6-Hydroxy-5-methoxyindole glucuronide_Pos	0.25314	MTB_Gut	MTB_Plasma
1606	GO:0044205:'de novo' UMP biosynthetic process_GO	12 Hydroxy arachidonic acid_Neg	0.253133	Gut_GO	MTB_Plasma
1607	MG(22:4/0:0/0:0)_Pos	Hippuric acid sulfate_Neg	0.25293	MTB_Gut	MTB_Plasma
1608	s__Collinsella_bouchesdurhonensis_Species	12-HETrE_Neg	0.252905	Gut_Species	MTB_Plasma
1609	Ganolucidic acid C_Neg	Shinanolone_Pos	0.252905	MTB_Gut	MTB_Plasma
1610	s__Bacteroides_uniformis_Species	4,11,13,15-Tetrahydroridentin B_Pos	0.252815	Gut_Species	MTB_Gut
1611	s__Dorea_formicigenerans_Species	Chenodeoxycholic acid_Neg	0.252638	Gut_Species	MTB_Gut
1612	GO:0016661:oxidoreductase activity, acting on other nitrogenous compounds as donors_GO	Chenodeoxycholic acid_Neg	-0.252597	Gut_GO	MTB_Gut
1613	GO:0004049:anthranilate synthase activity_GO	Tetracosatetraenoic acid (24:4n-6)_Pos	-0.252481	Gut_GO	MTB_Gut
1614	Salvianolic acid A_Neg	HPAA sulfate_Neg	0.252432	MTB_Gut	MTB_Plasma
1615	s__Blautia_faecis_Species	Merodesmosine_Neg	0.252256	Gut_Species	MTB_Gut
1616	s__Roseburia_intestinalis_Species	Bisphenol B_Neg	-0.252141	Gut_Species	MTB_Gut
1617	GO:0050897:cobalt ion binding_GO	4,11,13,15-Tetrahydroridentin B_Pos	-0.251928	Gut_GO	MTB_Gut
1618	GO:0050355:triphosphatase activity_GO	Ornithine_Neg	-0.251793	Gut_GO	MTB_Gut
1619	s__Phocaeicola_vulgatus_Species	Chenodeoxycholylisoleucine_Neg	-0.251676	Gut_Species	MTB_Gut
1620	s__Bacteroides_thetaiotaomicron_Species	Mannitol_Neg	0.251474	Gut_Species	MTB_Gut
1621	GO:0016661:oxidoreductase activity, acting on other nitrogenous compounds as donors_GO	5,16-Androstadien-3beta-ol_Pos	-0.251268	Gut_GO	MTB_Gut
1622	GO:0004073:aspartate-semialdehyde dehydrogenase activity_GO	MG(22:4/0:0/0:0)_Pos	0.251238	Gut_GO	MTB_Gut
1623	Hematoporphyrin IX_Neg	Shinanolone_Pos	-0.250664	MTB_Gut	MTB_Plasma
1624	GO:0007165:signal transduction_GO	Chenodeoxycholylisoleucine_Neg	0.250282	Gut_GO	MTB_Gut
1625	s__Bacteroides_thetaiotaomicron_Species	GO:0005542:folic acid binding_GO	0.250104	Gut_Species	Gut_GO
1626	GO:0007165:signal transduction_GO	Tetracosatetraenoic acid (24:4n-6)_Pos	-0.250031	Gut_GO	MTB_Gut
1627	s__Blautia_faecis_Species	GO:0006801:superoxide metabolic process_GO	-0.249613	Gut_Species	Gut_GO
1628	Salvianolic acid A_Neg	6-Hydroxyindoxyl sulfate_Neg	0.24932	MTB_Gut	MTB_Plasma
1629	GO:0016661:oxidoreductase activity, acting on other nitrogenous compounds as donors_GO	Benzeneacetonitrile_Pos	0.249188	Gut_GO	MTB_Gut
1630	s__Blautia_wexlerae_Species	GO:0016661:oxidoreductase activity, acting on other nitrogenous compounds as donors_GO	0.248846	Gut_Species	Gut_GO
1631	s__Blautia_faecis_Species	GO:0004014:adenosylmethionine decarboxylase activity_GO	-0.248782	Gut_Species	Gut_GO
1632	s__Roseburia_intestinalis_Species	Chenodeoxycholylisoleucine_Neg	0.248759	Gut_Species	MTB_Gut
1633	s__Blautia_faecis_Species	Glypallidifloric acid_Pos	0.248334	Gut_Species	MTB_Gut
1634	s__Collinsella_bouchesdurhonensis_Species	GO:0004049:anthranilate synthase activity_GO	-0.248092	Gut_Species	Gut_GO
1635	GO:0016661:oxidoreductase activity, acting on other nitrogenous compounds as donors_GO	Merodesmosine_Neg	0.248049	Gut_GO	MTB_Gut
1636	MG(22:4/0:0/0:0)_Pos	2,8-Dihydroxyquinoline-betaglucuronide_Pos	0.248046	MTB_Gut	MTB_Plasma
1637	s__Blautia_luti_Species	GO:0004298:threonine-type endopeptidase activity_GO	-0.24779	Gut_Species	Gut_GO
1638	s__Roseburia_intestinalis_Species	Frenolicin B_Neg	-0.247404	Gut_Species	MTB_Gut
1639	s__Vescimonas_fastidiosa_Species	N1,N10-Dicoumaroylspermidine_Pos	0.24739	Gut_Species	MTB_Gut
1640	s__Collinsella_bouchesdurhonensis_Species	Benzeneacetonitrile_Pos	-0.247326	Gut_Species	MTB_Gut
1641	s__Roseburia_intestinalis_Species	Ganolucidic acid C_Neg	-0.24712	Gut_Species	MTB_Gut
1642	s__Senegalimassilia_faecalis_Species	MG(22:4/0:0/0:0)_Pos	0.246968	Gut_Species	MTB_Gut
1643	s__Roseburia_intestinalis_Species	GO:0007165:signal transduction_GO	0.246818	Gut_Species	Gut_GO
1644	s__Phocaeicola_vulgatus_Species	GO:0005542:folic acid binding_GO	0.246409	Gut_Species	Gut_GO
1645	GO:0005542:folic acid binding_GO	Chenodeoxycholic acid_Neg	-0.2464	Gut_GO	MTB_Gut
1646	Salvianolic acid A_Neg	Hippuric acid sulfate_Neg	0.246246	MTB_Gut	MTB_Plasma
1647	s__Prevotella_copri_Species	Chenodeoxycholic acid_Neg	0.246027	Gut_Species	MTB_Gut
1648	GO:0004014:adenosylmethionine decarboxylase activity_GO	MG(22:4/0:0/0:0)_Pos	-0.24573	Gut_GO	MTB_Gut
1649	s__Blautia_faecis_Species	alpha-Micropteroxanthin B_Pos	-0.245652	Gut_Species	MTB_Gut
1650	GO:0004298:threonine-type endopeptidase activity_GO	Chenodeoxycholylisoleucine_Neg	-0.245608	Gut_GO	MTB_Gut
1651	s__Collinsella_bouchesdurhonensis_Species	4-OH-Retinal_Pos	0.245604	Gut_Species	MTB_Plasma
1652	s__Collinsella_bouchesdurhonensis_Species	Vitamin A2_Pos	0.24505	Gut_Species	MTB_Plasma
1653	Cyclo(Leu-Phe)_Neg	Shinanolone_Pos	0.244419	MTB_Gut	MTB_Plasma
1654	s__Ruminococcus_flavefaciens_Species	Methyl 2-(10-heptadecenyl)-6-hydroxybenzoate_Neg	0.244335	Gut_Species	MTB_Gut
1655	GO:0016661:oxidoreductase activity, acting on other nitrogenous compounds as donors_GO	Molindone_Neg	-0.244168	Gut_GO	MTB_Gut
1656	s__Blautia_faecis_Species	GO:0004784:superoxide dismutase activity_GO	-0.244163	Gut_Species	Gut_GO
1657	GO:0004053:arginase activity_GO	4,11,13,15-Tetrahydroridentin B_Pos	-0.243439	Gut_GO	MTB_Gut
1658	s__Bacteroides_thetaiotaomicron_Species	GO:0007165:signal transduction_GO	0.243324	Gut_Species	Gut_GO
1659	s__Senegalimassilia_faecalis_Species	GO:0019556:histidine catabolic process to glutamate and formamide_GO	-0.24277	Gut_Species	Gut_GO
1660	GO:0007165:signal transduction_GO	Mannitol_Neg	0.242185	Gut_GO	MTB_Gut
1661	GO:0050897:cobalt ion binding_GO	8,11-Heptadecadienal_Pos	-0.241356	Gut_GO	MTB_Gut
1662	s__Catenibacterium_mitsuokai_Species	GO:0019556:histidine catabolic process to glutamate and formamide_GO	-0.241276	Gut_Species	Gut_GO
1663	Salvianolic acid A_Neg	2,8-Dihydroxyquinoline-betaglucuronide_Pos	0.241259	MTB_Gut	MTB_Plasma
1664	s__Phocaeicola_vulgatus_Species	MG(22:4/0:0/0:0)_Pos	-0.241054	Gut_Species	MTB_Gut
1665	s__Blautia_faecis_Species	Tetracosatetraenoic acid (24:4n-6)_Pos	-0.240785	Gut_Species	MTB_Gut
1666	s__Vescimonas_fastidiosa_Species	Histidine_Pos	-0.240641	Gut_Species	MTB_Gut
1667	s__Phocaeicola_vulgatus_Species	Hematoporphyrin IX_Neg	0.240426	Gut_Species	MTB_Gut
1668	s__Roseburia_intestinalis_Species	GO:0004038:allantoinase activity_GO	-0.240316	Gut_Species	Gut_GO
1669	s__Blautia_wexlerae_Species	Lysyl-aspartyl-glutamyl-leucine_Neg	0.24029	Gut_Species	MTB_Gut
1670	s__Ellagibacter_isourolithinifaciens_Species	Mannitol_Neg	-0.240002	Gut_Species	MTB_Gut
1671	GO:0098662:inorganic cation transmembrane transport_GO	4,11,13,15-Tetrahydroridentin B_Pos	-0.239921	Gut_GO	MTB_Gut
1672	s__Senegalimassilia_faecalis_Species	12-HETrE_Neg	0.239402	Gut_Species	MTB_Plasma
1673	s__Faecalicatena_fissicatena_Species	Val-Gly-Val-Ala-Pro-Gly_Pos	0.239105	Gut_Species	MTB_Gut
1674	GO:0007165:signal transduction_GO	Chenodeoxycholic acid_Neg	-0.239089	Gut_GO	MTB_Gut
1675	GO:0071522:ureidoglycine aminohydrolase activity_GO	2-Hydroxydesogestrel_Pos	0.238369	Gut_GO	MTB_Plasma
1676	GO:0071522:ureidoglycine aminohydrolase activity_GO	12-HEPE_Neg	0.23828	Gut_GO	MTB_Plasma
1677	s__Blautia_wexlerae_Species	GO:0004038:allantoinase activity_GO	-0.237808	Gut_Species	Gut_GO
1678	s__Bacteroides_thetaiotaomicron_Species	Chenodeoxycholylisoleucine_Neg	-0.237739	Gut_Species	MTB_Gut
1679	s__Blautia_wexlerae_Species	Tetracosatetraenoic acid (24:4n-6)_Pos	-0.237639	Gut_Species	MTB_Gut
1680	GO:0044205:'de novo' UMP biosynthetic process_GO	2-Hydroxydesogestrel_Pos	0.237507	Gut_GO	MTB_Plasma
1681	s__Phocaeicola_vulgatus_Species	Austalide A_Neg	0.237488	Gut_Species	MTB_Gut
1682	GO:0004049:anthranilate synthase activity_GO	Molindone_Neg	-0.23702	Gut_GO	MTB_Gut
1683	s__Blautia_faecis_Species	PS(20:32-OH(5,6)/18:0)_Neg	0.236782	Gut_Species	MTB_Gut
1684	s__Collinsella_bouchesdurhonensis_Species	4,11,13,15-Tetrahydroridentin B_Pos	-0.236543	Gut_Species	MTB_Gut
1685	GO:0009376:HslUV protease complex_GO	4,11,13,15-Tetrahydroridentin B_Pos	-0.23598	Gut_GO	MTB_Gut
1686	s__Vescimonas_fastidiosa_Species	Ganolucidic acid C_Neg	0.235907	Gut_Species	MTB_Gut
1687	s__Ruminococcus_flavefaciens_Species	Austalide A_Pos	-0.235757	Gut_Species	MTB_Gut
1688	Austalide A_Neg	Shinanolone_Pos	-0.235694	MTB_Gut	MTB_Plasma
1689	GO:0098662:inorganic cation transmembrane transport_GO	Pipercitine_Pos	0.235655	Gut_GO	MTB_Gut
1690	s__Bacteroides_thetaiotaomicron_Species	2-Hydroxydesogestrel_Pos	-0.235341	Gut_Species	MTB_Plasma
1691	s__Bacteroides_thetaiotaomicron_Species	PS(20:32-OH(5,6)/18:0)_Neg	-0.234204	Gut_Species	MTB_Gut
1692	GO:0044205:'de novo' UMP biosynthetic process_GO	12-HEPE_Neg	0.234092	Gut_GO	MTB_Plasma
1693	MG(22:4/0:0/0:0)_Pos	HPAA sulfate_Neg	0.233775	MTB_Gut	MTB_Plasma
1694	s__Prevotella_copri_Species	8,11-Heptadecadienal_Pos	-0.233605	Gut_Species	MTB_Gut
1695	GO:0004049:anthranilate synthase activity_GO	Glypallidifloric acid_Pos	0.23319	Gut_GO	MTB_Gut
1696	s__Ruminococcus_gnavus_Species	Ornithine_Neg	0.23318	Gut_Species	MTB_Gut
1697	s__Ruminococcus_flavefaciens_Species	GO:0004038:allantoinase activity_GO	0.232617	Gut_Species	Gut_GO
1698	s__Phocaeicola_vulgatus_Species	Molindone_Neg	-0.232589	Gut_Species	MTB_Gut
1699	s__Faecalicatena_fissicatena_Species	Osthenol_Pos	-0.232518	Gut_Species	MTB_Gut
1700	s__Senegalimassilia_faecalis_Species	4-OH-Retinal_Pos	0.232283	Gut_Species	MTB_Plasma
1701	s__Collinsella_bouchesdurhonensis_Species	Shinanolone_Pos	0.232178	Gut_Species	MTB_Plasma
1702	s__Prevotella_copri_Species	Mannitol_Neg	-0.232029	Gut_Species	MTB_Gut
1703	s__Senegalimassilia_faecalis_Species	Vitamin A2_Pos	0.231979	Gut_Species	MTB_Plasma
1704	Chenodeoxycholic acid_Neg	2-Hydroxydesogestrel_Pos	0.231821	MTB_Gut	MTB_Plasma
1705	GO:0071522:ureidoglycine aminohydrolase activity_GO	Dimethyl pimelimidate_Pos	0.231579	Gut_GO	MTB_Gut
1706	GO:0009376:HslUV protease complex_GO	Pipercitine_Pos	0.231546	Gut_GO	MTB_Gut
1707	s__Ruminococcus_gnavus_Species	Molindone_Neg	-0.231445	Gut_Species	MTB_Gut
1708	s__Roseburia_intestinalis_Species	Austalide A_Neg	0.23137	Gut_Species	MTB_Gut
1709	s__Bacteroides_uniformis_Species	Shinanolone_Pos	-0.231105	Gut_Species	MTB_Plasma
1710	s__Bacteroides_uniformis_Species	Benzeneacetonitrile_Pos	0.230861	Gut_Species	MTB_Gut
1711	s__Phocaeicola_vulgatus_Species	PS(20:32-OH(5,6)/18:0)_Neg	-0.230604	Gut_Species	MTB_Gut
1712	s__Ruminococcus_flavefaciens_Species	Val-Gly-Val-Ala-Pro-Gly_Pos	-0.230533	Gut_Species	MTB_Gut
1713	Frenolicin B_Neg	Shinanolone_Pos	0.230487	MTB_Gut	MTB_Plasma
1714	GO:0071522:ureidoglycine aminohydrolase activity_GO	PS(20:32-OH(5,6)/18:0)_Neg	0.230362	Gut_GO	MTB_Gut
1715	s__Ellagibacter_isourolithinifaciens_Species	GO:0004784:superoxide dismutase activity_GO	-0.229943	Gut_Species	Gut_GO
1716	s__Roseburia_intestinalis_Species	Methyl 2-(10-heptadecenyl)-6-hydroxybenzoate_Neg	-0.229876	Gut_Species	MTB_Gut
1717	s__Prevotella_copri_Species	Tetracosatetraenoic acid (24:4n-6)_Pos	0.229589	Gut_Species	MTB_Gut
1718	s__Blautia_wexlerae_Species	GO:0004073:aspartate-semialdehyde dehydrogenase activity_GO	-0.229419	Gut_Species	Gut_GO
1719	s__Phocaeicola_vulgatus_Species	GO:0050355:triphosphatase activity_GO	-0.22939	Gut_Species	Gut_GO
1720	s__Oscillibacter_sp._MCC667_Species	Benzeneacetonitrile_Pos	-0.228796	Gut_Species	MTB_Gut
1721	s__Roseburia_intestinalis_Species	8,11-Heptadecadienal_Pos	0.228784	Gut_Species	MTB_Gut
1722	GO:0044205:'de novo' UMP biosynthetic process_GO	PS(20:32-OH(5,6)/18:0)_Neg	0.228718	Gut_GO	MTB_Gut
1723	s__Phocaeicola_vulgatus_Species	2-Hydroxydesogestrel_Pos	-0.228451	Gut_Species	MTB_Plasma
1724	s__Vescimonas_fastidiosa_Species	Osthenol_Pos	0.228234	Gut_Species	MTB_Gut
1725	Val-Gly-Val-Ala-Pro-Gly_Pos	Shinanolone_Pos	-0.228234	MTB_Gut	MTB_Plasma
1726	s__Mogibacterium_kristiansenii_Species	8,11-Heptadecadienal_Pos	-0.228162	Gut_Species	MTB_Gut
1727	GO:0098662:inorganic cation transmembrane transport_GO	Salvianolic acid A_Neg	0.227847	Gut_GO	MTB_Gut
1728	GO:0044205:'de novo' UMP biosynthetic process_GO	Dimethyl pimelimidate_Pos	0.227494	Gut_GO	MTB_Gut
1729	s__Senegalimassilia_faecalis_Species	Benzeneacetonitrile_Pos	-0.227409	Gut_Species	MTB_Gut
1730	s__Faecalicatena_fissicatena_Species	Austalide A_Pos	0.227197	Gut_Species	MTB_Gut
1731	s__Senegalimassilia_faecalis_Species	GO:0004049:anthranilate synthase activity_GO	-0.227129	Gut_Species	Gut_GO
1732	s__Roseburia_intestinalis_Species	GO:0004073:aspartate-semialdehyde dehydrogenase activity_GO	-0.227108	Gut_Species	Gut_GO
1733	GO:0098662:inorganic cation transmembrane transport_GO	Chenodeoxycholylvaline_Neg	-0.226871	Gut_GO	MTB_Gut
1734	s__Phocaeicola_vulgatus_Species	Chenodeoxycholylvaline_Neg	-0.226777	Gut_Species	MTB_Gut
1735	s__Collinsella_bouchesdurhonensis_Species	Tetracosatetraenoic acid (24:4n-6)_Pos	0.22648	Gut_Species	MTB_Gut
1736	s__Ruminococcus_gnavus_Species	Salvianolic acid A_Neg	-0.226445	Gut_Species	MTB_Gut
1737	s__Roseburia_intestinalis_Species	Cyclo(Leu-Phe)_Neg	-0.226132	Gut_Species	MTB_Gut
1738	s__Collinsella_bouchesdurhonensis_Species	12 Hydroxy arachidonic acid_Neg	0.225314	Gut_Species	MTB_Plasma
1739	s__Olsenella_uli_Species	4,11,13,15-Tetrahydroridentin B_Pos	-0.225118	Gut_Species	MTB_Gut
1740	s__Oscillibacter_sp._MCC667_Species	GO:0050355:triphosphatase activity_GO	0.224721	Gut_Species	Gut_GO
1741	GO:0009376:HslUV protease complex_GO	Salvianolic acid A_Neg	0.224379	Gut_GO	MTB_Gut
1742	GO:0004298:threonine-type endopeptidase activity_GO	Salvianolic acid A_Neg	0.224297	Gut_GO	MTB_Gut
1743	s__Catenibacterium_mitsuokai_Species	12-HETrE_Neg	0.22427	Gut_Species	MTB_Plasma
1744	GO:0009376:HslUV protease complex_GO	Chenodeoxycholylvaline_Neg	-0.2241	Gut_GO	MTB_Gut
1745	s__Vescimonas_fastidiosa_Species	Austalide A_Neg	-0.22385	Gut_Species	MTB_Gut
1746	s__Mogibacterium_kristiansenii_Species	GO:0004784:superoxide dismutase activity_GO	-0.223657	Gut_Species	Gut_GO
1747	GO:0004784:superoxide dismutase activity_GO	5,16-Androstadien-3beta-ol_Pos	-0.223594	Gut_GO	MTB_Gut
1748	s__Ellagibacter_isourolithinifaciens_Species	GO:0006801:superoxide metabolic process_GO	-0.223477	Gut_Species	Gut_GO
1749	s__Ruminococcus_gnavus_Species	Mannitol_Neg	0.223432	Gut_Species	MTB_Gut
1750	s__Bacteroides_thetaiotaomicron_Species	4,11,13,15-Tetrahydroridentin B_Pos	0.223235	Gut_Species	MTB_Gut
1751	GO:0004049:anthranilate synthase activity_GO	Mannitol_Neg	0.223159	Gut_GO	MTB_Gut
1752	s__Bacteroides_uniformis_Species	Chenodeoxycholylvaline_Neg	-0.223062	Gut_Species	MTB_Gut
1753	s__Ruminococcus_gnavus_Species	Shinanolone_Pos	-0.222772	Gut_Species	MTB_Plasma
1754	s__Ruminococcus_flavefaciens_Species	GO:0004073:aspartate-semialdehyde dehydrogenase activity_GO	0.222612	Gut_Species	Gut_GO
1755	s__Oscillibacter_sp._MCC667_Species	Frenolicin B_Neg	0.222163	Gut_Species	MTB_Gut
1756	s__Vescimonas_fastidiosa_Species	1,24,25-trihydroxyvitamin D3_Pos	0.222045	Gut_Species	MTB_Gut
1757	alpha-Micropteroxanthin B_Pos	Shinanolone_Pos	0.221685	MTB_Gut	MTB_Plasma
1758	s__Phocaeicola_vulgatus_Species	Austalide A_Pos	0.221518	Gut_Species	MTB_Gut
1759	GO:0016661:oxidoreductase activity, acting on other nitrogenous compounds as donors_GO	Mannitol_Neg	0.221494	Gut_GO	MTB_Gut
1760	s__Blautia_luti_Species	GO:0098662:inorganic cation transmembrane transport_GO	-0.221432	Gut_Species	Gut_GO
1761	s__Phocaeicola_vulgatus_Species	Lysyl-aspartyl-glutamyl-leucine_Neg	0.221193	Gut_Species	MTB_Gut
1762	GO:0007165:signal transduction_GO	Shinanolone_Pos	-0.220568	Gut_GO	MTB_Plasma
1763	s__Ellagibacter_isourolithinifaciens_Species	GO:0004049:anthranilate synthase activity_GO	-0.220469	Gut_Species	Gut_GO
1764	s__Catenibacterium_mitsuokai_Species	4-OH-Retinal_Pos	0.220458	Gut_Species	MTB_Plasma
1765	GO:0007165:signal transduction_GO	Ornithine_Neg	0.220383	Gut_GO	MTB_Gut
1766	s__Oscillibacter_sp._MCC667_Species	Chenodeoxycholic acid_Neg	-0.220309	Gut_Species	MTB_Gut
1767	s__Blautia_wexlerae_Species	Merodesmosine_Neg	0.220171	Gut_Species	MTB_Gut
1768	s__Senegalimassilia_faecalis_Species	4,11,13,15-Tetrahydroridentin B_Pos	-0.219716	Gut_Species	MTB_Gut
1769	s__Faecalicatena_fissicatena_Species	alpha-Micropteroxanthin B_Pos	-0.219325	Gut_Species	MTB_Gut
1770	s__Ruminococcus_flavefaciens_Species	GO:0016661:oxidoreductase activity, acting on other nitrogenous compounds as donors_GO	-0.218937	Gut_Species	Gut_GO
1771	s__Bacteroides_uniformis_Species	Tetracosatetraenoic acid (24:4n-6)_Pos	-0.2184	Gut_Species	MTB_Gut
1772	s__Blautia_luti_Species	GO:0009376:HslUV protease complex_GO	-0.218357	Gut_Species	Gut_GO
1773	s__Blautia_luti_Species	GO:0007165:signal transduction_GO	0.218251	Gut_Species	Gut_GO
1774	s__Blautia_luti_Species	HPAA sulfate_Neg	-0.21816	Gut_Species	MTB_Plasma
1775	s__Collinsella_bouchesdurhonensis_Species	Ornithine_Neg	-0.217985	Gut_Species	MTB_Gut
1776	GO:0004049:anthranilate synthase activity_GO	5,16-Androstadien-3beta-ol_Pos	-0.217622	Gut_GO	MTB_Gut
1777	s__Bacteroides_uniformis_Species	GO:0004049:anthranilate synthase activity_GO	0.217386	Gut_Species	Gut_GO
1778	GO:0006801:superoxide metabolic process_GO	5,16-Androstadien-3beta-ol_Pos	-0.217244	Gut_GO	MTB_Gut
1779	s__Catenibacterium_mitsuokai_Species	Vitamin A2_Pos	0.217143	Gut_Species	MTB_Plasma
1780	GO:0004053:arginase activity_GO	MG(22:4/0:0/0:0)_Pos	0.216495	Gut_GO	MTB_Gut
1781	GO:0043743:LPPG:FO 2-phospho-L-lactate transferase activity_GO	Chenodeoxycholylvaline_Neg	-0.216478	Gut_GO	MTB_Gut
1782	GO:0004049:anthranilate synthase activity_GO	Ornithine_Neg	0.216359	Gut_GO	MTB_Gut
1783	s__Blautia_faecis_Species	Molindone_Neg	-0.216291	Gut_Species	MTB_Gut
1784	GO:0050355:triphosphatase activity_GO	Chenodeoxycholylisoleucine_Neg	-0.216119	Gut_GO	MTB_Gut
1785	s__Faecalicatena_fissicatena_Species	Lysyl-aspartyl-glutamyl-leucine_Neg	0.215974	Gut_Species	MTB_Gut
1786	GO:0050897:cobalt ion binding_GO	MG(22:4/0:0/0:0)_Pos	0.215911	Gut_GO	MTB_Gut
1787	s__Ellagibacter_isourolithinifaciens_Species	Benzeneacetonitrile_Pos	-0.215658	Gut_Species	MTB_Gut
1788	s__Roseburia_intestinalis_Species	12 Hydroxy arachidonic acid_Neg	0.215529	Gut_Species	MTB_Plasma
1789	s__Mogibacterium_kristiansenii_Species	Salvianolic acid A_Neg	0.215325	Gut_Species	MTB_Gut
1790	s__Ruminococcus_flavefaciens_Species	Lysyl-aspartyl-glutamyl-leucine_Neg	-0.214908	Gut_Species	MTB_Gut
1791	s__Roseburia_intestinalis_Species	Osthenol_Pos	-0.21479	Gut_Species	MTB_Gut
1792	s__Ellagibacter_isourolithinifaciens_Species	MG(22:4/0:0/0:0)_Pos	0.214579	Gut_Species	MTB_Gut
1793	s__Faecalicatena_fissicatena_Species	Benzeneacetonitrile_Pos	0.214565	Gut_Species	MTB_Gut
1794	s__Blautia_luti_Species	GO:0050355:triphosphatase activity_GO	-0.214536	Gut_Species	Gut_GO
1795	s__Senegalimassilia_faecalis_Species	Shinanolone_Pos	0.21448	Gut_Species	MTB_Plasma
1796	s__Roseburia_intestinalis_Species	GO:0000256:allantoin catabolic process_GO	-0.214321	Gut_Species	Gut_GO
1797	s__Bacteroides_uniformis_Species	Ornithine_Neg	0.214296	Gut_Species	MTB_Gut
1798	s__Senegalimassilia_faecalis_Species	12 Hydroxy arachidonic acid_Neg	0.21391	Gut_Species	MTB_Plasma
1799	s__Roseburia_intestinalis_Species	12-HEPE_Neg	0.213151	Gut_Species	MTB_Plasma
1800	s__Mogibacterium_kristiansenii_Species	GO:0006801:superoxide metabolic process_GO	-0.212762	Gut_Species	Gut_GO
1801	s__Collinsella_bouchesdurhonensis_Species	GO:0005542:folic acid binding_GO	-0.212741	Gut_Species	Gut_GO
1802	GO:0004053:arginase activity_GO	8,11-Heptadecadienal_Pos	-0.212477	Gut_GO	MTB_Gut
1803	Austalide A_Pos	Shinanolone_Pos	-0.212221	MTB_Gut	MTB_Plasma
1804	GO:0004049:anthranilate synthase activity_GO	Shinanolone_Pos	-0.211821	Gut_GO	MTB_Plasma
1805	GO:0004049:anthranilate synthase activity_GO	PS(20:32-OH(5,6)/18:0)_Neg	0.211395	Gut_GO	MTB_Gut
1806	Osthenol_Pos	Shinanolone_Pos	0.211322	MTB_Gut	MTB_Plasma
1807	GO:0000256:allantoin catabolic process_GO	12-HETrE_Neg	0.210566	Gut_GO	MTB_Plasma
1808	s__Roseburia_intestinalis_Species	Benzeneacetonitrile_Pos	0.210163	Gut_Species	MTB_Gut
1809	s__Blautia_wexlerae_Species	Salvianolic acid A_Neg	-0.209954	Gut_Species	MTB_Gut
1810	s__Collinsella_bouchesdurhonensis_Species	12-HEPE_Neg	0.209327	Gut_Species	MTB_Plasma
1811	GO:0016661:oxidoreductase activity, acting on other nitrogenous compounds as donors_GO	Tetracosatetraenoic acid (24:4n-6)_Pos	-0.208755	Gut_GO	MTB_Gut
1812	s__Senegalimassilia_faecalis_Species	Tetracosatetraenoic acid (24:4n-6)_Pos	0.208728	Gut_Species	MTB_Gut
1813	s__Roseburia_intestinalis_Species	GO:0044205:'de novo' UMP biosynthetic process_GO	-0.208528	Gut_Species	Gut_GO
1814	s__Faecalicatena_fissicatena_Species	GO:0016661:oxidoreductase activity, acting on other nitrogenous compounds as donors_GO	0.20846	Gut_Species	Gut_GO
1815	GO:0000256:allantoin catabolic process_GO	4-OH-Retinal_Pos	0.207821	Gut_GO	MTB_Plasma
1816	s__Roseburia_intestinalis_Species	Val-Gly-Val-Ala-Pro-Gly_Pos	0.207758	Gut_Species	MTB_Gut
1817	s__Roseburia_intestinalis_Species	Dimethyl pimelimidate_Pos	0.207603	Gut_Species	MTB_Gut
1818	GO:0004784:superoxide dismutase activity_GO	4,11,13,15-Tetrahydroridentin B_Pos	0.20749	Gut_GO	MTB_Gut
1819	s__Prevotella_copri_Species	Shinanolone_Pos	0.207451	Gut_Species	MTB_Plasma
1820	GO:0004298:threonine-type endopeptidase activity_GO	4,11,13,15-Tetrahydroridentin B_Pos	-0.207	Gut_GO	MTB_Gut
1821	s__Dorea_formicigenerans_Species	GO:0000256:allantoin catabolic process_GO	0.206176	Gut_Species	Gut_GO
1822	s__Bacteroides_thetaiotaomicron_Species	Chenodeoxycholylvaline_Neg	-0.206122	Gut_Species	MTB_Gut
1823	s__Blautia_faecis_Species	Mannitol_Neg	0.205341	Gut_Species	MTB_Gut
1824	s__Collinsella_bouchesdurhonensis_Species	2-Hydroxydesogestrel_Pos	0.205334	Gut_Species	MTB_Plasma
1825	s__Vescimonas_fastidiosa_Species	GO:0050897:cobalt ion binding_GO	0.205157	Gut_Species	Gut_GO
1826	s__Prevotella_copri_Species	Ornithine_Neg	-0.205152	Gut_Species	MTB_Gut
1827	s__Blautia_faecis_Species	2-Hydroxydesogestrel_Pos	0.20494	Gut_Species	MTB_Plasma
1828	s__Olsenella_uli_Species	MG(22:4/0:0/0:0)_Pos	0.204453	Gut_Species	MTB_Gut
1829	s__Phocaeicola_vulgatus_Species	Merodesmosine_Neg	0.204391	Gut_Species	MTB_Gut
1830	Lysyl-aspartyl-glutamyl-leucine_Neg	Shinanolone_Pos	-0.204297	MTB_Gut	MTB_Plasma
1831	s__Blautia_faecis_Species	Ornithine_Neg	0.204174	Gut_Species	MTB_Gut
1832	s__Vescimonas_fastidiosa_Species	Bisphenol B_Neg	0.20412	Gut_Species	MTB_Gut
1833	s__Blautia_luti_Species	Frenolicin B_Neg	-0.204085	Gut_Species	MTB_Gut
1834	GO:0000256:allantoin catabolic process_GO	Vitamin A2_Pos	0.203824	Gut_GO	MTB_Plasma
1835	GO:0006801:superoxide metabolic process_GO	4,11,13,15-Tetrahydroridentin B_Pos	0.203495	Gut_GO	MTB_Gut
1836	s__Collinsella_bouchesdurhonensis_Species	Dimethyl pimelimidate_Pos	0.203459	Gut_Species	MTB_Gut
1837	s__Blautia_luti_Species	6-Hydroxy-5-methoxyindole glucuronide_Pos	-0.203317	Gut_Species	MTB_Plasma
1838	GO:0043743:LPPG:FO 2-phospho-L-lactate transferase activity_GO	4,11,13,15-Tetrahydroridentin B_Pos	-0.203214	Gut_GO	MTB_Gut
1839	s__Ruminococcus_flavefaciens_Species	Tetracosatetraenoic acid (24:4n-6)_Pos	0.203156	Gut_Species	MTB_Gut
1840	s__Roseburia_intestinalis_Species	Austalide A_Pos	0.202989	Gut_Species	MTB_Gut
1841	s__Phocaeicola_vulgatus_Species	Osthenol_Pos	-0.202358	Gut_Species	MTB_Gut
1842	s__Phocaeicola_vulgatus_Species	Mannitol_Neg	0.202033	Gut_Species	MTB_Gut
1843	s__Bacteroides_thetaiotaomicron_Species	Shinanolone_Pos	-0.201953	Gut_Species	MTB_Plasma
1844	s__Blautia_luti_Species	GO:0043743:LPPG:FO 2-phospho-L-lactate transferase activity_GO	-0.201852	Gut_Species	Gut_GO
1845	s__Phocaeicola_vulgatus_Species	Frenolicin B_Neg	-0.201809	Gut_Species	MTB_Gut
1846	GO:0050897:cobalt ion binding_GO	Salvianolic acid A_Neg	0.201349	Gut_GO	MTB_Gut
1847	s__Senegalimassilia_faecalis_Species	Ornithine_Neg	-0.201182	Gut_Species	MTB_Gut
1848	s__Prevotella_copri_Species	Chenodeoxycholylvaline_Neg	-0.201093	Gut_Species	MTB_Gut
1849	s__Senegalimassilia_faecalis_Species	GO:0005542:folic acid binding_GO	-0.201006	Gut_Species	Gut_GO
1850	s__Phocaeicola_vulgatus_Species	GO:0016661:oxidoreductase activity, acting on other nitrogenous compounds as donors_GO	0.200222	Gut_Species	Gut_GO
1851	s__Roseburia_intestinalis_Species	GO:0071522:ureidoglycine aminohydrolase activity_GO	-0.200094	Gut_Species	Gut_GO
1852	GO:0043743:LPPG:FO 2-phospho-L-lactate transferase activity_GO	Salvianolic acid A_Neg	0.199971	Gut_GO	MTB_Gut
1853	GO:0007165:signal transduction_GO	12-HEPE_Neg	0.199727	Gut_GO	MTB_Plasma
1854	s__Bacteroides_thetaiotaomicron_Species	Benzeneacetonitrile_Pos	0.1997	Gut_Species	MTB_Gut
1855	s__Roseburia_intestinalis_Species	12-HETrE_Neg	0.199451	Gut_Species	MTB_Plasma
1856	s__Collinsella_bouchesdurhonensis_Species	PS(20:32-OH(5,6)/18:0)_Neg	0.199429	Gut_Species	MTB_Gut
1857	s__Ellagibacter_isourolithinifaciens_Species	GO:0019556:histidine catabolic process to glutamate and formamide_GO	-0.199381	Gut_Species	Gut_GO
1858	s__Senegalimassilia_faecalis_Species	12-HEPE_Neg	0.198947	Gut_Species	MTB_Plasma
1859	s__Faecalicatena_fissicatena_Species	Merodesmosine_Neg	0.198797	Gut_Species	MTB_Gut
1860	Chenodeoxycholic acid_Neg	Shinanolone_Pos	0.198548	MTB_Gut	MTB_Plasma
1861	GO:0007165:signal transduction_GO	12 Hydroxy arachidonic acid_Neg	0.198525	Gut_GO	MTB_Plasma
1862	s__Ellagibacter_isourolithinifaciens_Species	Shinanolone_Pos	0.19825	Gut_Species	MTB_Plasma
1863	s__Blautia_faecis_Species	Shinanolone_Pos	-0.198195	Gut_Species	MTB_Plasma
1864	s__Ruminococcus_flavefaciens_Species	Merodesmosine_Neg	-0.19713	Gut_Species	MTB_Gut
1865	s__Ellagibacter_isourolithinifaciens_Species	4,11,13,15-Tetrahydroridentin B_Pos	-0.196906	Gut_Species	MTB_Gut
1866	GO:0071522:ureidoglycine aminohydrolase activity_GO	Chenodeoxycholylisoleucine_Neg	0.196794	Gut_GO	MTB_Gut
1867	s__Blautia_luti_Species	Hippuric acid sulfate_Neg	-0.196675	Gut_Species	MTB_Plasma
1868	s__Blautia_luti_Species	6-Hydroxyindoxyl sulfate_Neg	-0.196436	Gut_Species	MTB_Plasma
1869	GO:0004784:superoxide dismutase activity_GO	alpha-Micropteroxanthin B_Pos	-0.196041	Gut_GO	MTB_Gut
1870	s__Ruminococcus_flavefaciens_Species	GO:0000256:allantoin catabolic process_GO	0.195855	Gut_Species	Gut_GO
1871	s__Ellagibacter_isourolithinifaciens_Species	Tetracosatetraenoic acid (24:4n-6)_Pos	0.195438	Gut_Species	MTB_Gut
1872	5,16-Androstadien-3beta-ol_Pos	Shinanolone_Pos	0.194828	MTB_Gut	MTB_Plasma
1873	s__Ruminococcus_gnavus_Species	5,16-Androstadien-3beta-ol_Pos	-0.194688	Gut_Species	MTB_Gut
1874	GO:0007165:signal transduction_GO	Dimethyl pimelimidate_Pos	0.194634	Gut_GO	MTB_Gut
1875	4,11,13,15-Tetrahydroridentin B_Pos	12-HETrE_Neg	-0.194184	MTB_Gut	MTB_Plasma
1876	s__Roseburia_intestinalis_Species	Vitamin A2_Pos	0.194016	Gut_Species	MTB_Plasma
1877	GO:0016661:oxidoreductase activity, acting on other nitrogenous compounds as donors_GO	Shinanolone_Pos	-0.193989	Gut_GO	MTB_Plasma
1878	GO:0019556:histidine catabolic process to glutamate and formamide_GO	5,16-Androstadien-3beta-ol_Pos	-0.193662	Gut_GO	MTB_Gut
1879	s__Senegalimassilia_faecalis_Species	2-Hydroxydesogestrel_Pos	0.193591	Gut_Species	MTB_Plasma
1880	GO:0043743:LPPG:FO 2-phospho-L-lactate transferase activity_GO	Pipercitine_Pos	0.193553	Gut_GO	MTB_Gut
1881	s__Catenibacterium_mitsuokai_Species	GO:0005542:folic acid binding_GO	-0.193468	Gut_Species	Gut_GO
1882	s__Senegalimassilia_faecalis_Species	Dimethyl pimelimidate_Pos	0.193377	Gut_Species	MTB_Gut
1883	s__Blautia_faecis_Species	5,16-Androstadien-3beta-ol_Pos	-0.193112	Gut_Species	MTB_Gut
1884	s__Blautia_wexlerae_Species	GO:0000256:allantoin catabolic process_GO	-0.192547	Gut_Species	Gut_GO
1885	s__Blautia_luti_Species	2,8-Dihydroxyquinoline-betaglucuronide_Pos	-0.192537	Gut_Species	MTB_Plasma
1886	s__Blautia_luti_Species	PA(20:1/6 keto-PGF1alpha)_Pos	-0.192462	Gut_Species	MTB_Gut
1887	s__Catenibacterium_mitsuokai_Species	2-Hydroxydesogestrel_Pos	0.192082	Gut_Species	MTB_Plasma
1888	GO:0050355:triphosphatase activity_GO	Salvianolic acid A_Neg	0.191964	Gut_GO	MTB_Gut
1889	s__Catenibacterium_mitsuokai_Species	12 Hydroxy arachidonic acid_Neg	0.191767	Gut_Species	MTB_Plasma
1890	s__Ellagibacter_isourolithinifaciens_Species	12-HETrE_Neg	0.191643	Gut_Species	MTB_Plasma
1891	GO:0044205:'de novo' UMP biosynthetic process_GO	Chenodeoxycholylisoleucine_Neg	0.190875	Gut_GO	MTB_Gut
1892	GO:0004049:anthranilate synthase activity_GO	Salvianolic acid A_Neg	-0.190555	Gut_GO	MTB_Gut
1893	s__Blautia_luti_Species	Benzeneacetonitrile_Pos	0.190159	Gut_Species	MTB_Gut
1894	s__Vescimonas_fastidiosa_Species	Salvianolic acid A_Neg	0.190098	Gut_Species	MTB_Gut
1895	s__Bacteroides_thetaiotaomicron_Species	Tetracosatetraenoic acid (24:4n-6)_Pos	-0.189915	Gut_Species	MTB_Gut
1896	s__Roseburia_intestinalis_Species	Lysyl-aspartyl-glutamyl-leucine_Neg	0.189889	Gut_Species	MTB_Gut
1897	GO:0016661:oxidoreductase activity, acting on other nitrogenous compounds as donors_GO	Ornithine_Neg	0.189576	Gut_GO	MTB_Gut
1898	s__Oscillibacter_sp._MCC667_Species	GO:0098662:inorganic cation transmembrane transport_GO	0.189414	Gut_Species	Gut_GO
1899	s__Dorea_formicigenerans_Species	GO:0004038:allantoinase activity_GO	0.189322	Gut_Species	Gut_GO
1900	s__Blautia_wexlerae_Species	Ornithine_Neg	0.189185	Gut_Species	MTB_Gut
1901	s__Phocaeicola_vulgatus_Species	4,11,13,15-Tetrahydroridentin B_Pos	0.189019	Gut_Species	MTB_Gut
1902	GO:0006801:superoxide metabolic process_GO	alpha-Micropteroxanthin B_Pos	-0.188941	Gut_GO	MTB_Gut
1903	s__Blautia_luti_Species	Hematoporphyrin IX_Neg	0.188748	Gut_Species	MTB_Gut
1904	Chenodeoxycholylvaline_Neg	HPAA sulfate_Neg	-0.188555	MTB_Gut	MTB_Plasma
1905	s__Senegalimassilia_faecalis_Species	PS(20:32-OH(5,6)/18:0)_Neg	0.188412	Gut_Species	MTB_Gut
1906	4,11,13,15-Tetrahydroridentin B_Pos	Vitamin A2_Pos	-0.188296	MTB_Gut	MTB_Plasma
1907	Merodesmosine_Neg	Shinanolone_Pos	-0.18824	MTB_Gut	MTB_Plasma
1908	s__Faecalicatena_fissicatena_Species	Molindone_Neg	-0.187902	Gut_Species	MTB_Gut
1909	s__Faecalicatena_fissicatena_Species	8,11-Heptadecadienal_Pos	0.187807	Gut_Species	MTB_Gut
1910	s__Blautia_luti_Species	Esculentic acid (Phytolacca)_Neg	-0.187745	Gut_Species	MTB_Gut
1911	s__Blautia_luti_Species	PG(20:4/TXB2)_Pos	-0.187732	Gut_Species	MTB_Gut
1912	Molindone_Neg	Shinanolone_Pos	0.187421	MTB_Gut	MTB_Plasma
1913	s__Oscillibacter_sp._MCC667_Species	GO:0009376:HslUV protease complex_GO	0.187217	Gut_Species	Gut_GO
1914	s__Roseburia_intestinalis_Species	GO:0016661:oxidoreductase activity, acting on other nitrogenous compounds as donors_GO	0.187124	Gut_Species	Gut_GO
1915	s__Ellagibacter_isourolithinifaciens_Species	4-OH-Retinal_Pos	0.186984	Gut_Species	MTB_Plasma
1916	s__Ellagibacter_isourolithinifaciens_Species	Ornithine_Neg	-0.186914	Gut_Species	MTB_Gut
1917	s__Bacteroides_thetaiotaomicron_Species	Ornithine_Neg	0.186907	Gut_Species	MTB_Gut
1918	s__Blautia_faecis_Species	Salvianolic acid A_Neg	-0.186304	Gut_Species	MTB_Gut
1919	GO:0019556:histidine catabolic process to glutamate and formamide_GO	4,11,13,15-Tetrahydroridentin B_Pos	0.186262	Gut_GO	MTB_Gut
1920	4,11,13,15-Tetrahydroridentin B_Pos	4-OH-Retinal_Pos	-0.186212	MTB_Gut	MTB_Plasma
1921	s__Faecalicatena_fissicatena_Species	5,16-Androstadien-3beta-ol_Pos	-0.1862	Gut_Species	MTB_Gut
1922	s__Bacteroides_thetaiotaomicron_Species	GO:0004049:anthranilate synthase activity_GO	0.186031	Gut_Species	Gut_GO
1923	GO:0004053:arginase activity_GO	Salvianolic acid A_Neg	0.185814	Gut_GO	MTB_Gut
1924	s__Ellagibacter_isourolithinifaciens_Species	Vitamin A2_Pos	0.185638	Gut_Species	MTB_Plasma
1925	5,16-Androstadien-3beta-ol_Pos	12-HETrE_Neg	0.185636	MTB_Gut	MTB_Plasma
1926	s__Olsenella_uli_Species	8,11-Heptadecadienal_Pos	-0.185262	Gut_Species	MTB_Gut
1927	Benzeneacetonitrile_Pos	Shinanolone_Pos	-0.185045	MTB_Gut	MTB_Plasma
1928	s__Vescimonas_fastidiosa_Species	Tetracosatetraenoic acid (24:4n-6)_Pos	0.184189	Gut_Species	MTB_Gut
1929	s__Oscillibacter_sp._MCC667_Species	GO:0043743:LPPG:FO 2-phospho-L-lactate transferase activity_GO	0.183728	Gut_Species	Gut_GO
1930	GO:0000256:allantoin catabolic process_GO	2-Hydroxydesogestrel_Pos	0.183475	Gut_GO	MTB_Plasma
1931	GO:0004049:anthranilate synthase activity_GO	Chenodeoxycholic acid_Neg	-0.18266	Gut_GO	MTB_Gut
1932	s__Catenibacterium_mitsuokai_Species	PS(20:32-OH(5,6)/18:0)_Neg	0.181582	Gut_Species	MTB_Gut
1933	s__Vescimonas_fastidiosa_Species	Austalide A_Pos	-0.18155	Gut_Species	MTB_Gut
1934	GO:0004298:threonine-type endopeptidase activity_GO	12-HEPE_Neg	-0.181336	Gut_GO	MTB_Plasma
1935	5,16-Androstadien-3beta-ol_Pos	4-OH-Retinal_Pos	0.181233	MTB_Gut	MTB_Plasma
1936	s__Roseburia_intestinalis_Species	4-OH-Retinal_Pos	0.181154	Gut_Species	MTB_Plasma
1937	GO:0004038:allantoinase activity_GO	12-HETrE_Neg	0.180837	Gut_GO	MTB_Plasma
1938	GO:0004038:allantoinase activity_GO	4-OH-Retinal_Pos	0.18082	Gut_GO	MTB_Plasma
1939	Benzeneacetonitrile_Pos	12-HEPE_Neg	0.180721	MTB_Gut	MTB_Plasma
1940	s__Vescimonas_fastidiosa_Species	Cyclo(Leu-Phe)_Neg	0.180405	Gut_Species	MTB_Gut
1941	Benzeneacetonitrile_Pos	12 Hydroxy arachidonic acid_Neg	0.180174	MTB_Gut	MTB_Plasma
1942	4,11,13,15-Tetrahydroridentin B_Pos	12 Hydroxy arachidonic acid_Neg	-0.18014	MTB_Gut	MTB_Plasma
1943	GO:0004049:anthranilate synthase activity_GO	2-Hydroxydesogestrel_Pos	0.180108	Gut_GO	MTB_Plasma
1944	GO:0016661:oxidoreductase activity, acting on other nitrogenous compounds as donors_GO	8,11-Heptadecadienal_Pos	0.179923	Gut_GO	MTB_Gut
1945	5,16-Androstadien-3beta-ol_Pos	Vitamin A2_Pos	0.179813	MTB_Gut	MTB_Plasma
1946	s__Blautia_luti_Species	N1,N10-Dicoumaroylspermidine_Pos	-0.179629	Gut_Species	MTB_Gut
1947	GO:0004298:threonine-type endopeptidase activity_GO	Pipercitine_Pos	0.179318	Gut_GO	MTB_Gut
1948	s__Oscillibacter_sp._MCC667_Species	GO:0071522:ureidoglycine aminohydrolase activity_GO	-0.179239	Gut_Species	Gut_GO
1949	s__Phocaeicola_vulgatus_Species	GO:0007165:signal transduction_GO	0.178644	Gut_Species	Gut_GO
1950	s__Mogibacterium_kristiansenii_Species	GO:0019556:histidine catabolic process to glutamate and formamide_GO	-0.178034	Gut_Species	Gut_GO
1951	s__Oscillibacter_sp._MCC667_Species	Hematoporphyrin IX_Neg	-0.177965	Gut_Species	MTB_Gut
1952	GO:0000256:allantoin catabolic process_GO	12 Hydroxy arachidonic acid_Neg	0.177532	Gut_GO	MTB_Plasma
1953	s__Dorea_formicigenerans_Species	GO:0004049:anthranilate synthase activity_GO	0.177494	Gut_Species	Gut_GO
1954	s__Faecalicatena_fissicatena_Species	Chenodeoxycholic acid_Neg	-0.177343	Gut_Species	MTB_Gut
1955	GO:0098662:inorganic cation transmembrane transport_GO	Chenodeoxycholylisoleucine_Neg	-0.176827	Gut_GO	MTB_Gut
1956	GO:0004298:threonine-type endopeptidase activity_GO	Dimethyl pimelimidate_Pos	-0.176825	Gut_GO	MTB_Gut
1957	GO:0004298:threonine-type endopeptidase activity_GO	12 Hydroxy arachidonic acid_Neg	-0.176578	Gut_GO	MTB_Plasma
1958	GO:0004038:allantoinase activity_GO	Salvianolic acid A_Neg	0.176428	Gut_GO	MTB_Gut
1959	s__Blautia_luti_Species	Histidine_Pos	0.176023	Gut_Species	MTB_Gut
1960	s__Collinsella_bouchesdurhonensis_Species	Chenodeoxycholylisoleucine_Neg	0.175892	Gut_Species	MTB_Gut
1961	s__Roseburia_intestinalis_Species	alpha-Micropteroxanthin B_Pos	-0.175765	Gut_Species	MTB_Gut
1962	GO:0007165:signal transduction_GO	Salvianolic acid A_Neg	-0.175741	Gut_GO	MTB_Gut
1963	s__Catenibacterium_mitsuokai_Species	12-HEPE_Neg	0.175418	Gut_Species	MTB_Plasma
1964	GO:0004038:allantoinase activity_GO	Vitamin A2_Pos	0.174905	Gut_GO	MTB_Plasma
1965	GO:0009376:HslUV protease complex_GO	Chenodeoxycholylisoleucine_Neg	-0.174843	Gut_GO	MTB_Gut
1966	GO:0050355:triphosphatase activity_GO	4,11,13,15-Tetrahydroridentin B_Pos	-0.174747	Gut_GO	MTB_Gut
1967	s__Roseburia_intestinalis_Species	Merodesmosine_Neg	0.174558	Gut_Species	MTB_Gut
1968	s__Faecalicatena_fissicatena_Species	Tetracosatetraenoic acid (24:4n-6)_Pos	-0.174232	Gut_Species	MTB_Gut
1969	s__Blautia_wexlerae_Species	MG(22:4/0:0/0:0)_Pos	0.174181	Gut_Species	MTB_Gut
1970	s__Faecalicatena_fissicatena_Species	Chenodeoxycholylvaline_Neg	0.173936	Gut_Species	MTB_Gut
1971	s__Blautia_wexlerae_Species	Shinanolone_Pos	-0.173872	Gut_Species	MTB_Plasma
1972	GO:0043743:LPPG:FO 2-phospho-L-lactate transferase activity_GO	Chenodeoxycholylisoleucine_Neg	-0.173219	Gut_GO	MTB_Gut
1973	GO:0098662:inorganic cation transmembrane transport_GO	MG(22:4/0:0/0:0)_Pos	0.173202	Gut_GO	MTB_Gut
1974	s__Oscillibacter_sp._MCC667_Species	GO:0044205:'de novo' UMP biosynthetic process_GO	-0.173023	Gut_Species	Gut_GO
1975	s__Faecalicatena_fissicatena_Species	Mannitol_Neg	0.172674	Gut_Species	MTB_Gut
1976	GO:0007165:signal transduction_GO	12-HETrE_Neg	0.172559	Gut_GO	MTB_Plasma
1977	GO:0000256:allantoin catabolic process_GO	PS(20:32-OH(5,6)/18:0)_Neg	0.171969	Gut_GO	MTB_Gut
1978	s__Vescimonas_fastidiosa_Species	GO:0016661:oxidoreductase activity, acting on other nitrogenous compounds as donors_GO	-0.171853	Gut_Species	Gut_GO
1979	s__Ruminococcus_flavefaciens_Species	Salvianolic acid A_Neg	0.171418	Gut_Species	MTB_Gut
1980	s__Dorea_formicigenerans_Species	5,16-Androstadien-3beta-ol_Pos	0.171379	Gut_Species	MTB_Gut
1981	s__Ruminococcus_flavefaciens_Species	GO:0044205:'de novo' UMP biosynthetic process_GO	0.171072	Gut_Species	Gut_GO
1982	s__Catenibacterium_mitsuokai_Species	Dimethyl pimelimidate_Pos	0.17041	Gut_Species	MTB_Gut
1983	GO:0009376:HslUV protease complex_GO	MG(22:4/0:0/0:0)_Pos	0.170111	Gut_GO	MTB_Gut
1984	s__Dorea_formicigenerans_Species	GO:0004073:aspartate-semialdehyde dehydrogenase activity_GO	0.169972	Gut_Species	Gut_GO
1985	s__Vescimonas_fastidiosa_Species	GO:0004053:arginase activity_GO	0.169939	Gut_Species	Gut_GO
1986	4,11,13,15-Tetrahydroridentin B_Pos	12-HEPE_Neg	-0.169796	MTB_Gut	MTB_Plasma
1987	Mannitol_Neg	Shinanolone_Pos	-0.16941	MTB_Gut	MTB_Plasma
1988	s__Blautia_wexlerae_Species	alpha-Micropteroxanthin B_Pos	-0.168863	Gut_Species	MTB_Gut
1989	s__Prevotella_copri_Species	Chenodeoxycholylisoleucine_Neg	-0.168711	Gut_Species	MTB_Gut
1990	s__Blautia_luti_Species	Ganolucidic acid C_Neg	-0.168405	Gut_Species	MTB_Gut
1991	s__Senegalimassilia_faecalis_Species	Chenodeoxycholylisoleucine_Neg	0.168323	Gut_Species	MTB_Gut
1992	GO:0007165:signal transduction_GO	Vitamin A2_Pos	0.168099	Gut_GO	MTB_Plasma
1993	s__Ellagibacter_isourolithinifaciens_Species	12 Hydroxy arachidonic acid_Neg	0.168098	Gut_Species	MTB_Plasma
1994	s__Bacteroides_uniformis_Species	GO:0004014:adenosylmethionine decarboxylase activity_GO	0.167969	Gut_Species	Gut_GO
1995	s__Oscillibacter_sp._MCC667_Species	Salvianolic acid A_Neg	0.167709	Gut_Species	MTB_Gut
1996	s__Ruminococcus_flavefaciens_Species	alpha-Micropteroxanthin B_Pos	0.167126	Gut_Species	MTB_Gut
1997	s__Olsenella_uli_Species	Salvianolic acid A_Neg	0.167097	Gut_Species	MTB_Gut
1998	GO:0004073:aspartate-semialdehyde dehydrogenase activity_GO	Salvianolic acid A_Neg	0.166552	Gut_GO	MTB_Gut
[truncated: 754 more rows]
