# Supplementary material for: A taxon-specific measurement of disruption in a multi-modal study of microbiomes and metabolomes reveals system-wide dysbiosis preceding HIV-1 infection
Source: Nat Commun. 2025 Nov 20;16:10204. doi: 10.1038/s41467-025-64822-z (PMC12635353; doi:10.1038/s41467-025-64822-z)
Supplement: Supplementary file 6 — Supplementary Data 4 [file 41467_2025_64822_MOESM6_ESM.xlsx]

## Sheet: A.Gut Species
Supplementary Data 4 (Differential correlation analysis related to gut microbiome between Pre-HIV and Non-HIV). Differential correlation analysis of pairs of features between Pre-HIV and Non-HIV are performed using Spearman Rank-Order correlation and two-sided Fisher’s Z-transformation to test equality of correlations. ρ1 and ρ2 denote correlation coefficients in Non-HIV and Pre-HIV, respectively…
t1	t2	ρ1	ρ2	n1	n2	p	BH_p
s__Blautia_faecis	s__Brotomerdimonas_butyrica	-0.4	0.17	147	85	1.49514e-05	0.00990892
s__Gemmiger_formicilis	s__Faecalibacterium_sp._I3389	-0.07	0.49	148	85	1.40751e-05	0.00990892
s__Holdemanella_biformis	s__Yeguia_hominis	-0.07	-0.59	146	84	1.7288e-05	0.00990892
s__Mogibacterium_kristiansenii	s__Dorea_sp._OM07_5	-0.07	0.51	135	78	1.24656e-05	0.00990892
s__Bacteroides_uniformis	s__Prevotella_sp._P4_67	0.03	0.68	83	52	1.10124e-05	0.00990892
s__Bacteroides_thetaiotaomicron	s__Prevotella_sp._P5_64	0.01	0.68	78	56	7.36052e-06	0.00990892
s__Holdemanella_biformis	s__Oscillibacter_sp._ER4	-0.08	-0.57	145	84	3.95719e-05	0.0155434
s__Roseburia_sp._BX1005	s__Butyricicoccus_faecihominis	-0.08	0.45	147	85	4.43668e-05	0.0155434
s__Senegalimassilia_anaerobia	s__Dorea_sp._NSJ_36	-0.09	0.46	136	79	4.51975e-05	0.0155434
s__Phocaeicola_vulgatus	s__Prevotella_sp._P5_64	-0.12	0.55	78	56	3.65943e-05	0.0155434
s__Ruminococcus_sp._M6_2020	s__Oscillibacter_sp._MCC667	0.34	0.72	148	85	7.82717e-05	0.0244706
s__Blautia_obeum	s__Mogibacterium_kristiansenii	-0.34	0.18	145	84	0.000129715	0.0273031
s__Mogibacterium_kristiansenii	s__Blautia_faecis	-0.51	-0.04	145	84	0.000148593	0.0273031
s__Oscillibacter_sp._ER4	s__Collinsella_sp._TF05_9AC	-0.05	-0.55	131	80	0.000114669	0.0273031
s__Phascolarctobacterium_succinatutens	s__Bacteroides_thetaiotaomicron	-0.04	0.5	120	71	0.000105966	0.0273031
s__Blautia_faecis	s__Faecalibacterium_sp._AF27_11BH	0.32	-0.2	146	84	0.000142517	0.0273031
s__Blautia_sp._Marseille_P3087	s__Intestinimonas_butyriciproducens	-0.07	-0.53	148	86	0.000150846	0.0273031
s__Mogibacterium_kristiansenii	s__Dorea_sp._AF24_7LB	0.01	0.51	144	81	0.00012081	0.0273031
s__Phocaeicola_vulgatus	s__Prevotella_sp._P4_67	0.04	0.63	83	52	0.000126814	0.0273031
s__Negativibacillus_massiliensis	s__Turicibacter_sanguinis	0.01	-0.55	102	59	0.000160093	0.0275279
s__Prevotella_stercorea	s__Bacteroides_thetaiotaomicron	0	0.5	129	75	0.000190941	0.0312688
s__Parolsenella_catena	s__Desulfovibrio_piger	0.32	-0.24	112	73	0.000212808	0.0327731
s__Bacteroides_thetaiotaomicron	s__Prevotella_sp._P4_67	0.11	0.66	83	52	0.000219186	0.0327731
s__Coprococcus_eutactus	s__Ruminococcus_sp._210702_SL_1_03	0	0.48	139	83	0.000286927	0.0379516
s__Simiaoa_sunii	s__Oscillibacter_sp._MCC667	0.19	0.61	145	84	0.000279753	0.0379516
s__Bacteroides_uniformis	s__Prevotella_sp._P5_64	-0.07	0.53	78	56	0.000267138	0.0379516
s__Holdemanella_biformis	s__Oscillibacter_sp._MSJ_31	-0.16	-0.58	147	84	0.000305135	0.0387407
s__Faecalibacillus_faecis	s__Clostridium_sp._D43t1_170807_H7	-0.14	0.4	108	69	0.000315423	0.0387407
s__Holdemanella_porci	s__Oscillibacter_sp._ER4	-0.06	-0.51	136	84	0.000348296	0.0407355
s__Phocaeicola_vulgatus	s__Prevotella_sp._Marseille_P4119	-0.11	0.42	111	68	0.000355355	0.0407355
s__Holdemanella_biformis	s__Intestinimonas_sp._MSJ_38	-0.04	-0.49	147	84	0.000413082	0.0458254
s__Blautia_schinkii	s__Bacteroides_xylanisolvens	0.08	-0.4	144	79	0.000447605	0.0466458
s__Eubacterium_ramulus	s__Clostridium_sp._D43t1_170807_H7	-0.42	0.09	115	69	0.000446545	0.0466458
s__Blautia_faecis	s__Lentihominibacter_faecis	-0.35	0.11	148	85	0.000480028	0.0485535
s__Ruminococcus_bicirculans	s__Holdemanella_sp._MSK_7_32	-0.1	-0.53	133	83	0.000589598	0.0529947
s__Prevotellamassilia_timonensis	s__Blautia_sp._OF03_15BH	0.09	-0.41	118	70	0.000624523	0.0529947
s__Collinsella_aerofaciens	s__Adlercreutzia_equolifaciens	-0.09	0.37	147	86	0.000556706	0.0529947
s__Senegalimassilia_anaerobia	s__Dorea_sp._AF24_7LB	-0.05	0.41	142	82	0.000570629	0.0529947
s__Anaerobutyricum_hallii	s__Alistipes_ihumii	-0.08	-0.57	105	62	0.000618754	0.0529947
s__Mogibacterium_kristiansenii	s__Dorea_sp._AM13_35	0	0.48	126	73	0.000548001	0.0529947
s__Subdoligranulum_sp._APC924_74	s__Bacteriophage_sp.	-0.02	-0.51	119	68	0.000631807	0.0529947
s__Anaerobutyricum_soehngenii	s__Phascolarctobacterium_faecium	-0.02	-0.52	115	64	0.000654233	0.0535692
s__Senegalimassilia_faecalis	s__Oribacterium_sp._oral_taxon_102	0.34	-0.13	133	83	0.000696739	0.0557229
s__Ruminococcus_gnavus	s__Prevotellamassilia_timonensis	-0.38	0.12	118	70	0.00075186	0.0570245
s__Bacteroides_xylanisolvens	s__Prevotella_sp._Marseille_P4119	0.3	0.69	109	66	0.000762659	0.0570245
s__Clostridium_sp._BIOML_A1	s__Clostridium_sp._AM49_4BH	-0.09	0.39	129	75	0.000762759	0.0570245
s__Bacteroides_fragilis	s__Intestinimonas_sp._MSJ_38	0.07	0.49	147	84	0.00078404	0.0573684
s__Phascolarctobacterium_succinatutens	s__Bacteroides_xylanisolvens	0.15	0.59	119	70	0.000815787	0.0584478
s__Blautia_obeum	s__Simiaoa_sunii	-0.17	-0.56	146	85	0.000890683	0.0589049
s__Oscillibacter_sp._ER4	s__Intestinimonas_sp._MSJ_38	0.48	0.76	145	86	0.00086299	0.0589049
s__Senegalimassilia_anaerobia	s__Dorea_sp._OM07_5	0.08	0.51	133	79	0.000889193	0.0589049
s__Mogibacterium_kristiansenii	s__Dorea_sp._NSJ_36	-0.08	0.39	138	78	0.000846561	0.0589049
s__Bacteroides_thetaiotaomicron	s__Prevotella_sp._Marseille_P4119	0.1	0.56	110	67	0.000908141	0.0589264
s__Roseburia_faecis	s__Porcipelethomonas_ammoniilytica	-0.32	0.14	134	81	0.000940885	0.0599205
s__Phocaeicola_vulgatus	s__Phascolarctobacterium_succinatutens	-0.05	0.42	121	71	0.000960508	0.0600579
s__Anthropogastromicrobium_aceti	s__Dorea_sp._AF24_7LB	-0.03	-0.46	146	82	0.00104333	0.0640715
s__Mogibacterium_kristiansenii	s__Roseburia_sp._BX1005	-0.11	-0.51	145	84	0.00108996	0.064627
s__Blautia_glucerasea	s__Prevotella_sp._P5_64	0.03	-0.51	78	56	0.00107981	0.064627
s__Prevotella_hominis	s__Brotomerdimonas_butyrica	0.07	-0.41	112	72	0.00115446	0.0661696
s__Senegalimassilia_anaerobia	s__Waltera_sp._CLA_AA_H273	-0.08	-0.49	139	83	0.00115427	0.0661696
s__Coprococcus_eutactus	s__Mitsuokella_jalaludinii	-0.08	0.37	130	77	0.00120916	0.0670692
s__Bacteroides_xylanisolvens	s__Prevotella_sp._P5_64	0.27	0.7	78	56	0.00119906	0.0670692
s__Senegalimassilia_faecalis	s__Dorea_sp._AF24_7LB	-0.02	0.42	136	81	0.00123904	0.0676359
s__Mogibacterium_kristiansenii	s__Paratractidigestivibacter_faecalis	0.54	0.14	129	78	0.00135863	0.0685616
s__Holdemanella_biformis	s__Vescimonas_coprocola	-0.15	-0.54	148	84	0.00132348	0.0685616
s__Coprococcus_eutactus	s__Simiaoa_sunii	0.03	0.44	146	85	0.00135491	0.0685616
s__Bifidobacterium_longum	s__Eggerthella_lenta	0.03	0.45	139	83	0.00137562	0.0685616
s__Holdemanella_biformis	s__Pseudoflavonifractor_sp._MSJ_30	-0.18	-0.56	148	84	0.00129741	0.0685616
s__Phascolarctobacterium_succinatutens	s__Collinsella_sp._TF05_9AC	0.03	-0.44	113	69	0.00130231	0.0685616
s__Prevotella_copri	s__Oscillibacter_sp._MCC667	0.13	0.53	139	82	0.00142698	0.0701055
s__Mogibacterium_kristiansenii	s__Olsenella_uli	0.57	0.2	138	82	0.00163313	0.0745845
s__Holdemanella_biformis	s__Vescimonas_fastidiosa	-0.17	-0.55	144	84	0.00163332	0.0745845
s__Phascolarctobacterium_succinatutens	s__Bacteroides_ovatus	0.01	0.46	119	69	0.00164828	0.0745845
s__Phascolarctobacterium_sp._Marseille_Q4147	s__Collinsella_sp._TF05_9AC	0.02	-0.45	113	69	0.00159252	0.0745845
s__Roseburia_inulinivorans	s__Waltera_sp._CLA_AA_H273	0.09	0.48	144	84	0.00163149	0.0745845
s__Roseburia_inulinivorans	s__Faecalibacillus_sp._MSK20_93	0.09	0.56	110	54	0.00161994	0.0745845
s__Bacteroides_ovatus	s__Prevotella_sp._P5_64	0.09	0.58	78	55	0.00177004	0.0790543
s__Prevotella_hominis	s__Faecalibacillus_intestinalis	-0.34	0.13	111	72	0.00182694	0.0805495
s__Senegalimassilia_anaerobia	s__Brotolimicola_acetigignens	-0.05	-0.46	141	81	0.00185849	0.0809032
s__Fusicatenibacter_saccharivorans	s__Gallintestinimicrobium_propionicum	0.37	-0.04	148	86	0.00194286	0.0828687
s__Phocaeicola_vulgatus	s__Mediterraneibacter_butyricigenes	0.02	-0.39	148	85	0.00195184	0.0828687
s__Ruminococcus_flavefaciens	s__Oscillibacter_sp._MCC667	0.41	0.7	146	85	0.0019884	0.0833916
s__Dorea_sp._AM58_8	s__Dorea_sp._NSJ_36	0.14	0.53	141	80	0.00201863	0.0836395
s__Anaerostipes_hadrus	s__Paratractidigestivibacter_faecalis	-0.33	0.11	129	78	0.0020694	0.0837256
s__Phascolarctobacterium_succinatutens	s__Phascolarctobacterium_sp._Marseille_Q4147	0.96	0.9	111	67	0.00204749	0.0837256
s__Anthropogastromicrobium_aceti	s__Dorea_sp._NSJ_36	-0.02	-0.43	140	80	0.00217565	0.0870006
s__Eubacterium_ramulus	s__Intestinimonas_sp._MSJ_38	-0.29	0.12	147	86	0.00226388	0.0894882
s__Mogibacterium_kristiansenii	s__Ruminococcus_gnavus	-0.3	0.11	145	84	0.00265807	0.0905059
s__Collinsella_aerofaciens	s__Phascolarctobacterium_succinatutens	-0.01	-0.44	121	71	0.00242357	0.0905059
s__Oscillibacter_sp._ER4	s__Simiaoa_sunii	0.16	0.53	143	85	0.00247395	0.0905059
s__Phocaeicola_vulgatus	s__Phascolarctobacterium_sp._Marseille_Q4147	0.03	0.46	118	71	0.00252978	0.0905059
s__Oscillibacter_sp._ER4	s__Holdemanella_sp._MSK_7_32	-0.1	-0.48	133	85	0.00259315	0.0905059
s__Bacteroides_caccae	s__Bacteroides_fragilis	0.34	0.66	143	79	0.00247538	0.0905059
s__Bacteroides_fragilis	s__Klebsiella_pneumoniae	-0.03	0.37	149	83	0.00256245	0.0905059
s__Holdemanella_sp._MSK_7_32	s__Mitsuokella_jalaludinii	0.03	-0.4	119	77	0.00250932	0.0905059
s__Holdemanella_porci	s__Clostridium_sp._BIOML_A1	0.03	-0.4	127	75	0.00240128	0.0905059
s__Oscillibacter_sp._ER4	s__Oscillibacter_sp._MCC667	0.61	0.81	145	85	0.00263615	0.0905059
s__Bifidobacterium_catenulatum	s__Negativibacillus_massiliensis	-0.07	-0.55	82	53	0.00254143	0.0905059
s__Ruminococcus_sp._NSJ_71	s__Barnesiella_intestinihominis	-0.01	0.46	102	62	0.00232793	0.0905059
s__Roseburia_faecis	s__Phocea_massiliensis	-0.32	0.09	147	86	0.00252952	0.0905059
s__Bacteroides_thetaiotaomicron	s__Intestinimonas_sp._MSJ_38	0	0.4	145	81	0.00265787	0.0905059
s__Collinsella_bouchesdurhonensis	s__Adlercreutzia_equolifaciens	-0.32	0.09	138	84	0.00271787	0.0907453
s__Ruminococcus_sp._210702_SL_1_03	s__Clostridium_sp._AF43_10	-0.04	0.42	95	67	0.00269506	0.0907453
s__Vescimonas_fastidiosa	s__Simiaoa_sunii	0.16	0.52	142	85	0.00283302	0.091936
s__Prevotella_stercorea	s__Clostridium_sp._D43t1_170807_D5	0.44	-0.03	100	57	0.00283374	0.091936
s__Blautia_obeum	s__Waltera_intestinalis	-0.13	-0.5	144	81	0.00278489	0.091936
s__Paratractidigestivibacter_faecalis	s__Blautia_stercoris	-0.32	0.1	129	78	0.00289838	0.0925291
s__Solobacterium_moorei	s__Dorea_ammoniilytica	-0.31	0.14	118	71	0.00290583	0.0925291
s__Vescimonas_coprocola	s__Barnesiella_intestinihominis	0.16	0.56	109	68	0.00295551	0.0932478
s__Phascolarctobacterium_sp._Marseille_Q4147	s__Parolsenella_massiliensis	0.04	-0.41	104	67	0.00311768	0.0974701
s__Anthropogastromicrobium_aceti	s__Lachnoclostridium_sp._210928_DFI_6_3	0.94	0.88	144	83	0.00326856	0.0993101
s__Gallintestinimicrobium_propionicum	s__Ruminococcus_sp._M6_2020	-0.4	-0.01	148	86	0.00323666	0.0993101
s__Paratractidigestivibacter_faecalis	s__Terrisporobacter_mayombei	0.31	-0.13	118	73	0.00320788	0.0993101
s__Bacteroides_stercoris	s__Bacteriophage_sp.	0.08	0.5	117	64	0.00329205	0.0993101
s__Ruminococcus_sp._NSJ_71	s__Bacteroides_stercoris	-0.04	0.38	132	71	0.00334972	0.100171
s__Mogibacterium_kristiansenii	s__Prevotellamassilia_timonensis	0.37	-0.06	117	70	0.00350286	0.100803
s__Catenibacterium_mitsuokai	s__Absicoccus_porci	0.42	-0.04	90	67	0.00345204	0.100803
s__Catenibacterium_mitsuokai	s__Faecalibacillus_intestinalis	-0.39	0.01	134	82	0.00341886	0.100803
s__Senegalimassilia_faecalis	s__Bacteroides_fragilis	0.03	-0.37	137	84	0.00365686	0.100803
s__Bacteroides_ovatus	s__Mitsuokella_jalaludinii	-0.01	0.41	127	71	0.00366398	0.100803
s__Blautia_faecis	s__Faecalibacterium_sp._Marseille_Q4896	0.37	-0.03	147	80	0.0035514	0.100803
s__Romboutsia_timonensis	s__Clostridium_sp._1001271B_151109_B4	0.54	0.12	112	60	0.00351867	0.100803
s__Senegalimassilia_faecalis	s__Adlercreutzia_equolifaciens	-0.29	0.11	137	85	0.00364467	0.100803
s__Clostridium_sp._1001271B_151109_B4	s__Clostridium_saudiense	0.86	0.67	111	62	0.00364805	0.100803
s__Holdemanella_sp._MSK_7_32	s__Dysosmobacter_sp._BX15	-0.29	-0.62	132	84	0.00366254	0.100803
s__Mogibacterium_kristiansenii	s__Megasphaera_elsdenii	0.38	-0.04	121	74	0.00372012	0.101536
s__Holdemanella_porci	s__Oscillibacter_sp._MSJ_31	-0.27	-0.6	137	84	0.00376375	0.101918
s__Holdemanella_biformis	s__Ruminococcus_flavefaciens	-0.11	-0.48	146	84	0.00390251	0.10361
s__Olsenella_uli	s__Faecalibacillus_intestinalis	-0.32	0.08	138	83	0.00390699	0.10361
s__Dialister_succinatiphilus	s__Mediterraneibacter_glycyrrhizinilyticus	-0.04	-0.48	105	58	0.00391662	0.10361
s__Kineothrix_sp._MSJ_39	s__Clostridium_sp._BIOML_A1	0.07	0.46	133	77	0.00406808	0.106543
s__Faecalibacterium_prausnitzii	s__Blautia_ammoniilytica	-0.15	-0.5	148	86	0.00408947	0.106543
s__Phascolarctobacterium_sp._Marseille_Q4147	s__Bacteroides_thetaiotaomicron	0.12	0.51	117	70	0.00417715	0.108009
s__Eubacterium_ventriosum	s__Brotomerdimonas_butyrica	-0.37	0.01	147	85	0.00421676	0.10822
s__Ruminococcus_callidus	s__Mitsuokella_jalaludinii	0.13	0.5	129	77	0.00426637	0.108682
s__Collinsella_aerofaciens	s__Blautia_obeum	0.22	0.55	149	86	0.00456062	0.109029
s__Eubacterium_ramulus	s__Simiaoa_sunii	-0.03	0.35	146	85	0.00453097	0.109029
s__Lachnoclostridium_sp._210928_DFI_6_3	s__Collinsella_sp._TF05_9AC	-0.08	-0.46	130	77	0.00457333	0.109029
s__Holdemanella_porci	s__Mitsuokella_jalaludinii	-0.03	-0.42	123	77	0.00454171	0.109029
s__Absicoccus_porci	s__Dorea_sp._AF36_15AT	-0.34	0.11	92	68	0.00451615	0.109029
s__Prevotella_stercorea	s__Bacteroides_xylanisolvens	0.19	0.55	128	73	0.00444714	0.109029
s__Bacteroides_ovatus	s__Prevotella_sp._Marseille_P4119	0.18	0.56	110	66	0.00444939	0.109029
s__Collinsella_sp._TF05_9AC	s__Prevotella_pectinovora	-0.07	-0.48	109	70	0.00436108	0.109029
s__Mediterraneibacter_faecis	s__Alistipes_shahii	-0.09	-0.51	120	57	0.00448946	0.109029
s__Holdemanella_biformis	s__Dorea_sp._NSJ_36	0	0.39	141	78	0.00459705	0.109029
s__Bifidobacterium_catenulatum	s__Intestinimonas_butyriciproducens	-0.01	-0.46	93	59	0.00466143	0.109799
s__Collinsella_aerofaciens	s__Senegalimassilia_anaerobia	0.2	0.53	144	85	0.0048155	0.110342
s__Slackia_isoflavoniconvertens	s__Anaerotardibacter_sp._CLA_AA_M13	0.27	0.59	138	84	0.00490365	0.110342
s__Phascolarctobacterium_sp._Marseille_Q4147	s__Dorea_sp._AF36_15AT	-0.01	-0.42	118	71	0.00477616	0.110342
s__Vescimonas_fastidiosa	s__Waltera_intestinalis	0.11	0.47	141	81	0.00490909	0.110342
s__Holdemanella_porci	s__Dysosmobacter_sp._BX15	-0.28	-0.59	135	83	0.00488431	0.110342
s__Anaerobutyricum_hallii	s__Prevotella_sp._P4_67	0.04	-0.44	83	52	0.00480355	0.110342
s__Cyclospora_cayetanensis	s__Prevotella_sp._P5_64	0.02	0.49	78	56	0.00471873	0.110342
s__Roseburia_inulinivorans	s__Parolsenella_catena	0.02	-0.37	126	83	0.00518439	0.112842
s__Mogibacterium_kristiansenii	s__Alistipes_putredinis	-0.44	-0.03	122	61	0.00516452	0.112842
s__Collinsella_aerofaciens	s__Megasphaera_elsdenii	0.01	-0.39	121	74	0.00512487	0.112842
s__Blautia_hansenii	s__Solobacterium_moorei	-0.33	0.08	118	71	0.00509845	0.112842
s__Brotomerdimonas_butyrica	s__Waltera_sp._CLA_AA_H273	-0.08	-0.44	143	84	0.00507187	0.112842
s__Anaerostipes_hadrus	s__Eubacterium_ramulus	0.32	-0.06	149	86	0.00522686	0.112954
s__Vescimonas_coprocola	s__Simiaoa_sunii	0.03	0.4	145	85	0.00541941	0.112954
s__Blautia_obeum	s__Eggerthella_lenta	0.27	0.58	149	86	0.00528285	0.112954
s__Oscillibacter_sp._MSJ_31	s__Holdemanella_sp._MSK_7_32	-0.29	-0.6	134	85	0.00531798	0.112954
s__Vescimonas_coprocola	s__Blautia_sp._Marseille_P3087	0.01	-0.36	148	86	0.00536929	0.112954
s__Phascolarctobacterium_succinatutens	s__Oscillibacter_sp._MCC667	0.16	0.53	121	71	0.00533539	0.112954
s__Lachnoclostridium_sp._210928_DFI_6_3	s__Dorea_sp._AF24_7LB	-0.06	-0.43	142	80	0.00539463	0.112954
s__Blautia_stercoris	s__Butyricicoccus_faecihominis	0.33	-0.04	147	86	0.00549582	0.113856
s__Holdemanella_porci	s__Simiaoa_sunii	-0.16	-0.5	136	83	0.00560224	0.114679
s__Extibacter_muris	s__Porcipelethomonas_ammoniilytica	-0.3	0.09	134	81	0.00558935	0.114679
s__Prevotella_stercorea	s__Senegalimassilia_faecalis	0.3	-0.09	125	77	0.00572067	0.11522
s__Prevotellamassilia_timonensis	s__Bacteroides_xylanisolvens	0.24	0.59	117	66	0.00569772	0.11522
s__Olsenella_uli	s__Intestinimonas_sp._MSJ_38	0.35	-0.02	141	84	0.00572916	0.11522
s__Holdemanella_porci	s__Ruminococcus_flavefaciens	-0.16	-0.5	137	84	0.00590265	0.117337
s__Oscillibacter_sp._MSJ_31	s__Phocea_massiliensis	0.46	0.71	147	85	0.00587453	0.117337
s__Alistipes_putredinis	s__Brotomerdimonas_butyrica	-0.38	0.04	123	62	0.00596435	0.117518
s__Blautia_schinkii	s__Dysosmobacter_welbionis	-0.13	-0.47	145	84	0.00598012	0.117518
s__Waltera_intestinalis	s__Oscillibacter_sp._MCC667	0.19	0.53	144	81	0.00601643	0.11756
s__Simiaoa_sunii	s__Pseudoflavonifractor_sp._MSJ_30	0.1	0.45	145	85	0.0061541	0.11957
s__Collinsella_aerofaciens	s__Roseburia_sp._CLA_AA_H209	-0.07	-0.43	148	85	0.00622234	0.120217
s__Blautia_schinkii	s__Dorea_sp._AF36_15AT	-0.01	0.35	148	84	0.00636619	0.12163
s__Anaerobutyricum_hallii	s__Bacteroides_xylanisolvens	-0.02	-0.39	144	79	0.00634897	0.12163
s__Gallintestinimicrobium_propionicum	s__Roseburia_hominis	0.01	0.37	148	86	0.00650049	0.122997
s__Blautia_schinkii	s__Intestinimonas_butyriciproducens	-0.14	-0.48	149	86	0.00650927	0.122997
s__Prevotella_copri	s__Collinsella_sp._TF05_9AC	-0.06	-0.43	127	79	0.00666109	0.12434
s__Prevotellamassilia_timonensis	s__Bacteroides_thetaiotaomicron	0.02	0.42	118	67	0.00668884	0.12434
s__Prevotella_copri	s__Clostridium_sp._AM42_36	0.4	-0.04	92	61	0.00668144	0.12434
s__Blautia_faecis	s__Ellagibacter_isourolithinifaciens	-0.32	0.05	140	86	0.006832	0.126319
s__Phascolarctobacterium_succinatutens	s__Bacteroides_fragilis	0.04	0.42	121	71	0.00688833	0.126679
s__Mediterraneibacter_faecis	s__Bacteroides_fragilis	-0.16	-0.49	149	84	0.00693859	0.126925
s__Blautia_sp._MCC270	s__Phocea_massiliensis	-0.09	-0.44	142	86	0.00703397	0.127989
s__Dorea_sp._AF36_15AT	s__Dorea_sp._NSJ_36	0.11	0.46	141	78	0.00720566	0.130422
s__Mediterraneibacter_faecis	s__Holdemanella_biformis	0.17	0.5	148	84	0.0075192	0.134118
s__Catenibacterium_mitsuokai	s__Anaerostipes_hadrus	-0.41	-0.06	137	83	0.00759242	0.134118
s__Roseburia_faecis	s__Oscillibacter_sp._MSJ_31	-0.3	0.07	147	85	0.0075292	0.134118
s__Blautia_stercoris	s__Ruminococcus_sp._M6_2020	-0.34	0.02	148	86	0.00786099	0.134118
s__Phocaeicola_vulgatus	s__Bacteroides_thetaiotaomicron	0.58	0.78	146	81	0.00783503	0.134118
s__Catenibacterium_mitsuokai	s__Faecalibacterium_sp._AF27_11BH	-0.28	0.09	135	82	0.00770772	0.134118
s__Faecalibacterium_sp._AF27_11BH	s__Brotolimicola_acetigignens	0.06	0.42	142	81	0.00782587	0.134118
s__Holdemanella_sp._MSK_7_32	s__Prevotella_pectinovora	-0.07	-0.45	106	70	0.00791682	0.134118
s__Pseudoflavonifractor_sp._MSJ_30	s__Faecalibacillus_sp._MSK20_93	-0.14	-0.53	110	54	0.00789604	0.134118
s__Clostridium_saudiense	s__Negativibacillus_massiliensis	0.01	-0.4	109	66	0.00768922	0.134118
s__Ruminococcus_sp._M6_2020	s__Barnesiella_intestinihominis	0.03	0.42	109	68	0.00778203	0.134118
s__Simiaoa_sunii	s__Intestinimonas_sp._MSJ_38	0.1	0.44	145	85	0.00778591	0.134118
s__Olsenella_uli	s__Terrisporobacter_mayombei	0.33	-0.05	127	79	0.00767609	0.134118
s__Blautia_schinkii	s__Bacteroides_thetaiotaomicron	-0.08	-0.43	147	81	0.00813687	0.137124
s__Waltera_intestinalis	s__Dorea_ammoniilytica	-0.1	-0.44	144	81	0.00817401	0.137124
s__Prevotella_sp._Marseille_P4119	s__Mediterraneibacter_butyricigenes	-0.03	-0.42	111	68	0.00822766	0.137354
s__Mogibacterium_kristiansenii	s__Faecalibacillus_intestinalis	-0.34	0.01	142	83	0.00832361	0.138285
s__Anaerostipes_hadrus	s__Faecalibacillus_intestinalis	0.36	0.02	146	85	0.00894692	0.14179
s__Oliverpabstia_intestinalis	s__Holdemanella_sp._MSK_7_32	0.18	0.5	135	85	0.0086803	0.14179
s__Akkermansia_muciniphila	s__Adlercreutzia_equolifaciens	0.37	-0.02	125	66	0.00864762	0.14179
s__Blautia_sp._OF03_15BH	s__Bifidobacterium_pseudocatenulatum	0	-0.37	120	78	0.00890288	0.14179
s__Ruminococcus_sp._210702_SL_1_03	s__Dorea_sp._AF36_15AT	-0.05	-0.4	139	81	0.00875139	0.14179
s__Mitsuokella_jalaludinii	s__Waltera_intestinalis	0.09	0.45	127	74	0.00888249	0.14179
s__Roseburia_sp._CLA_AA_H209	s__Waltera_sp._CLA_AA_H273	0.04	0.39	144	84	0.00880649	0.14179
s__Blautia_massiliensis	s__Phocea_massiliensis	-0.16	-0.48	147	86	0.00883562	0.14179
s__Parolsenella_catena	s__Dorea_sp._AF24_7LB	0.08	0.43	125	80	0.00891285	0.14179
s__Clostridium_sp._D43t1_170807_H7	s__Qingrenia_yutianensis	0.36	-0.04	111	66	0.00894152	0.14179
s__Dysosmobacter_sp._BX15	s__Intestinimonas_sp._MSJ_38	0.5	0.72	144	85	0.00910954	0.143705
s__Roseburia_inulinivorans	s__Ellagibacter_isourolithinifaciens	-0.05	-0.39	140	86	0.00915277	0.143728
s__Catenibacterium_mitsuokai	s__Blautia_faecis	-0.31	0.05	137	83	0.0092617	0.144777
s__Dorea_longicatena	s__Blautia_massiliensis	0.53	0.23	148	86	0.00943045	0.145586
s__Blautia_massiliensis	s__Parolsenella_catena	0.01	0.37	126	83	0.00944041	0.145586
s__Holdemanella_biformis	s__Intestinimonas_butyriciproducens	-0.27	-0.56	148	84	0.00940222	0.145586
s__Blautia_obeum	s__Collinsella_sp._TF05_9AC	0.15	0.49	133	80	0.00948915	0.145684
s__Blautia_glucerasea	s__Dorea_phocaeensis	0.31	-0.03	147	86	0.00954106	0.14583
s__Simiaoa_sunii	s__Roseburia_sp._CLA_AA_H209	0.02	0.37	145	84	0.00965867	0.146327
s__Coprococcus_eutactus	s__Intestinimonas_sp._MSJ_38	0.05	0.39	147	86	0.00962838	0.146327
s__Anaerostipes_hadrus	s__Clostridium_sp._1001271B_151109_B4	-0.31	0.09	119	64	0.00977542	0.146802
s__Brotomerdimonas_butyrica	s__Dorea_sp._AM58_8	0.15	0.47	147	85	0.0097329	0.146802
s__Anaerobutyricum_hallii	s__Cyclospora_cayetanensis	-0.23	-0.53	149	86	0.01009	0.148979
s__Oscillibacter_sp._ER4	s__Blautia_hansenii	-0.37	-0.03	145	86	0.0100386	0.148979
s__Faecalibacterium_sp._AF27_11BH	s__Phocea_massiliensis	-0.34	0	145	84	0.0100897	0.148979
s__Phocaeicola_vulgatus	s__Dorea_ammoniilytica	-0.01	-0.35	147	84	0.0101077	0.148979
s__Simiaoa_sunii	s__Dorea_sp._AM13_35	-0.18	-0.51	125	74	0.010137	0.148979
s__Blautia_obeum	s__Bacteroides_xylanisolvens	-0.06	-0.4	144	79	0.010268	0.149625
s__Yeguia_hominis	s__Faecalibacillus_sp._MSK20_93	-0.12	-0.51	109	54	0.0102542	0.149625
s__Holdemanella_biformis	s__Butyrivibrio_crossotus	-0.09	-0.42	146	84	0.0105566	0.152189
s__Holdemanella_porci	s__Vescimonas_fastidiosa	-0.2	-0.51	135	84	0.0105876	0.152189
s__Ruminococcus_sp._M6_2020	s__Waltera_intestinalis	0.13	0.45	144	81	0.0106074	0.152189
s__Clostridium_sp._AF36_4	s__Ruminococcus_champanellensis	0.18	0.51	129	76	0.0106209	0.152189
s__Eubacterium_coprostanoligenes	s__Prevotella_sp._Marseille_P4119	0.32	-0.07	109	68	0.0107158	0.152911
s__Holdemanella_porci	s__Anaerostipes_hadrus	0.04	0.38	138	84	0.0108296	0.153263
s__Bacteroides_fragilis	s__Barnesiella_intestinihominis	0.12	0.48	109	68	0.0107917	0.153263
s__Anaerostipes_hadrus	s__Mitsuokella_jalaludinii	-0.17	-0.5	130	77	0.0109101	0.153354
s__Roseburia_sp._CLA_AA_H209	s__Brotolimicola_acetigignens	0.11	0.44	143	82	0.0109698	0.153354
s__Vescimonas_coprocola	s__Intestinimonas_sp._MSJ_38	0.48	0.71	147	86	0.0109414	0.153354
s__Blautia_sp._BIOML_A1	s__Blautia_sp._MSJ_19	0.44	0.12	146	86	0.0110635	0.153416
s__Oscillibacter_sp._MCC667	s__Yeguia_hominis	0.54	0.74	146	85	0.0110542	0.153416
s__Phocaeicola_massiliensis	s__Barnesiella_intestinihominis	0.33	-0.06	105	66	0.0111621	0.154162
s__Mogibacterium_kristiansenii	s__Prevotella_stercorea	0.36	0	129	76	0.0113234	0.154198
s__Oscillibacter_sp._ER4	s__Phascolarctobacterium_succinatutens	0.21	0.54	121	71	0.0115023	0.154198
s__Blautia_wexlerae	s__Simiaoa_sunii	-0.21	-0.52	146	85	0.0115213	0.154198
s__Mediterraneibacter_faecis	s__Klebsiella_pneumoniae	-0.15	-0.47	149	85	0.0115682	0.154198
s__Paratractidigestivibacter_faecalis	s__Adlercreutzia_equolifaciens	-0.38	-0.03	129	78	0.0113908	0.154198
s__Ruminococcus_sp._Marseille_P6503	s__Streptococcus_salivarius	-0.21	-0.56	111	61	0.0112955	0.154198
s__Bacteroides_thetaiotaomicron	s__Prevotella_pectinovora	0.17	0.52	113	69	0.0114406	0.154198
s__Blautia_sp._MCC270	s__Alistipes_onderdonkii	-0.05	-0.41	123	71	0.0115641	0.154198
s__Veillonella_parvula	s__Clostridium_sp._AM49_4BH	0.1	0.43	136	82	0.0115548	0.154198
s__Holdemanella_porci	s__Butyrivibrio_crossotus	-0.16	-0.48	136	84	0.0116823	0.155118
s__Blautia_massiliensis	s__Blautia_faecis	0.27	-0.07	148	86	0.0118036	0.155629
s__Vescimonas_coprocola	s__Waltera_intestinalis	0.04	0.38	144	81	0.0118113	0.155629
s__Ruminococcus_sp._210702_SL_1_03	s__Suilimivivens_aceti	0.15	0.47	139	83	0.0119295	0.156586
s__Collinsella_sp._AM34_10	s__Agathobaculum_sp._M2	-0.03	-0.38	128	78	0.0120846	0.158019
s__Eubacterium_ventriosum	s__Faecalibacterium_sp._Marseille_Q4896	0.29	-0.05	146	80	0.0123488	0.15929
s__Prevotella_copri	s__Clostridium_sp._D43t1_170807_D5	0.33	-0.07	102	60	0.0123715	0.15929
s__Coprococcus_eutactus	s__Waltera_intestinalis	0.03	0.37	144	81	0.0123176	0.15929
s__Bacteroides_ovatus	s__Prevotella_sp._P4_67	0.18	0.57	83	52	0.0124455	0.15929
s__Simiaoa_sunii	s__Prevotella_sp._P5_64	0.06	0.47	78	56	0.0123828	0.15929
s__Dorea_sp._AM58_8	s__Dorea_sp._AM13_35	0.24	0.55	127	74	0.0124597	0.15929
s__Blautia_faecis	s__Bacteroides_uniformis	0.29	-0.05	145	83	0.0125624	0.160008
s__Ruminococcus_flavefaciens	s__Pseudoflavonifractor_sp._MSJ_30	0.51	0.72	146	86	0.0130054	0.161465
s__Holdemanella_biformis	s__Ruminococcus_sp._M6_2020	-0.13	-0.44	148	84	0.0129878	0.161465
s__Blautia_sp._MCC270	s__Bacteroides_thetaiotaomicron	-0.16	-0.47	141	81	0.0128765	0.161465
s__Oscillibacter_sp._MCC667	s__Streptococcus_salivarius	-0.4	-0.68	119	62	0.0128662	0.161465
s__Faecalibacillus_intestinalis	s__Faecalibacillus_sp._MSK20_93	0.82	0.63	110	53	0.0129337	0.161465
s__Prevotella_pectinovora	s__Clostridium_sp._AF23_8	0.45	0.06	97	60	0.0128897	0.161465
s__Bacteroides_uniformis	s__Oribacterium_sp._oral_taxon_102	-0.29	0.06	140	81	0.0127522	0.161465
s__Prevotella_copri	s__Romboutsia_timonensis	-0.04	-0.39	123	74	0.0131031	0.161625
s__Ruminococcus_gnavus	s__Desulfovibrio_piger	-0.33	0.04	123	73	0.0132236	0.161625
s__Flavonifractor_plautii	s__Blautia_sp._MSJ_19	-0.31	0.02	148	86	0.013192	0.161625
s__Jingyaoa_shaoxingensis	s__Prevotella_sp._P5_64	-0.09	-0.49	78	56	0.0131621	0.161625
s__Parolsenella_catena	s__Dorea_sp._AM13_35	0.08	0.44	112	72	0.0132533	0.161625
s__Phocaeicola_vulgatus	s__Oscillibacter_sp._ER4	0.08	0.4	144	86	0.0135773	0.16216
s__Blautia_obeum	s__Ruminococcus_sp._210702_SL_1_03	-0.23	-0.53	139	83	0.0134053	0.16216
s__Mitsuokella_jalaludinii	s__Bacteroides_xylanisolvens	0.08	0.43	126	71	0.0133584	0.16216
s__Ruminococcus_sp._210702_SL_1_03	s__Waltera_intestinalis	0.23	0.53	137	80	0.0135098	0.16216
s__Oscillibacter_valericigenes	s__Dysosmobacter_sp._BX15	0.84	0.71	146	85	0.0134593	0.16216
s__Holdemanella_porci	s__Ruminococcus_champanellensis	-0.23	-0.53	135	82	0.0135801	0.16216
s__Collinsella_aerofaciens	s__Simiaoa_sunii	-0.22	-0.52	146	85	0.0137075	0.162216
s__Ruminococcus_lactaris	s__Desulfovibrio_piger	-0.34	0.01	123	73	0.0139621	0.162216
s__Olsenella_uli	s__Clostridium_saudiense	0.31	-0.06	113	70	0.0138814	0.162216
s__Absicoccus_porci	s__Eubacterium_sp._AF22_8LB	0.38	-0.03	81	63	0.0139241	0.162216
s__Slackia_isoflavoniconvertens	s__Clostridium_sp._AF37_5	-0.38	-0.04	132	74	0.0139435	0.162216
s__Phascolarctobacterium_sp._Marseille_Q4147	s__Collinsella_tanakaei	-0.05	-0.41	117	71	0.0139271	0.162216
s__Parolsenella_catena	s__Dorea_sp._OM07_5	0.11	0.45	119	79	0.0138213	0.162216
s__Clostridium_sp._1001270H_150608_G6	s__Dorea_sp._OM07_5	-0.47	-0.08	87	57	0.0136671	0.162216
s__Fusicatenibacter_saccharivorans	s__Subdoligranulum_sp._APC924_74	0.08	0.4	148	85	0.0143532	0.163446
s__Vescimonas_coprocola	s__Ruminococcus_bicirculans	0.26	0.55	146	84	0.0143407	0.163446
s__Paratractidigestivibacter_faecalis	s__Clostridium_saudiense	0.32	-0.06	105	68	0.0141998	0.163446
s__Brotomerdimonas_butyrica	s__Brotolimicola_acetigignens	-0.12	-0.44	142	82	0.0142145	0.163446
s__Vescimonas_fastidiosa	s__Oribacterium_sp._oral_taxon_102	0.3	0.58	141	84	0.0142489	0.163446
s__Oscillibacter_sp._MCC667	s__Oribacterium_sp._oral_taxon_102	0.19	0.49	142	84	0.0143468	0.163446
s__Coprococcus_catus	s__Olsenella_uli	-0.28	0.05	141	84	0.0149347	0.164091
s__Senegalimassilia_anaerobia	s__Collinsella_sp._AM34_10	0.13	0.44	132	81	0.0146681	0.164091
s__Mediterraneibacter_faecis	s__Holdemanella_sp._MSK_7_32	0.21	0.51	135	85	0.0147468	0.164091
s__Eggerthella_lenta	s__Blautia_sp._MSK20_18	0.32	-0.01	146	86	0.0148737	0.164091
s__Prevotella_sp._885	s__Collinsella_sp._TF05_9AC	-0.09	-0.44	105	73	0.0148886	0.164091
s__Eggerthella_lenta	s__Collinsella_sp._TF05_9AC	0.15	0.47	133	80	0.0147389	0.164091
s__Vescimonas_coprocola	s__Blautia_sp._MSJ_19	-0.29	0.04	148	86	0.0145577	0.164091
s__Dorea_sp._AF36_15AT	s__Waltera_intestinalis	-0.21	-0.51	144	81	0.0147898	0.164091
s__Ruminococcus_gnavus	s__Prevotella_sp._Marseille_P4119	-0.39	-0.03	111	68	0.0144638	0.164091
s__Holdemanella_porci	s__Yeguia_hominis	-0.14	-0.45	137	84	0.0146268	0.164091
s__Dorea_formicigenerans	s__Dorea_sp._NSJ_36	0.23	0.53	141	80	0.0149203	0.164091
s__Lachnoclostridium_sp._210928_DFI_6_3	s__Gallintestinimicrobium_propionicum	0.36	0.03	143	83	0.0153007	0.16497
s__Klebsiella_pneumoniae	s__Clostridium_perfringens	0.03	0.35	146	84	0.0151239	0.16497
s__Phascolarctobacterium_succinatutens	s__Negativibacillus_massiliensis	0.21	0.53	112	68	0.0151196	0.16497
s__Vescimonas_fastidiosa	s__Barnesiella_intestinihominis	0.06	0.42	107	68	0.0153489	0.16497
s__Blautia_sp._Marseille_P3087	s__Dysosmobacter_welbionis	-0.18	-0.48	145	84	0.0153505	0.16497
s__Blautia_wexlerae	s__Suilimivivens_aceti	-0.2	-0.49	148	86	0.0153145	0.16497
s__Anaerostipes_hadrus	s__Parolsenella_massiliensis	-0.39	-0.05	118	77	0.0152888	0.16497
s__Blautia_glucerasea	s__Ruminococcus_sp._210702_SL_1_03	-0.11	-0.43	139	83	0.0155349	0.166156
s__Absicoccus_porci	s__Dorea_sp._AM58_8	-0.36	0.02	92	68	0.0155575	0.166156
s__Vescimonas_coprocola	s__Holdemanella_sp._MSK_7_32	-0.18	-0.48	135	85	0.0157101	0.166874
s__Paratractidigestivibacter_faecalis	s__Mitsuokella_jalaludinii	0.4	0.06	116	72	0.0157703	0.166874
s__Dorea_formicigenerans	s__Roseburia_sp._CLA_AA_H204	-0.08	-0.4	140	82	0.0157428	0.166874
s__Ruminococcus_lactaris	s__Bacteriophage_sp.	-0.12	-0.46	120	69	0.0159094	0.167829
s__Phascolarctobacterium_sp._Marseille_Q4147	s__Blautia_ammoniilytica	-0.1	-0.44	118	71	0.016118	0.168221
s__Alistipes_onderdonkii	s__Phocea_massiliensis	0.15	0.47	126	71	0.0160924	0.168221
s__Anaerotardibacter_sp._CLA_AA_M13	s__Dorea_ammoniilytica	0.06	0.38	138	83	0.0160828	0.168221
s__Dorea_sp._AF36_15AT	s__Prevotella_sp._P5_64	-0.09	-0.48	78	56	0.0161422	0.168221
s__Blautia_schinkii	s__Clostridium_sp._AF37_5	-0.1	-0.43	133	74	0.0162689	0.168672
s__Vescimonas_fastidiosa	s__Suilimivivens_aceti	0.23	0.52	144	86	0.0162836	0.168672
s__Blautia_schinkii	s__Ruminococcus_sp._210702_SL_1_03	-0.15	-0.45	139	83	0.0163907	0.169272
s__Anthropogastromicrobium_aceti	s__Dorea_sp._OM07_5	-0.16	-0.47	136	80	0.0165488	0.170393
s__Paratractidigestivibacter_faecalis	s__Faecalibacillus_intestinalis	-0.3	0.04	127	78	0.0166297	0.170541
s__Oscillibacter_sp._MCC667	s__Intestinimonas_butyriciproducens	0.47	0.69	148	85	0.0166623	0.170541
s__Ruminococcus_callidus	s__Ruminococcus_flavefaciens	0.09	0.4	145	86	0.0167828	0.171265
s__Blautia_obeum	s__Suilimivivens_aceti	-0.24	-0.52	148	86	0.0169045	0.171488
s__Mediterraneibacter_faecis	s__Alistipes_communis	-0.14	-0.48	117	63	0.0169014	0.171488
s__Vescimonas_fastidiosa	s__Intestinimonas_sp._MSJ_38	0.53	0.73	144	86	0.0169838	0.171786
s__Ruminococcus_gnavus	s__Coprococcus_eutactus	-0.06	-0.37	149	86	0.0172335	0.173292
s__Holdemanella_biformis	s__Oscillibacter_valericigenes	-0.25	-0.53	148	84	0.0172189	0.173292
s__Parabacteroides_distasonis	s__Alistipes_shahii	0.38	0.66	120	57	0.0174445	0.173435
s__Eubacterium_ventriosum	s__Clostridium_sp._AF37_5	0.31	-0.04	133	73	0.0173652	0.173435
s__Blautia_sp._MCC270	s__Suilimivivens_aceti	-0.06	-0.37	143	86	0.0174121	0.173435
s__Anthropogastromicrobium_aceti	s__Dorea_sp._AM13_35	-0.05	-0.39	126	74	0.0174494	0.173435
s__Brotomerdimonas_butyrica	s__Dorea_sp._OM07_5	0.13	0.44	137	79	0.0175235	0.173669
s__Holdemanella_biformis	s__Blautia_obeum	0.06	0.37	148	84	0.0184473	0.174935
s__Catenibacterium_mitsuokai	s__Prevotella_hominis	0.33	-0.02	108	72	0.0178022	0.174935
s__Prevotella_hominis	s__Lentihominibacter_faecis	-0.04	-0.38	112	72	0.018287	0.174935
s__Lachnospira_eligens	s__Veillonella_parvula	0.25	0.52	143	85	0.018234	0.174935
s__Holdemanella_porci	s__Anaerotardibacter_sp._CLA_AA_M13	0.09	0.4	130	83	0.018608	0.174935
s__Butyrivibrio_crossotus	s__Blautia_sp._MCC270	-0.34	-0.03	141	85	0.0182746	0.174935
s__Simiaoa_sunii	s__Ruminococcus_sp._210702_SL_1_03	0.24	0.52	138	82	0.0184166	0.174935
s__Blautia_hansenii	s__Dorea_sp._AF36_15AT	0.3	-0.02	148	84	0.0185173	0.174935
s__Pseudoflavonifractor_sp._MSJ_30	s__Waltera_intestinalis	0.08	0.39	144	81	0.0179986	0.174935
s__Prevotella_stercorea	s__Oscillibacter_sp._MCC667	0.19	0.5	130	76	0.0185947	0.174935
s__Faecalibacillus_faecis	s__Eubacterium_sp._AF22_8LB	-0.33	0.02	105	76	0.0181827	0.174935
s__Ruminococcus_flavefaciens	s__Streptococcus_salivarius	-0.23	-0.54	119	63	0.0187873	0.174935
s__Lachnoclostridium_sp._210928_DFI_6_3	s__Streptococcus_salivarius	-0.34	0.03	115	60	0.0185108	0.174935
s__Roseburia_intestinalis	s__Waltera_sp._CLA_AA_H273	0.14	0.44	144	84	0.0178209	0.174935
s__Oscillibacter_sp._MSJ_31	s__Yeguia_hominis	0.67	0.81	146	85	0.018684	0.174935
s__Prevotella_stercorea	s__Clostridium_sp._AM42_36	0.45	0.08	88	58	0.0187853	0.174935
s__Clostridium_sp._AF37_5	s__Clostridium_sp._AM49_4BH	0.44	0.12	130	71	0.0185114	0.174935
s__Anaerostipes_hadrus	s__Collinsella_tanakaei	-0.39	-0.07	143	83	0.0178061	0.174935
s__Holdemanella_porci	s__Intestinimonas_sp._MSJ_38	-0.16	-0.46	138	84	0.0182847	0.174935
s__Fusicatenibacter_saccharivorans	s__Dorea_ammoniilytica	0.04	0.36	148	84	0.018734	0.174935
s__Vescimonas_coprocola	s__Alistipes_communis	0.06	0.41	117	63	0.0182989	0.174935
s__Blautia_sp._MCC270	s__Alistipes_communis	-0.14	-0.48	114	63	0.0188212	0.174935
s__Ruminococcus_sp._M6_2020	s__Qingrenia_yutianensis	0.2	0.49	142	82	0.018181	0.174935
s__Flavonifractor_plautii	s__Yeguia_hominis	0.29	0.56	146	86	0.0188892	0.175094
s__Lentihominibacter_faecis	s__Anthropogastromicrobium_aceti	-0.12	-0.42	147	85	0.0190361	0.175982
s__Blautia_wexlerae	s__Ruminococcus_sp._210702_SL_1_03	-0.35	-0.61	139	83	0.0192166	0.177174
s__Anaerotardibacter_sp._CLA_AA_M13	s__Bacteroides_ovatus	-0.12	-0.43	135	78	0.0196613	0.18079
s__Mediterraneibacter_faecis	s__Holdemanella_porci	0.22	0.5	138	84	0.0198299	0.18113
s__Holdemanella_porci	s__Bacteroides_fragilis	-0.21	-0.49	138	82	0.0199576	0.18113
s__Intestinibacter_bartlettii	s__Clostridium_sp._1001271B_151109_B4	0.35	-0.02	113	62	0.0198078	0.18113
s__Ruminococcus_gnavus	s__Clostridium_spiroforme	0.43	0.11	128	72	0.0199618	0.18113
s__Collinsella_sp._TF05_9AC	s__Agathobaculum_sp._M2	-0.18	-0.49	128	77	0.0199186	0.18113
s__Catenibacterium_mitsuokai	s__Prevotellamassilia_timonensis	0.37	0.03	114	69	0.0200908	0.181821
s__Oscillibacter_sp._ER4	s__Bacteriophage_sp.	0.25	0.55	118	69	0.0201952	0.182287
s__Faecalibacterium_sp._CLA_AA_H233	s__Blautia_ammoniilytica	-0.15	-0.44	148	85	0.0206356	0.185775
s__Mogibacterium_kristiansenii	s__Roseburia_inulinivorans	-0.06	-0.36	145	84	0.0218701	0.186024
s__Extibacter_muris	s__Ruthenibacterium_lactatiformans	-0.38	-0.08	149	86	0.0208669	0.186024
s__Bifidobacterium_longum	s__Vescimonas_fastidiosa	-0.05	-0.36	135	83	0.022212	0.186024
s__Blautia_faecis	s__Senegalimassilia_faecalis	-0.41	-0.11	137	85	0.0221848	0.186024
s__Olsenella_uli	s__Oscillibacter_sp._MSJ_31	0.31	0	140	83	0.0218465	0.186024
s__Mediterraneibacter_faecis	s__Bacteroides_caccae	-0.29	-0.56	143	80	0.0213871	0.186024
s__Prevotella_stercorea	s__Bacteroides_ovatus	0.12	0.44	128	73	0.0220888	0.186024
s__Lentihominibacter_faecis	s__Bacteroides_ovatus	-0.41	-0.11	144	78	0.0214841	0.186024
s__Vescimonas_fastidiosa	s__Holdemanella_sp._MSK_7_32	-0.2	-0.48	132	85	0.0209163	0.186024
s__Lentihominibacter_faecis	s__Blautia_sp._OF03_15BH	0.28	-0.03	148	85	0.0209646	0.186024
s__Oscillibacter_sp._ER4	s__Bacteroides_thetaiotaomicron	0.11	0.41	144	81	0.0218798	0.186024
s__Senegalimassilia_faecalis	s__Bacteroides_thetaiotaomicron	-0.2	-0.49	135	81	0.0221755	0.186024
s__Bacteroides_thetaiotaomicron	s__Bacteroides_xylanisolvens	0.59	0.76	144	78	0.0222624	0.186024
s__Holdemanella_porci	s__Waltera_intestinalis	-0.11	-0.41	134	81	0.0219947	0.186024
s__Butyrivibrio_crossotus	s__Waltera_intestinalis	0.06	0.37	142	81	0.0214654	0.186024
s__Brotomerdimonas_butyrica	s__Faecalibacterium_sp._I3389	-0.11	-0.4	146	85	0.0222862	0.186024
s__Oscillibacter_sp._ER4	s__Solobacterium_moorei	0.32	-0.03	117	71	0.0220591	0.186024
s__Anthropogastromicrobium_aceti	s__Streptococcus_salivarius	-0.32	0.03	119	63	0.021711	0.186024
s__Methanobrevibacter_smithii	s__Clostridium_sp._D43t1_170807_H7	0.44	0.03	73	49	0.0212162	0.186024
s__Butyricicoccus_faecihominis	s__Brotolimicola_acetigignens	0.11	0.41	142	82	0.0217602	0.186024
s__Ruminococcus_gnavus	s__Prevotella_pectinovora	-0.41	-0.07	113	70	0.021103	0.186024
s__Bacteroides_ovatus	s__Prevotella_pectinovora	0.33	0.61	111	68	0.0214343	0.186024
s__Bacteroides_xylanisolvens	s__Prevotella_pectinovora	0.41	0.66	111	68	0.020771	0.186024
s__Butyricicoccus_sp._BIOML_A1	s__Faecalibacillus_sp._MSK20_93	0.11	0.47	110	53	0.0221549	0.186024
s__Bacteroides_caccae	s__Alistipes_onderdonkii	0.4	0.65	125	69	0.0212936	0.186024
s__Solobacterium_moorei	s__Collinsella_tanakaei	0.31	-0.04	116	70	0.0216347	0.186024
s__Bacteroides_xylanisolvens	s__Dorea_ammoniilytica	-0.16	-0.46	143	77	0.0210269	0.186024
s__Phocaeicola_vulgatus	s__Oribacterium_sp._oral_taxon_102	-0.27	0.04	142	84	0.0215644	0.186024
s__Phocea_massiliensis	s__Alistipes_communis	0.08	0.42	117	63	0.0214367	0.186024
s__Blautia_sp._OF03_15BH	s__Prevotella_sp._P5_64	-0.07	-0.45	78	56	0.0219988	0.186024
s__Ruminococcus_gnavus	s__Prevotella_stercorea	-0.47	-0.17	130	77	0.0223458	0.186055
s__Prevotella_stercorea	s__Phascolarctobacterium_faecium	-0.38	-0.02	101	60	0.022398	0.186055
s__Catenibacterium_mitsuokai	s__Dorea_formicigenerans	0.29	0.55	137	83	0.02249	0.186369
s__Bacteroides_caccae	s__Barnesiella_intestinihominis	0.36	0.63	107	67	0.0226917	0.187516
s__Ruminococcus_bromii	s__Dorea_sp._AM13_35	-0.33	0	127	74	0.0227374	0.187516
s__Fusicatenibacter_saccharivorans	s__Ruthenibacterium_lactatiformans	-0.34	-0.04	149	86	0.0231012	0.18837
s__Slackia_isoflavoniconvertens	s__Eggerthella_lenta	0.16	0.44	147	86	0.0230922	0.18837
s__Collinsella_aerofaciens	s__Brotomerdimonas_butyrica	0.12	0.41	147	85	0.0231149	0.18837
s__Anaerostipes_hadrus	s__Blautia_hansenii	0.15	0.43	149	86	0.0230612	0.18837
s__Faecalibacterium_sp._HTFF	s__Blautia_hansenii	-0.34	-0.04	149	85	0.0230005	0.18837
s__Holdemanella_porci	s__Oliverpabstia_intestinalis	0.21	0.49	138	84	0.0232492	0.18866
s__Eubacterium_ventriosum	s__Ruminococcus_sp._AF37_3AC	0.34	0	109	69	0.0233671	0.18866
s__Methanobrevibacter_smithii	s__Ruminococcus_sp._M6_2020	0.63	0.33	85	55	0.02337	0.18866
s__Faecalibacterium_prausnitzii	s__Faecalibacterium_sp._AF27_11BH	0.51	0.7	146	84	0.0233264	0.18866
s__Holdemanella_porci	s__Oscillibacter_sp._MCC667	-0.33	-0.58	138	84	0.0234309	0.18871
s__Blautia_sp._OF03_15BH	s__Prevotella_sp._Marseille_P4119	-0.07	-0.41	111	68	0.0236667	0.190163
s__Senegalimassilia_faecalis	s__Anaerotardibacter_sp._CLA_AA_M13	0.08	0.38	134	84	0.0238869	0.19104
s__Holdemanella_biformis	s__Bacteroides_fragilis	-0.2	-0.48	148	82	0.0238326	0.19104
s__Prevotella_stercorea	s__Adlercreutzia_equolifaciens	-0.22	-0.51	129	77	0.024051	0.191906
s__Holdemanella_sp._MSK_7_32	s__Bacteroides_fragilis	-0.16	-0.45	135	83	0.0242706	0.193209
s__Anaerostipes_hadrus	s__Blautia_glucerasea	0.08	0.37	149	86	0.0245786	0.193322
s__Anaerobutyricum_hallii	s__Oscillibacter_sp._MCC667	-0.26	-0.53	148	85	0.024622	0.193322
s__Oscillibacter_sp._ER4	s__Mediterraneibacter_glycyrrhizinilyticus	-0.3	0	145	86	0.0245334	0.193322
s__Pseudoflavonifractor_sp._MSJ_30	s__Barnesiella_intestinihominis	0.13	0.45	109	68	0.0245133	0.193322
s__Adlercreutzia_equolifaciens	s__Suilimivivens_aceti	-0.07	-0.37	147	86	0.0245878	0.193322
s__Pseudoflavonifractor_sp._MSJ_30	s__Alistipes_ihumii	0.14	0.48	105	62	0.02457	0.193322
s__Blautia_luti	s__Ruminococcus_bicirculans	-0.31	0	147	84	0.0246963	0.193464
s__Catenibacterium_mitsuokai	s__Mogibacterium_kristiansenii	0.51	0.24	134	82	0.024827	0.193968
s__Clostridium_sp._AM49_4BH	s__Clostridium_sp._AF43_10	0.05	0.39	94	67	0.0248735	0.193968
s__Blautia_faecis	s__Olsenella_uli	-0.47	-0.19	141	84	0.0253156	0.194288
s__Simiaoa_sunii	s__Oscillibacter_sp._MSJ_31	0.2	0.47	144	84	0.0252295	0.194288
s__Vescimonas_fastidiosa	s__Collinsella_sp._TF05_9AC	-0.12	-0.42	130	80	0.0253826	0.194288
s__Phocaeicola_vulgatus	s__Phocaeicola_massiliensis	0.41	0.64	141	78	0.0252	0.194288
s__Oliverpabstia_intestinalis	s__Bacteroides_xylanisolvens	-0.07	-0.37	143	78	0.0252153	0.194288
s__Faecalibacterium_sp._AF27_11BH	s__Butyricicoccus_faecihominis	0.06	0.36	144	84	0.0254229	0.194288
s__Faecalibacterium_sp._CLA_AA_H233	s__Prevotella_pectinovora	0.13	0.45	113	70	0.0252228	0.194288
s__Bifidobacterium_pseudocatenulatum	s__Suilimivivens_aceti	-0.1	-0.41	120	78	0.0253891	0.194288
s__Eubacterium_coprostanoligenes	s__Bilophila_wadsworthia	-0.1	-0.46	97	53	0.025146	0.194288
s__Anaerostipes_hadrus	s__Simiaoa_sunii	-0.07	-0.37	146	85	0.0256635	0.195231
s__Roseburia_hominis	s__Roseburia_sp._CLA_AA_H209	0.19	0.46	148	85	0.0259307	0.195231
s__Simiaoa_sunii	s__Ruminococcus_sp._M6_2020	0.16	0.44	145	85	0.0259437	0.195231
s__Oscillibacter_sp._ER4	s__Faecalibacterium_sp._I3389	0.07	0.36	145	85	0.0258597	0.195231
s__Phocaeicola_massiliensis	s__Prevotella_sp._Marseille_P4119	0.09	0.42	109	64	0.0256851	0.195231
s__Butyricicoccus_faecihominis	s__Anaerotignum_faecicola	0.27	-0.03	146	85	0.0258826	0.195231
s__Clostridium_sp._AF43_10	s__Turicibacter_sanguinis	-0.38	0.02	76	50	0.0259032	0.195231
s__Prevotella_sp._885	s__Bacteroides_ovatus	0.14	0.45	106	71	0.0260409	0.195534
s__Blautia_obeum	s__Prevotella_sp._P5_64	-0.09	-0.46	78	56	0.0261092	0.19562
s__Dorea_formicigenerans	s__Blautia_schinkii	0.2	0.47	149	86	0.0263496	0.196992
s__Collinsella_aerofaciens	s__Roseburia_faecis	-0.07	-0.36	149	86	0.0265061	0.197452
s__Blautia_obeum	s__Bacteroides_caccae	-0.21	-0.48	143	80	0.0266636	0.197452
s__Vescimonas_fastidiosa	s__Brotomerdimonas_butyrica	0.33	0.03	143	85	0.0267556	0.197452
s__Olsenella_uli	s__Adlercreutzia_equolifaciens	-0.32	-0.02	140	84	0.0267085	0.197452
s__Holdemanella_porci	s__Prevotella_pectinovora	-0.06	-0.39	110	70	0.0266138	0.197452
s__Blautia_faecicola	s__Phascolarctobacterium_faecium	-0.09	-0.42	115	64	0.0267098	0.197452
s__Extibacter_muris	s__Mogibacterium_kristiansenii	-0.22	-0.48	145	84	0.0272952	0.198453
s__Collinsella_aerofaciens	s__Roseburia_intestinalis	-0.07	-0.36	149	86	0.0271936	0.198453
s__Anaerostipes_hadrus	s__Anaerotardibacter_sp._CLA_AA_M13	0.06	0.36	138	84	0.0271159	0.198453
s__Eubacterium_sp._AF22_8LB	s__Faecalibacillus_sp._MSK20_93	-0.38	0.02	80	47	0.0272864	0.198453
s__Cyclospora_cayetanensis	s__Intestinimonas_sp._MSJ_38	0.25	0.51	147	86	0.0272179	0.198453
s__Ruminococcus_sp._Marseille_P6503	s__Ruminococcus_champanellensis	0.32	0.57	133	82	0.0270985	0.198453
s__Bifidobacterium_catenulatum	s__Suilimivivens_aceti	-0.08	-0.43	93	59	0.0270926	0.198453
s__Blautia_schinkii	s__Blautia_sp._MSK_20_85	0.07	0.37	142	84	0.0275464	0.199857
s__Blautia_schinkii	s__Blautia_sp._MCC283	0.12	0.41	147	86	0.0276237	0.199996
s__Paratractidigestivibacter_faecalis	s__Romboutsia_timonensis	0.32	0	117	71	0.0277625	0.200579
s__Blautia_wexlerae	s__Methanobrevibacter_smithii	-0.49	-0.15	85	55	0.029146	0.202888
s__Oliverpabstia_intestinalis	s__Oscillibacter_sp._ER4	-0.18	-0.45	145	85	0.0289273	0.202888
s__Mogibacterium_kristiansenii	s__Senegalimassilia_anaerobia	0.25	0.51	143	83	0.0284431	0.202888
s__Ruminococcus_torques	s__Ruthenibacterium_lactatiformans	-0.28	0.02	149	86	0.0291621	0.202888
s__Butyrivibrio_crossotus	s__Simiaoa_sunii	0.17	0.45	144	84	0.0294392	0.202888
s__Roseburia_hominis	s__Eggerthella_lenta	-0.12	-0.4	149	86	0.0286159	0.202888
s__Ellagibacter_isourolithinifaciens	s__Alistipes_putredinis	-0.3	0.04	119	63	0.0287522	0.202888
s__Simiaoa_sunii	s__Collinsella_sp._TF05_9AC	-0.09	-0.39	132	80	0.0293018	0.202888
s__Fusicatenibacter_saccharivorans	s__Brotomerdimonas_butyrica	-0.36	-0.07	147	85	0.0282274	0.202888
s__Collinsella_bouchesdurhonensis	s__Blautia_sp._Marseille_P3087	0.29	-0.01	138	84	0.0289683	0.202888
s__Anaerostipes_hadrus	s__Megasphaera_elsdenii	-0.21	-0.49	121	74	0.0293303	0.202888
s__Parolsenella_catena	s__Megasphaera_elsdenii	0.43	0.13	112	74	0.0293476	0.202888
s__Faecalibacterium_sp._CLA_AA_H233	s__Bacteroides_xylanisolvens	0.07	0.37	144	78	0.0285368	0.202888
s__Blautia_schinkii	s__Oscillibacter_sp._MCC667	-0.25	-0.51	148	85	0.029435	0.202888
s__Blautia_obeum	s__Brotolimicola_acetigignens	-0.17	-0.44	144	82	0.02936	0.202888
s__Bacteroides_caccae	s__Prevotella_pectinovora	0.16	0.46	110	69	0.0284706	0.202888
s__Holdemanella_sp._MSK_7_32	s__Collinsella_tanakaei	0.29	-0.01	133	83	0.0290547	0.202888
s__Cyclospora_cayetanensis	s__Phocea_massiliensis	0.23	0.49	147	86	0.0289013	0.202888
s__Bacteroides_fragilis	s__Phocea_massiliensis	0.11	0.39	147	84	0.0292971	0.202888
s__Negativibacillus_massiliensis	s__Intestinimonas_sp._MSJ_38	0.19	0.47	132	79	0.0291319	0.202888
s__Slackia_isoflavoniconvertens	s__Suilimivivens_aceti	-0.07	-0.36	147	86	0.0283189	0.202888
s__Phascolarctobacterium_sp._Marseille_Q4147	s__Prevotella_sp._P5_64	0.16	0.51	75	56	0.0284107	0.202888
s__Phocaeicola_massiliensis	s__Prevotella_sp._P5_64	0.11	0.47	78	55	0.0294319	0.202888
s__Dorea_formicigenerans	s__Bacteroides_xylanisolvens	-0.25	-0.51	144	79	0.0295865	0.203294
s__Ruminococcus_bicirculans	s__Intestinimonas_sp._MSJ_38	0.11	0.39	145	84	0.0296162	0.203294
s__Oliverpabstia_intestinalis	s__Bacteroides_stercoris	-0.13	-0.42	144	76	0.0301177	0.206106
s__Pseudoflavonifractor_sp._MSJ_30	s__Streptococcus_salivarius	-0.42	-0.66	119	63	0.0301458	0.206106
s__Ruminococcus_callidus	s__Coprococcus_eutactus	0.23	0.49	146	86	0.0306131	0.207973
s__Prevotella_hominis	s__Bacteroides_xylanisolvens	0.3	0.57	111	68	0.0307317	0.207973
s__Faecalibacterium_prausnitzii	s__Faecalibacterium_sp._I3389	0.16	0.43	148	85	0.0308421	0.207973
s__Lentihominibacter_faecis	s__Faecalibacterium_sp._I3389	-0.13	-0.4	147	85	0.030497	0.207973
s__Phascolarctobacterium_sp._Marseille_Q4147	s__Negativibacillus_massiliensis	0.14	0.45	109	66	0.0308091	0.207973
s__Olsenella_uli	s__Jingyaoa_shaoxingensis	0.07	0.36	141	84	0.0307063	0.207973
s__Clostridium_sp._1001270H_150608_G6	s__Dorea_sp._AF24_7LB	-0.41	-0.06	90	57	0.030582	0.207973
s__Lachnoclostridium_sp._210928_DFI_6_3	s__Dorea_sp._NSJ_36	-0.08	-0.37	136	77	0.0309232	0.208111
s__Prevotella_stercorea	s__Bacteroides_fragilis	0.12	0.41	130	76	0.0311006	0.208562
s__Oscillibacter_valericigenes	s__Blautia_sp._MSK20_18	-0.42	-0.15	146	86	0.0311115	0.208562
s__Blautia_glucerasea	s__Desulfovibrio_piger	-0.44	-0.14	123	73	0.0312246	0.208913
s__Holdemanella_porci	s__Phascolarctobacterium_sp._Marseille_Q4147	-0.07	-0.38	116	71	0.0312861	0.208918
s__Ellagibacter_isourolithinifaciens	s__Bacteroides_caccae	-0.09	-0.38	135	80	0.031403	0.209293
s__Phascolarctobacterium_sp._Marseille_Q4147	s__Bacteroides_ovatus	0.13	0.44	116	69	0.0315075	0.209582
s__Senegalimassilia_anaerobia	s__Collinsella_sp._TF05_9AC	0.22	0.49	132	80	0.03159	0.209726
s__Lachnospira_eligens	s__Roseburia_sp._CLA_AA_H209	0.28	0.53	148	85	0.0317805	0.210584
s__Oscillibacter_valericigenes	s__Simiaoa_sunii	0.16	0.43	146	85	0.0320628	0.211234
s__Cyclospora_cayetanensis	s__Holdemanella_sp._MSK_7_32	-0.22	-0.49	135	85	0.0320172	0.211234
s__Slackia_isoflavoniconvertens	s__Holdemanella_sp._MSK_7_32	0.25	0.5	134	85	0.0319817	0.211234
s__Bifidobacterium_catenulatum	s__Bifidobacterium_pseudocatenulatum	0.69	0.84	87	58	0.0324016	0.212651
s__Prevotella_sp._Marseille_P4119	s__Clostridium_sp._AF23_8	0.41	0.07	97	59	0.0324002	0.212651
s__Holdemanella_biformis	s__Ruminococcus_sp._210702_SL_1_03	-0.2	-0.47	139	81	0.0326184	0.213666
s__Blautia_obeum	s__Coprococcus_eutactus	-0.08	-0.36	149	86	0.033763	0.213915
s__Anaerotardibacter_sp._CLA_AA_M13	s__Eggerthella_lenta	0.3	0.54	138	84	0.0333952	0.213915
s__Bacteroides_caccae	s__Klebsiella_pneumoniae	0.12	0.4	143	79	0.0328725	0.213915
s__Mogibacterium_kristiansenii	s__Parabacteroides_merdae	-0.3	0	141	81	0.0334054	0.213915
s__Anthropogastromicrobium_aceti	s__Collinsella_sp._TF05_9AC	-0.08	-0.37	132	80	0.0337761	0.213915
s__Blautia_faecis	s__Ruminococcus_sp._210702_SL_1_03	-0.24	-0.49	139	83	0.0333593	0.213915
s__Kineothrix_sp._MSJ_39	s__Ruminococcus_sp._210702_SL_1_03	0.11	0.39	139	83	0.0331116	0.213915
s__Eggerthella_lenta	s__Blautia_hansenii	0.38	0.11	149	86	0.0334183	0.213915
s__Phascolarctobacterium_succinatutens	s__Faecalibacterium_sp._CLA_AA_H233	0.2	0.49	121	71	0.0333626	0.213915
s__Vescimonas_fastidiosa	s__Oscillibacter_sp._MCC667	0.7	0.83	144	85	0.0327967	0.213915
s__Pseudoflavonifractor_sp._MSJ_30	s__Oscillibacter_sp._MCC667	0.61	0.76	148	85	0.033507	0.213915
s__Mogibacterium_kristiansenii	s__Faecalibacterium_sp._AF27_11BH	-0.32	-0.03	142	83	0.0335253	0.213915
s__Bifidobacterium_adolescentis	s__Waltera_sp._CLA_AA_H273	-0.34	-0.02	105	67	0.0336064	0.213915
s__Oscillibacter_sp._MCC667	s__Prevotella_pectinovora	0.13	0.43	113	70	0.0334266	0.213915
s__Faecalibacillus_intestinalis	s__Clostridium_spiroforme	0.34	0.03	125	71	0.0333437	0.213915
s__Clostridium_sp._BIOML_A1	s__Clostridium_sp._AF36_4	0.08	0.39	125	70	0.0332807	0.213915
s__Flavonifractor_plautii	s__Intestinimonas_butyriciproducens	0.43	0.64	149	86	0.0336135	0.213915
s__Dorea_longicatena	s__Oribacterium_sp._oral_taxon_102	-0.11	-0.39	143	84	0.0337538	0.213915
s__Olsenella_uli	s__Ruminococcus_sp._M6_2020	0.34	0.06	141	84	0.0338415	0.213936
s__Oscillibacter_sp._ER4	s__Ruminococcus_sp._M6_2020	0.38	0.6	145	86	0.0339187	0.21403
s__Blautia_glucerasea	s__Prevotella_sp._885	-0.24	-0.52	107	73	0.0340257	0.214312
s__Lachnospira_eligens	s__Roseburia_sp._CLA_AA_H204	0.17	0.44	140	82	0.0341837	0.214914
s__Vescimonas_fastidiosa	s__Dorea_sp._AF36_15AT	-0.2	-0.46	144	84	0.0343528	0.214996
s__Collinsella_sp._TF05_9AC	s__Faecalibacterium_sp._I3389	-0.09	-0.38	133	80	0.0343097	0.214996
s__Catenibacterium_mitsuokai	s__Eubacterium_sp._AF22_8LB	0.44	0.14	105	75	0.0345094	0.214996
s__Dorea_sp._AF36_15AT	s__Clostridium_sp._AF37_5	-0.09	-0.39	133	72	0.0345004	0.214996
s__Blautia_hansenii	s__Dorea_ammoniilytica	0.29	0.01	148	84	0.0344573	0.214996
s__Prevotella_copri	s__Catenibacterium_mitsuokai	0.41	0.13	130	80	0.0347152	0.215112
s__Blautia_glucerasea	s__Adlercreutzia_equolifaciens	0.11	0.38	147	86	0.0347782	0.215112
s__Dorea_longicatena	s__Clostridium_sp._AF36_4	-0.41	-0.13	132	78	0.0347781	0.215112
s__Ruminococcus_callidus	s__Clostridium_sp._OM08_29	0.2	0.5	103	69	0.0346012	0.215112
s__Faecalibacillus_intestinalis	s__Phascolarctobacterium_faecium	0.31	-0.01	114	64	0.0349505	0.21579
s__Oscillibacter_sp._ER4	s__Waltera_intestinalis	0.16	0.43	142	81	0.0351547	0.216661
s__Blautia_obeum	s__Oscillibacter_sp._MCC667	-0.45	-0.65	148	85	0.0352765	0.217023
s__Ruminococcus_callidus	s__Intestinimonas_sp._MSJ_38	0.1	0.38	145	86	0.0354161	0.217493
s__Dorea_longicatena	s__Bacteriophage_sp.	-0.36	-0.05	120	69	0.0357628	0.21923
s__Dorea_longicatena	s__Schaalia_odontolytica	0.32	0.03	137	81	0.0360022	0.220305
s__Anaerostipes_hadrus	s__Collinsella_bouchesdurhonensis	-0.33	-0.04	138	84	0.0362085	0.220391
s__Collinsella_aerofaciens	s__Phascolarctobacterium_sp._Marseille_Q4147	-0.11	-0.41	118	71	0.0361883	0.220391
s__Roseburia_intestinalis	s__Ruminococcus_sp._210702_SL_1_03	-0.28	0	139	83	0.0361605	0.220391
s__Alistipes_putredinis	s__Faecalibacterium_sp._AF27_11BH	0.31	-0.02	122	61	0.0363993	0.221161
s__Oliverpabstia_intestinalis	s__Blautia_stercoris	0.3	0.02	148	85	0.036999	0.221313
s__Anthropogastromicrobium_aceti	s__Prevotellamassilia_timonensis	0.19	0.48	117	70	0.0368538	0.221313
s__Butyrivibrio_crossotus	s__Klebsiella_pneumoniae	0.15	0.41	147	85	0.0368563	0.221313
s__Blautia_faecicola	s__Eubacterium_sp._AF22_8LB	0.15	0.44	112	76	0.0366542	0.221313
s__Simiaoa_sunii	s__Yeguia_hominis	0.1	0.37	143	85	0.0370678	0.221313
s__Ruminococcus_gnavus	s__Mediterraneibacter_glycyrrhizinilyticus	0.29	0.01	149	86	0.0366049	0.221313
s__Holdemanella_biformis	s__Dysosmobacter_sp._BX15	-0.24	-0.49	145	83	0.0370618	0.221313
s__Streptococcus_salivarius	s__Qingrenia_yutianensis	-0.24	-0.53	115	59	0.0370078	0.221313
s__Bacteroides_fragilis	s__Prevotella_sp._P4_67	0.31	0.61	83	52	0.0366468	0.221313
s__Oscillibacter_sp._MCC667	s__Bacteriophage_sp.	0.28	0.55	119	69	0.0367848	0.221313
s__Roseburia_intestinalis	s__Faecalibacterium_sp._HTFF	0.28	0	149	85	0.0372036	0.221483
s__Ruminococcus_flavefaciens	s__Holdemanella_sp._MSK_7_32	-0.22	-0.48	134	85	0.0373539	0.221483
s__Oliverpabstia_intestinalis	s__Pseudoflavonifractor_sp._MSJ_30	-0.28	-0.52	147	85	0.0372523	0.221483
s__Butyrivibrio_crossotus	s__Ruminococcus_sp._210702_SL_1_03	0.21	0.47	138	82	0.0373459	0.221483
s__Eubacterium_coprostanoligenes	s__Prevotella_hominis	0.33	0.02	108	72	0.0374524	0.221685
s__Roseburia_inulinivorans	s__Ruminococcus_sp._210702_SL_1_03	-0.36	-0.08	139	83	0.0377106	0.222829
s__Blautia_stercoris	s__Pseudoflavonifractor_phocaeensis	-0.37	-0.1	149	86	0.0378211	0.223099
s__Blautia_massiliensis	s__Ruminococcus_champanellensis	-0.4	-0.13	142	84	0.0379486	0.223468
s__Simiaoa_sunii	s__Mitsuokella_jalaludinii	0.14	0.42	128	76	0.0385134	0.22463
s__Simiaoa_sunii	s__Dorea_sp._AF36_15AT	-0.26	-0.51	145	83	0.0385546	0.22463
s__Bacteroides_thetaiotaomicron	s__Oscillibacter_sp._MCC667	0.21	0.46	146	80	0.0382684	0.22463
s__Ruminococcus_sp._210702_SL_1_03	s__Oscillibacter_sp._MCC667	0.38	0.6	139	82	0.0384586	0.22463
s__Roseburia_inulinivorans	s__Butyricicoccus_faecihominis	0.11	0.38	147	86	0.0388069	0.22463
s__Clostridium_sp._1001271B_151109_B4	s__Clostridium_sp._D43t1_170807_H7	0.86	0.75	104	59	0.0388644	0.22463
s__Bacteroides_stercoris	s__Negativibacillus_massiliensis	0.1	0.39	132	72	0.0385829	0.22463
s__Prevotella_copri	s__Blautia_ammoniilytica	-0.13	-0.4	139	83	0.0387393	0.22463
s__Simiaoa_sunii	s__Dorea_ammoniilytica	-0.19	-0.45	145	83	0.0386344	0.22463
s__Butyrivibrio_crossotus	s__Dorea_sp._NSJ_36	-0.09	-0.37	139	79	0.0387917	0.22463
s__Mitsuokella_jalaludinii	s__Prevotella_sp._P5_64	0.17	0.5	72	56	0.03852	0.22463
s__Veillonella_parvula	s__Dorea_sp._AM10_31	0.33	0.05	133	84	0.0392321	0.226374
s__Collinsella_aerofaciens	s__Roseburia_hominis	-0.27	-0.51	149	86	0.0395373	0.227533
s__Oscillibacter_sp._ER4	s__Ruminococcus_sp._Marseille_P6503	0.21	0.47	137	84	0.0395652	0.227533
s__Collinsella_aerofaciens	s__Ruminococcus_bicirculans	-0.1	-0.37	147	84	0.0397033	0.227628
s__Pseudoflavonifractor_sp._MSJ_30	s__Bacteroides_fragilis	0.19	0.44	148	84	0.0397142	0.227628
s__Clostridium_sp._1001270H_150608_G6	s__Dorea_sp._AM13_35	-0.41	-0.07	83	53	0.0401762	0.229894
s__Faecalibacillus_sp._MSK20_93	s__Ruminococcus_champanellensis	-0.12	-0.45	106	52	0.0403518	0.230132
s__Dorea_sp._AF36_15AT	s__Dorea_sp._AM13_35	0.22	0.49	127	73	0.0402995	0.230132
s__Oscillibacter_sp._ER4	s__Phascolarctobacterium_sp._Marseille_Q4147	0.24	0.51	118	71	0.040728	0.231128
s__Blautia_massiliensis	s__Alistipes_shahii	-0.17	-0.47	120	57	0.0406779	0.231128
s__Blautia_stercoris	s__Pseudoflavonifractor_capillosus	-0.31	-0.04	149	86	0.040632	0.231128
s__Dorea_sp._AF36_15AT	s__Oscillibacter_sp._MCC667	-0.23	-0.48	148	84	0.0408011	0.231162
s__Oscillibacter_sp._MCC667	s__Phocea_massiliensis	0.37	0.58	147	85	0.040875	0.231199
s__Prevotella_hominis	s__Anthropogastromicrobium_aceti	0.13	0.42	111	72	0.0412826	0.232859
s__Faecalibacillus_intestinalis	s__Faecalibacillus_sp._H12	0.79	0.6	97	44	0.0413039	0.232859
s__Butyrivibrio_crossotus	s__Oscillibacter_sp._MCC667	0.28	0.52	146	85	0.0414892	0.232884
s__Blautia_obeum	s__Porcipelethomonas_ammoniilytica	-0.11	-0.38	134	81	0.0413948	0.232884
s__Phascolarctobacterium_sp._Marseille_Q4147	s__Schaalia_odontolytica	-0.1	-0.4	111	67	0.0415115	0.232884
s__Faecalibacterium_prausnitzii	s__Roseburia_faecis	0.49	0.25	149	86	0.041631	0.233174
s__Blautia_faecis	s__Blautia_glucerasea	0.38	0.59	149	86	0.0420731	0.234505
s__Roseburia_inulinivorans	s__Collinsella_bouchesdurhonensis	-0.1	-0.37	138	84	0.0420347	0.234505
s__Cyclospora_cayetanensis	s__Ruminococcus_sp._210702_SL_1_03	0.28	0.52	139	83	0.0420502	0.234505
s__Ruminococcus_flavefaciens	s__Flavonifractor_plautii	0.13	0.39	147	86	0.0422478	0.234718
s__Parabacteroides_distasonis	s__Phocea_massiliensis	0.12	0.39	146	81	0.0422068	0.234718
s__Holdemanella_porci	s__Eggerthella_lenta	0.08	0.35	138	84	0.0424015	0.235192
s__Slackia_isoflavoniconvertens	s__Roseburia_hominis	-0.12	-0.38	147	86	0.0425392	0.235197
s__Oliverpabstia_intestinalis	s__Yeguia_hominis	-0.22	-0.46	145	85	0.0424966	0.235197
s__Senegalimassilia_anaerobia	s__Roseburia_hominis	-0.1	-0.37	144	85	0.042728	0.235483
s__Bacteroides_stercoris	s__Bacteroides_thetaiotaomicron	0.38	0.6	144	76	0.0426633	0.235483
s__Ruminococcus_callidus	s__Vescimonas_fastidiosa	0.17	0.42	143	86	0.0431024	0.236397
s__Dorea_formicigenerans	s__Klebsiella_pneumoniae	-0.17	-0.42	149	85	0.0434824	0.236397
s__Prevotella_copri	s__Desulfovibrio_piger	0.35	0.06	119	72	0.0432384	0.236397
s__Roseburia_intestinalis	s__Ruminococcus_sp._M6_2020	-0.32	-0.05	148	86	0.0433408	0.236397
s__Lentihominibacter_faecis	s__Clostridium_sp._1001271B_151109_B4	0.31	0	118	64	0.0434209	0.236397
s__Methanobrevibacter_smithii	s__Blautia_sp._MSJ_19	-0.37	-0.02	85	55	0.0434733	0.236397
s__Roseburia_sp._CLA_AA_H209	s__Faecalibacterium_sp._AF27_11BH	0.1	0.37	145	84	0.0430232	0.236397
s__Brotolimicola_acetigignens	s__Clostridium_sp._AM49_4BH	0.15	0.41	137	79	0.0435124	0.236397
s__Dysosmobacter_sp._BX15	s__Phocea_massiliensis	0.37	0.59	145	85	0.0433257	0.236397
s__Yeguia_hominis	s__Suilimivivens_aceti	0.15	0.41	146	86	0.0437443	0.237282
s__Holdemanella_porci	s__Slackia_isoflavoniconvertens	0.34	0.57	138	84	0.044345	0.237363
s__Mogibacterium_kristiansenii	s__Bacteroides_uniformis	-0.43	-0.17	141	81	0.0447945	0.237363
s__Oscillibacter_sp._ER4	s__Prevotella_sp._885	0.21	0.48	106	73	0.044786	0.237363
s__Extibacter_muris	s__Roseburia_sp._BX1005	0.14	0.4	149	85	0.044717	0.237363
s__Dorea_formicigenerans	s__Simiaoa_sunii	-0.19	-0.44	146	85	0.0440459	0.237363
s__Oliverpabstia_intestinalis	s__Bacteroides_ovatus	-0.11	-0.38	144	78	0.0441107	0.237363
s__Ruminococcus_gnavus	s__Blautia_sp._MSK20_18	0.29	0.02	146	86	0.0440762	0.237363
s__Vescimonas_fastidiosa	s__Bacteroides_thetaiotaomicron	0.1	0.37	143	81	0.0442466	0.237363
s__Oscillibacter_sp._ER4	s__Faecalibacterium_sp._CLA_AA_H233	0.11	0.38	145	85	0.0440103	0.237363
s__Lentihominibacter_faecis	s__Clostridium_sp._D43t1_170807_H7	0.37	0.08	115	69	0.0444366	0.237363
s__Lachnospira_eligens	s__Clostridium_sp._AM49_4BH	0.12	0.38	140	83	0.0446187	0.237363
s__Holdemanella_sp._MSK_7_32	s__Phocea_massiliensis	-0.2	-0.46	134	85	0.0444018	0.237363
s__Ruminococcus_sp._Marseille_P6503	s__Phocea_massiliensis	0.36	0.58	138	84	0.0447906	0.237363
s__Blautia_luti	s__Suilimivivens_aceti	-0.09	-0.35	148	86	0.0446166	0.237363
s__Oscillibacter_sp._MSJ_31	s__Alistipes_communis	0.11	0.41	117	63	0.0438616	0.237363
s__Gallintestinimicrobium_propionicum	s__Terrisporobacter_mayombei	-0.29	-0.01	133	80	0.0449572	0.237858
s__Prevotella_sp._885	s__Oscillibacter_sp._MCC667	0.12	0.4	107	73	0.0452987	0.239297
s__Clostridium_sp._AM42_36	s__Turicibacter_sanguinis	-0.11	-0.46	76	49	0.0453687	0.239299
s__Oscillibacter_sp._MSJ_31	s__Blautia_schinkii	-0.22	-0.46	147	85	0.0455633	0.239957
s__Ruminococcus_gnavus	s__Olsenella_uli	-0.37	-0.11	141	84	0.0458741	0.240685
s__Coprococcus_comes	s__Brotomerdimonas_butyrica	-0.28	-0.01	147	85	0.045922	0.240685
s__Phocaeicola_massiliensis	s__Alistipes_shahii	0.43	0.13	116	55	0.0459814	0.240685
s__Dorea_sp._AF36_15AT	s__Dorea_sp._AM10_31	0.13	0.39	139	83	0.0459546	0.240685
s__Methanobrevibacter_smithii	s__Prevotella_hominis	-0.15	-0.49	72	51	0.0463318	0.241102
s__Vescimonas_coprocola	s__Ruminococcus_sp._NSJ_71	0.19	0.45	136	80	0.0472891	0.241102
s__Lachnoclostridium_sp._210928_DFI_6_3	s__Prevotellamassilia_timonensis	0.15	0.44	114	67	0.0471871	0.241102
s__Roseburia_intestinalis	s__Vescimonas_fastidiosa	-0.34	-0.08	144	86	0.0470777	0.241102
s__Anaerobutyricum_hallii	s__Holdemanella_sp._MSK_7_32	0.14	0.4	135	85	0.0464069	0.241102
s__Catenibacterium_mitsuokai	s__Adlercreutzia_equolifaciens	-0.36	-0.1	136	83	0.0469306	0.241102
s__Oscillibacter_valericigenes	s__Blautia_sp._MSJ_36	-0.1	-0.36	148	86	0.0462308	0.241102
s__Eggerthella_lenta	s__Oscillibacter_sp._MCC667	-0.27	-0.5	148	85	0.0461644	0.241102
s__Flavonifractor_plautii	s__Porcipelethomonas_ammoniilytica	0.23	0.47	134	81	0.0470326	0.241102
s__Bacteroides_thetaiotaomicron	s__Waltera_sp._CLA_AA_H273	0.13	0.39	142	80	0.0465402	0.241102
s__Oscillibacter_sp._ER4	s__Prevotella_pectinovora	0.24	0.51	112	70	0.047216	0.241102
s__Prevotella_copri	s__Dysosmobacter_sp._BX15	0.15	0.41	136	83	0.0472014	0.241102
s__Gemmiger_formicilis	s__Clostridium_sp._AF37_5	-0.29	0	133	74	0.0469469	0.241102
s__Mediterraneibacter_sp._NSJ_151	s__Ruminococcus_champanellensis	-0.14	-0.4	141	83	0.0473231	0.241102
s__Pseudoflavonifractor_sp._MSJ_30	s__Suilimivivens_aceti	0.23	0.47	148	86	0.0470378	0.241102
s__Butyricicoccus_sp._BIOML_A1	s__Terrisporobacter_mayombei	-0.33	-0.05	132	78	0.0464835	0.241102
s__Faecalibacterium_sp._I3389	s__Dorea_sp._OM07_5	-0.09	-0.36	136	79	0.0467378	0.241102
s__Blautia_faecis	s__Parolsenella_massiliensis	-0.33	-0.04	118	77	0.0467484	0.241102
s__Roseburia_faecis	s__Oscillibacter_valericigenes	-0.28	-0.02	149	86	0.0473968	0.241121
s__Bacteroides_uniformis	s__Phocea_massiliensis	0.11	0.37	144	83	0.0474955	0.241182
s__Collinsella_sp._TF05_9AC	s__Prevotella_sp._P5_64	-0.11	-0.44	78	56	0.047549	0.241182
s__Bifidobacterium_longum	s__Oribacterium_sp._oral_taxon_102	-0.14	-0.4	133	82	0.0479488	0.242851
s__Blautia_wexlerae	s__Holdemanella_porci	0.23	0.47	138	84	0.0487288	0.242867
s__Holdemanella_biformis	s__Simiaoa_sunii	-0.12	-0.37	145	83	0.0481689	0.242867
s__Slackia_isoflavoniconvertens	s__Senegalimassilia_faecalis	0.36	0.57	137	85	0.0480553	0.242867
s__Holdemanella_biformis	s__Blautia_schinkii	0.21	0.45	148	84	0.0483587	0.242867
s__Olsenella_uli	s__Mitsuokella_jalaludinii	0.36	0.09	126	76	0.0485182	0.242867
s__Blautia_luti	s__Megasphaera_elsdenii	-0.09	-0.37	121	74	0.0483442	0.242867
s__Dorea_formicigenerans	s__Waltera_intestinalis	-0.16	-0.42	144	81	0.0485729	0.242867
s__Vescimonas_coprocola	s__Phocea_massiliensis	0.34	0.56	147	86	0.048671	0.242867
s__Oscillibacter_sp._MCC667	s__Intestinimonas_sp._MSJ_38	0.55	0.71	147	85	0.0485308	0.242867
s__Streptococcus_salivarius	s__Ruminococcus_champanellensis	-0.32	-0.57	114	61	0.0485131	0.242867
s__Mogibacterium_kristiansenii	s__Parolsenella_massiliensis	0.41	0.14	118	76	0.0485961	0.242867
s__Lentihominibacter_faecis	s__Faecalibacterium_sp._AF27_11BH	-0.26	-0.49	145	84	0.0488246	0.242993
s__Anaerobutyricum_hallii	s__Vescimonas_coprocola	-0.21	-0.45	148	86	0.0491313	0.244165
s__Oscillibacter_valericigenes	s__Streptococcus_salivarius	-0.45	-0.67	120	63	0.0492155	0.244231
s__Bifidobacterium_adolescentis	s__Dysosmobacter_sp._BX15	-0.12	-0.41	104	67	0.0494063	0.244825
s__Phocea_massiliensis	s__Suilimivivens_aceti	0.14	0.39	147	86	0.0497084	0.245967
s__Mediterraneibacter_sp._NSJ_151	s__Blautia_schinkii	0.14	0.39	148	85	0.0498536	0.246331
s__Ruminococcus_bicirculans	s__Brotolimicola_acetigignens	0.39	0.14	142	80	0.0500506	0.246801
s__Roseburia_faecis	s__Waltera_sp._CLA_AA_H273	0.14	0.4	144	84	0.0500921	0.246801
s__Mitsuokella_jalaludinii	s__Clostridium_sp._AF23_8	0.15	0.44	106	62	0.0506499	0.249192
s__Clostridium_sp._AM49_4BH	s__Bilophila_wadsworthia	-0.16	-0.46	100	55	0.0507345	0.249251
s__Holdemanella_sp._MSK_7_32	s__Ruminococcus_sp._M6_2020	-0.12	-0.38	135	85	0.0509753	0.249981
s__Ruminococcus_flavefaciens	s__Blautia_sp._MCC283	-0.09	-0.35	145	86	0.0510285	0.249981
s__Oscillibacter_sp._ER4	s__Vescimonas_coprocola	0.54	0.7	145	86	0.0513373	0.251137
s__Prevotella_hominis	s__Lachnoclostridium_sp._210928_DFI_6_3	0.12	0.4	109	70	0.0514256	0.251211
s__Roseburia_intestinalis	s__Vescimonas_coprocola	-0.33	-0.07	148	86	0.0515503	0.251345
s__Phascolarctobacterium_sp._Marseille_Q4147	s__Bacteroides_xylanisolvens	0.23	0.49	116	69	0.0515991	0.251345
s__Butyrivibrio_crossotus	s__Clostridium_sp._AF37_5	0.44	0.18	132	73	0.0516784	0.251375
s__Ruminococcus_flavefaciens	s__Phocea_massiliensis	0.26	0.49	145	86	0.0517949	0.251586
s__Collinsella_aerofaciens	s__Blautia_wexlerae	0.27	0.5	149	86	0.0525657	0.254397
s__Fusicatenibacter_saccharivorans	s__Oliverpabstia_intestinalis	0.36	0.11	148	85	0.053012	0.254397
s__Holdemanella_biformis	s__Oliverpabstia_intestinalis	0.2	0.44	147	84	0.0527961	0.254397
s__Paratractidigestivibacter_faecalis	s__Olsenella_uli	0.88	0.81	128	78	0.0531439	0.254397
s__Holdemanella_porci	s__Bacteroides_ovatus	-0.16	-0.42	134	77	0.0532364	0.254397
s__Oscillibacter_sp._ER4	s__Blautia_schinkii	-0.18	-0.42	145	86	0.0532917	0.254397
s__Pseudoflavonifractor_sp._MSJ_30	s__Blautia_sp._MSK20_18	-0.39	-0.15	146	86	0.0532456	0.254397
s__Phascolarctobacterium_sp._Marseille_Q4147	s__Adlercreutzia_equolifaciens	-0.19	-0.45	117	71	0.0529518	0.254397
s__Vescimonas_fastidiosa	s__Ruminococcus_sp._210702_SL_1_03	0.43	0.63	138	83	0.0526091	0.254397
s__Blautia_sp._Marseille_P3087	s__Oscillibacter_sp._MCC667	-0.1	-0.35	148	85	0.053143	0.254397
s__Ruminococcus_flavefaciens	s__Yeguia_hominis	0.54	0.71	144	86	0.0533353	0.254397
s__Bacteroides_stercoris	s__Intestinimonas_sp._MSJ_38	0.21	0.45	143	77	0.0527297	0.254397
s__Collinsella_sp._TF05_9AC	s__Dorea_ammoniilytica	0.11	0.37	133	80	0.052483	0.254397
s__Coprococcus_eutactus	s__Megasphaera_elsdenii	0.11	0.39	121	74	0.0535013	0.254483
s__Collinsella_sp._TF05_9AC	s__Intestinimonas_sp._MSJ_38	-0.12	-0.38	133	80	0.0534702	0.254483
s__Phascolarctobacterium_sp._Marseille_Q4147	s__Oscillibacter_sp._MCC667	0.22	0.48	118	71	0.0536532	0.254853
s__Ruminococcus_sp._Marseille_P6503	s__Ruminococcus_sp._M6_2020	0.36	0.57	138	84	0.053777	0.255089
s__Flavonifractor_plautii	s__Blautia_sp._Marseille_P3087	-0.18	-0.42	148	86	0.0541933	0.256004
s__Collinsella_aerofaciens	s__Clostridium_sp._AF37_5	-0.43	-0.17	133	74	0.0540591	0.256004
s__Ruminococcus_sp._Marseille_P6503	s__Alistipes_ihumii	0.36	0.06	101	61	0.05416	0.256004
s__Paraprevotella_clara	s__Dorea_sp._AF24_7LB	-0.15	-0.43	104	65	0.0545792	0.257473
s__Parolsenella_catena	s__Absicoccus_porci	0.5	0.23	85	68	0.0550917	0.259491
s__Simiaoa_sunii	s__Dorea_sp._NSJ_36	-0.14	-0.4	138	80	0.0551579	0.259491
s__Holdemanella_biformis	s__Cyclospora_cayetanensis	-0.26	-0.49	148	84	0.0552349	0.259498
s__Blautia_wexlerae	s__Blautia_schinkii	0.21	0.44	149	86	0.0554355	0.259751
s__Lachnospira_eligens	s__Faecalibacterium_sp._Marseille_Q4896	0.26	0.49	147	80	0.0554397	0.259751
s__Collinsella_aerofaciens	s__Blautia_massiliensis	0.31	0.53	148	86	0.0559909	0.261578
s__Coprococcus_catus	s__Ruminococcus_sp._FMBCY1	-0.15	-0.44	103	58	0.056198	0.261578
s__Oscillibacter_valericigenes	s__Ruminococcus_sp._Marseille_P6503	0.49	0.66	138	84	0.0562747	0.261578
s__Anaerobutyricum_hallii	s__Waltera_intestinalis	-0.11	-0.36	144	81	0.0562445	0.261578
s__Roseburia_intestinalis	s__Faecalibacillus_sp._MSK20_93	0.21	0.49	110	54	0.0562861	0.261578
s__Butyrivibrio_crossotus	s__Faecalibacillus_sp._MSK20_93	-0.17	-0.46	110	53	0.0560117	0.261578
s__Ruminococcus_bromii	s__Coprococcus_comes	-0.14	-0.38	148	86	0.0571211	0.265101
s__Fusicatenibacter_saccharivorans	s__Eubacterium_ramulus	0.44	0.2	149	86	0.0576811	0.265991
s__Anaerostipes_hadrus	s__Olsenella_uli	-0.42	-0.18	141	84	0.0576871	0.265991
s__Prevotella_copri	s__Vescimonas_fastidiosa	0.2	0.44	136	83	0.0576135	0.265991
s__Pseudoflavonifractor_capillosus	s__Ruminococcus_sp._NSJ_13	-0.28	-0.02	145	85	0.0574223	0.265991
s__Senegalimassilia_faecalis	s__Parolsenella_massiliensis	0.51	0.27	117	77	0.0577772	0.265991
s__Waltera_intestinalis	s__Dorea_sp._AM13_35	-0.22	-0.48	126	70	0.0577676	0.265991
s__Oliverpabstia_intestinalis	s__Ruminococcus_flavefaciens	-0.21	-0.44	147	85	0.058389	0.267021
s__Bacteroides_caccae	s__Bacteroides_stercoris	0.29	0.52	141	76	0.058276	0.267021
s__Parolsenella_catena	s__Mitsuokella_jalaludinii	0.4	0.14	115	75	0.0583476	0.267021
s__Veillonella_parvula	s__Roseburia_sp._CLA_AA_H204	0.17	0.42	136	81	0.0583687	0.267021
s__Blautia_luti	s__Clostridium_sp._1001270J_160509_D11	-0.3	-0.01	122	66	0.0583631	0.267021
s__Anaerotardibacter_sp._CLA_AA_M13	s__Prevotella_pectinovora	-0.14	-0.41	111	70	0.0585642	0.267051
s__Vescimonas_coprocola	s__Oribacterium_sp._oral_taxon_102	0.2	0.44	142	84	0.0586285	0.267051
s__Lachnoclostridium_sp._210928_DFI_6_3	s__Dorea_sp._OM07_5	-0.16	-0.42	132	78	0.0584898	0.267051
s__Bifidobacterium_adolescentis	s__Oscillibacter_sp._MCC667	-0.12	-0.4	106	68	0.0588138	0.26754
s__Blautia_sp._MSK20_18	s__Yeguia_hominis	-0.33	-0.08	144	86	0.0588957	0.267559
s__Blautia_wexlerae	s__Holdemanella_biformis	0.16	0.4	148	84	0.0592285	0.268389
s__Bifidobacterium_longum	s__Ruminococcus_flavefaciens	-0.15	-0.39	137	83	0.0593512	0.268389
s__Collinsella_aerofaciens	s__Eggerthella_lenta	0.28	0.5	149	86	0.059433	0.268389
s__Dorea_longicatena	s__Clostridium_sp._AF37_5	-0.43	-0.18	133	74	0.0595466	0.268389
s__Holdemanella_biformis	s__Clostridium_sp._AF37_5	-0.26	-0.5	133	72	0.0594275	0.268389
s__Bacteroides_ovatus	s__Dorea_ammoniilytica	-0.21	-0.45	144	77	0.0595413	0.268389
s__Faecalibacterium_prausnitzii	s__Lentihominibacter_faecis	-0.36	-0.56	148	85	0.059716	0.268616
s__Prevotella_stercorea	s__Faecalibacillus_intestinalis	-0.33	-0.07	127	77	0.0597778	0.268616
s__Blautia_hansenii	s__Dorea_sp._AM58_8	0.34	0.09	149	86	0.0598313	0.268616
s__Ruminococcus_callidus	s__Clostridium_sp._1001270H_150608_G6	0.27	0.54	90	58	0.0600024	0.269033
s__Paratractidigestivibacter_faecalis	s__Blautia_faecis	-0.38	-0.12	129	78	0.0602408	0.269165
s__Extibacter_muris	s__Ruminococcus_sp._210702_SL_1_03	-0.31	-0.06	139	83	0.060345	0.269165
s__Mediterraneibacter_faecis	s__Bacteroides_xylanisolvens	-0.15	-0.4	144	79	0.0601528	0.269165
s__Butyrivibrio_crossotus	s__Terrisporobacter_mayombei	0.11	0.37	133	79	0.0603089	0.269165
s__Dorea_formicigenerans	s__Blautia_faecis	0.13	0.37	149	86	0.0606504	0.270009
s__Phascolarctobacterium_succinatutens	s__Intestinimonas_sp._MSJ_38	0.23	0.48	121	71	0.0606912	0.270009
s__Extibacter_muris	s__Ruminococcus_lactaris	0.22	0.45	149	86	0.0611393	0.271193
s__Bacteroides_uniformis	s__Senegalimassilia_faecalis	-0.28	-0.51	133	83	0.061344	0.271193
s__Blautia_glucerasea	s__Mitsuokella_jalaludinii	-0.5	-0.27	130	77	0.0613515	0.271193
s__Waltera_sp._CLA_AA_H273	s__Clostridium_sp._AF43_10	0.24	0.5	96	68	0.0612772	0.271193
s__Bacteroides_thetaiotaomicron	s__Jingyaoa_shaoxingensis	-0.15	-0.4	147	81	0.0613309	0.271193
s__Oscillibacter_sp._ER4	s__Oscillibacter_valericigenes	0.66	0.78	145	86	0.0615604	0.271418
s__Catenibacterium_mitsuokai	s__Faecalicatena_fissicatena	-0.37	-0.12	137	83	0.0614856	0.271418
s__Coprococcus_comes	s__Phocea_massiliensis	-0.27	-0.49	147	86	0.061859	0.272385
s__Blautia_stercoris	s__Mediterraneibacter_sp._NSJ_151	0.18	0.42	148	85	0.0619999	0.272657
s__Subdoligranulum_sp._APC924_74	s__Prevotellamassilia_timonensis	-0.33	-0.06	118	70	0.0621157	0.272817
s__Bacteroides_caccae	s__Bacteriophage_sp.	0.14	0.41	117	66	0.0622154	0.272907
s__Ruminococcus_bicirculans	s__Ruminococcus_sp._210702_SL_1_03	0.19	0.43	138	81	0.0624838	0.272936
s__Oliverpabstia_intestinalis	s__Oscillibacter_sp._MCC667	-0.32	-0.53	147	85	0.0623794	0.272936
s__Yeguia_hominis	s__Intestinimonas_butyriciproducens	0.46	0.64	146	86	0.0625334	0.272936
s__Dorea_sp._AM58_8	s__Dorea_sp._AM10_31	0.18	0.41	139	85	0.0625396	0.272936
s__Collinsella_bouchesdurhonensis	s__Blautia_sp._MCC270	0.16	0.41	134	84	0.0627698	0.273247
s__Waltera_intestinalis	s__Clostridium_sp._AF43_10	0.2	0.47	95	68	0.0627386	0.273247
s__Oscillibacter_sp._MSJ_31	s__Blautia_sp._MSK20_18	-0.38	-0.14	145	85	0.062967	0.273414
s__Blautia_faecicola	s__Alistipes_communis	-0.2	-0.46	117	63	0.0629383	0.273414
s__Ruminococcus_sp._M6_2020	s__Pseudoflavonifractor_phocaeensis	0.58	0.38	148	86	0.0632389	0.273558
s__Oscillibacter_sp._MSJ_31	s__Barnesiella_intestinihominis	0.13	0.41	108	67	0.0630866	0.273558
s__Oscillibacter_sp._ER4	s__Ruminococcus_champanellensis	0.31	0.53	141	84	0.0632286	0.273558
s__Butyrivibrio_crossotus	s__Clostridium_sp._BIOML_A1	0.19	0.44	132	76	0.0633408	0.273654
s__Vescimonas_fastidiosa	s__Dysosmobacter_sp._BX15	0.8	0.69	144	85	0.0634528	0.273793
s__Intestinimonas_butyriciproducens	s__Intestinimonas_sp._MSJ_38	0.42	0.61	147	86	0.0635321	0.273793
s__Dorea_longicatena	s__Dorea_formicigenerans	0.58	0.39	149	86	0.0636543	0.273795
s__Olsenella_uli	s__Absicoccus_porci	0.54	0.3	91	68	0.0636918	0.273795
s__Extibacter_muris	s__Holdemanella_porci	0.28	0.02	138	84	0.0644518	0.273936
s__Anaerostipes_hadrus	s__Ruminococcus_callidus	-0.15	-0.39	146	86	0.06476	0.273936
s__Prevotella_stercorea	s__Vescimonas_fastidiosa	0.19	0.44	127	77	0.0646254	0.273936
s__Lentihominibacter_faecis	s__Alistipes_putredinis	-0.32	-0.03	124	62	0.0642389	0.273936
s__Blautia_schinkii	s__Pseudoflavonifractor_sp._MSJ_30	-0.25	-0.47	148	86	0.0641438	0.273936
s__Blautia_massiliensis	s__Blautia_sp._MSK20_18	0.64	0.47	146	86	0.0648397	0.273936
s__Prevotella_sp._885	s__Adlercreutzia_equolifaciens	-0.11	-0.38	107	73	0.0646437	0.273936
s__Parabacteroides_distasonis	s__Blautia_sp._MSJ_19	-0.29	-0.04	147	81	0.0647278	0.273936
s__Ruminococcus_sp._M6_2020	s__Faecalibacterium_sp._AF27_11BH	-0.34	-0.09	145	84	0.0647152	0.273936
s__Vescimonas_fastidiosa	s__Streptococcus_salivarius	-0.39	-0.61	116	63	0.0641719	0.273936
s__Holdemanella_biformis	s__Phocea_massiliensis	-0.19	-0.42	147	84	0.0647781	0.273936
s__Holdemanella_biformis	s__Ruminococcus_champanellensis	-0.23	-0.46	142	82	0.0641351	0.273936
s__Ruminococcus_gnavus	s__Dorea_sp._OM07_5	0.35	0.1	137	80	0.0639665	0.273936
s__Extibacter_muris	s__Bacteriophage_sp.	-0.12	-0.39	120	69	0.0646082	0.273936
s__Blautia_faecicola	s__Parabacteroides_distasonis	-0.25	-0.48	148	81	0.0651012	0.274703
s__Oliverpabstia_intestinalis	s__Eubacterium_ramulus	0.41	0.18	148	85	0.0654943	0.275087
s__Prevotella_stercorea	s__Anaerotardibacter_sp._CLA_AA_M13	-0.15	-0.41	125	76	0.0656721	0.275087
s__Ruminococcus_flavefaciens	s__Kineothrix_sp._MSJ_39	0.15	0.39	146	86	0.0655948	0.275087
s__Butyrivibrio_crossotus	s__Suilimivivens_aceti	0.2	0.43	146	85	0.0656266	0.275087
s__Alistipes_shahii	s__Alistipes_communis	0.34	0.59	109	53	0.0653907	0.275087
s__Paraprevotella_clara	s__Bilophila_wadsworthia	0.28	0.57	77	44	0.0656089	0.275087
s__Blautia_wexlerae	s__Dorea_sp._AM10_31	0.33	0.08	139	85	0.0659605	0.275959
s__Fusicatenibacter_saccharivorans	s__Veillonella_parvula	0.31	0.06	143	85	0.0661655	0.27648
s__Dorea_longicatena	s__Collinsella_sp._TF05_9AC	0.38	0.13	133	80	0.0670583	0.278183
s__Collinsella_sp._TF05_9AC	s__Oscillibacter_sp._MCC667	-0.27	-0.49	133	80	0.0666661	0.278183
s__Ruminococcus_callidus	s__Clostridium_sp._AF15_31	0.38	0.06	81	50	0.0668657	0.278183
s__Oscillibacter_valericigenes	s__Yeguia_hominis	0.68	0.79	146	86	0.0670312	0.278183
s__Blautia_obeum	s__Clostridium_sp._AM42_36	-0.41	-0.13	95	63	0.0667832	0.278183
s__Mediterraneibacter_faecis	s__Dorea_sp._NSJ_36	0.13	0.37	141	80	0.0670121	0.278183
s__Pseudoflavonifractor_sp._MSJ_30	s__Bacteroides_thetaiotaomicron	0.12	0.36	146	81	0.0679964	0.281074
s__Vescimonas_coprocola	s__Intestinimonas_butyriciproducens	0.51	0.67	148	86	0.0680004	0.281074
s__Blautia_sp._MCC283	s__Dysosmobacter_welbionis	-0.2	-0.43	144	84	0.0679699	0.281074
s__Ruminococcus_flavefaciens	s__Blautia_schinkii	-0.15	-0.38	147	86	0.068108	0.281181
s__Blautia_glucerasea	s__Oscillibacter_sp._ER4	-0.25	-0.47	145	86	0.0687341	0.28193
s__Roseburia_intestinalis	s__Oscillibacter_sp._MSJ_31	-0.33	-0.09	147	85	0.0687142	0.28193
s__Vescimonas_fastidiosa	s__Blautia_sp._MSK20_18	-0.32	-0.08	142	86	0.0687156	0.28193
s__Cyclospora_cayetanensis	s__Oscillibacter_sp._MCC667	0.46	0.64	148	85	0.0686867	0.28193
s__Mediterraneibacter_sp._NSJ_151	s__Porcipelethomonas_ammoniilytica	-0.13	-0.37	133	81	0.0685307	0.28193
s__Eubacterium_ventriosum	s__Clostridium_sp._AF36_4	0.33	0.08	132	78	0.0688222	0.28193
s__Phocaeicola_vulgatus	s__Jingyaoa_shaoxingensis	-0.12	-0.36	148	86	0.0688635	0.28193
s__Catenibacterium_mitsuokai	s__Prevotella_stercorea	0.34	0.08	124	75	0.0692131	0.282749
s__Waltera_intestinalis	s__Dorea_sp._AM58_8	-0.27	-0.49	144	81	0.0692726	0.282749
s__Mediterraneibacter_faecis	s__Clostridium_perfringens	-0.28	-0.04	146	84	0.0694624	0.282749
s__Blautia_glucerasea	s__Oribacterium_sp._oral_taxon_102	-0.14	-0.38	143	84	0.0694412	0.282749
s__Blautia_sp._MSK20_18	s__Streptococcus_parasanguinis	0.34	0.07	121	70	0.0694745	0.282749
s__Phocaeicola_vulgatus	s__Dorea_sp._AF36_15AT	-0.13	-0.37	147	84	0.0697184	0.283072
s__Mogibacterium_kristiansenii	s__Waltera_sp._CLA_AA_H273	-0.15	-0.38	141	83	0.0697074	0.283072
s__Blautia_luti	s__Ruminococcus_flavefaciens	-0.28	-0.49	147	86	0.0699547	0.283362
s__Intestinibacter_bartlettii	s__Clostridium_saudiense	0.42	0.16	112	68	0.0699006	0.283362
s__Blautia_schinkii	s__Bacteroides_fragilis	-0.18	-0.41	149	84	0.0701575	0.283849
s__Fusicatenibacter_saccharivorans	s__Flavonifractor_plautii	-0.3	-0.06	149	86	0.0704593	0.284735
s__Cyclospora_cayetanensis	s__Dorea_sp._NSJ_36	-0.13	-0.37	141	80	0.0709128	0.286231
s__Extibacter_muris	s__Senegalimassilia_anaerobia	-0.17	-0.4	144	85	0.0711922	0.287022
s__Collinsella_sp._AM34_10	s__Holdemanella_sp._MSK_7_32	0.23	0.46	125	80	0.0713996	0.287521
s__Simiaoa_sunii	s__Roseburia_sp._CLA_AA_H204	0.15	0.39	138	81	0.0716066	0.287955
s__Eubacterium_sp._AF22_8LB	s__Clostridium_sp._AF37_5	-0.22	-0.48	102	65	0.0716748	0.287955
s__Butyrivibrio_crossotus	s__Clostridium_sp._AM49_4BH	0.12	0.36	138	82	0.0718957	0.288506
s__Vescimonas_fastidiosa	s__Alistipes_ihumii	0.22	0.47	105	62	0.072055	0.288808
s__Mediterraneibacter_faecis	s__Dorea_sp._AF24_7LB	0.15	0.38	147	82	0.0724713	0.290138
s__Intestinimonas_sp._MSJ_38	s__Oribacterium_sp._oral_taxon_102	0.23	0.45	142	84	0.0733228	0.293206
s__Holdemanella_sp._MSK_7_32	s__Clostridium_sp._BIOML_A1	-0.14	-0.39	124	76	0.0734216	0.29326
s__Waltera_intestinalis	s__Dorea_sp._NSJ_36	-0.2	-0.44	138	75	0.0738502	0.29463
s__Butyrivibrio_crossotus	s__Qingrenia_yutianensis	0.18	0.41	141	82	0.0740177	0.294956
s__Oscillibacter_sp._MSJ_31	s__Oscillibacter_sp._MCC667	0.7	0.81	147	85	0.0742511	0.295202
s__Holdemanella_porci	s__Agathobaculum_sp._M2	-0.17	-0.4	132	81	0.0741894	0.295202
s__Collinsella_aerofaciens	s__Prevotella_hominis	-0.2	-0.44	112	72	0.0748313	0.295211
s__Holdemanella_porci	s__Vescimonas_coprocola	-0.2	-0.42	138	84	0.0748542	0.295211
s__Oscillibacter_valericigenes	s__Olsenella_uli	0.28	0.03	141	84	0.0746386	0.295211
s__Dialister_succinatiphilus	s__Anaerotardibacter_sp._CLA_AA_M13	-0.15	-0.43	101	57	0.0747568	0.295211
s__Roseburia_sp._CLA_AA_H209	s__Faecalibacterium_sp._Marseille_Q4896	0.13	0.37	146	80	0.0744979	0.295211
s__Alistipes_putredinis	s__Phocaeicola_massiliensis	0.35	0.08	122	59	0.0747125	0.295211
s__Fusicatenibacter_sp._CLA_AA_H277	s__Mediterraneibacter_glycyrrhizinilyticus	-0.31	-0.07	148	86	0.0746068	0.295211
s__Anaerobutyricum_hallii	s__Vescimonas_fastidiosa	-0.36	-0.55	144	86	0.0754834	0.297204
s__Collinsella_aerofaciens	s__Dysosmobacter_sp._BX15	-0.3	-0.51	146	85	0.0755324	0.297204
s__Oscillibacter_sp._MSJ_31	s__Waltera_intestinalis	0.19	0.42	144	81	0.0756427	0.297297
s__Oscillibacter_sp._MSJ_31	s__Brotomerdimonas_butyrica	0.29	0.05	146	85	0.0757703	0.297459
s__Fusicatenibacter_saccharivorans	s__Roseburia_faecis	0.3	0.06	149	86	0.0758975	0.297518
s__Lachnoclostridium_sp._210928_DFI_6_3	s__Prevotella_pectinovora	0.19	0.44	110	69	0.0759583	0.297518
s__Blautia_obeum	s__Holdemanella_porci	0.2	0.43	138	84	0.076548	0.297642
s__Anaerostipes_hadrus	s__Mogibacterium_kristiansenii	-0.37	-0.14	145	84	0.0762451	0.297642
s__Ruminococcus_bicirculans	s__Collinsella_sp._AM34_10	-0.14	-0.38	131	80	0.0768107	0.297642
s__Veillonella_parvula	s__Oscillibacter_sp._MSJ_31	-0.31	-0.07	141	84	0.0763358	0.297642
s__Bifidobacterium_catenulatum	s__Pseudoflavonifractor_sp._MSJ_30	-0.15	-0.43	93	59	0.0768694	0.297642
s__Blautia_sp._BIOML_A1	s__Desulfovibrio_piger	-0.36	-0.11	122	73	0.0768635	0.297642
s__Dorea_formicigenerans	s__Pseudoflavonifractor_phocaeensis	-0.48	-0.27	149	86	0.0764598	0.297642
s__Prevotella_sp._885	s__Bacteroides_xylanisolvens	0.35	0.57	106	71	0.0768077	0.297642
s__Ruminococcus_gnavus	s__Streptococcus_salivarius	0.32	0.55	120	63	0.076859	0.297642
s__Oscillibacter_sp._ER4	s__Intestinimonas_butyriciproducens	0.47	0.64	145	86	0.0768068	0.297642
s__Clostridium_sp._D43t1_170807_H7	s__Clostridium_sp._1001270J_160509_D11	0.4	0.12	100	57	0.076942	0.297642
s__Oscillibacter_valericigenes	s__Waltera_intestinalis	0.15	0.38	144	81	0.0771213	0.298
s__Ruminococcus_gnavus	s__Streptococcus_thermophilus	0.28	0.51	115	69	0.0773243	0.298449
s__Collinsella_bouchesdurhonensis	s__Alistipes_putredinis	-0.37	-0.1	117	61	0.0776375	0.298987
s__Simiaoa_sunii	s__Adlercreutzia_equolifaciens	-0.16	-0.39	144	85	0.0776022	0.298987
s__Roseburia_inulinivorans	s__Phocea_massiliensis	-0.34	-0.11	147	86	0.0777321	0.299016
s__Faecalicatena_fissicatena	s__Alistipes_putredinis	0.43	0.18	124	63	0.0780871	0.300046
s__Prevotella_sp._885	s__Phascolarctobacterium_succinatutens	0.34	0.56	98	68	0.0783989	0.300908
s__Oscillibacter_sp._ER4	s__Bacteroides_caccae	0.19	0.42	142	80	0.0786234	0.301098
s__Fusicatenibacter_sp._CLA_AA_H277	s__Anaeromassilibacillus_sp._An200	-0.3	-0.07	145	84	0.0785867	0.301098
s__Blautia_obeum	s__Bifidobacterium_longum	0.13	0.36	139	83	0.0791121	0.301472
s__Faecalibacterium_prausnitzii	s__Prevotella_hominis	0.15	0.4	112	72	0.0791655	0.301472
s__Methanobrevibacter_smithii	s__Lentihominibacter_faecis	0.19	0.46	85	55	0.0814219	0.301472
s__Extibacter_muris	s__Lachnospira_eligens	0.36	0.55	149	86	0.081435	0.301472
s__Holdemanella_porci	s__Ruthenibacterium_lactatiformans	-0.41	-0.18	138	84	0.0815257	0.301472
s__Blautia_faecis	s__Blautia_schinkii	0.14	0.37	149	86	0.0796728	0.301472
s__Ruminococcus_gnavus	s__Faecalibacillus_intestinalis	0.3	0.07	146	85	0.0795025	0.301472
s__Anaerobutyricum_hallii	s__Bacteroides_fragilis	-0.15	-0.37	149	84	0.0797301	0.301472
s__Holdemanella_porci	s__Ruminococcus_sp._M6_2020	-0.19	-0.41	138	84	0.081485	0.301472
s__Vescimonas_coprocola	s__Ruminococcus_sp._M6_2020	0.44	0.61	148	86	0.081243	0.301472
s__Ruthenibacterium_lactatiformans	s__Blautia_sp._MSK20_18	-0.29	-0.05	146	86	0.0791365	0.301472
s__Bacteroides_caccae	s__Bacteroides_thetaiotaomicron	0.41	0.6	143	77	0.0810832	0.301472
s__Roseburia_intestinalis	s__Blautia_sp._Marseille_P3087	-0.28	-0.05	148	86	0.0793387	0.301472
s__Bacteroides_thetaiotaomicron	s__Parabacteroides_distasonis	0.61	0.43	147	77	0.0803217	0.301472
s__Faecalicatena_fissicatena	s__Fusicatenibacter_sp._CLA_AA_H277	0.27	0.04	148	86	0.0790911	0.301472
s__Prevotella_hominis	s__Waltera_intestinalis	0.24	0.47	111	71	0.0796709	0.301472
s__Ruminococcus_flavefaciens	s__Waltera_intestinalis	0.21	0.43	143	81	0.0802035	0.301472
s__Ruminococcus_sp._Marseille_P6503	s__Oscillibacter_sp._MCC667	0.36	0.56	138	83	0.0806626	0.301472
s__Bacteroides_caccae	s__Streptococcus_salivarius	-0.31	-0.03	114	58	0.0800826	0.301472
s__Lentihominibacter_faecis	s__Brotolimicola_acetigignens	-0.14	-0.37	143	82	0.0798844	0.301472
s__Flavonifractor_plautii	s__Clostridium_sp._AF36_4	0.3	0.06	132	78	0.0804662	0.301472
s__Oscillibacter_sp._MCC667	s__Clostridium_sp._AF36_4	0.21	0.43	132	78	0.0815264	0.301472
s__Mediterraneibacter_faecis	s__Dysosmobacter_sp._BX15	-0.34	-0.54	146	85	0.0798985	0.301472
s__Ruminococcus_gnavus	s__Dysosmobacter_sp._BX15	-0.59	-0.41	146	85	0.0808328	0.301472
s__Prevotella_pectinovora	s__Dysosmobacter_sp._BX15	0.16	0.41	112	70	0.0807042	0.301472
s__Ruminococcus_callidus	s__Clostridium_sp._AM42_36	0.26	0.51	95	63	0.0803505	0.301472
s__Clostridium_sp._BIOML_A1	s__Ruminococcus_champanellensis	0.19	0.42	133	76	0.0811321	0.301472
s__Eubacterium_sp._AF22_8LB	s__Pseudoflavonifractor_capillosus	-0.32	-0.07	112	76	0.0794987	0.301472
s__Blautia_stercoris	s__Ruminococcus_sp._NSJ_13	0.16	0.38	145	85	0.0804911	0.301472
s__Vescimonas_coprocola	s__Streptococcus_thermophilus	-0.28	-0.51	115	69	0.0807607	0.301472
s__Blautia_faecicola	s__Terrisporobacter_glycolicus	-0.34	-0.07	106	66	0.0810126	0.301472
s__Intestinimonas_butyriciproducens	s__Bacteriophage_sp.	0.2	0.44	120	69	0.080237	0.301472
s__Agathobaculum_sp._M2	s__Bacteriophage_sp.	0.32	0.06	116	68	0.0817137	0.301841
s__Parabacteroides_merdae	s__Jingyaoa_shaoxingensis	-0.21	-0.43	144	83	0.0818502	0.30202
s__Anaerobutyricum_hallii	s__Oscillibacter_sp._MSJ_31	-0.3	-0.5	147	85	0.0821138	0.302628
s__Bacteroides_thetaiotaomicron	s__Dorea_sp._AF36_15AT	-0.32	-0.52	146	79	0.0821909	0.302628
s__Methanobrevibacter_smithii	s__Brotomerdimonas_butyrica	0.26	0.52	85	55	0.0822905	0.302671
s__Vescimonas_coprocola	s__Flavonifractor_plautii	0.4	0.58	148	86	0.0824599	0.302969
s__Simiaoa_sunii	s__Phascolarctobacterium_sp._Marseille_Q4147	0.2	0.44	117	71	0.0826893	0.303488
s__Faecalibacillus_intestinalis	s__Bacteroides_stercoris	-0.15	-0.38	142	76	0.082931	0.304051
s__Prevotella_copri	s__Oscillibacter_sp._ER4	0.33	0.53	137	83	0.0846926	0.304982
s__Butyrivibrio_crossotus	s__Oscillibacter_sp._MSJ_31	0.32	0.52	145	85	0.0833617	0.304982
s__Bacteroides_uniformis	s__Bacteroides_fragilis	0.5	0.66	145	82	0.0843462	0.304982
s__Collinsella_aerofaciens	s__Bifidobacterium_pseudocatenulatum	0.37	0.13	120	78	0.0842329	0.304982
s__Collinsella_aerofaciens	s__Waltera_intestinalis	-0.28	-0.49	144	81	0.0841833	0.304982
s__Collinsella_bouchesdurhonensis	s__Mediterraneibacter_glycyrrhizinilyticus	0.13	0.36	138	84	0.0839936	0.304982
s__Blautia_sp._MCC270	s__Clostridium_sp._AF36_4	-0.32	-0.08	129	78	0.0840008	0.304982
s__Simiaoa_sunii	s__Dysosmobacter_sp._BX15	0.21	0.43	143	84	0.08342	0.304982
s__Oscillibacter_sp._ER4	s__Phocea_massiliensis	0.25	0.46	145	86	0.0846306	0.304982
s__Yeguia_hominis	s__Phocea_massiliensis	0.45	0.62	146	86	0.0842363	0.304982
s__Bacteroides_caccae	s__Intestinimonas_sp._MSJ_38	0.18	0.41	142	80	0.0839722	0.304982
s__Holdemanella_sp._MSK_7_32	s__Intestinimonas_sp._MSJ_38	-0.25	-0.46	135	85	0.0845967	0.304982
s__Bacteroides_stercoris	s__Streptococcus_parasanguinis	-0.32	-0.05	120	61	0.0841154	0.304982
s__Vescimonas_fastidiosa	s__Streptococcus_thermophilus	-0.29	-0.51	111	69	0.0846298	0.304982
s__Holdemanella_biformis	s__Parolsenella_massiliensis	0.36	0.11	118	76	0.0846191	0.304982
s__Prevotella_sp._P4_67	s__Prevotella_sp._P5_64	0.46	0.69	69	46	0.0839278	0.304982
s__Clostridium_sp._AF37_5	s__Bacteriophage_sp.	0.36	0.1	110	60	0.0843237	0.304982
s__Prevotella_copri	s__Ruminococcus_bromii	-0.28	-0.05	139	83	0.086378	0.305502
s__Blautia_obeum	s__Oliverpabstia_intestinalis	0.13	0.36	148	85	0.0860882	0.305502
s__Mediterraneibacter_faecis	s__Bacteroides_uniformis	-0.19	-0.41	145	83	0.0864906	0.305502
s__Blautia_faecis	s__Collinsella_bouchesdurhonensis	-0.34	-0.11	138	84	0.0858853	0.305502
s__Fusicatenibacter_saccharivorans	s__Ruminococcus_flavefaciens	-0.43	-0.22	147	86	0.085312	0.305502
s__Blautia_stercoris	s__Gallintestinimicrobium_propionicum	0.29	0.07	148	86	0.0858566	0.305502
s__Vescimonas_coprocola	s__Blautia_schinkii	-0.24	-0.45	148	86	0.0852477	0.305502
s__Anaerobutyricum_hallii	s__Pseudoflavonifractor_sp._MSJ_30	-0.33	-0.52	148	86	0.0865247	0.305502
s__Vescimonas_coprocola	s__Blautia_sp._MSK20_18	-0.35	-0.13	146	86	0.0856006	0.305502
s__Ruminococcus_flavefaciens	s__Blautia_sp._MSK20_18	-0.35	-0.12	144	86	0.0866004	0.305502
s__Dorea_formicigenerans	s__Ruminococcus_sp._210702_SL_1_03	-0.29	-0.5	139	83	0.0851818	0.305502
s__Holdemanella_porci	s__Bacteroides_xylanisolvens	-0.27	-0.49	133	77	0.0864069	0.305502
s__Holdemanella_sp._MSK_7_32	s__Oscillibacter_sp._MCC667	-0.35	-0.55	135	85	0.0858701	0.305502
s__Anaeromassilibacillus_sp._An200	s__Streptococcus_salivarius	-0.19	-0.44	117	61	0.0864451	0.305502
s__Oscillibacter_sp._MSJ_31	s__Alistipes_onderdonkii	0.19	0.42	126	70	0.0865637	0.305502
s__Ruminococcus_flavefaciens	s__Suilimivivens_aceti	0.23	0.44	146	86	0.0849571	0.305502
s__Romboutsia_timonensis	s__Turicibacter_sanguinis	0.52	0.28	103	57	0.0863148	0.305502
s__Pseudoflavonifractor_capillosus	s__Streptococcus_parasanguinis	-0.17	-0.41	124	70	0.0854876	0.305502
s__Kineothrix_sp._MSJ_39	s__Qingrenia_yutianensis	0.13	0.36	142	82	0.0866138	0.305502
s__Phocea_massiliensis	s__Qingrenia_yutianensis	0.24	0.45	141	82	0.0850345	0.305502
s__Ruminococcus_gnavus	s__Streptococcus_parasanguinis	0.35	0.55	124	70	0.0867783	0.305769
s__Holdemanella_porci	s__Ruminococcus_bicirculans	-0.15	-0.38	136	82	0.0870418	0.305981
s__Ruminococcus_sp._M6_2020	s__Intestinimonas_sp._MSJ_38	0.4	0.58	147	86	0.0870289	0.305981
s__Anaerostipes_hadrus	s__Ruminococcus_champanellensis	-0.16	-0.38	142	84	0.0871054	0.305981
s__Blautia_luti	s__Blautia_sp._BIOML_A1	0.19	0.41	146	86	0.0873171	0.306412
s__Oscillibacter_valericigenes	s__Flavonifractor_plautii	0.48	0.64	149	86	0.0874413	0.306427
s__Prevotella_copri	s__Intestinimonas_sp._MSJ_38	0.17	0.39	139	83	0.0874997	0.306427
s__Dorea_sp._AM58_8	s__Dorea_sp._AF24_7LB	0.24	0.45	147	82	0.0883783	0.309189
s__Bacteroides_uniformis	s__Alistipes_onderdonkii	0.41	0.61	125	71	0.0885416	0.309446
s__Blautia_obeum	s__Anaerostipes_hadrus	0.15	0.37	149	86	0.089145	0.309657
s__Flavonifractor_plautii	s__Mediterraneibacter_sp._NSJ_151	-0.21	-0.42	148	85	0.0887649	0.309657
s__Prevotella_copri	s__Anaerotardibacter_sp._CLA_AA_M13	-0.22	-0.44	133	82	0.0890183	0.309657
s__Phascolarctobacterium_sp._Marseille_Q4147	s__Bacteroides_fragilis	0.16	0.4	118	71	0.0889278	0.309657
s__Oscillibacter_valericigenes	s__Blautia_sp._MCC283	-0.19	-0.41	147	86	0.0892323	0.309657
s__Catenibacterium_mitsuokai	s__Dorea_sp._OM07_5	0.16	0.39	127	78	0.0889168	0.309657
s__Pseudoflavonifractor_capillosus	s__Streptococcus_thermophilus	-0.27	-0.49	115	69	0.0890815	0.309657
s__Blautia_sp._MSK20_18	s__Oscillibacter_sp._MCC667	-0.37	-0.15	146	85	0.0894428	0.310075
s__Methanobrevibacter_smithii	s__Blautia_sp._BIOML_A1	-0.37	-0.08	84	55	0.0899297	0.310108
s__Dorea_formicigenerans	s__Vescimonas_coprocola	-0.42	-0.59	148	86	0.0896957	0.310108
s__Eubacterium_coprostanoligenes	s__Faecalibacterium_sp._HTFF	0.33	0.1	139	83	0.0897535	0.310108
s__Anaerobutyricum_hallii	s__Streptococcus_salivarius	0.18	0.43	120	63	0.0899582	0.310108
s__Phascolarctobacterium_succinatutens	s__Dysosmobacter_sp._BX15	0.18	0.42	121	70	0.090006	0.310108
s__Anaerobutyricum_hallii	s__Phocea_massiliensis	-0.3	-0.5	147	86	0.0899541	0.310108
s__Ruminococcus_callidus	s__Ruminococcus_champanellensis	0.14	0.36	140	84	0.0900837	0.310108
s__Bacteroides_stercoris	s__Blautia_sp._MSJ_19	-0.28	-0.05	144	77	0.0905341	0.310725
s__Blautia_wexlerae	s__Oscillibacter_sp._MCC667	-0.56	-0.7	148	85	0.0904965	0.310725
s__Clostridium_sp._D43t1_170807_H7	s__Turicibacter_sanguinis	0.4	0.13	97	56	0.0904002	0.310725
s__Oscillibacter_sp._MSJ_31	s__Dorea_sp._AF36_15AT	-0.2	-0.42	147	84	0.0907004	0.310986
s__Oscillibacter_sp._MSJ_31	s__Streptococcus_salivarius	-0.46	-0.65	118	62	0.0909192	0.311425
s__Clostridium_sp._1001271B_151109_B4	s__Clostridium_sp._1001270J_160509_D11	0.4	0.13	105	55	0.0912592	0.311969
s__Clostridium_sp._AF36_4	s__Pseudoflavonifractor_capillosus	0.43	0.21	132	78	0.0911876	0.311969
s__Prevotella_copri	s__Paratractidigestivibacter_faecalis	0.3	0.06	123	77	0.0916021	0.31252
s__Bacteroides_uniformis	s__Olsenella_uli	-0.25	-0.46	138	82	0.0915528	0.31252
s__Prevotella_copri	s__Subdoligranulum_sp._APC924_74	-0.32	-0.09	139	82	0.0920036	0.31312
s__Agathobaculum_butyriciproducens	s__Butyricicoccus_faecihominis	0.45	0.24	147	86	0.0920511	0.31312
s__Bacteroides_caccae	s__Phocea_massiliensis	0.2	0.41	143	80	0.0918732	0.31312
s__Holdemanella_porci	s__Parabacteroides_distasonis	-0.33	-0.1	137	79	0.0921449	0.313129
s__Phocaeicola_vulgatus	s__Bacteroides_xylanisolvens	0.43	0.61	144	79	0.0922833	0.313289
s__Desulfovibrio_piger	s__Phocaeicola_massiliensis	0.15	0.39	121	68	0.0927782	0.314349
s__Streptococcus_salivarius	s__Pseudoflavonifractor_capillosus	-0.32	-0.54	120	63	0.0927488	0.314349
s__Faecalibacterium_prausnitzii	s__Paraprevotella_clara	0.4	0.15	105	65	0.0933809	0.31608
s__Blautia_glucerasea	s__Prevotella_pectinovora	-0.27	-0.49	113	70	0.0935665	0.316396
s__Olsenella_uli	s__Megasphaera_elsdenii	0.41	0.18	119	74	0.0936656	0.316421
s__Collinsella_aerofaciens	s__Bifidobacterium_longum	0.49	0.29	139	83	0.0944529	0.318723
s__Blautia_faecicola	s__Anaerobutyricum_soehngenii	0.13	0.35	149	86	0.0946029	0.318723
s__Anaerostipes_hadrus	s__Vescimonas_fastidiosa	-0.24	-0.44	144	86	0.0949033	0.318723
s__Eubacterium_ramulus	s__Ruminococcus_sp._M6_2020	-0.38	-0.16	148	86	0.0947819	0.318723
s__Catenibacterium_mitsuokai	s__Megasphaera_elsdenii	0.36	0.13	116	74	0.0948806	0.318723
s__Cyclospora_cayetanensis	s__Suilimivivens_aceti	0.22	0.43	148	86	0.0946752	0.318723
s__Holdemanella_sp._MSK_7_32	s__Ruminococcus_champanellensis	-0.33	-0.52	132	83	0.0954716	0.320319
s__Senegalimassilia_anaerobia	s__Anthropogastromicrobium_aceti	-0.21	-0.42	143	85	0.0971532	0.320353
s__Parolsenella_catena	s__Lachnoclostridium_sp._210928_DFI_6_3	-0.17	-0.39	122	81	0.0965354	0.320353
s__Akkermansia_muciniphila	s__Prevotellamassilia_timonensis	-0.4	-0.14	106	56	0.0957504	0.320353
s__Fusicatenibacter_saccharivorans	s__Vescimonas_fastidiosa	-0.37	-0.16	144	86	0.0973112	0.320353
s__Ellagibacter_isourolithinifaciens	s__Anaerotardibacter_sp._CLA_AA_M13	0.35	0.54	135	84	0.0968848	0.320353
s__Dorea_longicatena	s__Blautia_schinkii	0.19	0.4	149	86	0.0963769	0.320353
s__Blautia_glucerasea	s__Blautia_schinkii	0.19	0.4	149	86	0.0979969	0.320353
s__Blautia_obeum	s__Pseudoflavonifractor_sp._MSJ_30	-0.42	-0.59	148	86	0.0966661	0.320353
s__Phocaeicola_vulgatus	s__Bacteroides_stercoris	0.36	0.55	144	77	0.09565	0.320353
s__Mitsuokella_jalaludinii	s__Megasphaera_elsdenii	0.59	0.39	112	70	0.0970717	0.320353
s__Gallintestinimicrobium_propionicum	s__Fusicatenibacter_sp._CLA_AA_H277	0.31	0.09	147	86	0.0971272	0.320353
s__Bacteroides_xylanisolvens	s__Waltera_intestinalis	0.16	0.38	140	75	0.0963581	0.320353
s__Simiaoa_sunii	s__Dorea_sp._AM58_8	-0.29	-0.48	146	85	0.0979339	0.320353
s__Olsenella_uli	s__Dorea_phocaeensis	-0.29	-0.06	139	84	0.0962973	0.320353
s__Blautia_schinkii	s__Yeguia_hominis	-0.22	-0.43	146	86	0.0970849	0.320353
s__Catenibacterium_mitsuokai	s__Faecalibacillus_sp._MSK20_93	-0.46	-0.2	100	52	0.097576	0.320353
s__Slackia_isoflavoniconvertens	s__Clostridium_sp._AF36_4	-0.4	-0.18	131	78	0.0977694	0.320353
s__Prevotella_stercorea	s__Dysosmobacter_sp._BX15	0.17	0.39	127	77	0.0979124	0.320353
s__Cyclospora_cayetanensis	s__Intestinimonas_butyriciproducens	0.39	0.56	149	86	0.0974662	0.320353
s__Ruminococcus_sp._AF37_3AC	s__Intestinimonas_butyriciproducens	0.33	0.08	109	69	0.0975062	0.320353
s__Gallintestinimicrobium_propionicum	s__Clostridium_sp._AM49_4BH	0.32	0.1	140	83	0.0968801	0.320353
s__Blautia_obeum	s__Phocea_massiliensis	-0.27	-0.47	147	86	0.0972761	0.320353
s__Bifidobacterium_longum	s__Suilimivivens_aceti	-0.23	-0.44	139	83	0.0966481	0.320353
s__Dorea_sp._AM58_8	s__Dorea_sp._OM07_5	0.31	0.51	137	80	0.0975433	0.320353
s__Streptococcus_salivarius	s__Dorea_sp._AM10_31	0.34	0.08	113	63	0.0963013	0.320353
s__Ruminococcus_sp._210702_SL_1_03	s__Qingrenia_yutianensis	0.19	0.41	134	79	0.0960521	0.320353
s__Yeguia_hominis	s__Qingrenia_yutianensis	0.29	0.49	141	82	0.0976656	0.320353
s__Gemmiger_formicilis	s__Blautia_massiliensis	0.28	0.06	148	86	0.0992676	0.320654
s__Eubacterium_coprostanoligenes	s__Ruminococcus_callidus	0.37	0.16	137	83	0.0992942	0.320654
s__Parolsenella_catena	s__Anthropogastromicrobium_aceti	-0.16	-0.38	125	83	0.099476	0.320654
s__Ruminococcus_flavefaciens	s__Vescimonas_fastidiosa	0.54	0.68	143	86	0.0983502	0.320654
s__Olsenella_uli	s__Vescimonas_fastidiosa	0.34	0.12	139	84	0.098703	0.320654
s__Coprococcus_comes	s__Eggerthella_lenta	0.34	0.12	149	86	0.0988671	0.320654
s__Blautia_glucerasea	s__Bacteroides_caccae	-0.15	-0.37	143	80	0.0986251	0.320654
s__Veillonella_parvula	s__Klebsiella_pneumoniae	0.29	0.07	143	84	0.0994875	0.320654
s__Pseudoflavonifractor_sp._MSJ_30	s__Ruminococcus_sp._210702_SL_1_03	0.39	0.57	139	83	0.0984689	0.320654
s__Holdemanella_sp._MSK_7_32	s__Parabacteroides_distasonis	-0.36	-0.14	134	80	0.0994204	0.320654
s__Faecalibacterium_sp._HTFF	s__Fusicatenibacter_sp._CLA_AA_H277	0.28	0.06	148	85	0.0981973	0.320654
s__Blautia_wexlerae	s__Dorea_sp._AF36_15AT	0.18	0.39	148	84	0.0984896	0.320654
s__Ruminococcus_sp._210702_SL_1_03	s__Yeguia_hominis	0.45	0.62	138	83	0.0990545	0.320654
s__Simiaoa_sunii	s__Clostridium_sp._AF43_10	0.22	0.45	97	68	0.099317	0.320654
s__Faecalibacillus_sp._MSK20_93	s__Dorea_ammoniilytica	0.34	0.07	110	52	0.0988466	0.320654
s__Fusicatenibacter_saccharivorans	s__Extibacter_muris	0.4	0.2	149	86	0.0996534	0.320888
s__Butyrivibrio_crossotus	s__Yeguia_hominis	0.3	0.5	144	85	0.0998036	0.321071
s__Vescimonas_coprocola	s__Streptococcus_salivarius	-0.29	-0.51	119	63	0.100171	0.32195
s__Mediterraneibacter_sp._NSJ_151	s__Pseudoflavonifractor_capillosus	-0.33	-0.11	148	85	0.100437	0.322504
s__Mediterraneibacter_sp._NSJ_151	s__Ruminococcus_sp._NSJ_13	0.77	0.67	144	85	0.100691	0.323019
s__Fusicatenibacter_saccharivorans	s__Blautia_stercoris	0.27	0.05	149	86	0.101571	0.325537
s__Oliverpabstia_intestinalis	s__Cyclospora_cayetanensis	-0.21	-0.41	148	85	0.101926	0.325766
s__Oscillibacter_valericigenes	s__Blautia_schinkii	-0.25	-0.45	149	86	0.101838	0.325766
s__Clostridium_sp._1001270H_150608_G6	s__Dorea_sp._NSJ_36	-0.39	-0.13	88	56	0.101859	0.325766
s__Blautia_glucerasea	s__Blautia_luti	0.25	0.45	149	86	0.102226	0.326419
s__Cyclospora_cayetanensis	s__Simiaoa_sunii	0.24	0.44	146	85	0.102625	0.327391
s__Ruminococcus_callidus	s__Porcipelethomonas_ammoniilytica	-0.34	-0.12	132	81	0.102865	0.327852
s__Vescimonas_fastidiosa	s__Ruminococcus_sp._M6_2020	0.56	0.7	144	86	0.103296	0.327858
s__Blautia_sp._MSK20_18	s__Ruminococcus_champanellensis	-0.31	-0.09	140	84	0.103105	0.327858
s__Oscillibacter_sp._ER4	s__Suilimivivens_aceti	0.14	0.35	145	86	0.103343	0.327858
s__Vescimonas_fastidiosa	s__Streptococcus_parasanguinis	-0.37	-0.57	119	70	0.103068	0.327858
s__Mediterraneibacter_faecis	s__Alistipes_ihumii	-0.25	-0.48	105	62	0.103193	0.327858
s__Intestinibacter_bartlettii	s__Terrisporobacter_mayombei	0.51	0.3	126	73	0.103485	0.328004
s__Bifidobacterium_catenulatum	s__Parolsenella_catena	0.43	0.18	83	58	0.103918	0.328994
s__Blautia_glucerasea	s__Prevotellamassilia_timonensis	-0.24	-0.46	118	70	0.103989	0.328994
s__Ruminococcus_torques	s__Brotomerdimonas_butyrica	-0.34	-0.13	147	85	0.104393	0.329365
s__Simiaoa_sunii	s__Ruminococcus_champanellensis	0.16	0.37	140	83	0.104374	0.329365
s__Absicoccus_porci	s__Parolsenella_massiliensis	0.38	0.12	81	66	0.104247	0.329365
s__Oscillibacter_sp._ER4	s__Vescimonas_fastidiosa	0.62	0.74	144	86	0.104514	0.329434
s__Collinsella_sp._TF05_9AC	s__Bacteroides_thetaiotaomicron	-0.29	-0.49	131	76	0.104606	0.329434
s__Intestinimonas_butyriciproducens	s__Dorea_sp._NSJ_36	-0.2	-0.41	141	80	0.104903	0.330067
s__Dorea_sp._AF36_15AT	s__Bacteroides_xylanisolvens	-0.28	-0.48	143	77	0.105239	0.330189
s__Bacteroides_xylanisolvens	s__Oscillibacter_sp._MCC667	0.21	0.42	143	78	0.105171	0.330189
s__Collinsella_sp._TF05_9AC	s__Dysosmobacter_sp._BX15	-0.21	-0.42	130	80	0.105102	0.330189
s__Mediterraneibacter_faecis	s__Suilimivivens_aceti	-0.23	-0.43	148	86	0.105326	0.330189
s__Cyclospora_cayetanensis	s__Flavonifractor_plautii	0.3	0.49	149	86	0.105531	0.33053
s__Anaerobutyricum_hallii	s__Prevotella_stercorea	-0.16	-0.38	130	77	0.105746	0.330811
s__Oscillibacter_sp._MSJ_31	s__Pseudoflavonifractor_capillosus	0.46	0.62	147	85	0.105813	0.330811
s__Blautia_faecicola	s__Alistipes_onderdonkii	-0.15	-0.38	127	71	0.106095	0.331391
s__Paratractidigestivibacter_faecalis	s__Blautia_glucerasea	-0.35	-0.12	129	78	0.106941	0.333335
s__Ruminococcus_flavefaciens	s__Simiaoa_sunii	0.27	0.46	145	85	0.106977	0.333335
s__Oscillibacter_valericigenes	s__Phocea_massiliensis	0.53	0.67	147	86	0.107008	0.333335
s__Bacteroides_thetaiotaomicron	s__Alistipes_onderdonkii	0.45	0.63	127	70	0.107679	0.335121
s__Mediterraneibacter_sp._NSJ_151	s__Oscillibacter_sp._MSJ_31	-0.15	-0.36	146	84	0.107952	0.335325
s__Faecalibacterium_sp._HTFF	s__Brotomerdimonas_butyrica	-0.17	-0.37	147	85	0.107865	0.335325
s__Ruminococcus_sp._M6_2020	s__Bacteriophage_sp.	0.2	0.43	119	69	0.108037	0.335325
s__Faecalibacterium_prausnitzii	s__Fusicatenibacter_saccharivorans	0.31	0.1	149	86	0.108359	0.335698
s__Blautia_obeum	s__Ruminococcus_flavefaciens	-0.31	-0.49	147	86	0.108823	0.335698
s__Roseburia_intestinalis	s__Senegalimassilia_faecalis	-0.16	-0.37	137	85	0.108818	0.335698
s__Paratractidigestivibacter_faecalis	s__Absicoccus_porci	0.53	0.32	88	67	0.108852	0.335698
s__Blautia_hansenii	s__Bacteroides_xylanisolvens	-0.3	-0.08	144	79	0.108825	0.335698
s__Dorea_longicatena	s__Waltera_sp._CLA_AA_H273	-0.33	-0.12	144	84	0.109036	0.335698
s__Fusicatenibacter_saccharivorans	s__Yeguia_hominis	-0.37	-0.17	146	86	0.108565	0.335698
s__Holdemanella_sp._MSK_7_32	s__Yeguia_hominis	-0.25	-0.45	134	85	0.108313	0.335698
s__Slackia_isoflavoniconvertens	s__Dysosmobacter_sp._BX15	-0.2	-0.4	144	85	0.108945	0.335698
s__Blautia_schinkii	s__Ruminococcus_sp._M6_2020	-0.19	-0.39	148	86	0.109304	0.336214
s__Vescimonas_coprocola	s__Dorea_sp._AF36_15AT	-0.24	-0.43	148	84	0.109399	0.336214
s__Brotomerdimonas_butyrica	s__Yeguia_hominis	0.33	0.12	145	85	0.1095	0.336225
s__Catenibacterium_mitsuokai	s__Blautia_sp._MCC270	0.18	0.39	134	83	0.109624	0.336305
s__Blautia_sp._MCC270	s__Waltera_intestinalis	-0.28	-0.06	140	81	0.109805	0.336558
s__Holdemanella_biformis	s__Oscillibacter_sp._MCC667	-0.33	-0.51	148	84	0.110048	0.336862
s__Ruminococcus_callidus	s__Clostridium_sp._AF43_10	0.17	0.41	96	69	0.1101	0.336862
s__Roseburia_faecis	s__Faecalibacterium_sp._Marseille_Q4896	0.51	0.32	147	80	0.110824	0.338596
s__Blautia_sp._OF03_15BH	s__Faecalibacterium_sp._AF27_11BH	-0.27	-0.06	145	84	0.110962	0.338596
s__Vescimonas_coprocola	s__Porcipelethomonas_ammoniilytica	0.22	0.42	134	81	0.110879	0.338596
s__Prevotella_copri	s__Oscillibacter_valericigenes	0.15	0.36	139	83	0.11176	0.339286
s__Eubacterium_ramulus	s__Vescimonas_fastidiosa	-0.34	-0.13	144	86	0.11139	0.339286
s__Ruminococcus_bromii	s__Anaerotardibacter_sp._CLA_AA_M13	0.28	0.06	138	84	0.1115	0.339286
s__Eubacterium_ramulus	s__Parabacteroides_distasonis	-0.15	-0.36	148	81	0.111878	0.339286
s__Kineothrix_sp._MSJ_39	s__Waltera_intestinalis	0.17	0.37	144	81	0.111586	0.339286
s__Ellagibacter_isourolithinifaciens	s__Waltera_sp._CLA_AA_H273	-0.16	-0.37	136	84	0.111543	0.339286
s__Senegalimassilia_anaerobia	s__Schaalia_odontolytica	0.21	0.42	132	80	0.11178	0.339286
s__Lachnospira_eligens	s__Ruminococcus_bicirculans	0.28	0.06	147	84	0.112048	0.339502
s__Blautia_wexlerae	s__Ruthenibacterium_lactatiformans	-0.27	-0.06	149	86	0.112613	0.340314
s__Simiaoa_sunii	s__Kineothrix_sp._MSJ_39	0.15	0.36	146	85	0.112416	0.340314
s__Bacteroides_thetaiotaomicron	s__Dorea_ammoniilytica	-0.22	-0.42	146	79	0.112573	0.340314
s__Prevotella_hominis	s__Dialister_succinatiphilus	0.24	0.49	86	53	0.112899	0.340878
s__Collinsella_aerofaciens	s__Lentihominibacter_faecis	0.23	0.42	148	85	0.113752	0.341654
s__Eubacterium_coprostanoligenes	s__Prevotella_sp._885	0.38	0.15	106	72	0.11357	0.341654
s__Blautia_obeum	s__Bacteroides_fragilis	-0.21	-0.41	149	84	0.113684	0.341654
s__Pseudoflavonifractor_phocaeensis	s__Brotomerdimonas_butyrica	0.18	0.38	147	85	0.113474	0.341654
s__Dorea_formicigenerans	s__Phocea_massiliensis	-0.34	-0.52	147	86	0.113526	0.341654
s__Porcipelethomonas_ammoniilytica	s__Qingrenia_yutianensis	0.18	0.39	131	78	0.113432	0.341654
s__Roseburia_faecis	s__Blautia_faecis	0.31	0.1	149	86	0.114349	0.343146
s__Gemmiger_formicilis	s__Blautia_faecis	0.28	0.07	149	86	0.114702	0.343907
s__Extibacter_muris	s__Ruminococcus_sp._M6_2020	-0.18	-0.38	148	86	0.115182	0.345044
s__Collinsella_aerofaciens	s__Anthropogastromicrobium_aceti	-0.17	-0.38	148	86	0.115309	0.345125
s__Faecalibacterium_sp._HTFF	s__Lachnoclostridium_sp._210928_DFI_6_3	0.43	0.24	144	82	0.115541	0.345517
s__Vescimonas_fastidiosa	s__Prevotella_pectinovora	0.2	0.42	112	70	0.116131	0.34698
s__Prevotella_stercorea	s__Desulfovibrio_piger	0.42	0.2	112	68	0.11642	0.34724
s__Vescimonas_coprocola	s__Anaeromassilibacillus_sp._An200	0.22	0.42	145	84	0.116378	0.34724
s__Flavonifractor_plautii	s__Bacteroides_fragilis	0.33	0.51	149	84	0.116573	0.347395
s__Blautia_faecis	s__Oscillibacter_sp._MCC667	-0.32	-0.5	148	85	0.11682	0.347829
s__Blautia_luti	s__Vescimonas_fastidiosa	-0.28	-0.47	144	86	0.116925	0.347842
s__Alistipes_putredinis	s__Bacteroides_xylanisolvens	0.35	0.12	122	61	0.117343	0.348784
s__Clostridium_sp._D43t1_170807_H7	s__Terrisporobacter_glycolicus	0.4	0.15	92	57	0.117538	0.349062
s__Clostridium_sp._AF15_31	s__Clostridium_sp._L2_50	0.58	0.34	74	47	0.117837	0.34964
s__Dysosmobacter_sp._BX15	s__Streptococcus_thermophilus	-0.34	-0.53	112	68	0.117936	0.34964
s__Blautia_sp._BIOML_A1	s__Pseudoflavonifractor_phocaeensis	-0.29	-0.08	146	86	0.118526	0.349921
s__Oliverpabstia_intestinalis	s__Bacteroides_thetaiotaomicron	-0.18	-0.38	146	80	0.118387	0.349921
s__Roseburia_faecis	s__Faecalibacterium_sp._AF27_11BH	0.4	0.2	146	84	0.118281	0.349921
s__Gallintestinimicrobium_propionicum	s__Dysosmobacter_welbionis	-0.3	-0.09	145	84	0.11854	0.349921
s__Oscillibacter_valericigenes	s__Ruminococcus_champanellensis	0.49	0.64	142	84	0.118343	0.349921
s__Oscillibacter_sp._ER4	s__Ruminococcus_sp._210702_SL_1_03	0.27	0.46	138	83	0.118813	0.350427
s__Blautia_faecicola	s__Ruthenibacterium_lactatiformans	-0.21	-0.41	149	86	0.119286	0.350614
s__Blautia_wexlerae	s__Waltera_intestinalis	-0.22	-0.42	144	81	0.119515	0.350614
s__Ruminococcus_callidus	s__Oscillibacter_sp._MCC667	0.22	0.41	146	85	0.119099	0.350614
s__Collinsella_sp._TF05_9AC	s__Dorea_sp._AM58_8	0.18	0.38	133	80	0.119686	0.350614
s__Lentihominibacter_faecis	s__Waltera_sp._CLA_AA_H273	-0.16	-0.37	144	84	0.119316	0.350614
s__Anaerotignum_faecicola	s__Ruminococcus_champanellensis	0.28	0.07	141	83	0.119674	0.350614
s__Oscillibacter_sp._MSJ_31	s__Suilimivivens_aceti	0.29	0.47	147	85	0.119692	0.350614
s__Alistipes_putredinis	s__Allisonella_histaminiformans	-0.21	-0.47	76	45	0.119039	0.350614
s__Prevotella_sp._Marseille_P4119	s__Dorea_ammoniilytica	-0.16	-0.39	111	68	0.119973	0.351138
s__Prevotella_stercorea	s__Clostridium_sp._AF23_8	0.46	0.23	106	63	0.120083	0.351161
s__Dorea_sp._AF36_15AT	s__Dorea_sp._OM07_5	0.27	0.46	137	78	0.120205	0.351221
s__Mediterraneibacter_faecis	s__Dorea_formicigenerans	0.37	0.54	149	86	0.120335	0.351301
s__Anaerostipes_hadrus	s__Oscillibacter_sp._MCC667	-0.2	-0.4	148	85	0.121278	0.353755
s__Flavonifractor_plautii	s__Intestinimonas_sp._MSJ_38	0.32	0.5	147	86	0.121436	0.353914
s__Eubacterium_ramulus	s__Faecalicatena_fissicatena	0.32	0.12	149	86	0.121622	0.354157
s__Collinsella_aerofaciens	s__Vescimonas_coprocola	-0.21	-0.4	148	86	0.122013	0.354694
s__Bacteroides_stercoris	s__Alistipes_communis	0.26	0.48	116	62	0.121993	0.354694
s__Oscillibacter_sp._ER4	s__Ruminococcus_flavefaciens	0.32	0.5	144	86	0.12225	0.354887
s__Olsenella_uli	s__Bacteroides_thetaiotaomicron	-0.24	-0.44	139	81	0.122832	0.354887
s__Romboutsia_timonensis	s__Clostridium_saudiense	0.52	0.33	110	66	0.123008	0.354887
s__Holdemanella_sp._MSK_7_32	s__Bacteroides_xylanisolvens	-0.24	-0.44	130	78	0.122699	0.354887
s__Mediterraneibacter_faecis	s__Eubacterium_sp._AF22_8LB	0.16	0.38	112	76	0.122698	0.354887
s__Roseburia_intestinalis	s__Faecalibacterium_sp._AF27_11BH	0.37	0.17	146	84	0.122593	0.354887
s__Oscillibacter_sp._MSJ_31	s__Clostridium_perfringens	0.2	0.4	145	84	0.122642	0.354887
s__Megasphaera_elsdenii	s__Dysosmobacter_sp._BX15	0.18	0.39	120	73	0.122303	0.354887
s__Bacteroides_fragilis	s__Intestinimonas_butyriciproducens	0.27	0.46	149	84	0.122935	0.354887
s__Butyrivibrio_crossotus	s__Agathobaculum_sp._M2	0.35	0.15	140	82	0.123562	0.356187
s__Ruthenibacterium_lactatiformans	s__Butyricicoccus_sp._BIOML_A1	-0.28	-0.07	145	83	0.12389	0.356649
s__Anthropogastromicrobium_aceti	s__Prevotella_pectinovora	0.17	0.39	112	70	0.12393	0.356649
s__Catenibacterium_mitsuokai	s__Faecalibacillus_faecis	-0.44	-0.24	125	83	0.124202	0.357134
s__Ruminococcus_flavefaciens	s__Oribacterium_sp._oral_taxon_102	0.31	0.49	142	84	0.124341	0.357232
s__Roseburia_inulinivorans	s__Roseburia_intestinalis	0.42	0.58	148	86	0.124715	0.357612
s__Oscillibacter_sp._ER4	s__Clostridium_spiroforme	-0.42	-0.22	125	72	0.12498	0.357612
s__Blautia_sp._MSK20_18	s__Clostridium_sp._AF37_5	-0.33	-0.12	131	74	0.125097	0.357612
s__Roseburia_intestinalis	s__Pseudoflavonifractor_capillosus	-0.29	-0.09	149	86	0.12504	0.357612
s__Intestinimonas_butyriciproducens	s__Qingrenia_yutianensis	0.32	0.5	143	82	0.124831	0.357612
s__Cyclospora_cayetanensis	s__Prevotella_sp._P4_67	0.24	0.48	83	52	0.12492	0.357612
s__Romboutsia_timonensis	s__Collinsella_bouchesdurhonensis	0.32	0.1	121	74	0.125326	0.357803
s__Bifidobacterium_catenulatum	s__Ruminococcus_flavefaciens	-0.18	-0.42	92	59	0.125371	0.357803
s__Coprococcus_comes	s__Blautia_sp._MSK20_18	0.33	0.13	146	86	0.125739	0.358553
s__Coprococcus_comes	s__Roseburia_faecis	0.3	0.09	149	86	0.126709	0.360425
s__Dorea_formicigenerans	s__Bacteroides_fragilis	-0.39	-0.56	149	84	0.12663	0.360425
s__Prevotella_hominis	s__Prevotella_sp._P4_67	0.44	0.19	83	51	0.126679	0.360425
s__Collinsella_aerofaciens	s__Intestinimonas_sp._MSJ_38	-0.19	-0.39	147	86	0.127461	0.362262
s__Ruminococcus_sp._NSJ_71	s__Oscillibacter_sp._MCC667	0.17	0.38	136	80	0.127909	0.362793
s__Ruminococcus_sp._M6_2020	s__Streptococcus_salivarius	-0.39	-0.58	119	63	0.127783	0.362793
s__Simiaoa_sunii	s__Intestinimonas_butyriciproducens	0.17	0.36	146	85	0.127964	0.362793
s__Phocaeicola_vulgatus	s__Absicoccus_porci	-0.38	-0.15	91	68	0.128208	0.362885
s__Eubacterium_ramulus	s__Ruminococcus_sp._210702_SL_1_03	-0.28	-0.07	139	83	0.128193	0.362885
s__Collinsella_aerofaciens	s__Bifidobacterium_catenulatum	0.41	0.17	93	59	0.128731	0.363249
s__Anaerobutyricum_hallii	s__Anaerobutyricum_soehngenii	-0.32	-0.12	149	86	0.128973	0.363249
s__Bifidobacterium_longum	s__Prevotella_stercorea	-0.31	-0.09	124	75	0.129007	0.363249
s__Ruminococcus_callidus	s__Vescimonas_coprocola	0.19	0.38	146	86	0.129076	0.363249
s__Ruminococcus_bromii	s__Ruminococcus_bicirculans	0.21	0.4	146	84	0.12881	0.363249
s__Anthropogastromicrobium_aceti	s__Gallintestinimicrobium_propionicum	0.32	0.12	147	86	0.12861	0.363249
s__Blautia_faecis	s__Megasphaera_elsdenii	-0.19	-0.4	121	74	0.128627	0.363249
s__Bacteroides_caccae	s__Alistipes_communis	0.3	0.51	116	61	0.129799	0.364988
s__Holdemanella_porci	s__Dorea_formicigenerans	0.32	0.5	138	84	0.13035	0.366237
s__Ruminococcus_flavefaciens	s__Oscillibacter_valericigenes	0.55	0.68	147	86	0.130518	0.366409
s__Flavonifractor_plautii	s__Blautia_sp._MCC270	-0.18	-0.38	143	86	0.130773	0.366528
s__Blautia_obeum	s__Waltera_sp._CLA_AA_H273	-0.16	-0.36	144	84	0.130739	0.366528
s__Paratractidigestivibacter_faecalis	s__Bacteroides_uniformis	-0.26	-0.45	126	76	0.131189	0.367393
s__Ruminococcus_callidus	s__Clostridium_sp._AF23_8	0.33	0.52	115	68	0.131418	0.367734
s__Blautia_massiliensis	s__Bacteroides_uniformis	-0.19	-0.38	144	83	0.131845	0.36825
s__Dorea_formicigenerans	s__Akkermansia_muciniphila	-0.18	-0.4	126	66	0.131923	0.36825
s__Blautia_obeum	s__Intestinimonas_sp._MSJ_38	-0.41	-0.57	147	86	0.131749	0.36825
s__Subdoligranulum_sp._APC924_74	s__Phascolarctobacterium_sp._Marseille_Q4147	-0.19	-0.4	118	71	0.132182	0.368287
s__Dorea_sp._AF36_15AT	s__Waltera_sp._CLA_AA_H273	-0.21	-0.4	144	83	0.132258	0.368287
s__Pseudoflavonifractor_phocaeensis	s__Yeguia_hominis	0.51	0.65	146	86	0.132257	0.368287
s__Mogibacterium_kristiansenii	s__Brotomerdimonas_butyrica	0.32	0.49	144	84	0.132575	0.368714
s__Fusicatenibacter_saccharivorans	s__Clostridium_sp._1001271B_151109_B4	-0.2	-0.41	119	64	0.133087	0.368714
s__Roseburia_faecis	s__Brotolimicola_acetigignens	0.18	0.37	144	82	0.133162	0.368714
s__Clostridium_sp._D43t1_170807_H7	s__Clostridium_perfringens	0.54	0.35	115	69	0.133106	0.368714
s__Oliverpabstia_intestinalis	s__Intestinimonas_butyriciproducens	-0.21	-0.4	148	85	0.132951	0.368714
s__Blautia_faecis	s__Ruminococcus_champanellensis	-0.21	-0.4	142	84	0.133052	0.368714
s__Oscillibacter_valericigenes	s__Dorea_sp._AM10_31	-0.3	-0.1	139	85	0.132853	0.368714
s__Blautia_massiliensis	s__Vescimonas_fastidiosa	-0.42	-0.24	144	86	0.133415	0.369118
s__Oscillibacter_sp._ER4	s__Bacteroides_stercoris	0.3	0.48	142	77	0.133684	0.369565
s__Lachnospira_eligens	s__Clostridium_sp._OM08_29	0.19	0.4	105	69	0.133846	0.369717
s__Dysosmobacter_sp._BX15	s__Barnesiella_intestinihominis	0.18	0.4	107	67	0.134207	0.370255
s__Dorea_longicatena	s__Agathobaculum_sp._M2	-0.31	-0.11	141	83	0.134256	0.370255
s__Collinsella_aerofaciens	s__Dorea_longicatena	0.45	0.27	149	86	0.134966	0.371301
s__Anaerostipes_hadrus	s__Ruminococcus_gnavus	0.38	0.19	149	86	0.135206	0.371301
s__Akkermansia_muciniphila	s__Faecalibacterium_sp._HTFF	-0.3	-0.08	126	65	0.135564	0.371301
s__Roseburia_inulinivorans	s__Lachnospira_eligens	0.17	0.36	148	86	0.135524	0.371301
s__Holdemanella_porci	s__Pseudoflavonifractor_sp._MSJ_30	-0.23	-0.42	138	84	0.134906	0.371301
s__Vescimonas_coprocola	s__Suilimivivens_aceti	0.2	0.39	148	86	0.135607	0.371301
s__Clostridium_sp._1001271B_151109_B4	s__Turicibacter_sanguinis	0.44	0.2	96	52	0.135238	0.371301
s__Bacteroides_uniformis	s__Jingyaoa_shaoxingensis	-0.17	-0.36	145	83	0.135454	0.371301
s__Pseudoflavonifractor_sp._MSJ_30	s__Dorea_sp._AM10_31	-0.29	-0.09	139	85	0.134779	0.371301
s__Roseburia_sp._CLA_AA_H209	s__Roseburia_sp._CLA_AA_H204	0.47	0.62	140	82	0.136004	0.37209
s__Ruminococcus_torques	s__Dorea_sp._AM58_8	0.33	0.14	149	86	0.136795	0.373958
s__Holdemanella_biformis	s__Bacteroides_uniformis	-0.54	-0.38	144	81	0.137543	0.374218
s__Paratractidigestivibacter_faecalis	s__Megasphaera_elsdenii	0.35	0.14	112	71	0.137114	0.374218
s__Holdemanella_sp._MSK_7_32	s__Ruminococcus_sp._210702_SL_1_03	-0.26	-0.44	129	82	0.137466	0.374218
s__Faecalibacterium_prausnitzii	s__Faecalibacterium_sp._CLA_AA_H233	0.25	0.44	149	85	0.137535	0.374218
s__Dysosmobacter_sp._BX15	s__Suilimivivens_aceti	0.23	0.41	145	85	0.137205	0.374218
s__Coprococcus_comes	s__Pseudoflavonifractor_capillosus	-0.28	-0.45	149	86	0.137412	0.374218
s__Collinsella_aerofaciens	s__Oscillibacter_sp._ER4	-0.23	-0.41	145	86	0.138217	0.375161
s__Anaerostipes_hadrus	s__Faecalicatena_fissicatena	0.29	0.09	149	86	0.138209	0.375161
s__Lachnospira_eligens	s__Clostridium_sp._AF23_8	0.2	0.41	116	68	0.138045	0.375161
s__Phascolarctobacterium_succinatutens	s__Simiaoa_sunii	0.22	0.42	120	71	0.138424	0.37532
s__Blautia_sp._MSK20_18	s__Pseudoflavonifractor_phocaeensis	-0.33	-0.14	146	86	0.138494	0.37532
s__Ruminococcus_sp._210702_SL_1_03	s__Clostridium_spiroforme	-0.34	-0.12	118	70	0.138686	0.375545
s__Mediterraneibacter_faecis	s__Bacteroides_thetaiotaomicron	-0.23	-0.41	147	81	0.138865	0.375732
s__Prevotella_copri	s__Ruminococcus_flavefaciens	0.17	0.37	138	83	0.139275	0.376546
s__Collinsella_aerofaciens	s__Ruminococcus_sp._210702_SL_1_03	-0.2	-0.39	139	83	0.139545	0.376898
s__Mogibacterium_kristiansenii	s__Oribacterium_sp._oral_taxon_102	0.33	0.13	139	83	0.139624	0.376898
s__Senegalimassilia_faecalis	s__Brotomerdimonas_butyrica	0.24	0.43	136	84	0.14024	0.377375
s__Subdoligranulum_sp._APC924_74	s__Faecalibacterium_sp._AF27_11BH	0.29	0.1	145	83	0.140118	0.377375
s__Ruminococcus_sp._210702_SL_1_03	s__Intestinimonas_butyriciproducens	0.31	0.49	139	83	0.140001	0.377375
s__Oscillibacter_sp._MCC667	s__Streptococcus_parasanguinis	-0.35	-0.54	123	69	0.140213	0.377375
s__Oscillibacter_valericigenes	s__Blautia_sp._MCC270	-0.22	-0.41	143	86	0.140543	0.377484
s__Bacteroides_fragilis	s__Phocaeicola_massiliensis	0.3	0.48	142	78	0.14061	0.377484
s__Phascolarctobacterium_succinatutens	s__Prevotella_sp._P5_64	0.22	0.45	74	55	0.140572	0.377484
s__Ruminococcus_flavefaciens	s__Ruminococcus_sp._NSJ_71	0.23	0.42	135	80	0.141045	0.377569
s__Butyrivibrio_crossotus	s__Holdemanella_sp._MSK_7_32	-0.26	-0.44	133	85	0.141146	0.377569
s__Blautia_luti	s__Bacteroides_fragilis	-0.16	-0.35	149	84	0.141048	0.377569
s__Collinsella_sp._TF05_9AC	s__Dorea_sp._AF36_15AT	0.18	0.38	133	80	0.1413	0.377569
s__Blautia_sp._MCC270	s__Ruminococcus_champanellensis	-0.31	-0.11	137	84	0.14121	0.377569
s__Ruminococcus_flavefaciens	s__Streptococcus_thermophilus	-0.27	-0.47	114	69	0.141268	0.377569
s__Porcipelethomonas_ammoniilytica	s__Yeguia_hominis	0.21	0.4	133	81	0.141681	0.378292
s__Oscillibacter_sp._ER4	s__Flavonifractor_plautii	0.28	0.46	145	86	0.142164	0.379288
s__Bacteroides_fragilis	s__Streptococcus_parasanguinis	-0.3	-0.08	124	68	0.142351	0.379492
s__Roseburia_faecis	s__Mogibacterium_kristiansenii	-0.26	-0.44	145	84	0.143133	0.380398
s__Anaerobutyricum_hallii	s__Flavonifractor_plautii	-0.29	-0.46	149	86	0.142804	0.380398
s__Vescimonas_coprocola	s__Oscillibacter_sp._MCC667	0.65	0.75	148	85	0.143061	0.380398
s__Eubacterium_ventriosum	s__Allisonella_histaminiformans	-0.35	-0.12	92	61	0.143005	0.380398
s__Alistipes_onderdonkii	s__Barnesiella_intestinihominis	0.24	0.45	102	61	0.143263	0.38045
s__Blautia_obeum	s__Oscillibacter_sp._ER4	-0.45	-0.6	145	86	0.143801	0.381584
s__Yeguia_hominis	s__Clostridium_spiroforme	-0.4	-0.2	125	72	0.14435	0.38245
s__Pseudoflavonifractor_phocaeensis	s__Bacteriophage_sp.	0.21	0.41	120	69	0.14435	0.38245
s__Collinsella_aerofaciens	s__Prevotella_stercorea	-0.18	-0.38	130	77	0.14466	0.382839
s__Collinsella_aerofaciens	s__Phocea_massiliensis	-0.17	-0.36	147	86	0.144896	0.382839
s__Pseudoflavonifractor_phocaeensis	s__Streptococcus_thermophilus	-0.23	-0.43	115	69	0.145054	0.382839
s__Pseudoflavonifractor_phocaeensis	s__Alistipes_ihumii	0.34	0.12	105	62	0.144962	0.382839
s__Streptococcus_parasanguinis	s__Qingrenia_yutianensis	-0.31	-0.5	120	66	0.14477	0.382839
s__Faecalibacterium_sp._HTFF	s__Lentihominibacter_faecis	-0.17	-0.36	148	85	0.145291	0.383172
s__Blautia_faecis	s__Prevotella_sp._885	-0.18	-0.39	107	73	0.145603	0.383426
s__Anaerobutyricum_hallii	s__Qingrenia_yutianensis	-0.18	-0.37	143	82	0.14561	0.383426
s__Ruminococcus_bromii	s__Allisonella_histaminiformans	-0.37	-0.14	92	61	0.145796	0.383621
s__Blautia_sp._BIOML_A1	s__Phocea_massiliensis	-0.3	-0.11	145	86	0.146099	0.383831
s__Vescimonas_coprocola	s__Streptococcus_parasanguinis	-0.27	-0.46	123	70	0.146041	0.383831
s__Catenibacterium_mitsuokai	s__Parolsenella_massiliensis	0.46	0.26	111	75	0.146499	0.384588
s__Blautia_sp._MCC270	s__Dysosmobacter_sp._BX15	-0.16	-0.35	141	85	0.146667	0.384735
s__Vescimonas_fastidiosa	s__Klebsiella_pneumoniae	0.16	0.35	144	85	0.147993	0.387917
s__Brotomerdimonas_butyrica	s__Dorea_sp._AF36_15AT	0.22	0.4	147	84	0.148635	0.389007
s__Alistipes_onderdonkii	s__Alistipes_communis	0.34	0.53	109	58	0.148583	0.389007
s__Parabacteroides_distasonis	s__Eubacterium_sp._AF22_8LB	-0.34	-0.52	111	72	0.149063	0.389831
s__Bacteroides_fragilis	s__Bacteroides_xylanisolvens	0.47	0.61	144	79	0.149442	0.390526
s__Collinsella_aerofaciens	s__Ellagibacter_isourolithinifaciens	0.17	0.36	140	86	0.150395	0.392702
s__Cyclospora_cayetanensis	s__Waltera_intestinalis	0.28	0.46	144	81	0.150503	0.392702
s__Collinsella_aerofaciens	s__Suilimivivens_aceti	-0.29	-0.46	148	86	0.150743	0.39303
s__Blautia_obeum	s__Bacteriophage_sp.	-0.26	-0.45	120	69	0.151056	0.393548
s__Bacteroides_stercoris	s__Prevotella_sp._P4_67	0.24	0.47	82	50	0.152362	0.396648
s__Paratractidigestivibacter_faecalis	s__Ellagibacter_isourolithinifaciens	0.39	0.2	128	78	0.152761	0.397386
s__Ruthenibacterium_lactatiformans	s__Pseudoflavonifractor_phocaeensis	0.48	0.31	149	86	0.153023	0.397768
s__Blautia_obeum	s__Flavonifractor_plautii	-0.18	-0.36	149	86	0.153864	0.39935
s__Oscillibacter_sp._MCC667	s__Barnesiella_intestinihominis	0.23	0.43	109	67	0.153754	0.39935
s__Coprococcus_comes	s__Streptococcus_salivarius	0.29	0.49	120	63	0.154093	0.399643
s__Blautia_massiliensis	s__Brotolimicola_acetigignens	-0.19	-0.38	143	82	0.154722	0.400972
s__Blautia_glucerasea	s__Prevotella_stercorea	-0.33	-0.5	130	77	0.155944	0.403833
s__Blautia_wexlerae	s__Blautia_sp._MSK20_18	0.36	0.18	146	86	0.156471	0.403998
s__Pseudoflavonifractor_phocaeensis	s__Porcipelethomonas_ammoniilytica	0.22	0.4	134	81	0.156477	0.403998
s__Dorea_sp._AF36_15AT	s__Dorea_sp._AF24_7LB	0.22	0.4	147	81	0.156364	0.403998
s__Bacteroides_ovatus	s__Dorea_sp._AM10_31	-0.25	-0.43	135	78	0.156333	0.403998
s__Mogibacterium_kristiansenii	s__Lachnospira_eligens	-0.19	-0.37	145	84	0.156654	0.40415
s__Blautia_schinkii	s__Pseudoflavonifractor_phocaeensis	-0.22	-0.4	149	86	0.15723	0.404812
s__Bacteroides_uniformis	s__Dorea_sp._AF36_15AT	-0.25	-0.43	144	81	0.157667	0.404812
s__Blautia_sp._MCC270	s__Porcipelethomonas_ammoniilytica	-0.19	-0.38	129	81	0.157734	0.404812
s__Blautia_glucerasea	s__Prevotella_sp._Marseille_P4119	-0.23	-0.43	111	68	0.157283	0.404812
s__Romboutsia_timonensis	s__Clostridium_sp._1001270J_160509_D11	0.51	0.32	112	62	0.157699	0.404812
s__Pseudoflavonifractor_sp._MSJ_30	s__Streptococcus_thermophilus	-0.25	-0.44	115	69	0.157426	0.404812
s__Oscillibacter_sp._MCC667	s__Streptococcus_thermophilus	-0.31	-0.49	115	68	0.157408	0.404812
s__Ruminococcus_sp._NSJ_71	s__Pseudoflavonifractor_sp._MSJ_30	0.21	0.4	136	80	0.158074	0.405381
s__Roseburia_sp._CLA_AA_H204	s__Brotolimicola_acetigignens	0.21	0.39	136	80	0.158713	0.406716
s__Cyclospora_cayetanensis	s__Blautia_glucerasea	-0.25	-0.42	149	86	0.159682	0.408308
s__Roseburia_hominis	s__Roseburia_sp._CLA_AA_H204	0.19	0.38	140	82	0.15962	0.408308
s__Anaerostipes_hadrus	s__Faecalibacillus_sp._MSK20_93	0.44	0.23	110	54	0.159765	0.408308
s__Holdemanella_biformis	s__Clostridium_sp._AF36_4	-0.32	-0.49	132	77	0.159924	0.408308
s__Eubacterium_sp._AF22_8LB	s__Parolsenella_massiliensis	0.43	0.23	100	71	0.159928	0.408308
s__Clostridium_spiroforme	s__Dysosmobacter_sp._BX15	-0.38	-0.19	126	71	0.160117	0.408489
s__Holdemanella_porci	s__Ruminococcus_sp._210702_SL_1_03	-0.26	-0.44	131	81	0.160344	0.408765
s__Ruminococcus_callidus	s__Faecalibacterium_sp._HTFF	0.33	0.15	146	85	0.161058	0.409183
s__Pseudoflavonifractor_phocaeensis	s__Streptococcus_salivarius	-0.4	-0.57	120	63	0.161103	0.409183
s__Collinsella_aerofaciens	s__Brotolimicola_acetigignens	-0.34	-0.5	144	82	0.161092	0.409183
s__Holdemanella_porci	s__Suilimivivens_aceti	-0.18	-0.37	138	84	0.160721	0.409183
s__Phascolarctobacterium_succinatutens	s__Clostridium_sp._AF23_8	0.4	0.19	103	59	0.160817	0.409183
s__Coprococcus_comes	s__Blautia_luti	0.31	0.13	149	86	0.161757	0.410165
s__Oliverpabstia_intestinalis	s__Vescimonas_coprocola	-0.28	-0.45	147	85	0.161967	0.410165
s__Ruminococcus_gnavus	s__Roseburia_hominis	-0.19	-0.36	149	86	0.161873	0.410165
s__Senegalimassilia_anaerobia	s__Senegalimassilia_faecalis	0.51	0.35	136	84	0.161753	0.410165
s__Holdemanella_porci	s__Pseudoflavonifractor_capillosus	-0.34	-0.16	138	84	0.162495	0.411199
s__Ruminococcus_gnavus	s__Blautia_hansenii	0.28	0.1	149	86	0.163824	0.414253
s__Blautia_sp._MCC270	s__Streptococcus_salivarius	0.32	0.11	114	63	0.163942	0.414253
s__Ruminococcus_sp._M6_2020	s__Ruminococcus_champanellensis	0.39	0.54	142	84	0.164353	0.414985
s__Prevotella_copri	s__Parolsenella_catena	0.36	0.17	123	81	0.164652	0.415435
s__Clostridium_sp._1001271B_151109_B4	s__Bacteroides_xylanisolvens	-0.37	-0.16	116	61	0.165261	0.416667
s__Dorea_formicigenerans	s__Ruminococcus_champanellensis	-0.5	-0.34	142	84	0.165816	0.417759
s__Oscillibacter_valericigenes	s__Ruthenibacterium_lactatiformans	0.46	0.3	149	86	0.166216	0.418461
s__Prevotellamassilia_timonensis	s__Prevotella_sp._P4_67	0.47	0.25	81	52	0.166387	0.418585
s__Blautia_obeum	s__Faecalibacterium_sp._HTFF	-0.28	-0.1	149	85	0.167014	0.419054
s__Eubacterium_ramulus	s__Clostridium_saudiense	-0.33	-0.13	118	71	0.166951	0.419054
s__Mediterraneibacter_faecis	s__Alistipes_onderdonkii	-0.22	-0.41	127	71	0.167061	0.419054
s__Clostridium_sp._D43t1_170807_D5	s__Clostridium_sp._AF43_10	0.85	0.76	78	55	0.16674	0.419054
s__Roseburia_intestinalis	s__Pseudoflavonifractor_sp._MSJ_30	-0.33	-0.15	148	86	0.167256	0.419238
s__Pseudoflavonifractor_sp._MSJ_30	s__Bacteroides_stercoris	0.25	0.43	144	77	0.16743	0.419368
s__Bacteroides_thetaiotaomicron	s__Dorea_sp._AM58_8	-0.28	-0.45	147	81	0.167617	0.41942
s__Ruminococcus_sp._210702_SL_1_03	s__Dorea_sp._AM58_8	-0.18	-0.36	139	83	0.167695	0.41942
s__Dorea_longicatena	s__Ruminococcus_gnavus	0.33	0.15	149	86	0.168068	0.419963
s__Ruminococcus_sp._Marseille_P6503	s__Dysosmobacter_sp._BX15	0.38	0.53	137	83	0.168156	0.419963
s__Bacteroides_fragilis	s__Bacteroides_stercoris	0.42	0.57	145	77	0.168818	0.421309
s__Parolsenella_catena	s__Alistipes_shahii	-0.23	-0.44	102	55	0.169076	0.421647
s__Prevotella_copri	s__Clostridium_sp._AF23_8	0.4	0.2	112	67	0.169316	0.421941
s__Roseburia_sp._CLA_AA_H204	s__Dorea_ammoniilytica	-0.31	-0.13	140	81	0.169676	0.422532
s__Lachnospira_eligens	s__Simiaoa_sunii	0.21	0.39	146	85	0.170939	0.423748
s__Catenibacterium_mitsuokai	s__Alistipes_putredinis	-0.46	-0.27	115	60	0.17098	0.423748
s__Senegalimassilia_faecalis	s__Bacteroides_ovatus	-0.21	-0.39	133	79	0.170648	0.423748
s__Holdemanella_sp._MSK_7_32	s__Blautia_sp._MSK20_18	0.34	0.16	133	85	0.170879	0.423748
s__Oscillibacter_sp._MSJ_31	s__Blautia_sp._MCC283	-0.17	-0.35	146	85	0.170877	0.423748
s__Vescimonas_fastidiosa	s__Ruminococcus_champanellensis	0.47	0.61	140	84	0.171073	0.423748
s__Dorea_formicigenerans	s__Pseudoflavonifractor_capillosus	-0.39	-0.22	149	86	0.170983	0.423748
s__Dysosmobacter_sp._BX15	s__Dorea_sp._NSJ_36	-0.22	-0.4	138	79	0.17115	0.423748
s__Oscillibacter_sp._ER4	s__Prevotella_stercorea	0.35	0.51	128	77	0.171725	0.424052
s__Blautia_glucerasea	s__Oscillibacter_sp._MCC667	-0.21	-0.38	148	85	0.171789	0.424052
s__Olsenella_uli	s__Yeguia_hominis	0.3	0.11	139	84	0.17189	0.424052
s__Faecalibacillus_intestinalis	s__Intestinimonas_butyriciproducens	-0.18	-0.36	146	85	0.171886	0.424052
s__Fusicatenibacter_saccharivorans	s__Intestinimonas_sp._MSJ_38	-0.34	-0.16	147	86	0.171882	0.424052
s__Eubacterium_ramulus	s__Blautia_schinkii	0.3	0.12	149	86	0.172098	0.424261
s__Roseburia_intestinalis	s__Brotomerdimonas_butyrica	-0.46	-0.3	147	85	0.172581	0.425113
s__Dorea_formicigenerans	s__Clostridium_sp._AF36_4	-0.47	-0.3	132	78	0.172691	0.425113
s__Waltera_intestinalis	s__Dysosmobacter_sp._BX15	0.19	0.37	142	80	0.173109	0.425533
s__Coprococcus_comes	s__Agathobaculum_sp._M2	-0.27	-0.09	141	83	0.173098	0.425533
s__Blautia_glucerasea	s__Dialister_succinatiphilus	-0.23	-0.43	105	58	0.174956	0.426444
s__Lentihominibacter_faecis	s__Collinsella_bouchesdurhonensis	0.36	0.18	138	83	0.174924	0.426444
s__Mediterraneibacter_faecis	s__Oscillibacter_sp._MSJ_31	-0.39	-0.54	147	85	0.174967	0.426444
s__Oliverpabstia_intestinalis	s__Blautia_schinkii	0.18	0.35	148	85	0.174474	0.426444
s__Faecalibacterium_prausnitzii	s__Brotomerdimonas_butyrica	-0.4	-0.55	147	85	0.174413	0.426444
s__Cyclospora_cayetanensis	s__Bacteroides_thetaiotaomicron	0.27	0.44	147	81	0.17493	0.426444
s__Blautia_glucerasea	s__Blautia_sp._Marseille_P3087	0.33	0.49	148	86	0.17388	0.426444
s__Anaerobutyricum_hallii	s__Paraprevotella_clara	-0.21	-0.41	105	65	0.174943	0.426444
s__Lachnospira_eligens	s__Faecalibacterium_sp._AF27_11BH	0.21	0.38	146	84	0.174812	0.426444
s__Lachnospira_eligens	s__Collinsella_tanakaei	-0.22	-0.39	143	83	0.173658	0.426444
s__Pseudoflavonifractor_sp._MSJ_30	s__Oribacterium_sp._oral_taxon_102	0.22	0.39	142	84	0.174134	0.426444
s__Parabacteroides_distasonis	s__Bilophila_wadsworthia	0.32	0.51	102	54	0.1742	0.426444
s__Flavonifractor_plautii	s__Bacteroides_stercoris	0.23	0.4	145	77	0.175247	0.426822
s__Bacteroides_caccae	s__Bacteroides_xylanisolvens	0.33	0.5	141	77	0.176095	0.428282
s__Bacteroides_caccae	s__Suilimivivens_aceti	0.2	0.38	143	80	0.176055	0.428282
s__Subdoligranulum_sp._APC924_74	s__Dialister_succinatiphilus	-0.22	-0.42	105	58	0.176284	0.428439
s__Blautia_obeum	s__Lachnoclostridium_sp._210928_DFI_6_3	-0.37	-0.2	144	83	0.176991	0.429854
s__Fusicatenibacter_saccharivorans	s__Oscillibacter_valericigenes	-0.31	-0.13	149	86	0.17751	0.430504
s__Slackia_isoflavoniconvertens	s__Dysosmobacter_welbionis	-0.29	-0.11	144	84	0.177472	0.430504
s__Blautia_wexlerae	s__Prevotella_copri	-0.28	-0.45	139	83	0.17785	0.431025
s__Intestinimonas_sp._MSJ_38	s__Bacteriophage_sp.	0.32	0.49	118	69	0.178186	0.431535
s__Mediterraneibacter_faecis	s__Dysosmobacter_welbionis	-0.35	-0.17	145	84	0.178348	0.431625
s__Collinsella_aerofaciens	s__Anaerobutyricum_hallii	0.2	0.37	149	86	0.179284	0.431758
s__Mogibacterium_kristiansenii	s__Parolsenella_catena	0.49	0.33	126	82	0.179734	0.431758
s__Flavonifractor_plautii	s__Gallintestinimicrobium_propionicum	-0.27	-0.09	148	86	0.179442	0.431758
s__Gallintestinimicrobium_propionicum	s__Pseudoflavonifractor_phocaeensis	-0.3	-0.12	148	86	0.179748	0.431758
s__Bacteroides_fragilis	s__Bacteroides_thetaiotaomicron	0.66	0.76	147	81	0.178786	0.431758
s__Blautia_sp._MSK20_18	s__Ruminococcus_sp._210702_SL_1_03	-0.28	-0.1	137	83	0.179276	0.431758
s__Phocaeicola_massiliensis	s__Prevotella_pectinovora	0.24	0.43	112	65	0.179227	0.431758
s__Blautia_sp._Marseille_P3087	s__Clostridium_spiroforme	-0.3	-0.1	127	72	0.179784	0.431758
s__Pseudoflavonifractor_phocaeensis	s__Pseudoflavonifractor_capillosus	0.65	0.75	149	86	0.178847	0.431758
s__Ruminococcus_sp._M6_2020	s__Dorea_ammoniilytica	-0.21	-0.38	148	84	0.179358	0.431758
s__Blautia_wexlerae	s__Oribacterium_sp._oral_taxon_102	-0.29	-0.46	143	84	0.178728	0.431758
s__Blautia_obeum	s__Adlercreutzia_equolifaciens	0.22	0.39	147	86	0.18006	0.432088
s__Flavonifractor_plautii	s__Alistipes_communis	0.29	0.47	117	63	0.180173	0.432088
s__Phocaeicola_vulgatus	s__Olsenella_uli	-0.24	-0.41	141	84	0.180625	0.432325
s__Parolsenella_catena	s__Bacteroides_thetaiotaomicron	-0.25	-0.42	124	80	0.180572	0.432325
s__Yeguia_hominis	s__Bacteriophage_sp.	0.25	0.43	119	69	0.180649	0.432325
s__Blautia_wexlerae	s__Ruminococcus_flavefaciens	-0.45	-0.59	147	86	0.181658	0.434137
s__Waltera_sp._CLA_AA_H273	s__Suilimivivens_aceti	0.22	0.39	144	84	0.181597	0.434137
s__Holdemanella_biformis	s__Pseudoflavonifractor_capillosus	-0.39	-0.22	148	84	0.182015	0.434506
s__Suilimivivens_aceti	s__Oribacterium_sp._oral_taxon_102	0.19	0.36	142	84	0.182065	0.434506
s__Lentihominibacter_faecis	s__Faecalibacterium_sp._Marseille_Q4896	-0.33	-0.48	146	80	0.182228	0.434593
s__Bacteroides_caccae	s__Dorea_sp._NSJ_36	-0.25	-0.42	136	75	0.182506	0.434953
s__Flavonifractor_plautii	s__Oscillibacter_sp._MCC667	0.41	0.55	148	85	0.182855	0.435301
s__Ruminococcus_sp._Marseille_P6503	s__Yeguia_hominis	0.36	0.51	137	84	0.182905	0.435301
s__Fusicatenibacter_saccharivorans	s__Anaerobutyricum_hallii	0.33	0.16	149	86	0.183114	0.435497
s__Blautia_obeum	s__Blautia_sp._BIOML_A1	0.34	0.16	146	86	0.183485	0.435777
s__Oscillibacter_sp._MSJ_31	s__Bacteroides_caccae	0.33	0.49	143	79	0.183367	0.435777
s__Cyclospora_cayetanensis	s__Oscillibacter_sp._ER4	0.43	0.57	145	86	0.183927	0.436285
s__Dorea_formicigenerans	s__Blautia_sp._Marseille_P3087	0.2	0.37	148	86	0.18408	0.436285
s__Adlercreutzia_equolifaciens	s__Prevotella_pectinovora	-0.21	-0.4	113	70	0.183973	0.436285
s__Bifidobacterium_adolescentis	s__Bifidobacterium_catenulatum	0.29	0.5	79	54	0.184245	0.436377
s__Bacteroides_ovatus	s__Dorea_sp._AF36_15AT	-0.25	-0.42	144	77	0.184505	0.436693
s__Parolsenella_catena	s__Faecalibacillus_faecis	-0.2	-0.38	116	83	0.185479	0.438694
s__Mediterraneibacter_faecis	s__Fusicatenibacter_saccharivorans	0.27	0.1	149	86	0.185957	0.439524
s__Pseudoflavonifractor_sp._MSJ_30	s__Ruminococcus_sp._Marseille_P6503	0.41	0.55	138	84	0.187477	0.44281
s__Faecalibacterium_sp._Marseille_Q4896	s__Faecalibacterium_sp._AF27_11BH	0.79	0.71	145	80	0.187671	0.442966
s__Brotomerdimonas_butyrica	s__Butyricicoccus_sp._BIOML_A1	-0.19	-0.36	144	83	0.187906	0.443216
s__Methanobrevibacter_smithii	s__Streptococcus_salivarius	-0.3	-0.54	62	37	0.188247	0.443716
s__Eubacterium_ramulus	s__Ruminococcus_flavefaciens	-0.32	-0.15	147	86	0.188899	0.444924
s__Senegalimassilia_faecalis	s__Faecalibacillus_intestinalis	-0.31	-0.14	134	84	0.18919	0.444924
s__Flavonifractor_plautii	s__Pseudoflavonifractor_sp._MSJ_30	0.38	0.52	148	86	0.189536	0.444924
s__Vescimonas_fastidiosa	s__Pseudoflavonifractor_sp._MSJ_30	0.68	0.77	144	86	0.189266	0.444924
s__Pseudoflavonifractor_sp._MSJ_30	s__Clostridium_sp._AF37_5	0.31	0.48	133	74	0.189347	0.444924
s__Ruminococcus_gnavus	s__Dysosmobacter_welbionis	-0.34	-0.17	145	84	0.189427	0.444924
s__Coprococcus_comes	s__Flavonifractor_plautii	-0.25	-0.41	149	86	0.189927	0.445075
s__Prevotellamassilia_timonensis	s__Alistipes_putredinis	-0.32	-0.1	101	51	0.189796	0.445075
s__Senegalimassilia_faecalis	s__Clostridium_sp._AF37_5	-0.32	-0.14	126	73	0.190118	0.445075
s__Porcipelethomonas_ammoniilytica	s__Phocea_massiliensis	0.28	0.44	134	81	0.189995	0.445075
s__Eubacterium_ramulus	s__Flavonifractor_plautii	-0.25	-0.41	149	86	0.190664	0.445699
s__Ruminococcus_torques	s__Prevotellamassilia_timonensis	-0.32	-0.13	118	70	0.190972	0.445699
s__Pseudoflavonifractor_sp._MSJ_30	s__Ruminococcus_sp._M6_2020	0.58	0.69	148	86	0.191032	0.445699
s__Parabacteroides_merdae	s__Paraprevotella_clara	0.39	0.56	104	64	0.190702	0.445699
s__Anaeromassilibacillus_sp._An200	s__Yeguia_hominis	0.29	0.45	143	84	0.190835	0.445699
s__Clostridium_sp._AF37_5	s__Dorea_sp._OM07_5	-0.35	-0.16	123	70	0.191226	0.445849
s__Blautia_massiliensis	s__Ruminococcus_flavefaciens	-0.42	-0.26	146	86	0.191435	0.446034
s__Ruminococcus_callidus	s__Waltera_intestinalis	0.36	0.51	143	81	0.191735	0.446169
s__Clostridium_perfringens	s__Yeguia_hominis	0.22	0.39	144	84	0.191753	0.446169
s__Butyrivibrio_crossotus	s__Eggerthella_lenta	-0.21	-0.37	147	85	0.192068	0.446319
s__Cyclospora_cayetanensis	s__Dysosmobacter_welbionis	0.31	0.47	145	84	0.192077	0.446319
s__Slackia_isoflavoniconvertens	s__Ellagibacter_isourolithinifaciens	0.41	0.55	139	86	0.192392	0.44675
s__Lentihominibacter_faecis	s__Parabacteroides_distasonis	-0.27	-0.1	147	80	0.192574	0.446871
s__Phocaeicola_massiliensis	s__Alistipes_communis	0.37	0.17	115	61	0.192927	0.447389
s__Oscillibacter_valericigenes	s__Dorea_sp._AM58_8	-0.33	-0.17	149	86	0.193248	0.44783
s__Mediterraneibacter_faecis	s__Oscillibacter_sp._ER4	-0.27	-0.43	145	86	0.193743	0.448533
s__Oliverpabstia_intestinalis	s__Pseudoflavonifractor_phocaeensis	-0.32	-0.47	148	85	0.193812	0.448533
s__Blautia_sp._BIOML_A1	s__Flavonifractor_plautii	-0.37	-0.2	146	86	0.194285	0.448818
s__Dorea_sp._AM58_8	s__Waltera_sp._CLA_AA_H273	-0.23	-0.39	144	84	0.194115	0.448818
s__Yeguia_hominis	s__Clostridium_sp._AF36_4	0.2	0.37	131	78	0.194327	0.448818
s__Cyclospora_cayetanensis	s__Schaalia_odontolytica	-0.46	-0.31	137	81	0.194966	0.449991
s__Dorea_sp._AM58_8	s__Dysosmobacter_sp._BX15	-0.39	-0.23	146	85	0.19565	0.451269
s__Pseudoflavonifractor_phocaeensis	s__Dysosmobacter_welbionis	0.51	0.63	145	84	0.195848	0.451422
s__Blautia_wexlerae	s__Clostridium_sp._BIOML_A1	-0.26	-0.43	134	77	0.196291	0.452139
s__Blautia_wexlerae	s__Blautia_ammoniilytica	0.27	0.1	148	86	0.196985	0.453435
s__Prevotella_copri	s__Olsenella_uli	0.28	0.1	135	82	0.197312	0.453885
s__Brotomerdimonas_butyrica	s__Paraprevotella_clara	-0.34	-0.15	104	65	0.198006	0.454912
s__Pseudoflavonifractor_sp._MSJ_30	s__Clostridium_sp._AF36_4	0.27	0.43	132	78	0.198024	0.454912
s__Eubacterium_ramulus	s__Lachnospira_eligens	0.29	0.44	149	86	0.19824	0.455104
s__Anaerobutyricum_hallii	s__Oscillibacter_sp._ER4	-0.29	-0.44	145	86	0.198496	0.455389
s__Bifidobacterium_adolescentis	s__Bifidobacterium_pseudocatenulatum	0.5	0.64	98	67	0.19915	0.45632
s__Fusicatenibacter_saccharivorans	s__Porcipelethomonas_ammoniilytica	-0.41	-0.25	134	81	0.199167	0.45632
s__Senegalimassilia_anaerobia	s__Brotomerdimonas_butyrica	0.24	0.4	142	84	0.200267	0.457732
s__Anaerobutyricum_hallii	s__Bacteroides_thetaiotaomicron	-0.2	-0.37	147	81	0.200383	0.457732
s__Oscillibacter_sp._MSJ_31	s__Clostridium_spiroforme	-0.35	-0.17	126	72	0.200268	0.457732
s__Clostridium_sp._AF36_4	s__Intestinimonas_butyriciproducens	0.37	0.19	132	78	0.200183	0.457732
s__Blautia_faecicola	s__Phocea_massiliensis	-0.23	-0.39	147	86	0.200449	0.457732
s__Fusicatenibacter_saccharivorans	s__Methanobrevibacter_smithii	-0.43	-0.23	85	55	0.200582	0.457733
s__Oscillibacter_sp._MSJ_31	s__Clostridium_sp._AF36_4	0.23	0.4	132	78	0.201051	0.458194
s__Fusicatenibacter_saccharivorans	s__Terrisporobacter_mayombei	-0.34	-0.16	134	80	0.201002	0.458194
s__Ruminococcus_sp._NSJ_71	s__Faecalibacterium_sp._AF27_11BH	-0.29	-0.11	135	79	0.201906	0.459534
s__Clostridium_saudiense	s__Clostridium_sp._D43t1_170807_H7	0.73	0.62	105	64	0.20183	0.459534
s__Phocaeicola_vulgatus	s__Senegalimassilia_faecalis	-0.23	-0.39	136	85	0.202211	0.459893
s__Oscillibacter_sp._ER4	s__Pseudoflavonifractor_capillosus	0.26	0.42	145	86	0.202331	0.459893
s__Faecalibacillus_sp._MSK20_93	s__Oribacterium_sp._oral_taxon_102	-0.37	-0.17	106	53	0.202494	0.459958
s__Lachnospira_eligens	s__Blautia_hansenii	-0.27	-0.1	149	86	0.203015	0.46023
s__Barnesiella_intestinihominis	s__Intestinimonas_sp._MSJ_38	0.28	0.45	109	68	0.202904	0.46023
s__Phascolarctobacterium_sp._Marseille_Q4147	s__Clostridium_sp._AF23_8	0.4	0.21	102	60	0.202828	0.46023
s__Anaerobutyricum_hallii	s__Ruminococcus_sp._Marseille_P6503	-0.23	-0.39	138	84	0.203194	0.460331
s__Parabacteroides_merdae	s__Bacteroides_stercoris	0.3	0.46	142	75	0.20406	0.46199
s__Blautia_faecis	s__Ruminococcus_sp._M6_2020	-0.24	-0.4	148	86	0.204478	0.462099
s__Pseudoflavonifractor_phocaeensis	s__Alistipes_indistinctus	0.36	0.14	97	45	0.204493	0.462099
s__Vescimonas_coprocola	s__Qingrenia_yutianensis	0.29	0.44	142	82	0.204511	0.462099
s__Eggerthella_lenta	s__Dorea_sp._AM58_8	0.32	0.15	149	86	0.204685	0.462187
s__Collinsella_aerofaciens	s__Collinsella_sp._TF05_9AC	0.46	0.6	133	80	0.204885	0.462335
s__Slackia_isoflavoniconvertens	s__Collinsella_bouchesdurhonensis	0.32	0.47	137	84	0.205373	0.463132
s__Klebsiella_pneumoniae	s__Yeguia_hominis	0.3	0.45	146	85	0.205539	0.463204
s__Blautia_obeum	s__Roseburia_hominis	-0.26	-0.42	149	86	0.205678	0.463214
s__Holdemanella_porci	s__Blautia_massiliensis	0.37	0.21	138	84	0.205927	0.46347
s__Olsenella_uli	s__Collinsella_tanakaei	0.5	0.62	140	83	0.206249	0.463891
s__Bacteroides_caccae	s__Pseudoflavonifractor_sp._MSJ_30	0.24	0.4	143	80	0.206558	0.464284
s__Ruthenibacterium_lactatiformans	s__Parabacteroides_distasonis	0.23	0.39	148	81	0.206973	0.464912
s__Collinsella_sp._TF05_9AC	s__Clostridium_sp._AF36_4	-0.23	-0.4	119	73	0.207553	0.465607
s__Ruminococcus_bromii	s__Intestinimonas_butyriciproducens	0.34	0.18	148	86	0.207475	0.465607
s__Lachnospira_eligens	s__Roseburia_hominis	0.25	0.41	149	86	0.208145	0.465717
s__Streptococcus_salivarius	s__Dysosmobacter_welbionis	-0.41	-0.22	117	61	0.207785	0.465717
s__Anaerobutyricum_hallii	s__Pseudoflavonifractor_capillosus	-0.27	-0.42	149	86	0.208027	0.465717
s__Waltera_sp._CLA_AA_H273	s__Dorea_sp._OM07_5	-0.24	-0.41	133	79	0.208279	0.465717
s__Pseudoflavonifractor_phocaeensis	s__Streptococcus_parasanguinis	-0.28	-0.45	124	70	0.208121	0.465717
s__Prevotella_copri	s__Clostridium_spiroforme	-0.23	-0.4	119	69	0.208417	0.465723
s__Ruminococcus_torques	s__Flavonifractor_plautii	-0.2	-0.36	149	86	0.208944	0.465991
s__Phocaeicola_vulgatus	s__Bacteroides_fragilis	0.54	0.65	148	84	0.208904	0.465991
s__Bifidobacterium_longum	s__Jingyaoa_shaoxingensis	-0.22	-0.38	139	83	0.208862	0.465991
s__Blautia_luti	s__Blautia_schinkii	0.43	0.56	149	86	0.209158	0.466166
s__Phascolarctobacterium_sp._Marseille_Q4147	s__Faecalibacterium_sp._CLA_AA_H233	0.28	0.45	118	71	0.209505	0.466636
s__Ruminococcus_sp._Marseille_P6503	s__Pseudoflavonifractor_phocaeensis	0.4	0.54	138	84	0.210158	0.467788
s__Vescimonas_coprocola	s__Ruminococcus_sp._210702_SL_1_03	0.36	0.5	139	83	0.210623	0.468519
s__Collinsella_aerofaciens	s__Holdemanella_porci	0.29	0.44	138	84	0.2108	0.468611
s__Ruminococcus_gnavus	s__Clostridium_sp._AF23_8	-0.35	-0.17	116	68	0.211134	0.469051
s__Olsenella_uli	s__Faecalicatena_fissicatena	-0.3	-0.14	141	84	0.211709	0.469721
s__Prevotella_copri	s__Adlercreutzia_equolifaciens	-0.26	-0.42	138	83	0.211612	0.469721
s__Holdemanella_porci	s__Senegalimassilia_anaerobia	0.31	0.15	134	83	0.211915	0.469874
s__Blautia_massiliensis	s__Ruminococcus_torques	0.31	0.14	148	86	0.213038	0.470749
s__Blautia_luti	s__Gallintestinimicrobium_propionicum	0.27	0.11	148	86	0.213178	0.470749
s__Vescimonas_coprocola	s__Pseudoflavonifractor_sp._MSJ_30	0.59	0.69	148	86	0.213547	0.470749
s__Ruminococcus_flavefaciens	s__Ruminococcus_sp._M6_2020	0.54	0.65	146	86	0.213486	0.470749
s__Ruminococcus_flavefaciens	s__Clostridium_spiroforme	-0.39	-0.22	126	72	0.213669	0.470749
s__Catenibacterium_mitsuokai	s__Collinsella_tanakaei	0.42	0.26	136	81	0.21259	0.470749
s__Blautia_schinkii	s__Intestinimonas_sp._MSJ_38	-0.22	-0.37	147	86	0.213678	0.470749
s__Ruminococcus_callidus	s__Oribacterium_sp._oral_taxon_102	0.2	0.36	141	84	0.212481	0.470749
s__Dorea_sp._AF36_15AT	s__Prevotella_sp._P4_67	-0.26	-0.46	83	52	0.212972	0.470749
s__Clostridium_sp._1001271B_151109_B4	s__Terrisporobacter_glycolicus	0.37	0.17	99	54	0.21349	0.470749
s__Ruminococcus_lactaris	s__Senegalimassilia_faecalis	-0.28	-0.11	137	85	0.213882	0.470797
s__Blautia_obeum	s__Yeguia_hominis	-0.41	-0.54	146	86	0.213974	0.470797
s__Prevotella_sp._885	s__Phascolarctobacterium_sp._Marseille_Q4147	0.31	0.48	99	68	0.21412	0.470818
s__Oliverpabstia_intestinalis	s__Blautia_faecicola	0.35	0.49	148	85	0.214744	0.470999
s__Blautia_faecis	s__Prevotella_hominis	-0.26	-0.43	112	72	0.214586	0.470999
s__Holdemanella_porci	s__Clostridium_sp._AF37_5	-0.35	-0.18	125	72	0.214407	0.470999
s__Pseudoflavonifractor_sp._MSJ_30	s__Schaalia_odontolytica	-0.38	-0.21	136	81	0.21475	0.470999
s__Oscillibacter_valericigenes	s__Holdemanella_sp._MSK_7_32	-0.34	-0.49	135	85	0.216	0.473438
s__Ruminococcus_callidus	s__Simiaoa_sunii	0.35	0.49	143	85	0.217241	0.473442
s__Blautia_wexlerae	s__Desulfovibrio_piger	-0.29	-0.12	123	73	0.2171	0.473442
s__Ruminococcus_sp._NSJ_71	s__Ruminococcus_sp._M6_2020	0.24	0.4	136	80	0.21698	0.473442
s__Anaerobutyricum_hallii	s__Blautia_sp._MSK20_18	0.31	0.15	146	86	0.216653	0.473442
s__Blautia_sp._OF03_15BH	s__Brotomerdimonas_butyrica	0.3	0.14	147	85	0.217145	0.473442
s__Dorea_formicigenerans	s__Dorea_sp._AF36_15AT	0.39	0.53	148	84	0.21653	0.473442
s__Clostridium_saudiense	s__Clostridium_sp._1001270J_160509_D11	0.45	0.27	104	61	0.216923	0.473442
s__Intestinibacter_bartlettii	s__Turicibacter_sanguinis	0.42	0.57	109	59	0.217066	0.473442
s__Simiaoa_sunii	s__Dorea_sp._OM07_5	-0.23	-0.39	135	80	0.216536	0.473442
s__Dorea_longicatena	s__Phocea_massiliensis	-0.27	-0.42	147	86	0.217583	0.473887
s__Phocaeicola_massiliensis	s__Schaalia_odontolytica	-0.37	-0.2	130	73	0.217769	0.473993
s__Vescimonas_fastidiosa	s__Blautia_schinkii	-0.29	-0.44	144	86	0.218353	0.474963
s__Fusicatenibacter_saccharivorans	s__Pseudoflavonifractor_sp._MSJ_30	-0.31	-0.15	148	86	0.218703	0.475124
s__Ruminococcus_sp._M6_2020	s__Anaeromassilibacillus_sp._An200	0.42	0.27	145	84	0.218568	0.475124
s__Oliverpabstia_intestinalis	s__Dysosmobacter_sp._BX15	-0.22	-0.38	145	84	0.219542	0.476573
s__Bacteroides_thetaiotaomicron	s__Dorea_sp._NSJ_36	-0.27	-0.43	139	77	0.219648	0.476573
s__Roseburia_inulinivorans	s__Brotomerdimonas_butyrica	-0.34	-0.48	147	85	0.22092	0.478429
s__Bacteroides_ovatus	s__Paraprevotella_clara	0.43	0.25	105	63	0.2208	0.478429
s__Oscillibacter_valericigenes	s__Suilimivivens_aceti	0.29	0.44	148	86	0.220875	0.478429
s__Oliverpabstia_intestinalis	s__Oscillibacter_valericigenes	-0.31	-0.45	148	85	0.221247	0.478835
s__Ellagibacter_isourolithinifaciens	s__Collinsella_bouchesdurhonensis	0.45	0.3	135	84	0.222263	0.479825
s__Eubacterium_ramulus	s__Mediterraneibacter_sp._NSJ_151	0.21	0.37	148	85	0.222163	0.479825
s__Anaerobutyricum_soehngenii	s__Mediterraneibacter_butyricigenes	0.32	0.16	149	85	0.222016	0.479825
s__Dysosmobacter_sp._BX15	s__Dorea_sp._AM13_35	-0.25	-0.41	125	74	0.222033	0.479825
s__Blautia_wexlerae	s__Prevotella_sp._885	-0.22	-0.39	107	73	0.2227	0.480016
s__Phocaeicola_vulgatus	s__Bacteroides_ovatus	0.53	0.64	145	79	0.222497	0.480016
s__Roseburia_hominis	s__Waltera_intestinalis	0.36	0.2	144	81	0.222909	0.480016
s__Pseudoflavonifractor_sp._MSJ_30	s__Phocea_massiliensis	0.52	0.63	147	86	0.222819	0.480016
s__Alistipes_putredinis	s__Dorea_sp._AF24_7LB	-0.24	-0.42	123	59	0.223092	0.480109
s__Oscillibacter_sp._ER4	s__Pseudoflavonifractor_sp._MSJ_30	0.51	0.62	145	86	0.224015	0.480892
s__Faecalibacterium_sp._HTFF	s__Faecalibacterium_sp._CLA_AA_H233	0.51	0.37	149	85	0.22382	0.480892
s__Vescimonas_fastidiosa	s__Yeguia_hominis	0.66	0.75	143	86	0.223889	0.480892
s__Bacteroides_caccae	s__Schaalia_odontolytica	-0.33	-0.16	131	76	0.223827	0.480892
s__Lentihominibacter_faecis	s__Butyricicoccus_faecihominis	-0.21	-0.37	147	85	0.224284	0.481168
s__Mediterraneibacter_faecis	s__Anaerobutyricum_hallii	0.21	0.36	149	86	0.225014	0.482133
s__Brotolimicola_acetigignens	s__Clostridium_sp._AF43_10	0.21	0.39	97	68	0.224997	0.482133
s__Romboutsia_timonensis	s__Collinsella_sp._AM34_10	0.3	0.13	118	73	0.225159	0.482144
s__Phocaeicola_vulgatus	s__Parabacteroides_merdae	0.42	0.55	144	83	0.225483	0.482536
s__Alistipes_putredinis	s__Bacteroides_ovatus	0.37	0.19	121	59	0.226272	0.483923
s__Oscillibacter_valericigenes	s__Oribacterium_sp._oral_taxon_102	0.21	0.37	143	84	0.226543	0.484203
s__Coprococcus_comes	s__Qingrenia_yutianensis	-0.3	-0.45	143	82	0.226936	0.484742
s__Prevotella_sp._Marseille_P4119	s__Oribacterium_sp._oral_taxon_102	0.42	0.26	109	68	0.2274	0.485432
s__Blautia_faecis	s__Ruminococcus_gnavus	0.39	0.24	149	86	0.228273	0.486087
s__Blautia_glucerasea	s__Pseudoflavonifractor_phocaeensis	-0.33	-0.18	149	86	0.228212	0.486087
s__Slackia_isoflavoniconvertens	s__Eubacterium_sp._AF22_8LB	0.39	0.22	112	76	0.227915	0.486087
s__Ruminococcus_sp._Marseille_P6503	s__Porcipelethomonas_ammoniilytica	0.4	0.24	130	79	0.228065	0.486087
s__Vescimonas_coprocola	s__Yeguia_hominis	0.58	0.68	146	86	0.229049	0.487438
s__Mediterraneibacter_faecis	s__Methanobrevibacter_smithii	-0.38	-0.18	85	55	0.229215	0.487441
s__Extibacter_muris	s__Blautia_faecis	0.32	0.17	149	86	0.230326	0.487441
s__Blautia_obeum	s__Vescimonas_fastidiosa	-0.48	-0.6	144	86	0.229933	0.487441
s__Eggerthella_lenta	s__Ruminococcus_sp._M6_2020	-0.2	-0.35	148	86	0.230285	0.487441
s__Ruminococcus_sp._AF37_3AC	s__Anaeromassilibacillus_sp._An200	0.31	0.13	109	68	0.229753	0.487441
s__Intestinimonas_butyriciproducens	s__Pseudoflavonifractor_capillosus	0.57	0.44	149	86	0.230091	0.487441
s__Phocaeicola_massiliensis	s__Jingyaoa_shaoxingensis	-0.23	-0.39	142	78	0.230317	0.487441
s__Waltera_intestinalis	s__Clostridium_sp._AF23_8	0.25	0.42	114	66	0.23028	0.487441
s__Oscillibacter_sp._MSJ_31	s__Qingrenia_yutianensis	0.4	0.54	141	82	0.229978	0.487441
s__Ruminococcus_sp._M6_2020	s__Clostridium_spiroforme	-0.37	-0.21	127	72	0.231392	0.489395
s__Ruminococcus_torques	s__Dorea_sp._AF36_15AT	0.27	0.11	148	84	0.232767	0.4917
s__Prevotella_copri	s__Prevotella_sp._P4_67	0.43	0.24	83	52	0.232754	0.4917
s__Akkermansia_muciniphila	s__Senegalimassilia_faecalis	-0.33	-0.15	118	66	0.233394	0.492721
s__Faecalibacterium_prausnitzii	s__Faecalibacterium_sp._HTFF	0.48	0.6	149	85	0.23413	0.492761
s__Anaerostipes_hadrus	s__Faecalibacillus_faecis	0.32	0.16	137	85	0.23404	0.492761
s__Ruminococcus_bromii	s__Pseudoflavonifractor_capillosus	0.38	0.23	148	86	0.234124	0.492761
s__Senegalimassilia_anaerobia	s__Parolsenella_massiliensis	0.36	0.2	118	77	0.233847	0.492761
s__Bacteroides_ovatus	s__Schaalia_odontolytica	-0.36	-0.2	133	74	0.23356	0.492761
s__Anthropogastromicrobium_aceti	s__Adlercreutzia_equolifaciens	-0.28	-0.13	146	86	0.234554	0.493156
s__Dysosmobacter_sp._BX15	s__Agathobaculum_sp._M2	0.21	0.36	141	82	0.234604	0.493156
s__Streptococcus_thermophilus	s__Schaalia_odontolytica	0.43	0.26	108	65	0.235358	0.494439
s__Coprococcus_comes	s__Anaerobutyricum_hallii	0.29	0.44	149	86	0.235547	0.494534
s__Prevotella_stercorea	s__Dorea_sp._OM07_5	-0.32	-0.15	123	74	0.236211	0.495625
s__Blautia_sp._MSK20_18	s__Intestinimonas_butyriciproducens	-0.32	-0.16	146	86	0.236599	0.496136
s__Fusicatenibacter_saccharivorans	s__Blautia_faecicola	0.36	0.21	149	86	0.238947	0.49742
s__Coprococcus_comes	s__Oscillibacter_sp._ER4	-0.47	-0.34	145	86	0.238394	0.49742
s__Blautia_glucerasea	s__Olsenella_uli	-0.32	-0.16	141	84	0.238153	0.49742
s__Prevotella_stercorea	s__Alistipes_putredinis	-0.32	-0.13	109	56	0.238685	0.49742
s__Oscillibacter_sp._ER4	s__Megasphaera_elsdenii	0.27	0.43	120	74	0.238916	0.49742
s__Clostridium_sp._1001270H_150608_G6	s__Clostridium_sp._AM42_36	0.83	0.74	73	51	0.237716	0.49742
s__Pseudoflavonifractor_sp._MSJ_30	s__Intestinimonas_sp._MSJ_38	0.53	0.64	147	86	0.238712	0.49742
s__Oscillibacter_sp._MCC667	s__Ruminococcus_champanellensis	0.48	0.59	142	83	0.237472	0.49742
s__Intestinimonas_butyriciproducens	s__Suilimivivens_aceti	0.24	0.39	148	86	0.238671	0.49742
s__Olsenella_uli	s__Oribacterium_sp._oral_taxon_102	0.28	0.12	137	82	0.238837	0.49742
s__Ruminococcus_sp._M6_2020	s__Streptococcus_thermophilus	-0.32	-0.48	115	69	0.238695	0.49742
s__Dorea_sp._OM07_5	s__Dorea_sp._AM13_35	0.84	0.78	124	70	0.237698	0.49742
s__Vescimonas_coprocola	s__Bacteroides_fragilis	0.28	0.43	148	84	0.239274	0.497498
s__Dorea_formicigenerans	s__Dorea_sp._AM58_8	0.42	0.55	149	86	0.23925	0.497498
s__Cyclospora_cayetanensis	s__Ruminococcus_sp._M6_2020	0.32	0.46	148	86	0.239512	0.497633
s__Mediterraneibacter_faecis	s__Pseudoflavonifractor_phocaeensis	-0.29	-0.14	149	86	0.239628	0.497633
s__Anaerostipes_hadrus	s__Oscillibacter_valericigenes	-0.25	-0.39	149	86	0.239856	0.49769
s__Blautia_massiliensis	s__Butyrivibrio_crossotus	-0.4	-0.26	146	85	0.240252	0.49769
s__Vescimonas_fastidiosa	s__Bacteroides_fragilis	0.3	0.44	144	84	0.240321	0.49769
s__Ruminococcus_bicirculans	s__Yeguia_hominis	0.29	0.44	144	84	0.240084	0.49769
s__Methanobrevibacter_smithii	s__Mediterraneibacter_glycyrrhizinilyticus	0.25	0.43	85	55	0.240379	0.49769
s__Dorea_sp._AF24_7LB	s__Alistipes_communis	-0.27	-0.44	116	60	0.240838	0.49834
s__Blautia_massiliensis	s__Pseudoflavonifractor_sp._MSJ_30	-0.43	-0.28	148	86	0.241109	0.498602
s__Vescimonas_fastidiosa	s__Ruminococcus_sp._Marseille_P6503	0.44	0.56	136	84	0.242086	0.500321
s__Blautia_obeum	s__Holdemanella_sp._MSK_7_32	0.26	0.4	135	85	0.242735	0.500324
s__Ruminococcus_torques	s__Pseudoflavonifractor_sp._MSJ_30	-0.33	-0.47	148	86	0.242469	0.500324
s__Ruthenibacterium_lactatiformans	s__Streptococcus_salivarius	-0.41	-0.24	120	63	0.242596	0.500324
s__Methanobrevibacter_smithii	s__Pseudoflavonifractor_capillosus	0.61	0.47	85	55	0.242815	0.500324
s__Dorea_sp._AF24_7LB	s__Dorea_sp._NSJ_36	0.76	0.82	141	77	0.242765	0.500324
s__Dorea_sp._OM07_5	s__Schaalia_odontolytica	0.35	0.19	127	75	0.243167	0.500749
s__Extibacter_muris	s__Roseburia_intestinalis	0.5	0.37	149	86	0.243713	0.501574
s__Methanobrevibacter_smithii	s__Vescimonas_fastidiosa	0.54	0.38	84	55	0.244159	0.502191
s__Phocea_massiliensis	s__Streptococcus_parasanguinis	-0.28	-0.44	122	70	0.244528	0.50265
s__Bacteroides_thetaiotaomicron	s__Dorea_sp._AF24_7LB	-0.37	-0.5	145	79	0.244755	0.502816
s__Ruminococcus_gnavus	s__Prevotella_hominis	-0.33	-0.17	112	72	0.245162	0.50335
s__Dorea_longicatena	s__Slackia_isoflavoniconvertens	0.4	0.26	147	86	0.2462	0.503442
s__Ruthenibacterium_lactatiformans	s__Bacteroides_caccae	0.33	0.17	143	80	0.245492	0.503442
s__Bacteroides_ovatus	s__Brotomerdimonas_butyrica	-0.42	-0.27	143	78	0.245705	0.503442
s__Vescimonas_fastidiosa	s__Megasphaera_elsdenii	0.3	0.45	120	74	0.246344	0.503442
s__Oscillibacter_sp._ER4	s__Dorea_sp._AM58_8	-0.42	-0.28	145	86	0.246174	0.503442
s__Catenibacterium_mitsuokai	s__Alistipes_shahii	-0.33	-0.14	111	54	0.246378	0.503442
s__Phocea_massiliensis	s__Ruminococcus_champanellensis	0.29	0.43	142	84	0.246139	0.503442
s__Intestinimonas_sp._MSJ_38	s__Pseudoflavonifractor_capillosus	0.33	0.46	147	86	0.246117	0.503442
s__Ruminococcus_callidus	s__Eggerthella_lenta	-0.27	-0.42	146	86	0.246648	0.503694
s__Oscillibacter_sp._MSJ_31	s__Streptococcus_parasanguinis	-0.5	-0.62	122	69	0.246975	0.503765
s__Oscillibacter_valericigenes	s__Streptococcus_thermophilus	-0.36	-0.51	115	69	0.246882	0.503765
s__Faecalibacterium_prausnitzii	s__Blautia_hansenii	-0.29	-0.14	149	86	0.247443	0.50442
s__Bacteroides_ovatus	s__Parabacteroides_distasonis	0.51	0.37	145	75	0.247813	0.50485
s__Blautia_sp._MCC270	s__Clostridium_sp._AF37_5	-0.39	-0.24	128	74	0.247947	0.50485
s__Paratractidigestivibacter_faecalis	s__Eubacterium_sp._AF22_8LB	0.33	0.16	105	72	0.248137	0.504937
s__Mogibacterium_kristiansenii	s__Collinsella_bouchesdurhonensis	0.5	0.36	137	83	0.24861	0.5056
s__Roseburia_intestinalis	s__Veillonella_parvula	0.31	0.16	143	85	0.25037	0.506023
s__Blautia_obeum	s__Prevotella_sp._885	-0.28	-0.43	107	73	0.249445	0.506023
s__Blautia_sp._BIOML_A1	s__Oscillibacter_valericigenes	-0.29	-0.14	146	86	0.250353	0.506023
s__Mediterraneibacter_faecis	s__Parabacteroides_distasonis	-0.22	-0.37	148	81	0.250438	0.506023
s__Ruminococcus_sp._NSJ_71	s__Yeguia_hominis	0.24	0.39	135	80	0.250057	0.506023
s__Paratractidigestivibacter_faecalis	s__Clostridium_spiroforme	-0.34	-0.17	111	66	0.249143	0.506023
s__Anaerobutyricum_hallii	s__Clostridium_sp._AF37_5	-0.41	-0.26	133	74	0.250731	0.506023
s__Phascolarctobacterium_sp._Marseille_Q4147	s__Intestinimonas_sp._MSJ_38	0.24	0.4	118	71	0.249596	0.506023
s__Coprococcus_comes	s__Dysosmobacter_welbionis	-0.38	-0.23	145	84	0.249205	0.506023
s__Ruminococcus_flavefaciens	s__Streptococcus_parasanguinis	-0.28	-0.43	123	70	0.250511	0.506023
s__Prevotella_stercorea	s__Prevotella_sp._P4_67	0.53	0.36	83	52	0.250707	0.506023
s__Mediterraneibacter_faecis	s__Schaalia_odontolytica	0.31	0.16	137	81	0.249489	0.506023
s__Pseudoflavonifractor_capillosus	s__Bacteriophage_sp.	0.28	0.43	120	69	0.249893	0.506023
s__Blautia_massiliensis	s__Oscillibacter_valericigenes	-0.47	-0.34	148	86	0.2515	0.507279
s__Fusicatenibacter_saccharivorans	s__Oscillibacter_sp._MSJ_31	-0.37	-0.23	147	85	0.251898	0.507782
s__Butyrivibrio_crossotus	s__Roseburia_hominis	0.31	0.16	147	85	0.252721	0.508846
s__Oscillibacter_sp._MCC667	s__Dorea_ammoniilytica	-0.33	-0.46	148	84	0.252683	0.508846
s__Bacteroides_xylanisolvens	s__Prevotella_sp._P4_67	0.35	0.52	83	52	0.252925	0.508957
s__Blautia_luti	s__Oscillibacter_sp._MCC667	-0.23	-0.38	148	85	0.253276	0.509367
s__Prevotella_copri	s__Faecalibacterium_sp._HTFF	0.37	0.22	139	82	0.253961	0.509553
s__Flavonifractor_plautii	s__Oscillibacter_sp._MSJ_31	0.42	0.54	147	85	0.253864	0.509553
s__Mediterraneibacter_sp._NSJ_151	s__Ruminococcus_sp._210702_SL_1_03	-0.21	-0.36	139	82	0.253933	0.509553
s__Blautia_massiliensis	s__Streptococcus_salivarius	0.34	0.17	119	63	0.253626	0.509553
s__Ruthenibacterium_lactatiformans	s__Ruminococcus_sp._M6_2020	0.38	0.24	148	86	0.254386	0.510107
s__Oscillibacter_sp._MSJ_31	s__Bacteroides_fragilis	0.28	0.42	147	83	0.255128	0.510999
s__Solobacterium_moorei	s__Allisonella_histaminiformans	0.36	0.17	80	55	0.25503	0.510999
s__Ruthenibacterium_lactatiformans	s__Flavonifractor_plautii	0.39	0.52	149	86	0.255395	0.511237
s__Waltera_intestinalis	s__Clostridium_sp._AM42_36	0.28	0.45	94	62	0.255546	0.511241
s__Dorea_longicatena	s__Ruthenibacterium_lactatiformans	-0.35	-0.2	149	86	0.255723	0.511297
s__Blautia_sp._BIOML_A1	s__Dysosmobacter_welbionis	-0.35	-0.2	143	84	0.256306	0.512165
s__Lentihominibacter_faecis	s__Paraprevotella_clara	-0.4	-0.23	105	65	0.256792	0.512542
s__Clostridium_sp._BIOML_A1	s__Oscillibacter_sp._MCC667	0.27	0.42	134	76	0.256793	0.512542
s__Extibacter_muris	s__Ruminococcus_champanellensis	-0.32	-0.18	142	84	0.257082	0.51255
s__Prevotellamassilia_timonensis	s__Prevotella_sp._P5_64	0.53	0.66	78	54	0.257095	0.51255
s__Eubacterium_sp._AF22_8LB	s__Collinsella_tanakaei	0.32	0.16	110	75	0.257465	0.512694
s__Ruminococcus_gnavus	s__Dorea_ammoniilytica	0.44	0.31	148	84	0.257363	0.512694
s__Anaerostipes_hadrus	s__Alistipes_putredinis	0.34	0.17	124	63	0.259387	0.51421
s__Simiaoa_sunii	s__Blautia_sp._MCC270	-0.3	-0.15	140	85	0.259041	0.51421
s__Blautia_massiliensis	s__Oscillibacter_sp._MCC667	-0.47	-0.34	148	85	0.258776	0.51421
s__Dorea_longicatena	s__Alistipes_shahii	-0.35	-0.17	120	57	0.259195	0.51421
s__Dorea_longicatena	s__Streptococcus_parasanguinis	0.34	0.18	124	70	0.259422	0.51421
s__Ruminococcus_flavefaciens	s__Qingrenia_yutianensis	0.21	0.36	141	82	0.259069	0.51421
s__Flavonifractor_plautii	s__Qingrenia_yutianensis	0.24	0.39	143	82	0.258957	0.51421
s__Bacteroides_fragilis	s__Prevotella_sp._P5_64	0.26	0.44	78	56	0.259247	0.51421
s__Oliverpabstia_intestinalis	s__Oscillibacter_sp._MSJ_31	-0.29	-0.43	146	85	0.260207	0.515188
s__Collinsella_bouchesdurhonensis	s__Bacteroides_thetaiotaomicron	-0.23	-0.38	136	80	0.2607	0.515188
s__Blautia_sp._MCC270	s__Eubacterium_sp._AF22_8LB	0.38	0.23	108	76	0.260755	0.515188
s__Ruminococcus_gnavus	s__Dorea_phocaeensis	0.35	0.2	147	86	0.260944	0.515188
s__Faecalibacterium_sp._HTFF	s__Mediterraneibacter_glycyrrhizinilyticus	-0.49	-0.37	149	85	0.260676	0.515188
s__Methanobrevibacter_smithii	s__Dysosmobacter_sp._BX15	0.44	0.27	84	55	0.260889	0.515188
s__Ruminococcus_sp._M6_2020	s__Dysosmobacter_sp._BX15	0.48	0.59	145	85	0.261264	0.515188
s__Blautia_glucerasea	s__Intestinimonas_sp._MSJ_38	-0.23	-0.37	147	86	0.261173	0.515188
s__Intestinimonas_sp._MSJ_38	s__Dorea_ammoniilytica	-0.24	-0.38	147	84	0.261188	0.515188
s__Prevotella_sp._885	s__Waltera_intestinalis	0.24	0.4	107	71	0.261727	0.515805
s__Pseudoflavonifractor_sp._MSJ_30	s__Agathobaculum_sp._M2	0.29	0.14	141	83	0.261941	0.515932
s__Ellagibacter_isourolithinifaciens	s__Parolsenella_catena	0.41	0.27	125	83	0.262723	0.516631
s__Vescimonas_fastidiosa	s__Bacteroides_caccae	0.29	0.43	141	80	0.262585	0.516631
s__Ruminococcus_sp._210702_SL_1_03	s__Oribacterium_sp._oral_taxon_102	0.26	0.4	137	82	0.262747	0.516631
s__Bacteroides_uniformis	s__Blautia_sp._MCC270	-0.24	-0.38	139	83	0.26402	0.517174
s__Parolsenella_catena	s__Blautia_sp._MCC270	0.23	0.38	123	83	0.263363	0.517174
s__Bacteroides_caccae	s__Alistipes_shahii	0.26	0.43	118	56	0.263519	0.517174
s__Bacteroides_fragilis	s__Alistipes_onderdonkii	0.39	0.52	127	71	0.264076	0.517174
s__Vescimonas_coprocola	s__Dysosmobacter_sp._BX15	0.73	0.65	145	85	0.263491	0.517174
s__Prevotellamassilia_timonensis	s__Oribacterium_sp._oral_taxon_102	0.39	0.24	116	69	0.26384	0.517174
s__Bacteroides_fragilis	s__Bilophila_wadsworthia	0.35	0.17	103	56	0.26407	0.517174
s__Roseburia_intestinalis	s__Ellagibacter_isourolithinifaciens	-0.23	-0.37	140	86	0.264409	0.517237
s__Ruminococcus_flavefaciens	s__Porcipelethomonas_ammoniilytica	0.36	0.21	133	81	0.264366	0.517237
s__Prevotella_copri	s__Blautia_faecis	-0.39	-0.51	139	83	0.265262	0.518021
s__Anaerostipes_hadrus	s__Oscillibacter_sp._MSJ_31	-0.21	-0.36	147	85	0.265153	0.518021
s__Ruthenibacterium_lactatiformans	s__Anaeromassilibacillus_sp._An200	0.28	0.41	146	84	0.265246	0.518021
s__Blautia_sp._MSK20_18	s__Streptococcus_salivarius	0.33	0.16	117	63	0.265478	0.518149
s__Coprococcus_comes	s__Blautia_faecis	0.33	0.18	149	86	0.26595	0.518481
s__Eubacterium_ramulus	s__Pseudoflavonifractor_capillosus	-0.29	-0.14	149	86	0.265841	0.518481
s__Coprococcus_comes	s__Olsenella_uli	-0.37	-0.23	141	84	0.266646	0.519544
s__Blautia_massiliensis	s__Coprococcus_comes	0.43	0.3	148	86	0.267482	0.520599
s__Streptococcus_salivarius	s__Schaalia_odontolytica	0.48	0.33	114	60	0.26749	0.520599
s__Blautia_wexlerae	s__Coprococcus_comes	0.42	0.29	149	86	0.268235	0.521754
s__Vescimonas_fastidiosa	s__Phocea_massiliensis	0.43	0.55	144	86	0.2685	0.521974
s__Ruminococcus_bicirculans	s__Oscillibacter_valericigenes	0.29	0.43	147	84	0.269733	0.523778
s__Butyrivibrio_crossotus	s__Blautia_sp._MSK20_18	-0.31	-0.16	144	85	0.269595	0.523778
s__Simiaoa_sunii	s__Eggerthella_lenta	-0.27	-0.41	146	85	0.269949	0.523902
s__Alistipes_putredinis	s__Parolsenella_massiliensis	-0.47	-0.31	101	55	0.27011	0.52392
s__Mediterraneibacter_faecis	s__Vescimonas_coprocola	-0.27	-0.4	148	86	0.270406	0.524198
s__Blautia_wexlerae	s__Megasphaera_elsdenii	-0.24	-0.39	121	74	0.270751	0.524275
s__Blautia_massiliensis	s__Suilimivivens_aceti	-0.24	-0.37	148	86	0.270659	0.524275
s__Pseudoflavonifractor_phocaeensis	s__Qingrenia_yutianensis	0.24	0.38	143	82	0.270931	0.524328
s__Blautia_sp._MCC270	s__Qingrenia_yutianensis	-0.33	-0.18	137	82	0.271212	0.524578
s__Subdoligranulum_sp._APC924_74	s__Bacteroides_uniformis	0.3	0.16	144	82	0.271576	0.524986
s__Pseudoflavonifractor_sp._MSJ_30	s__Bacteriophage_sp.	0.38	0.52	119	69	0.272359	0.526203
s__Vescimonas_coprocola	s__Ruminococcus_flavefaciens	0.41	0.53	146	86	0.272974	0.526704
s__Bacteroides_uniformis	s__Bacteroides_stercoris	0.33	0.46	142	76	0.272884	0.526704
s__Ruminococcus_sp._210702_SL_1_03	s__Ruminococcus_champanellensis	0.37	0.5	137	81	0.273098	0.526704
s__Bacteroides_thetaiotaomicron	s__Alistipes_communis	0.44	0.57	117	62	0.27323	0.526704
s__Prevotella_stercorea	s__Prevotella_sp._Marseille_P4119	0.81	0.75	109	68	0.273639	0.527197
s__Mediterraneibacter_faecis	s__Pseudoflavonifractor_sp._MSJ_30	-0.23	-0.37	148	86	0.273989	0.527574
s__Bacteroides_uniformis	s__Paraprevotella_clara	0.5	0.36	105	64	0.274317	0.527911
s__Cyclospora_cayetanensis	s__Pseudoflavonifractor_sp._MSJ_30	0.41	0.53	148	86	0.274542	0.528048
s__Bacteroides_caccae	s__Bacteroides_ovatus	0.42	0.54	142	77	0.274847	0.528114
s__Roseburia_hominis	s__Kineothrix_sp._MSJ_39	0.29	0.15	148	86	0.274884	0.528114
s__Paraprevotella_clara	s__Bacteroides_xylanisolvens	0.5	0.35	104	63	0.275403	0.528663
s__Clostridium_saudiense	s__Brotolimicola_acetigignens	-0.33	-0.17	116	71	0.275477	0.528663
s__Yeguia_hominis	s__Agathobaculum_sp._M2	0.34	0.2	140	83	0.275648	0.528697
s__Subdoligranulum_sp._APC924_74	s__Mogibacterium_kristiansenii	-0.35	-0.21	145	84	0.275966	0.529011
s__Ruminococcus_gnavus	s__Kineothrix_sp._MSJ_39	-0.39	-0.26	148	86	0.276173	0.529114
s__Oscillibacter_sp._MSJ_31	s__Klebsiella_pneumoniae	0.22	0.36	147	85	0.27647	0.529387
s__Fusicatenibacter_saccharivorans	s__Pseudoflavonifractor_phocaeensis	-0.35	-0.21	149	86	0.276873	0.529864
s__Blautia_faecis	s__Ruminococcus_flavefaciens	-0.26	-0.39	147	86	0.277206	0.529911
s__Faecalibacterium_sp._HTFF	s__Eggerthella_lenta	-0.34	-0.2	149	85	0.277193	0.529911
s__Dorea_formicigenerans	s__Holdemanella_sp._MSK_7_32	0.4	0.52	135	85	0.278591	0.531768
s__Bacteroides_fragilis	s__Parabacteroides_merdae	0.29	0.42	144	82	0.278448	0.531768
s__Bacteroides_uniformis	s__Parabacteroides_distasonis	0.67	0.58	145	79	0.279018	0.531768
s__Streptococcus_salivarius	s__Phocea_massiliensis	-0.34	-0.49	118	63	0.278805	0.531768
s__Megasphaera_elsdenii	s__Oribacterium_sp._oral_taxon_102	0.31	0.45	119	74	0.278986	0.531768
s__Slackia_isoflavoniconvertens	s__Alistipes_communis	-0.31	-0.14	116	63	0.279105	0.531768
s__Blautia_obeum	s__Prevotella_sp._Marseille_P4119	-0.38	-0.22	111	68	0.27964	0.532193
s__Vescimonas_fastidiosa	s__Clostridium_sp._AF36_4	0.23	0.37	132	78	0.279547	0.532193
s__Eubacterium_ramulus	s__Ruminococcus_champanellensis	-0.31	-0.17	142	84	0.279937	0.532193
s__Dorea_formicigenerans	s__Bacteriophage_sp.	-0.3	-0.14	120	69	0.279947	0.532193
s__Ruminococcus_callidus	s__Ruminococcus_gnavus	-0.41	-0.28	146	86	0.280965	0.533834
s__Anaerobutyricum_hallii	s__Pseudoflavonifractor_phocaeensis	-0.4	-0.27	149	86	0.281383	0.534332
s__Megasphaera_elsdenii	s__Blautia_hansenii	-0.3	-0.15	121	74	0.281542	0.534339
s__Pseudoflavonifractor_sp._MSJ_30	s__Intestinimonas_butyriciproducens	0.53	0.63	148	86	0.282163	0.535222
s__Blautia_wexlerae	s__Oscillibacter_valericigenes	-0.7	-0.62	149	86	0.282673	0.5356
s__Oliverpabstia_intestinalis	s__Vescimonas_fastidiosa	-0.32	-0.45	144	85	0.282616	0.5356
s__Oscillibacter_sp._MSJ_31	s__Collinsella_sp._TF05_9AC	-0.23	-0.37	132	80	0.282836	0.535614
s__Methanobrevibacter_smithii	s__Ruminococcus_gnavus	-0.36	-0.19	85	55	0.285356	0.537474
s__Blautia_wexlerae	s__Oscillibacter_sp._ER4	-0.52	-0.62	145	86	0.285691	0.537474
s__Extibacter_muris	s__Coprococcus_eutactus	0.31	0.17	149	86	0.285809	0.537474
s__Bifidobacterium_adolescentis	s__Butyrivibrio_crossotus	-0.39	-0.23	105	68	0.284265	0.537474
s__Prevotella_hominis	s__Simiaoa_sunii	0.28	0.42	112	72	0.284829	0.537474
s__Slackia_isoflavoniconvertens	s__Bacteroides_fragilis	-0.25	-0.39	147	84	0.284523	0.537474
s__Bacteroides_fragilis	s__Prevotella_pectinovora	0.27	0.42	113	69	0.285361	0.537474
s__Butyrivibrio_crossotus	s__Clostridium_perfringens	0.23	0.37	144	84	0.284394	0.537474
s__Pseudoflavonifractor_sp._MSJ_30	s__Clostridium_spiroforme	-0.31	-0.16	127	72	0.28481	0.537474
s__Clostridium_sp._BIOML_A1	s__Clostridium_sp._AF15_41	0.67	0.56	107	58	0.285295	0.537474
s__Blautia_obeum	s__Pseudoflavonifractor_capillosus	-0.28	-0.41	149	86	0.285754	0.537474
s__Ruminococcus_bicirculans	s__Dorea_sp._OM07_5	-0.35	-0.2	136	78	0.284621	0.537474
s__Vescimonas_fastidiosa	s__Bacteriophage_sp.	0.27	0.42	118	69	0.285851	0.537474
s__Roseburia_faecis	s__Veillonella_parvula	0.37	0.24	143	85	0.287089	0.538431
s__Oscillibacter_sp._ER4	s__Ruthenibacterium_lactatiformans	0.28	0.14	145	86	0.287142	0.538431
s__Gemmiger_formicilis	s__Ruminococcus_sp._M6_2020	-0.33	-0.19	148	86	0.287061	0.538431
s__Faecalibacterium_prausnitzii	s__Butyricicoccus_faecihominis	0.3	0.43	147	86	0.286852	0.538431
s__Clostridium_sp._1001270J_160509_D11	s__Terrisporobacter_glycolicus	0.64	0.52	98	56	0.286931	0.538431
s__Anaerostipes_hadrus	s__Prevotella_sp._885	-0.28	-0.42	107	73	0.287375	0.538573
s__Clostridium_sp._BIOML_A1	s__Yeguia_hominis	0.27	0.4	133	77	0.288129	0.539692
s__Blautia_wexlerae	s__Blautia_massiliensis	0.47	0.35	148	86	0.288872	0.540626
s__Dysosmobacter_sp._BX15	s__Bacteriophage_sp.	0.27	0.41	120	69	0.288942	0.540626
s__Mogibacterium_kristiansenii	s__Ellagibacter_isourolithinifaciens	0.41	0.28	140	84	0.289751	0.541726
s__Ruminococcus_sp._210702_SL_1_03	s__Streptococcus_salivarius	-0.29	-0.44	112	60	0.289845	0.541726
s__Holdemanella_porci	s__Blautia_sp._MCC270	0.32	0.18	133	84	0.290206	0.541812
s__Blautia_obeum	s__Ruminococcus_sp._M6_2020	-0.35	-0.47	148	86	0.290192	0.541812
s__Oliverpabstia_intestinalis	s__Intestinimonas_sp._MSJ_38	-0.26	-0.39	147	85	0.290639	0.542326
s__Cyclospora_cayetanensis	s__Ruminococcus_callidus	0.23	0.37	146	86	0.291343	0.542982
s__Lachnospira_eligens	s__Clostridium_sp._D43t1_170807_D5	0.26	0.41	107	61	0.291416	0.542982
s__Blautia_glucerasea	s__Intestinimonas_butyriciproducens	-0.26	-0.39	149	86	0.291464	0.542982
s__Slackia_isoflavoniconvertens	s__Senegalimassilia_anaerobia	0.39	0.25	142	85	0.291704	0.543135
s__Parabacteroides_merdae	s__Alistipes_shahii	0.46	0.31	116	55	0.292169	0.543707
s__Phocaeicola_vulgatus	s__Bacteroides_uniformis	0.64	0.72	145	83	0.292482	0.543994
s__Pseudoflavonifractor_phocaeensis	s__Phocea_massiliensis	0.52	0.62	147	86	0.292912	0.544499
s__Prevotella_pectinovora	s__Prevotella_sp._P4_67	0.59	0.45	82	51	0.293151	0.544649
s__Porcipelethomonas_ammoniilytica	s__Pseudoflavonifractor_capillosus	0.3	0.43	134	81	0.293389	0.544797
s__Oscillibacter_sp._ER4	s__Streptococcus_salivarius	-0.36	-0.5	117	63	0.293778	0.545181
s__Methanobrevibacter_smithii	s__Intestinimonas_sp._MSJ_38	0.35	0.18	85	55	0.293913	0.545181
s__Ruminococcus_gnavus	s__Oscillibacter_sp._MSJ_31	-0.62	-0.52	147	85	0.294669	0.54629
s__Slackia_isoflavoniconvertens	s__Bacteroides_ovatus	-0.26	-0.39	143	79	0.295106	0.546383
s__Oscillibacter_sp._ER4	s__Pseudoflavonifractor_phocaeensis	0.31	0.44	145	86	0.294888	0.546383
s__Blautia_sp._OF03_15BH	s__Blautia_sp._MSJ_19	0.22	0.36	148	86	0.295196	0.546383
s__Oscillibacter_sp._MCC667	s__Qingrenia_yutianensis	0.35	0.47	142	82	0.295588	0.546814
s__Mediterraneibacter_faecis	s__Ruminococcus_flavefaciens	-0.37	-0.24	147	86	0.295747	0.546815
s__Ruminococcus_torques	s__Ruminococcus_champanellensis	-0.41	-0.28	142	84	0.296068	0.547114
s__Bacteroides_uniformis	s__Bacteroides_thetaiotaomicron	0.69	0.76	145	79	0.29647	0.54734
s__Bacteroides_caccae	s__Dorea_ammoniilytica	-0.28	-0.41	143	78	0.296509	0.54734
s__Mediterraneibacter_faecis	s__Bacteroides_stercoris	-0.26	-0.39	145	77	0.296814	0.547608
s__Intestinimonas_sp._MSJ_38	s__Streptococcus_thermophilus	-0.26	-0.4	114	69	0.297506	0.548591
s__Bacteroides_stercoris	s__Oscillibacter_sp._MCC667	0.32	0.45	144	76	0.298048	0.549296
s__Blautia_luti	s__Ruminococcus_sp._210702_SL_1_03	-0.27	-0.4	139	83	0.298729	0.550257
s__Blautia_sp._MSK20_18	s__Intestinimonas_sp._MSJ_38	-0.31	-0.17	145	86	0.299306	0.551025
s__Ruminococcus_bicirculans	s__Pseudoflavonifractor_sp._MSJ_30	0.24	0.37	146	84	0.30021	0.552394
s__Mediterraneibacter_faecis	s__Blautia_luti	0.32	0.19	149	86	0.300889	0.552459
s__Roseburia_intestinalis	s__Ruminococcus_flavefaciens	-0.29	-0.16	147	86	0.300436	0.552459
s__Roseburia_faecis	s__Roseburia_hominis	0.27	0.39	149	86	0.300671	0.552459
s__Bacteroides_ovatus	s__Bacteroides_xylanisolvens	0.71	0.63	143	77	0.300736	0.552459
s__Prevotella_copri	s__Phascolarctobacterium_succinatutens	0.57	0.45	117	70	0.301391	0.553086
s__Oscillibacter_valericigenes	s__Bacteroides_thetaiotaomicron	0.22	0.36	147	81	0.302284	0.554429
s__Mediterraneibacter_sp._NSJ_151	s__Phocea_massiliensis	-0.25	-0.38	146	85	0.302533	0.55459
s__Roseburia_intestinalis	s__Clostridium_spiroforme	0.31	0.45	128	72	0.302921	0.555006
s__Parolsenella_catena	s__Collinsella_tanakaei	0.43	0.54	125	82	0.303706	0.555851
s__Blautia_obeum	s__Clostridium_sp._AF23_8	-0.35	-0.2	116	68	0.303571	0.555851
s__Methanobrevibacter_smithii	s__Oliverpabstia_intestinalis	-0.41	-0.25	85	55	0.304818	0.556426
s__Senegalimassilia_anaerobia	s__Gallintestinimicrobium_propionicum	-0.31	-0.18	143	85	0.304462	0.556426
s__Subdoligranulum_sp._APC924_74	s__Faecalibacterium_sp._Marseille_Q4896	0.28	0.14	146	79	0.30443	0.556426
s__Bacteroides_uniformis	s__Eubacterium_sp._AF22_8LB	-0.46	-0.33	110	74	0.304829	0.556426
s__Ruminococcus_gnavus	s__Suilimivivens_aceti	-0.23	-0.36	148	86	0.304599	0.556426
s__Parolsenella_catena	s__Clostridium_spiroforme	-0.26	-0.4	109	70	0.305105	0.556635
s__Methanobrevibacter_smithii	s__Ruthenibacterium_lactatiformans	0.54	0.41	85	55	0.306491	0.558272
s__Extibacter_muris	s__Oscillibacter_sp._MSJ_31	-0.33	-0.2	147	85	0.306355	0.558272
s__Bacteroides_ovatus	s__Bacteroides_stercoris	0.37	0.49	143	74	0.306814	0.558272
s__Prevotella_copri	s__Phascolarctobacterium_faecium	-0.31	-0.16	107	63	0.306614	0.558272
s__Streptococcus_parasanguinis	s__Schaalia_odontolytica	0.52	0.39	117	67	0.306735	0.558272
s__Oscillibacter_sp._ER4	s__Eggerthella_lenta	-0.37	-0.49	145	86	0.30751	0.558946
s__Ruminococcus_flavefaciens	s__Ruminococcus_sp._210702_SL_1_03	0.56	0.65	138	83	0.307413	0.558946
s__Lentihominibacter_faecis	s__Roseburia_sp._CLA_AA_H209	-0.27	-0.4	148	85	0.307804	0.559186
s__Collinsella_bouchesdurhonensis	s__Collinsella_sp._AM34_10	0.48	0.58	128	81	0.308608	0.559396
s__Prevotella_stercorea	s__Clostridium_sp._1001270H_150608_G6	0.43	0.27	85	55	0.308733	0.559396
s__Cyclospora_cayetanensis	s__Pseudoflavonifractor_capillosus	0.37	0.25	149	86	0.308563	0.559396
s__Clostridium_sp._AF37_5	s__Pseudoflavonifractor_capillosus	0.36	0.22	133	74	0.308232	0.559396
s__Dorea_sp._AM13_35	s__Schaalia_odontolytica	0.32	0.17	118	70	0.308471	0.559396
s__Anaerostipes_hadrus	s__Prevotella_stercorea	-0.26	-0.4	130	77	0.310218	0.561223
s__Ellagibacter_isourolithinifaciens	s__Alistipes_onderdonkii	-0.25	-0.39	119	71	0.310231	0.561223
s__Eggerthella_lenta	s__Suilimivivens_aceti	-0.29	-0.41	148	86	0.310038	0.561223
s__Anaerostipes_hadrus	s__Clostridium_spiroforme	0.34	0.2	128	72	0.31229	0.56465
s__Dorea_formicigenerans	s__Cyclospora_cayetanensis	-0.34	-0.46	149	86	0.313596	0.565366
s__Parolsenella_catena	s__Gallintestinimicrobium_propionicum	-0.3	-0.43	126	83	0.313236	0.565366
s__Pseudoflavonifractor_sp._MSJ_30	s__Klebsiella_pneumoniae	0.27	0.39	148	85	0.313672	0.565366
s__Simiaoa_sunii	s__Waltera_sp._CLA_AA_H273	0.55	0.65	141	83	0.313488	0.565366
s__Ruminococcus_sp._M6_2020	s__Clostridium_sp._AF36_4	0.26	0.39	132	78	0.313484	0.565366
s__Ruminococcus_sp._210702_SL_1_03	s__Pseudoflavonifractor_capillosus	0.28	0.15	139	83	0.312916	0.565366
s__Ruminococcus_gnavus	s__Butyrivibrio_crossotus	-0.33	-0.45	147	85	0.313859	0.565407
s__Ruminococcus_gnavus	s__Prevotella_sp._885	-0.32	-0.17	107	73	0.314588	0.56619
s__Extibacter_muris	s__Roseburia_hominis	0.25	0.38	149	86	0.314623	0.56619
s__Pseudoflavonifractor_phocaeensis	s__Intestinimonas_sp._MSJ_38	0.38	0.49	147	86	0.314954	0.566489
s__Ruminococcus_bicirculans	s__Dorea_sp._AM58_8	-0.37	-0.24	147	84	0.315293	0.566802
s__Holdemanella_porci	s__Phocea_massiliensis	-0.28	-0.41	137	84	0.315607	0.566846
s__Prevotella_stercorea	s__Dorea_ammoniilytica	-0.25	-0.38	130	76	0.315647	0.566846
s__Ruminococcus_bromii	s__Methanobrevibacter_smithii	0.39	0.23	85	55	0.316327	0.567074
s__Prevotella_copri	s__Ruminococcus_callidus	0.25	0.38	137	83	0.316992	0.567074
s__Roseburia_inulinivorans	s__Lentihominibacter_faecis	-0.26	-0.38	148	85	0.316272	0.567074
s__Collinsella_aerofaciens	s__Parolsenella_catena	0.31	0.43	126	83	0.31687	0.567074
s__Alistipes_putredinis	s__Parabacteroides_distasonis	0.47	0.59	123	61	0.316686	0.567074
s__Waltera_intestinalis	s__Waltera_sp._CLA_AA_H273	0.52	0.61	141	81	0.317093	0.567074
s__Eggerthella_lenta	s__Intestinimonas_butyriciproducens	-0.29	-0.16	149	86	0.316662	0.567074
s__Collinsella_aerofaciens	s__Dorea_sp._NSJ_36	0.24	0.37	141	80	0.316977	0.567074
s__Eubacterium_ramulus	s__Coprococcus_catus	0.29	0.16	149	86	0.317408	0.567342
s__Phocaeicola_vulgatus	s__Cyclospora_cayetanensis	0.27	0.39	148	86	0.317758	0.567672
s__Roseburia_intestinalis	s__Lentihominibacter_faecis	-0.42	-0.31	148	85	0.319222	0.568703
s__Dorea_formicigenerans	s__Lachnoclostridium_sp._210928_DFI_6_3	-0.29	-0.16	144	83	0.318942	0.568703
s__Blautia_luti	s__Blautia_sp._MSK20_18	0.27	0.4	146	86	0.318698	0.568703
s__Prevotellamassilia_timonensis	s__Mitsuokella_jalaludinii	0.26	0.4	107	67	0.319973	0.568703
s__Cyclospora_cayetanensis	s__Phocaeicola_massiliensis	0.26	0.39	142	78	0.319468	0.568703
s__Agathobaculum_butyriciproducens	s__Butyricicoccus_sp._BIOML_A1	0.57	0.47	145	83	0.319988	0.568703
s__Flavonifractor_plautii	s__Dysosmobacter_sp._BX15	0.39	0.5	146	85	0.319102	0.568703
s__Faecalibacillus_sp._MSK20_93	s__Collinsella_tanakaei	-0.34	-0.18	106	52	0.319143	0.568703
s__Oscillibacter_sp._ER4	s__Streptococcus_thermophilus	-0.31	-0.45	112	69	0.319604	0.568703
s__Dorea_formicigenerans	s__Dorea_sp._AM13_35	0.39	0.51	127	74	0.319674	0.568703
s__Anaerobutyricum_hallii	s__Oscillibacter_valericigenes	-0.36	-0.47	149	86	0.32025	0.568874
s__Holdemanella_biformis	s__Bacteroides_caccae	-0.28	-0.41	143	78	0.320647	0.569284
s__Veillonella_parvula	s__Roseburia_sp._CLA_AA_H209	0.32	0.44	142	84	0.321569	0.570627
s__Mogibacterium_kristiansenii	s__Solobacterium_moorei	0.32	0.17	118	71	0.3223	0.571041
s__Vescimonas_fastidiosa	s__Clostridium_spiroforme	-0.37	-0.23	124	72	0.322298	0.571041
s__Collinsella_bouchesdurhonensis	s__Faecalibacillus_sp._H12	-0.37	-0.2	90	42	0.322274	0.571041
s__Faecalibacterium_prausnitzii	s__Gemmiger_formicilis	0.25	0.38	149	86	0.323663	0.57109
s__Extibacter_muris	s__Coprococcus_comes	0.35	0.23	149	86	0.322768	0.57109
s__Prevotella_sp._885	s__Prevotellamassilia_timonensis	0.63	0.52	103	67	0.323543	0.57109
s__Blautia_glucerasea	s__Vescimonas_fastidiosa	-0.32	-0.44	144	86	0.322968	0.57109
s__Ruminococcus_torques	s__Ruminococcus_sp._M6_2020	-0.32	-0.43	148	86	0.323508	0.57109
s__Dialister_succinatiphilus	s__Mitsuokella_jalaludinii	0.41	0.26	97	56	0.324223	0.57109
s__Extibacter_muris	s__Faecalibacterium_sp._Marseille_Q4896	0.38	0.49	147	80	0.323209	0.57109
s__Mogibacterium_kristiansenii	s__Parabacteroides_distasonis	-0.28	-0.14	144	79	0.324105	0.57109
s__Blautia_wexlerae	s__Dysosmobacter_welbionis	-0.41	-0.3	145	84	0.324199	0.57109
s__Megasphaera_elsdenii	s__Dysosmobacter_welbionis	0.32	0.18	120	73	0.324321	0.57109
s__Anaerobutyricum_hallii	s__Suilimivivens_aceti	-0.28	-0.4	148	86	0.322732	0.57109
s__Yeguia_hominis	s__Streptococcus_thermophilus	-0.38	-0.5	113	69	0.324002	0.57109
s__Methanobrevibacter_smithii	s__Oscillibacter_sp._MSJ_31	0.58	0.45	85	55	0.324515	0.57114
s__Blautia_faecis	s__Oscillibacter_sp._ER4	-0.32	-0.44	145	86	0.324978	0.57122
s__Catenibacterium_mitsuokai	s__Olsenella_uli	0.46	0.34	134	81	0.325365	0.57122
s__Ruminococcus_sp._NSJ_71	s__Vescimonas_fastidiosa	0.23	0.36	135	80	0.325557	0.57122
s__Collinsella_aerofaciens	s__Oscillibacter_sp._MCC667	-0.34	-0.46	148	85	0.324824	0.57122
s__Ruminococcus_bromii	s__Streptococcus_salivarius	-0.34	-0.19	119	63	0.325197	0.57122
s__Dorea_formicigenerans	s__Suilimivivens_aceti	-0.27	-0.39	148	86	0.325509	0.57122
s__Blautia_glucerasea	s__Parolsenella_catena	-0.33	-0.2	126	83	0.326161	0.571838
s__Holdemanella_porci	s__Collinsella_sp._AM34_10	0.23	0.36	127	80	0.326242	0.571838
s__Ellagibacter_isourolithinifaciens	s__Bacteroides_thetaiotaomicron	-0.26	-0.39	138	81	0.326492	0.571984
s__Ellagibacter_isourolithinifaciens	s__Clostridium_sp._D43t1_170807_H7	0.32	0.17	110	69	0.326799	0.57223
s__Holdemanella_porci	s__Bacteroides_caccae	-0.36	-0.47	133	78	0.32736	0.572307
s__Flavonifractor_plautii	s__Pseudoflavonifractor_phocaeensis	0.5	0.6	149	86	0.32754	0.572307
s__Eggerthella_lenta	s__Oribacterium_sp._oral_taxon_102	-0.23	-0.36	143	84	0.327675	0.572307
s__Blautia_wexlerae	s__Agathobaculum_sp._M2	-0.33	-0.21	141	83	0.327615	0.572307
s__Turicibacter_sanguinis	s__Terrisporobacter_glycolicus	0.37	0.51	89	53	0.327652	0.572307
s__Faecalibacterium_sp._HTFF	s__Anthropogastromicrobium_aceti	0.45	0.33	148	85	0.328568	0.572833
s__Blautia_wexlerae	s__Eggerthella_lenta	0.37	0.48	149	86	0.328515	0.572833
s__Fusicatenibacter_saccharivorans	s__Ruminococcus_sp._M6_2020	-0.43	-0.31	148	86	0.329299	0.572833
s__Ruminococcus_sp._M6_2020	s__Ruminococcus_sp._210702_SL_1_03	0.51	0.6	139	83	0.329558	0.572833
s__Ruthenibacterium_lactatiformans	s__Clostridium_sp._BIOML_A1	0.29	0.15	134	77	0.329576	0.572833
s__Bacteroides_caccae	s__Porcipelethomonas_ammoniilytica	0.27	0.39	132	76	0.328394	0.572833
s__Eubacterium_ramulus	s__Butyricicoccus_sp._BIOML_A1	0.37	0.24	145	83	0.329808	0.572833
s__Clostridium_sp._1001271B_151109_B4	s__Clostridium_perfringens	0.39	0.25	118	64	0.328897	0.572833
s__Senegalimassilia_faecalis	s__Alistipes_shahii	-0.29	-0.43	110	57	0.329761	0.572833
s__Fusicatenibacter_saccharivorans	s__Pseudoflavonifractor_capillosus	-0.32	-0.2	149	86	0.32978	0.572833
s__Ruminococcus_champanellensis	s__Streptococcus_parasanguinis	-0.33	-0.46	118	68	0.329033	0.572833
s__Collinsella_bouchesdurhonensis	s__Lachnospira_eligens	-0.23	-0.36	138	84	0.330832	0.573743
s__Prevotella_hominis	s__Megasphaera_elsdenii	0.32	0.45	103	69	0.330692	0.573743
s__Ruminococcus_sp._M6_2020	s__Oribacterium_sp._oral_taxon_102	0.28	0.4	142	84	0.330763	0.573743
s__Blautia_schinkii	s__Phocea_massiliensis	-0.28	-0.4	147	86	0.331029	0.573795
s__Flavonifractor_plautii	s__Schaalia_odontolytica	-0.25	-0.38	137	81	0.331985	0.575161
s__Dorea_sp._AF36_15AT	s__Dorea_ammoniilytica	0.7	0.76	148	84	0.332197	0.575239
s__Blautia_obeum	s__Blautia_glucerasea	0.54	0.44	149	86	0.332777	0.575768
s__Oscillibacter_sp._ER4	s__Prevotella_hominis	0.25	0.39	111	72	0.332837	0.575768
s__Flavonifractor_plautii	s__Bacteroides_caccae	0.28	0.4	143	80	0.333104	0.57594
s__Waltera_intestinalis	s__Clostridium_sp._OM08_29	0.27	0.41	103	68	0.333605	0.576516
s__Pseudoflavonifractor_sp._MSJ_30	s__Dorea_sp._AF24_7LB	-0.28	-0.15	147	82	0.334469	0.577429
s__Blautia_wexlerae	s__Schaalia_odontolytica	0.35	0.23	137	81	0.334357	0.577429
s__Dorea_formicigenerans	s__Senegalimassilia_anaerobia	0.27	0.39	144	85	0.336499	0.579007
s__Ruminococcus_gnavus	s__Simiaoa_sunii	-0.3	-0.42	146	85	0.336829	0.579007
s__Blautia_wexlerae	s__Faecalibacillus_intestinalis	0.32	0.2	146	85	0.336935	0.579007
s__Collinsella_bouchesdurhonensis	s__Waltera_sp._CLA_AA_H273	-0.28	-0.4	134	82	0.335958	0.579007
s__Bacteroides_caccae	s__Clostridium_sp._AF36_4	0.3	0.17	129	72	0.336349	0.579007
s__Coprococcus_comes	s__Dysosmobacter_sp._BX15	-0.51	-0.4	146	85	0.335859	0.579007
[truncated: 1,441 more rows]

## Sheet: B.Gut GO
t1	t2	ρ1	ρ2	n1	n2	p	BH_p	Description	Ontology
s__Bacteroides_xylanisolvens	GO:0009279	0.17	0.76	141	74	3.36365e-08	0.00224029	cell outer membrane	CC
s__Barnesiella_intestinihominis	GO:0006633	0.12	-0.53	109	68	6.78081e-06	0.0490595	fatty acid biosynthetic process	BP
s__Phascolarctobacterium_succinatutens	GO:0031419	0.05	0.63	121	71	5.2696e-06	0.0490595	cobalamin binding	MF
s__Blautia_sp._MSJ_19	GO:0004412	0.24	-0.37	148	86	4.56182e-06	0.0490595	homoserine dehydrogenase activity	MF
s__Paratractidigestivibacter_faecalis	GO:0015803	0.59	0.03	129	78	8.83915e-06	0.0490595	branched-chain amino acid transport	BP
s__Vescimonas_coprocola	GO:0004819	0.09	0.62	148	86	4.80249e-06	0.0490595	glutamine-tRNA ligase activity	MF
s__Vescimonas_coprocola	GO:0006425	0.09	0.62	148	86	4.80249e-06	0.0490595	glutaminyl-tRNA aminoacylation	BP
s__Phascolarctobacterium_succinatutens	GO:0016429	0.04	-0.57	121	71	7.08541e-06	0.0490595	tRNA (adenine-N1-)-methyltransferase activity	MF
s__Prevotella_sp._Marseille_P4119	GO:0004132	0.24	-0.43	111	68	8.11383e-06	0.0490595	dCMP deaminase activity	MF
s__Prevotella_sp._Marseille_P4119	GO:0006220	0.24	-0.43	111	68	8.11383e-06	0.0490595	pyrimidine nucleotide metabolic process	BP
s__Anaerobutyricum_soehngenii	GO:0016539	-0.14	0.48	142	83	2.90468e-06	0.0490595	intein-mediated protein splicing	BP
s__Bacteroides_xylanisolvens	GO:0030600	-0.16	0.62	75	45	4.70495e-06	0.0490595	feruloyl esterase activity	MF
s__Catenibacterium_mitsuokai	GO:0005351	-0.01	0.55	137	83	1.06303e-05	0.0544623	carbohydrate:proton symporter activity	MF
s__Faecalibacterium_sp._CLA_AA_H233	GO:0009166	0.07	0.59	149	85	1.14732e-05	0.0545822	nucleotide catabolic process	BP
s__Phocea_massiliensis	GO:0071705	-0.25	-0.69	147	86	1.38798e-05	0.0566379	nitrogen compound transport	BP
s__Phascolarctobacterium_succinatutens	GO:0019867	0.11	0.65	121	71	1.7858e-05	0.0566379	outer membrane	CC
s__Blautia_faecis	GO:0005507	-0.05	0.5	149	86	1.49735e-05	0.0566379	copper ion binding	MF
s__Simiaoa_sunii	GO:0004088	0.04	-0.51	146	85	1.7134e-05	0.0566379	carbamoyl-phosphate synthase (glutamine-hydrolyzing) activity	MF
s__Bacteroides_xylanisolvens	GO:0017004	0.34	0.75	144	79	1.3652e-05	0.0566379	cytochrome complex assembly	BP
s__Bacteroides_xylanisolvens	GO:0015668	-0.03	0.52	144	79	1.58744e-05	0.0566379	Type III site-specific deoxyribonuclease activity	MF
s__Bacteroides_thetaiotaomicron	GO:0030600	-0.24	0.53	76	45	1.67164e-05	0.0566379	feruloyl esterase activity	MF
s__Faecalibacterium_sp._CLA_AA_H233	GO:0016884	-0.14	-0.62	149	85	2.04413e-05	0.0593299	carbon-nitrogen ligase activity, with glutamine as amido-N-donor	MF
s__Blautia_faecis	GO:0009001	-0.35	0.22	149	86	2.04884e-05	0.0593299	serine O-acetyltransferase activity	MF
s__Roseburia_inulinivorans	GO:0006400	-0.1	-0.59	148	86	2.58215e-05	0.061044	tRNA modification	BP
s__Oscillibacter_sp._ER4	GO:0009113	0.06	-0.48	145	86	2.51571e-05	0.061044	purine nucleobase biosynthetic process	BP
s__Dorea_sp._OM07_5	GO:0003937	0.04	0.56	137	80	3.11622e-05	0.061044	IMP cyclohydrolase activity	MF
s__Dorea_ammoniilytica	GO:0015693	-0.07	0.48	148	84	2.64012e-05	0.061044	magnesium ion transport	BP
s__Blautia_obeum	GO:0006465	-0.08	-0.58	149	86	2.92048e-05	0.061044	signal peptide processing	BP
s__Phocea_massiliensis	GO:0003941	-0.22	-0.67	147	86	2.729e-05	0.061044	L-serine ammonia-lyase activity	MF
s__Dorea_sp._AM58_8	GO:0004106	-0.02	0.51	149	86	2.44999e-05	0.061044	chorismate mutase activity	MF
s__Phascolarctobacterium_succinatutens	GO:0002100	0.17	-0.44	121	71	2.96125e-05	0.061044	tRNA wobble adenosine to inosine editing	BP
s__Phascolarctobacterium_succinatutens	GO:0008251	0.17	-0.44	121	71	2.96125e-05	0.061044	tRNA-specific adenosine deaminase activity	MF
s__Adlercreutzia_equolifaciens	GO:0033739	0.1	-0.44	147	86	3.06943e-05	0.061044	preQ1 synthase activity	MF
s__Eubacterium_ramulus	GO:1901642	-0.3	0.27	146	83	2.98727e-05	0.061044	nucleoside transmembrane transport	BP
s__Blautia_faecis	GO:0006812	0.07	0.57	149	86	3.57288e-05	0.0661012	cation transport	BP
s__Yeguia_hominis	GO:0022872	-0.14	-0.61	146	86	3.53855e-05	0.0661012	protein-N(PI)-phosphohistidine-mannitol phosphotransferase system transmembrane transporter activity	MF
s__Roseburia_inulinivorans	GO:0000160	0.16	0.63	148	86	3.8462e-05	0.0692347	phosphorelay signal transduction system	BP
s__Roseburia_inulinivorans	GO:0007165	0.21	0.64	148	86	6.78881e-05	0.0701595	signal transduction	BP
s__Roseburia_inulinivorans	GO:0016868	-0.06	-0.53	148	86	0.000114917	0.0701595	intramolecular transferase activity, phosphotransferases	MF
s__Catenibacterium_mitsuokai	GO:0006807	-0.19	0.36	137	83	6.15117e-05	0.0701595	nitrogen compound metabolic process	BP
s__Blautia_glucerasea	GO:0006812	0.04	0.54	149	86	5.12066e-05	0.0701595	cation transport	BP
s__Bacteroides_xylanisolvens	GO:0006813	0.31	0.71	144	79	8.01483e-05	0.0701595	potassium ion transport	BP
s__Suilimivivens_aceti	GO:0009396	-0.22	-0.64	148	86	0.000109566	0.0701595	folic acid-containing compound biosynthetic process	BP
s__Dorea_ammoniilytica	GO:0004177	0.17	0.62	148	84	6.67624e-05	0.0701595	aminopeptidase activity	MF
s__Oliverpabstia_intestinalis	GO:0003684	-0.01	0.5	148	85	4.91614e-05	0.0701595	damaged DNA binding	MF
s__Vescimonas_fastidiosa	GO:0003684	-0.02	-0.51	144	86	0.000112475	0.0701595	damaged DNA binding	MF
s__Phascolarctobacterium_succinatutens	GO:0016884	-0.19	-0.67	121	71	5.77115e-05	0.0701595	carbon-nitrogen ligase activity, with glutamine as amido-N-donor	MF
s__Blautia_ammoniilytica	GO:0016884	-0.09	0.44	148	86	5.44739e-05	0.0701595	carbon-nitrogen ligase activity, with glutamine as amido-N-donor	MF
s__Phascolarctobacterium_sp._Marseille_Q4147	GO:0031419	0.15	0.64	118	71	7.00589e-05	0.0701595	cobalamin binding	MF
s__Dorea_sp._AM13_35	GO:0003937	-0.03	0.51	127	74	6.9199e-05	0.0701595	IMP cyclohydrolase activity	MF
s__Phascolarctobacterium_succinatutens	GO:0008762	-0.02	-0.57	121	71	5.76774e-05	0.0701595	UDP-N-acetylmuramate dehydrogenase activity	MF
s__Phascolarctobacterium_sp._Marseille_Q4147	GO:0019752	-0.09	-0.61	118	71	6.24308e-05	0.0701595	carboxylic acid metabolic process	BP
s__Collinsella_sp._TF05_9AC	GO:0004358	0.21	0.67	133	80	4.00358e-05	0.0701595	glutamate N-acetyltransferase activity	MF
s__Dorea_sp._AF36_15AT	GO:0015693	-0.02	0.5	148	84	5.35031e-05	0.0701595	magnesium ion transport	BP
s__Oscillibacter_sp._MSJ_31	GO:0006465	0	0.51	147	85	5.24365e-05	0.0701595	signal peptide processing	BP
s__Suilimivivens_aceti	GO:0006465	0.07	0.55	148	86	7.13362e-05	0.0701595	signal peptide processing	BP
s__Blautia_obeum	GO:0035435	0.12	0.57	149	86	0.000100376	0.0701595	phosphate ion transmembrane transport	BP
s__Bacteroides_xylanisolvens	GO:0006354	0.26	0.69	144	79	7.15609e-05	0.0701595	DNA-templated transcription, elongation	BP
s__Blautia_obeum	GO:0004641	0.04	0.52	149	86	0.000100954	0.0701595	phosphoribosylformylglycinamidine cyclo-ligase activity	MF
s__Prevotella_stercorea	GO:0004641	-0.1	-0.6	130	77	6.60354e-05	0.0701595	phosphoribosylformylglycinamidine cyclo-ligase activity	MF
s__Prevotella_hominis	GO:0004641	-0.04	-0.57	112	72	9.41374e-05	0.0701595	phosphoribosylformylglycinamidine cyclo-ligase activity	MF
s__Paratractidigestivibacter_faecalis	GO:0015658	0.63	0.17	129	78	0.000106203	0.0701595	branched-chain amino acid transmembrane transporter activity	MF
s__Phascolarctobacterium_sp._Marseille_Q4147	GO:0019867	0.23	0.68	118	71	0.000111142	0.0701595	outer membrane	CC
s__Prevotella_sp._P5_64	GO:0015940	0.09	0.65	78	56	0.000121141	0.0701595	pantothenate biosynthetic process	BP
s__Bacteroides_uniformis	GO:0004109	-0.37	0.17	145	83	8.40939e-05	0.0701595	coproporphyrinogen oxidase activity	MF
s__Anaerostipes_hadrus	GO:0004450	0.37	-0.17	149	86	4.97862e-05	0.0701595	isocitrate dehydrogenase (NADP+) activity	MF
s__Adlercreutzia_equolifaciens	GO:0043768	-0.34	0.18	147	86	0.00010771	0.0701595	S-ribosylhomocysteine lyase activity	MF
s__Schaalia_odontolytica	GO:0004673	0.33	-0.23	137	81	6.12673e-05	0.0701595	protein histidine kinase activity	MF
s__Bacteroides_xylanisolvens	GO:0140673	0.2	0.64	144	79	0.000106523	0.0701595	none	none
s__Catenibacterium_mitsuokai	GO:0016407	-0.14	0.39	137	83	0.000100511	0.0701595	acetyltransferase activity	MF
s__Anaerostipes_hadrus	GO:0005507	-0.3	0.25	149	86	4.9339e-05	0.0701595	copper ion binding	MF
s__Ruminococcus_callidus	GO:0004595	0.38	-0.15	146	86	6.78301e-05	0.0701595	pantetheine-phosphate adenylyltransferase activity	MF
s__Faecalibacillus_intestinalis	GO:0008763	0.29	-0.26	146	85	5.40941e-05	0.0701595	UDP-N-acetylmuramate-L-alanine ligase activity	MF
s__Prevotella_sp._Marseille_P4119	GO:0009103	-0.12	0.45	111	68	0.000117883	0.0701595	lipopolysaccharide biosynthetic process	BP
s__Phascolarctobacterium_succinatutens	GO:0004722	0.08	-0.49	121	71	5.22955e-05	0.0701595	protein serine/threonine phosphatase activity	MF
s__Blautia_obeum	GO:0004088	0.04	0.52	149	86	9.387e-05	0.0701595	carbamoyl-phosphate synthase (glutamine-hydrolyzing) activity	MF
s__Blautia_massiliensis	GO:0004088	0.07	0.55	148	86	7.96691e-05	0.0701595	carbamoyl-phosphate synthase (glutamine-hydrolyzing) activity	MF
s__Dorea_sp._OM07_5	GO:0004088	0.06	0.55	137	80	9.04183e-05	0.0701595	carbamoyl-phosphate synthase (glutamine-hydrolyzing) activity	MF
s__Waltera_intestinalis	GO:0004399	0	-0.5	144	81	9.63015e-05	0.0701595	histidinol dehydrogenase activity	MF
s__Ruminococcus_sp._210702_SL_1_03	GO:0004592	-0.31	0.25	139	83	5.44473e-05	0.0701595	pantoate-beta-alanine ligase activity	MF
s__Oscillibacter_sp._MCC667	GO:0004151	-0.34	-0.72	148	85	7.13571e-05	0.0701595	dihydroorotase activity	MF
s__Phocea_massiliensis	GO:0004151	0	-0.5	147	86	7.75659e-05	0.0701595	dihydroorotase activity	MF
s__Oribacterium_sp._oral_taxon_102	GO:0004819	-0.01	0.5	143	84	6.48407e-05	0.0701595	glutamine-tRNA ligase activity	MF
s__Oribacterium_sp._oral_taxon_102	GO:0006425	-0.01	0.5	143	84	6.48407e-05	0.0701595	glutaminyl-tRNA aminoacylation	BP
s__Blautia_ammoniilytica	GO:0004470	0.06	-0.44	148	86	0.000119603	0.0701595	malic enzyme activity	MF
s__Senegalimassilia_anaerobia	GO:0009424	-0.09	-0.56	143	84	0.000113434	0.0701595	bacterial-type flagellum hook	CC
s__Dorea_sp._AF36_15AT	GO:0004106	0.02	0.5	148	84	0.000114302	0.0701595	chorismate mutase activity	MF
s__Prevotella_sp._P5_64	GO:0016209	0.07	0.66	78	56	6.80453e-05	0.0701595	antioxidant activity	MF
s__Phascolarctobacterium_succinatutens	GO:0004798	-0.01	-0.54	121	71	0.000100309	0.0701595	thymidylate kinase activity	MF
s__Phascolarctobacterium_succinatutens	GO:0006233	-0.01	-0.54	121	71	0.000100309	0.0701595	dTDP biosynthetic process	BP
s__Simiaoa_sunii	GO:0009346	-0.07	0.44	146	85	9.83542e-05	0.0701595	citrate lyase complex	CC
s__Adlercreutzia_equolifaciens	GO:0042908	0.17	-0.39	139	75	5.81424e-05	0.0701595	xenobiotic transport	BP
s__Senegalimassilia_faecalis	GO:0008759	0.07	-0.46	131	76	0.000102017	0.0701595	UDP-3-O-[3-hydroxymyristoyl] N-acetylglucosamine deacetylase activity	MF
s__Bacteroides_xylanisolvens	GO:0006979	0.27	0.68	144	79	0.000119389	0.0701595	response to oxidative stress	BP
s__Collinsella_sp._TF05_9AC	GO:0015668	0.14	-0.41	133	80	7.44142e-05	0.0701595	Type III site-specific deoxyribonuclease activity	MF
s__Yeguia_hominis	GO:0019538	0	-0.49	146	86	9.92812e-05	0.0701595	protein metabolic process	BP
s__Dorea_sp._AF36_15AT	GO:0005615	-0.21	-0.63	148	84	0.000117907	0.0701595	extracellular space	CC
s__Bacteroides_thetaiotaomicron	GO:0033925	-0.04	0.53	118	60	0.000104353	0.0701595	mannosyl-glycoprotein endo-beta-N-acetylglucosaminidase activity	MF
s__Dorea_sp._AF36_15AT	GO:0071709	-0.15	-0.63	135	70	9.32557e-05	0.0701595	membrane assembly	BP
s__Blautia_obeum	GO:0042732	0.04	-0.45	149	86	0.000121125	0.0701595	D-xylose metabolic process	BP
s__Blautia_obeum	GO:0048040	0.04	-0.45	149	86	0.000121125	0.0701595	UDP-glucuronate decarboxylase activity	MF
s__Phascolarctobacterium_succinatutens	GO:0047200	0.07	-0.49	121	71	7.39358e-05	0.0701595	tetrahydrodipicolinate N-acetyltransferase activity	MF
s__Phascolarctobacterium_succinatutens	GO:0015649	0.02	-0.51	121	71	0.000117141	0.0701595	2-keto-3-deoxygluconate:proton symporter activity	MF
s__Phascolarctobacterium_succinatutens	GO:0046411	0.02	-0.51	121	71	0.000117141	0.0701595	2-keto-3-deoxygluconate transmembrane transport	BP
s__Gemmiger_formicilis	GO:0043213	-0.09	0.43	135	80	0.000101223	0.0701595	bacteriocin transport	BP
s__Eubacterium_ramulus	GO:0015627	-0.17	0.35	149	86	0.000115415	0.0701595	type II protein secretion system complex	CC
s__Eubacterium_ramulus	GO:0015628	-0.17	0.35	149	86	0.000118837	0.0701595	protein secretion by the type II secretion system	BP
s__Oscillibacter_valericigenes	GO:0008195	0.15	-0.48	104	55	7.56106e-05	0.0701595	phosphatidate phosphatase activity	MF
s__Blautia_schinkii	GO:0030255	0.15	-0.38	142	84	9.67223e-05	0.0701595	protein secretion by the type IV secretion system	BP
s__Clostridium_sp._AM49_4BH	GO:0050182	0.02	0.52	139	83	7.95768e-05	0.0701595	phosphate butyryltransferase activity	MF
s__Dorea_sp._AF36_15AT	GO:0004175	0.1	-0.45	136	74	7.46844e-05	0.0701595	endopeptidase activity	MF
s__Brotomerdimonas_butyrica	GO:0030600	0.38	-0.38	76	45	4.71428e-05	0.0701595	feruloyl esterase activity	MF
s__Clostridium_sp._1001270J_160509_D11	GO:0030979	-0.15	0.58	73	39	7.74381e-05	0.0701595	alpha-glucan biosynthetic process	BP
s__Romboutsia_timonensis	GO:0006003	0.14	-0.48	97	60	9.32662e-05	0.0701595	fructose 2,6-bisphosphate metabolic process	BP
s__Prevotella_sp._P4_67	GO:0036065	-0.15	0.71	49	24	0.000118548	0.0701595	fucosylation	BP
s__Prevotella_sp._Marseille_P4119	GO:0022857	0.16	0.64	111	68	0.000123577	0.0703469	transmembrane transporter activity	MF
s__Simiaoa_sunii	GO:0008814	-0.08	0.43	146	85	0.000123272	0.0703469	citrate CoA-transferase activity	MF
s__Roseburia_inulinivorans	GO:0016765	-0.11	-0.57	148	86	0.000139124	0.0713457	transferase activity, transferring alkyl or aryl (other than methyl) groups	MF
s__Oscillibacter_sp._ER4	GO:0016987	-0.04	0.45	145	86	0.000140911	0.0713457	bacterial sigma factor activity	MF
s__Agathobaculum_sp._M2	GO:0003883	0.37	-0.15	141	83	0.000137419	0.0713457	CTP synthase activity	MF
s__Prevotella_sp._Marseille_P4119	GO:0043138	0.03	0.56	111	68	0.000129467	0.0713457	3'-5' DNA helicase activity	MF
s__Anaerostipes_hadrus	GO:0006102	0.35	-0.16	149	86	0.000137479	0.0713457	isocitrate metabolic process	BP
s__Prevotella_sp._Marseille_P4119	GO:0004017	-0.1	-0.61	111	68	0.000139717	0.0713457	adenylate kinase activity	MF
s__Faecalibacterium_sp._CLA_AA_H233	GO:0030956	-0.07	-0.54	149	85	0.000134355	0.0713457	glutamyl-tRNA(Gln) amidotransferase complex	CC
s__Faecalibacterium_sp._CLA_AA_H233	GO:0050567	-0.07	-0.54	149	85	0.000134355	0.0713457	glutaminyl-tRNA synthase (glutamine-hydrolyzing) activity	MF
s__Roseburia_inulinivorans	GO:0016891	0.21	0.63	148	86	0.000129358	0.0713457	endoribonuclease activity, producing 5'-phosphomonoesters	MF
s__Bacteroides_thetaiotaomicron	GO:0006163	-0.34	0.19	147	81	0.000131633	0.0713457	purine nucleotide metabolic process	BP
s__Clostridium_sp._D43t1_170807_H7	GO:0006401	0.17	-0.4	115	69	0.000140781	0.0713457	RNA catabolic process	BP
s__Bacteroides_fragilis	GO:0015667	-0.02	0.47	149	84	0.00013776	0.0713457	site-specific DNA-methyltransferase (cytosine-N4-specific) activity	MF
s__Bacteroides_fragilis	GO:0090124	-0.02	0.47	149	84	0.00013776	0.0713457	N-4 methylation of cytosine	BP
s__Faecalibacterium_prausnitzii	GO:0019856	0.25	0.65	149	86	0.0001359	0.0713457	pyrimidine nucleobase biosynthetic process	BP
s__Faecalibacterium_sp._AF27_11BH	GO:0008198	-0.32	0.2	141	83	0.0001414	0.0713457	ferrous iron binding	MF
s__Phascolarctobacterium_succinatutens	GO:0006284	-0.06	-0.57	121	71	0.000142733	0.0714768	base-excision repair	BP
s__Blautia_obeum	GO:0006542	0.04	0.51	149	86	0.00014568	0.0724086	glutamine biosynthetic process	BP
s__Blautia_ammoniilytica	GO:0004721	0.14	-0.36	148	86	0.000149719	0.0737043	phosphoprotein phosphatase activity	MF
s__Vescimonas_fastidiosa	GO:0008195	0.12	-0.49	100	55	0.0001505	0.0737043	phosphatidate phosphatase activity	MF
s__Bacteroides_xylanisolvens	GO:0008609	-0.06	0.46	137	75	0.000152318	0.0740501	alkylglycerone-phosphate synthase activity	MF
s__Prevotella_sp._P5_64	GO:0018492	-0.04	-0.62	78	56	0.000154872	0.0747461	carbon-monoxide dehydrogenase (acceptor) activity	MF
s__Faecalibacterium_sp._I3389	GO:0009166	0.06	0.53	148	85	0.000163368	0.0748989	nucleotide catabolic process	BP
s__Bacteroides_thetaiotaomicron	GO:0006354	0.21	0.63	147	81	0.000156931	0.0748989	DNA-templated transcription, elongation	BP
s__Oscillibacter_sp._ER4	GO:0004044	-0.15	-0.59	145	86	0.000161116	0.0748989	amidophosphoribosyltransferase activity	MF
s__Faecalibacillus_intestinalis	GO:0006106	-0.33	0.18	146	85	0.000164554	0.0748989	fumarate metabolic process	BP
s__Catenibacterium_mitsuokai	GO:0043743	0.35	-0.17	137	83	0.000165057	0.0748989	LPPG:FO 2-phospho-L-lactate transferase activity	MF
s__Ruminococcus_sp._210702_SL_1_03	GO:0004629	0.32	-0.21	132	80	0.000159926	0.0748989	phospholipase C activity	MF
s__Vescimonas_fastidiosa	GO:0033739	-0.13	0.38	144	86	0.00016145	0.0748989	preQ1 synthase activity	MF
s__Holdemanella_biformis	GO:0008609	-0.08	-0.55	140	79	0.00016398	0.0748989	alkylglycerone-phosphate synthase activity	MF
s__Bacteroides_ovatus	GO:0008955	0.16	0.71	94	44	0.00016531	0.0748989	peptidoglycan glycosyltransferase activity	MF
s__Blautia_ammoniilytica	GO:0004471	0.07	-0.42	148	86	0.000169856	0.0764388	malate dehydrogenase (decarboxylating) (NAD+) activity	MF
s__Vescimonas_fastidiosa	GO:0004560	-0.3	0.21	144	86	0.000180678	0.0771574	alpha-L-fucosidase activity	MF
s__Oscillibacter_sp._MSJ_31	GO:0004459	-0.26	-0.66	147	85	0.000174724	0.0771574	L-lactate dehydrogenase activity	MF
s__Prevotella_sp._Marseille_P4119	GO:0004534	-0.17	-0.64	111	68	0.000180721	0.0771574	5'-3' exoribonuclease activity	MF
s__Faecalibacillus_intestinalis	GO:0045239	-0.33	0.18	146	85	0.000175744	0.0771574	tricarboxylic acid cycle enzyme complex	CC
s__Phascolarctobacterium_succinatutens	GO:0015556	0.03	0.54	120	71	0.000176805	0.0771574	C4-dicarboxylate transmembrane transporter activity	MF
s__Phascolarctobacterium_succinatutens	GO:0015740	0.03	0.54	120	71	0.000176805	0.0771574	C4-dicarboxylate transport	BP
s__Faecalibacterium_sp._AF27_11BH	GO:0006725	-0.34	0.16	146	84	0.00017774	0.0771574	cellular aromatic compound metabolic process	BP
s__Blautia_faecis	GO:0004038	-0.44	0.05	140	85	0.000180011	0.0771574	allantoinase activity	MF
s__Adlercreutzia_equolifaciens	GO:0035435	-0.12	0.38	147	86	0.000182133	0.0771655	phosphate ion transmembrane transport	BP
s__Bacteroides_ovatus	GO:0030600	-0.14	0.53	76	45	0.000183057	0.0771655	feruloyl esterase activity	MF
s__Blautia_sp._OF03_15BH	GO:0016787	0.11	-0.38	148	86	0.000212925	0.0772957	hydrolase activity	MF
s__Blautia_obeum	GO:0006352	-0.06	-0.52	149	86	0.000194942	0.0772957	DNA-templated transcription, initiation	BP
s__Collinsella_sp._TF05_9AC	GO:0006526	0.2	0.63	133	80	0.000197479	0.0772957	arginine biosynthetic process	BP
s__Yeguia_hominis	GO:0015078	-0.45	-0.77	146	86	0.000187966	0.0772957	proton transmembrane transporter activity	MF
s__Prevotella_sp._P5_64	GO:0001510	-0.11	-0.65	78	56	0.000226762	0.0772957	RNA methylation	BP
s__Blautia_faecis	GO:0016151	0.02	0.49	149	86	0.000201253	0.0772957	nickel cation binding	MF
s__Ruminococcus_sp._210702_SL_1_03	GO:0006465	-0.09	0.41	139	83	0.000206273	0.0772957	signal peptide processing	BP
s__Prevotella_sp._P5_64	GO:0016783	-0.17	-0.69	78	56	0.000200275	0.0772957	sulfurtransferase activity	MF
s__Faecalibacterium_sp._CLA_AA_H233	GO:0016874	-0.16	-0.59	149	85	0.000217304	0.0772957	ligase activity	MF
s__Bacteroides_ovatus	GO:0006354	0.23	0.64	145	79	0.000227988	0.0772957	DNA-templated transcription, elongation	BP
s__Ruminococcus_flavefaciens	GO:0035596	0.31	0.69	147	86	0.000198608	0.0772957	methylthiotransferase activity	MF
s__Dorea_sp._AF36_15AT	GO:0008237	-0.13	-0.57	148	84	0.00022121	0.0772957	metallopeptidase activity	MF
s__Prevotella_sp._P5_64	GO:0019867	0.16	0.68	78	56	0.000197958	0.0772957	outer membrane	CC
s__Absicoccus_porci	GO:0020037	-0.49	0.07	92	68	0.000188123	0.0772957	heme binding	MF
s__Dorea_sp._AM58_8	GO:0004852	-0.02	-0.49	149	86	0.000207656	0.0772957	uroporphyrinogen-III synthase activity	MF
s__Dorea_sp._OM07_5	GO:0006541	-0.08	0.43	137	80	0.000196771	0.0772957	glutamine metabolic process	BP
s__Prevotella_sp._P5_64	GO:0032217	-0.09	-0.64	78	56	0.000229388	0.0772957	riboflavin transmembrane transporter activity	MF
s__Prevotella_sp._P5_64	GO:0032218	-0.09	-0.64	78	56	0.000229388	0.0772957	riboflavin transport	BP
s__Oscillibacter_sp._ER4	GO:0004151	-0.28	-0.67	145	86	0.00020222	0.0772957	dihydroorotase activity	MF
s__Blautia_obeum	GO:0004819	-0.07	-0.52	149	86	0.000220907	0.0772957	glutamine-tRNA ligase activity	MF
s__Ruminococcus_sp._210702_SL_1_03	GO:0004819	-0.02	0.47	139	83	0.00020901	0.0772957	glutamine-tRNA ligase activity	MF
s__Blautia_obeum	GO:0006425	-0.07	-0.52	149	86	0.000220907	0.0772957	glutaminyl-tRNA aminoacylation	BP
s__Ruminococcus_sp._210702_SL_1_03	GO:0006425	-0.02	0.47	139	83	0.00020901	0.0772957	glutaminyl-tRNA aminoacylation	BP
s__Faecalibacterium_sp._HTFF	GO:0000034	-0.43	0.05	149	85	0.000227283	0.0772957	adenine deaminase activity	MF
s__Faecalibacterium_sp._HTFF	GO:0006146	-0.43	0.05	149	85	0.000227283	0.0772957	adenine catabolic process	BP
s__Prevotella_sp._P5_64	GO:0015594	0.06	-0.54	78	56	0.000217194	0.0772957	putrescine-importing ATPase activity	MF
s__Anthropogastromicrobium_aceti	GO:0008811	-0.35	0.15	148	86	0.000220411	0.0772957	chloramphenicol O-acetyltransferase activity	MF
s__Phocaeicola_vulgatus	GO:0015668	-0.11	0.38	148	86	0.000213378	0.0772957	Type III site-specific deoxyribonuclease activity	MF
s__Clostridium_sp._D43t1_170807_H7	GO:0000041	0.31	-0.25	115	69	0.0002266	0.0772957	transition metal ion transport	BP
s__Oscillibacter_sp._MCC667	GO:0004197	0.06	0.52	148	85	0.000225442	0.0772957	cysteine-type endopeptidase activity	MF
s__Blautia_glucerasea	GO:0042732	-0.01	-0.49	149	86	0.000189454	0.0772957	D-xylose metabolic process	BP
s__Blautia_glucerasea	GO:0048040	-0.01	-0.49	149	86	0.000189454	0.0772957	UDP-glucuronate decarboxylase activity	MF
s__Vescimonas_fastidiosa	GO:0046857	-0.06	0.43	144	86	0.000207968	0.0772957	oxidoreductase activity, acting on other nitrogenous compounds as donors, with NAD or NADP as acceptor	MF
s__Absicoccus_porci	GO:0004113	0.52	-0.03	92	68	0.000203783	0.0772957	2',3'-cyclic-nucleotide 3'-phosphodiesterase activity	MF
s__Absicoccus_porci	GO:0008664	0.52	-0.03	92	68	0.000203783	0.0772957	2'-5'-RNA ligase activity	MF
s__Bacteroides_xylanisolvens	GO:0008914	0.31	0.69	138	78	0.000217747	0.0772957	leucyltransferase activity	MF
s__Senegalimassilia_faecalis	GO:0003714	0.07	0.54	137	85	0.000192826	0.0772957	transcription corepressor activity	MF
s__Dorea_sp._AF36_15AT	GO:0015150	-0.2	-0.64	129	68	0.000230948	0.0772957	fucose transmembrane transporter activity	MF
s__Dorea_sp._AF36_15AT	GO:0015535	-0.2	-0.64	129	68	0.000230948	0.0772957	fucose:proton symporter activity	MF
s__Dorea_sp._AF36_15AT	GO:0015756	-0.2	-0.64	129	68	0.000230948	0.0772957	fucose transmembrane transport	BP
s__Qingrenia_yutianensis	GO:0008195	0.16	-0.45	99	54	0.000211569	0.0772957	phosphatidate phosphatase activity	MF
s__Dorea_sp._NSJ_36	GO:0003937	-0.02	0.46	141	80	0.000234656	0.0781441	IMP cyclohydrolase activity	MF
s__Oscillibacter_sp._ER4	GO:0004459	-0.24	-0.64	145	86	0.000238366	0.0782152	L-lactate dehydrogenase activity	MF
s__Bacteroides_xylanisolvens	GO:0004602	0.17	0.6	144	77	0.000237067	0.0782152	glutathione peroxidase activity	MF
s__Ruminococcus_sp._210702_SL_1_03	GO:0033739	-0.07	0.42	139	83	0.000238393	0.0782152	preQ1 synthase activity	MF
s__Collinsella_sp._TF05_9AC	GO:0030956	0.04	0.51	133	80	0.00024221	0.078588	glutamyl-tRNA(Gln) amidotransferase complex	CC
s__Collinsella_sp._TF05_9AC	GO:0050567	0.04	0.51	133	80	0.00024221	0.078588	glutaminyl-tRNA synthase (glutamine-hydrolyzing) activity	MF
s__Dorea_sp._AF36_15AT	GO:0004867	-0.28	-0.66	148	84	0.000243069	0.078588	serine-type endopeptidase inhibitor activity	MF
s__Oscillibacter_sp._MCC667	GO:0016020	-0.57	-0.82	148	85	0.000246817	0.0786545	membrane	CC
s__Phocea_massiliensis	GO:0008982	-0.18	-0.6	147	86	0.00024578	0.0786545	protein-N(PI)-phosphohistidine-sugar phosphotransferase activity	MF
s__Catenibacterium_mitsuokai	GO:0098662	0.42	-0.08	136	82	0.000244775	0.0786545	inorganic cation transmembrane transport	BP
s__Blautia_faecis	GO:0016793	0.39	-0.09	149	86	0.000250542	0.0794612	triphosphoric monoester hydrolase activity	MF
s__Vescimonas_fastidiosa	GO:0004151	-0.29	-0.67	144	86	0.000253094	0.0795132	dihydroorotase activity	MF
s__Klebsiella_pneumoniae	GO:0004784	0.04	0.5	149	82	0.000252327	0.0795132	superoxide dismutase activity	MF
s__Eubacterium_coprostanoligenes	GO:0006402	0.32	-0.18	139	83	0.000254517	0.0795851	mRNA catabolic process	BP
s__Oscillibacter_sp._ER4	GO:0006542	-0.03	-0.49	145	86	0.00025762	0.0798059	glutamine biosynthetic process	BP
s__Bacteroides_thetaiotaomicron	GO:0006576	-0.19	-0.61	147	81	0.000256452	0.0798059	cellular biogenic amine metabolic process	BP
s__Coprococcus_eutactus	GO_none	-0.29	0.2	149	86	0.000287783	0.0803975	none	none
s__Dorea_ammoniilytica	GO:0005506	0.13	0.56	148	84	0.000288666	0.0803975	iron ion binding	MF
s__Yeguia_hominis	GO:0045263	-0.44	-0.75	146	86	0.000273958	0.0803975	proton-transporting ATP synthase complex, coupling factor F(o)	CC
s__Blautia_sp._OF03_15BH	GO:0006302	0.03	0.49	148	86	0.00027029	0.0803975	double-strand break repair	BP
s__Prevotella_sp._P5_64	GO:0016462	0.03	-0.56	78	56	0.000281557	0.0803975	pyrophosphatase activity	MF
s__Blautia_sp._Marseille_P3087	GO:0004725	-0.05	0.42	148	86	0.000282039	0.0803975	protein tyrosine phosphatase activity	MF
s__Phascolarctobacterium_succinatutens	GO:0015424	-0.11	-0.58	121	71	0.000283663	0.0803975	amino acid-transporting ATPase activity	MF
s__Dorea_ammoniilytica	GO:0004639	0.08	0.53	148	84	0.00026358	0.0803975	phosphoribosylaminoimidazolesuccinocarboxamide synthase activity	MF
s__Akkermansia_muciniphila	GO:0070573	-0.31	0.24	126	66	0.000265127	0.0803975	metallodipeptidase activity	MF
s__Bacteroides_stercoris	GO:0051607	-0.13	0.37	145	77	0.000278438	0.0803975	defense response to virus	BP
s__Bacteroides_ovatus	GO:0140673	0.15	0.58	145	79	0.000284824	0.0803975	none	none
s__Phascolarctobacterium_succinatutens	GO:0015562	0.19	0.63	121	71	0.00027149	0.0803975	efflux transmembrane transporter activity	MF
s__Simiaoa_sunii	GO:0070063	-0.12	0.37	146	85	0.000265832	0.0803975	RNA polymerase binding	MF
s__Clostridium_sp._OM08_29	GO:0030259	0.1	-0.44	105	69	0.000289708	0.0803975	lipid glycosylation	BP
s__Adlercreutzia_equolifaciens	GO:0004399	-0.09	0.39	147	86	0.000273292	0.0803975	histidinol dehydrogenase activity	MF
s__Vescimonas_coprocola	GO:0005576	0.06	0.51	148	86	0.000288775	0.0803975	extracellular region	CC
s__Dorea_ammoniilytica	GO:0019430	0.38	-0.11	148	84	0.000269133	0.0803975	removal of superoxide radicals	BP
s__Bacteroides_thetaiotaomicron	GO:0004385	-0.32	0.18	147	81	0.000288463	0.0803975	guanylate kinase activity	MF
s__Blautia_obeum	GO:0042301	-0.27	0.22	149	86	0.000276302	0.0803975	phosphate ion binding	MF
s__Phascolarctobacterium_succinatutens	GO:0042301	0.11	-0.42	121	71	0.000282745	0.0803975	phosphate ion binding	MF
s__Vescimonas_fastidiosa	GO:0015661	0.14	0.57	144	86	0.000285136	0.0803975	L-lysine efflux transmembrane transporter activity	MF
s__Vescimonas_fastidiosa	GO:1903401	0.14	0.57	144	86	0.000285136	0.0803975	L-lysine transmembrane transport	BP
s__Oscillibacter_sp._ER4	GO:0033739	-0.05	0.42	145	86	0.000271135	0.0803975	preQ1 synthase activity	MF
s__Oscillibacter_valericigenes	GO:0004801	0.12	-0.48	99	54	0.000261963	0.0803975	sedoheptulose-7-phosphate:D-glyceraldehyde-3-phosphate glyceronetransferase activity	MF
s__Alistipes_putredinis	GO:0046174	-0.09	0.56	83	41	0.000276098	0.0803975	polyol catabolic process	BP
s__Dorea_sp._OM07_5	GO:0006164	-0.09	0.41	137	80	0.000302297	0.0804738	purine nucleotide biosynthetic process	BP
s__Anthropogastromicrobium_aceti	GO:0051301	0.09	-0.39	148	86	0.000303798	0.0804738	cell division	BP
s__Oscillibacter_sp._ER4	GO:0008233	0.16	0.58	145	86	0.000300139	0.0804738	peptidase activity	MF
s__Dorea_sp._AM58_8	GO:0004045	-0.09	0.39	149	86	0.00031294	0.0804738	aminoacyl-tRNA hydrolase activity	MF
s__Catenibacterium_mitsuokai	GO:0004518	0.53	0.08	137	83	0.000308061	0.0804738	nuclease activity	MF
s__Simiaoa_sunii	GO:0030163	-0.06	0.42	146	85	0.000295987	0.0804738	protein catabolic process	BP
s__Bacteroides_thetaiotaomicron	GO:0004109	-0.41	0.08	147	81	0.000299918	0.0804738	coproporphyrinogen oxidase activity	MF
s__Collinsella_sp._TF05_9AC	GO:0070573	-0.03	-0.5	133	80	0.000300686	0.0804738	metallodipeptidase activity	MF
s__Bacteroides_thetaiotaomicron	GO:0140673	0.14	0.57	147	81	0.000308638	0.0804738	none	none
s__Anthropogastromicrobium_aceti	GO:0019509	0.01	-0.45	148	86	0.000311735	0.0804738	L-methionine salvage from methylthioadenosine	BP
s__Anthropogastromicrobium_aceti	GO:0008930	0.01	-0.45	148	86	0.000297609	0.0804738	methylthioadenosine nucleosidase activity	MF
s__Anthropogastromicrobium_aceti	GO:0008782	0.01	-0.45	148	86	0.000297609	0.0804738	adenosylhomocysteine nucleosidase activity	MF
s__Anthropogastromicrobium_aceti	GO:0009164	0.01	-0.45	148	86	0.000297609	0.0804738	nucleoside catabolic process	BP
s__Faecalibacterium_sp._CLA_AA_H233	GO:0016539	0.28	-0.22	142	82	0.000295563	0.0804738	intein-mediated protein splicing	BP
s__Escherichia_coli	GO:0004336	-0.12	0.4	129	70	0.00030934	0.0804738	galactosylceramidase activity	MF
s__Escherichia_coli	GO:0006683	-0.12	0.4	129	70	0.00030934	0.0804738	galactosylceramide catabolic process	BP
s__Yeguia_hominis	GO:0015572	0.02	-0.46	139	80	0.000312025	0.0804738	N-acetylglucosamine transmembrane transporter activity	MF
s__Yeguia_hominis	GO:0019866	0.02	-0.46	139	80	0.000312025	0.0804738	organelle inner membrane	CC
s__Adlercreutzia_equolifaciens	GO:0008710	0.14	-0.37	133	81	0.00030442	0.0804738	8-amino-7-oxononanoate synthase activity	MF
s__Suilimivivens_aceti	GO:0006631	0.01	-0.46	148	86	0.000314991	0.0806897	fatty acid metabolic process	BP
s__Blautia_obeum	GO:0007165	0.47	0.01	149	86	0.00032674	0.0818831	signal transduction	BP
s__Oliverpabstia_intestinalis	GO:0015078	0.21	0.61	148	85	0.000325491	0.0818831	proton transmembrane transporter activity	MF
s__Anaerotignum_faecicola	GO:0008909	0.27	-0.22	146	84	0.000327026	0.0818831	isochorismate synthase activity	MF
s__Senegalimassilia_faecalis	GO:0030600	0.5	-0.16	73	45	0.000326448	0.0818831	feruloyl esterase activity	MF
s__Barnesiella_intestinihominis	GO:0016603	0.21	0.73	86	41	0.000324949	0.0818831	glutaminyl-peptide cyclotransferase activity	MF
s__Barnesiella_intestinihominis	GO:0017186	0.21	0.73	86	41	0.000324949	0.0818831	peptidyl-pyroglutamic acid biosynthetic process, using glutaminyl-peptide cyclotransferase	BP
s__Oscillibacter_sp._MSJ_31	GO:0004152	0.12	-0.36	147	85	0.000330848	0.0821292	dihydroorotate dehydrogenase activity	MF
s__Oscillibacter_sp._ER4	GO:0004866	0.19	0.64	133	66	0.000331475	0.0821292	endopeptidase inhibitor activity	MF
s__Phocea_massiliensis	GO:0022872	-0.04	-0.49	147	86	0.000332186	0.0821292	protein-N(PI)-phosphohistidine-mannitol phosphotransferase system transmembrane transporter activity	MF
s__Blautia_faecis	GO:0071522	-0.4	0.08	145	86	0.000332941	0.0821292	ureidoglycine aminohydrolase activity	MF
s__Cyclospora_cayetanensis	GO:0004175	0.08	0.54	137	76	0.000334921	0.0823128	endopeptidase activity	MF
s__Phocea_massiliensis	GO:0009401	-0.19	-0.6	147	86	0.000340822	0.08298	phosphoenolpyruvate-dependent sugar phosphotransferase system	BP
s__Phascolarctobacterium_succinatutens	GO:0006352	0.09	0.56	121	71	0.000353833	0.08298	DNA-templated transcription, initiation	BP
s__Phascolarctobacterium_succinatutens	GO:0035435	-0.15	-0.61	121	71	0.000353371	0.08298	phosphate ion transmembrane transport	BP
s__Phocaeicola_vulgatus	GO:0006354	0.11	0.54	148	86	0.000349097	0.08298	DNA-templated transcription, elongation	BP
s__Prevotella_sp._Marseille_P4119	GO:0047355	-0.13	-0.6	111	68	0.000353102	0.08298	CDP-glycerol glycerophosphotransferase activity	MF
s__Prevotella_sp._Marseille_P4119	GO:0004412	0.18	0.63	111	68	0.000349343	0.08298	homoserine dehydrogenase activity	MF
s__Catenibacterium_mitsuokai	GO:0008965	-0.32	0.17	137	83	0.000347642	0.08298	phosphoenolpyruvate-protein phosphotransferase activity	MF
s__Alistipes_indistinctus	GO:0016776	0.08	-0.53	97	45	0.000346119	0.08298	phosphotransferase activity, phosphate group as acceptor	MF
s__Dorea_sp._AF36_15AT	GO:0008792	-0.18	-0.6	144	80	0.000351933	0.08298	arginine decarboxylase activity	MF
s__Gallintestinimicrobium_propionicum	GO:0008811	-0.31	0.17	148	86	0.000346941	0.08298	chloramphenicol O-acetyltransferase activity	MF
s__Blautia_faecis	GO:0034228	-0.08	0.39	149	86	0.000343158	0.08298	ethanolamine transmembrane transporter activity	MF
s__Blautia_faecis	GO:0034229	-0.08	0.39	149	86	0.000343158	0.08298	ethanolamine transport	BP
s__Absicoccus_porci	GO:0009072	-0.4	0.28	68	46	0.000343472	0.08298	aromatic amino acid family metabolic process	BP
s__Oscillibacter_valericigenes	GO:0022872	-0.29	-0.66	149	86	0.000356206	0.0832436	protein-N(PI)-phosphohistidine-mannitol phosphotransferase system transmembrane transporter activity	MF
s__Roseburia_inulinivorans	GO:0000155	0.14	0.55	148	86	0.000448289	0.0838183	phosphorelay sensor kinase activity	MF
s__Oscillibacter_sp._ER4	GO:0005515	0.02	0.47	145	86	0.00039147	0.0838183	protein binding	MF
s__Roseburia_inulinivorans	GO:0043565	0.2	0.6	148	86	0.00038558	0.0838183	sequence-specific DNA binding	MF
s__Blautia_faecis	GO:0043565	0.43	-0.04	149	86	0.000361537	0.0838183	sequence-specific DNA binding	MF
s__Blautia_obeum	GO:0006298	-0.32	-0.67	149	86	0.00043844	0.0838183	mismatch repair	BP
s__Prevotella_sp._Marseille_P4119	GO:0008033	-0.04	-0.53	111	68	0.000458003	0.0838183	tRNA processing	BP
s__Phascolarctobacterium_succinatutens	GO:0051301	0.09	-0.42	121	71	0.000395092	0.0838183	cell division	BP
s__Ruminococcus_sp._210702_SL_1_03	GO:0043190	-0.11	-0.54	139	83	0.000445104	0.0838183	ATP-binding cassette (ABC) transporter complex	CC
s__Blautia_obeum	GO:0009113	-0.01	0.44	149	86	0.000471561	0.0838183	purine nucleobase biosynthetic process	BP
s__Intestinimonas_sp._MSJ_38	GO:0009113	0.08	-0.39	147	86	0.000452917	0.0838183	purine nucleobase biosynthetic process	BP
s__Phascolarctobacterium_succinatutens	GO:0009055	0.03	0.52	121	71	0.000397904	0.0838183	electron transfer activity	MF
s__Prevotella_sp._P5_64	GO:0006012	0.04	-0.54	78	56	0.000395371	0.0838183	galactose metabolic process	BP
s__Simiaoa_sunii	GO:0015930	0.06	-0.41	146	85	0.000405884	0.0838183	glutamate synthase activity	MF
s__Blautia_obeum	GO:0004637	-0.11	0.36	149	86	0.000412591	0.0838183	phosphoribosylamine-glycine ligase activity	MF
s__Suilimivivens_aceti	GO:0004326	-0.15	-0.56	148	86	0.000411045	0.0838183	tetrahydrofolylpolyglutamate synthase activity	MF
s__Catenibacterium_mitsuokai	GO:0009082	-0.29	0.2	137	83	0.000422783	0.0838183	branched-chain amino acid biosynthetic process	BP
s__Simiaoa_sunii	GO:0016638	0.07	-0.4	146	85	0.000399201	0.0838183	oxidoreductase activity, acting on the CH-NH2 group of donors	MF
s__Phascolarctobacterium_sp._Marseille_Q4147	GO:0140664	0.16	0.61	118	71	0.000462617	0.0838183	none	none
s__Intestinimonas_butyriciproducens	GO:0004072	-0.37	0.1	149	86	0.000377613	0.0838183	aspartate kinase activity	MF
s__Phocea_massiliensis	GO:0006044	-0.26	-0.64	147	86	0.000465795	0.0838183	N-acetylglucosamine metabolic process	BP
s__Agathobaculum_sp._M2	GO:0004560	-0.29	0.2	141	83	0.000470086	0.0838183	alpha-L-fucosidase activity	MF
s__Prevotella_sp._P5_64	GO:0004371	-0.15	-0.66	78	56	0.000452554	0.0838183	glycerone kinase activity	MF
s__Blautia_glucerasea	GO:0004471	0.29	-0.18	149	86	0.000432567	0.0838183	malate dehydrogenase (decarboxylating) (NAD+) activity	MF
s__Phascolarctobacterium_sp._Marseille_Q4147	GO:0140658	0.08	-0.44	118	71	0.000376375	0.0838183	none	none
s__Dorea_sp._AM58_8	GO:0015693	-0.05	0.41	149	86	0.000439119	0.0838183	magnesium ion transport	BP
s__Adlercreutzia_equolifaciens	GO:0006465	0.05	-0.41	147	86	0.000469587	0.0838183	signal peptide processing	BP
s__Collinsella_aerofaciens	GO:0016758	0.11	-0.36	149	86	0.000462497	0.0838183	transferase activity, transferring hexosyl groups	MF
s__Collinsella_sp._TF05_9AC	GO:0016874	0.02	0.48	133	80	0.000450432	0.0838183	ligase activity	MF
s__Vescimonas_fastidiosa	GO:0015450	-0.42	0.05	144	86	0.000397577	0.0838183	P-P-bond-hydrolysis-driven protein transmembrane transporter activity	MF
s__Oscillibacter_sp._ER4	GO:0004641	-0.11	-0.54	145	86	0.00038719	0.0838183	phosphoribosylformylglycinamidine cyclo-ligase activity	MF
s__Collinsella_sp._TF05_9AC	GO:0030435	-0.2	-0.62	133	80	0.000375108	0.0838183	sporulation resulting in formation of a cellular spore	BP
s__Dorea_ammoniilytica	GO:0015095	-0.02	0.44	148	84	0.000450943	0.0838183	magnesium ion transmembrane transporter activity	MF
s__Prevotella_sp._P5_64	GO:0043937	-0.06	-0.6	78	56	0.000448941	0.0838183	regulation of sporulation	BP
s__Ruminococcus_sp._FMBCY1	GO:0008767	0.11	-0.45	103	58	0.000396687	0.0838183	UDP-galactopyranose mutase activity	MF
s__Barnesiella_intestinihominis	GO:0008767	0.06	-0.47	109	68	0.000379819	0.0838183	UDP-galactopyranose mutase activity	MF
s__Coprococcus_eutactus	GO:0018492	-0.01	-0.46	149	86	0.000438328	0.0838183	carbon-monoxide dehydrogenase (acceptor) activity	MF
s__Bacteroides_caccae	GO:0051607	-0.11	0.37	143	80	0.000441459	0.0838183	defense response to virus	BP
s__Dorea_ammoniilytica	GO:0004534	0.05	0.49	148	84	0.000430773	0.0838183	5'-3' exoribonuclease activity	MF
s__Subdoligranulum_sp._APC924_74	GO:0009103	0.37	-0.11	148	85	0.000426214	0.0838183	lipopolysaccharide biosynthetic process	BP
s__Prevotella_sp._P5_64	GO:0009103	-0.03	0.54	78	56	0.000457437	0.0838183	lipopolysaccharide biosynthetic process	BP
s__Blautia_obeum	GO:0004722	0.02	0.47	149	86	0.000384841	0.0838183	protein serine/threonine phosphatase activity	MF
s__Phascolarctobacterium_sp._Marseille_Q4147	GO:0004722	0.03	-0.47	118	71	0.000411168	0.0838183	protein serine/threonine phosphatase activity	MF
s__Prevotella_sp._P5_64	GO:0003864	0.11	0.64	78	56	0.000364397	0.0838183	3-methyl-2-oxobutanoate hydroxymethyltransferase activity	MF
s__Prevotella_hominis	GO:0045493	0.09	0.56	112	72	0.000442018	0.0838183	xylan catabolic process	BP
s__Oscillibacter_sp._ER4	GO:0004088	-0.03	-0.48	145	86	0.000377131	0.0838183	carbamoyl-phosphate synthase (glutamine-hydrolyzing) activity	MF
s__Suilimivivens_aceti	GO:0004088	-0.12	-0.55	148	86	0.000368897	0.0838183	carbamoyl-phosphate synthase (glutamine-hydrolyzing) activity	MF
s__Simiaoa_sunii	GO:0004399	0	-0.46	146	85	0.000373562	0.0838183	histidinol dehydrogenase activity	MF
s__Ruminococcus_flavefaciens	GO:0004819	0.06	0.5	147	86	0.000449342	0.0838183	glutamine-tRNA ligase activity	MF
s__Vescimonas_fastidiosa	GO:0004819	0.11	0.54	144	86	0.000425299	0.0838183	glutamine-tRNA ligase activity	MF
s__Oscillibacter_sp._MSJ_31	GO:0004819	0.13	0.56	147	85	0.000406863	0.0838183	glutamine-tRNA ligase activity	MF
s__Ruminococcus_flavefaciens	GO:0006425	0.06	0.5	147	86	0.000449342	0.0838183	glutaminyl-tRNA aminoacylation	BP
s__Vescimonas_fastidiosa	GO:0006425	0.11	0.54	144	86	0.000425299	0.0838183	glutaminyl-tRNA aminoacylation	BP
s__Oscillibacter_sp._MSJ_31	GO:0006425	0.13	0.56	147	85	0.000406863	0.0838183	glutaminyl-tRNA aminoacylation	BP
s__Prevotella_copri	GO:0004470	0.14	0.56	139	83	0.00046388	0.0838183	malic enzyme activity	MF
s__Oscillibacter_sp._ER4	GO:0015977	0.1	-0.37	143	85	0.000426695	0.0838183	carbon fixation	BP
s__Adlercreutzia_equolifaciens	GO:0004106	-0.12	0.35	147	86	0.00040181	0.0838183	chorismate mutase activity	MF
s__Ruminococcus_sp._BSD2780120874_150323_B10	GO:0008899	0.07	-0.42	131	76	0.000459964	0.0838183	homoserine O-succinyltransferase activity	MF
s__Ruminococcus_sp._BSD2780120874_150323_B10	GO:0019281	0.07	-0.42	131	76	0.000459964	0.0838183	L-methionine biosynthetic process from homoserine via O-succinyl-L-homoserine and cystathionine	BP
s__Faecalibacillus_intestinalis	GO:0004333	-0.33	0.15	146	85	0.000364053	0.0838183	fumarate hydratase activity	MF
s__Bacteroides_thetaiotaomicron	GO:0009036	-0.09	0.39	147	81	0.000420371	0.0838183	Type II site-specific deoxyribonuclease activity	MF
s__Adlercreutzia_equolifaciens	GO:0008616	0.08	-0.38	147	86	0.000438229	0.0838183	queuosine biosynthetic process	BP
s__Senegalimassilia_faecalis	GO:0015556	-0.04	-0.49	136	85	0.000467276	0.0838183	C4-dicarboxylate transmembrane transporter activity	MF
s__Senegalimassilia_faecalis	GO:0015740	-0.04	-0.49	136	85	0.000467276	0.0838183	C4-dicarboxylate transport	BP
s__Suilimivivens_aceti	GO:0047343	0.07	0.51	148	86	0.000392075	0.0838183	glucose-1-phosphate cytidylyltransferase activity	MF
s__Blautia_sp._MSJ_19	GO:0015234	-0.07	0.4	148	86	0.000454088	0.0838183	thiamine transmembrane transporter activity	MF
s__Senegalimassilia_anaerobia	GO:0009421	-0.12	-0.55	142	82	0.000462062	0.0838183	bacterial-type flagellum filament cap	CC
s__Oscillibacter_sp._MSJ_31	GO:0022872	-0.23	-0.62	147	85	0.000364701	0.0838183	protein-N(PI)-phosphohistidine-mannitol phosphotransferase system transmembrane transporter activity	MF
s__Dorea_ammoniilytica	GO:0071709	-0.18	-0.62	135	70	0.000371678	0.0838183	membrane assembly	BP
s__Prevotella_stercorea	GO:0042732	-0.02	0.46	130	77	0.000416067	0.0838183	D-xylose metabolic process	BP
s__Prevotella_stercorea	GO:0048040	-0.02	0.46	130	77	0.000416067	0.0838183	UDP-glucuronate decarboxylase activity	MF
s__Oscillibacter_sp._ER4	GO:0015661	0.24	0.62	145	86	0.000404926	0.0838183	L-lysine efflux transmembrane transporter activity	MF
s__Oscillibacter_sp._ER4	GO:1903401	0.24	0.62	145	86	0.000404926	0.0838183	L-lysine transmembrane transport	BP
s__Bacteroides_ovatus	GO:0006811	0.44	-0.03	145	79	0.000366505	0.0838183	ion transport	BP
s__Fusicatenibacter_saccharivorans	GO:0009375	-0.34	0.15	145	80	0.000420601	0.0838183	ferredoxin hydrogenase complex	CC
s__Blautia_faecis	GO:0043822	-0.37	0.1	149	86	0.000388686	0.0838183	ribonuclease M5 activity	MF
s__Vescimonas_coprocola	GO:0015572	-0.05	-0.5	141	80	0.000457856	0.0838183	N-acetylglucosamine transmembrane transporter activity	MF
s__Vescimonas_coprocola	GO:0019866	-0.05	-0.5	141	80	0.000457856	0.0838183	organelle inner membrane	CC
s__Alistipes_putredinis	GO:0006751	-0.31	0.25	115	60	0.000459162	0.0838183	glutathione catabolic process	BP
s__Bacteroides_xylanisolvens	GO:0038023	-0.1	0.46	116	55	0.000382538	0.0838183	signaling receptor activity	MF
s__Ruminococcus_flavefaciens	GO:0008609	0.42	0.74	140	81	0.000374732	0.0838183	alkylglycerone-phosphate synthase activity	MF
s__Oscillibacter_sp._MCC667	GO:0008195	0.14	-0.44	104	55	0.000399632	0.0838183	phosphatidate phosphatase activity	MF
s__Bacteroides_xylanisolvens	GO:0009276	0.33	0.71	135	68	0.000471928	0.0838183	Gram-negative-bacterium-type cell wall	CC
s__Romboutsia_timonensis	GO:0030153	0.1	-0.4	130	75	0.000468474	0.0838183	bacteriocin immunity	BP
s__Ruminococcus_sp._NSJ_71	GO:0061077	0.06	-0.44	122	73	0.000471915	0.0838183	chaperone-mediated protein folding	BP
s__Collinsella_sp._TF05_9AC	GO:0030600	0.06	-0.57	71	44	0.000370227	0.0838183	feruloyl esterase activity	MF
s__Eggerthella_lenta	GO:0006601	0.15	0.59	134	75	0.000437871	0.0838183	creatine biosynthetic process	BP
s__Eggerthella_lenta	GO:0006602	0.15	0.59	134	75	0.000437871	0.0838183	creatinine catabolic process	BP
s__Eggerthella_lenta	GO:0047789	0.15	0.59	134	75	0.000437871	0.0838183	creatininase activity	MF
s__Phocaeicola_vulgatus	GO:0008816	-0.01	0.52	106	59	0.000415719	0.0838183	citryl-CoA lyase activity	MF
s__Faecalibacillus_faecis	GO:0006003	-0.41	0.13	104	69	0.000426651	0.0838183	fructose 2,6-bisphosphate metabolic process	BP
s__Vescimonas_fastidiosa	GO:0006465	0.08	0.51	144	86	0.00047336	0.083849	signal peptide processing	BP
s__Ruminococcus_sp._210702_SL_1_03	GO:0015450	-0.31	0.18	139	83	0.000474753	0.0838727	P-P-bond-hydrolysis-driven protein transmembrane transporter activity	MF
s__Dorea_sp._OM07_5	GO:0006310	0.05	-0.43	137	80	0.000476408	0.0839424	DNA recombination	BP
s__Prevotella_hominis	GO:0016829	-0.11	0.41	112	72	0.00048001	0.0839861	lyase activity	MF
s__Blautia_obeum	GO:0140664	-0.3	-0.66	149	86	0.000482096	0.0839861	none	none
s__Dorea_sp._AM58_8	GO:0008234	-0.15	-0.56	149	86	0.000485187	0.0839861	cysteine-type peptidase activity	MF
s__Anaerobutyricum_hallii	GO:0004594	0.12	0.54	149	86	0.000488193	0.0839861	pantothenate kinase activity	MF
s__Prevotella_sp._885	GO:0004641	-0.08	-0.56	107	73	0.000487358	0.0839861	phosphoribosylformylglycinamidine cyclo-ligase activity	MF
s__Ruminococcus_sp._210702_SL_1_03	GO:0015940	-0.1	0.37	139	83	0.000485091	0.0839861	pantothenate biosynthetic process	BP
s__Oscillibacter_sp._ER4	GO:0005576	0.07	0.5	145	86	0.00048643	0.0839861	extracellular region	CC
s__Phascolarctobacterium_sp._Marseille_Q4147	GO:0004014	0.03	0.51	118	71	0.000489267	0.0839861	adenosylmethionine decarboxylase activity	MF
s__Prevotella_copri	GO:0004726	0.02	-0.45	126	80	0.000488664	0.0839861	non-membrane spanning protein tyrosine phosphatase activity	MF
s__Ruminococcus_sp._Marseille_P6503	GO:0001000	-0.01	-0.57	93	50	0.000485918	0.0839861	bacterial-type RNA polymerase core enzyme binding	MF
s__Dorea_sp._AF36_15AT	GO:0008233	-0.11	-0.54	148	84	0.00049554	0.0846268	peptidase activity	MF
s__Oribacterium_sp._oral_taxon_102	GO:0006542	-0.02	-0.47	143	84	0.000495309	0.0846268	glutamine biosynthetic process	BP
s__Slackia_isoflavoniconvertens	GO:0045127	0.38	-0.2	86	62	0.000497153	0.0846851	N-acetylglucosamine kinase activity	MF
s__Holdemanella_sp._MSK_7_32	GO:0070573	0.12	-0.36	135	85	0.00049976	0.084912	metallodipeptidase activity	MF
s__Dorea_ammoniilytica	GO:0008184	-0.03	0.43	148	84	0.000503134	0.0852677	glycogen phosphorylase activity	MF
s__Roseburia_inulinivorans	GO:0003700	0.2	0.59	148	86	0.000529657	0.0854158	DNA binding transcription factor activity	MF
s__Phascolarctobacterium_sp._Marseille_Q4147	GO:0030983	0.18	0.62	118	71	0.000527134	0.0854158	mismatched DNA binding	MF
s__Prevotella_sp._Marseille_P4119	GO:0009341	0.08	0.55	111	68	0.000524825	0.0854158	beta-galactosidase complex	CC
s__Blautia_sp._MSJ_19	GO:0008652	0.28	-0.19	148	86	0.000523512	0.0854158	cellular amino acid biosynthetic process	BP
s__Faecalibacterium_sp._I3389	GO:0004559	0.28	-0.2	148	85	0.000515114	0.0854158	alpha-mannosidase activity	MF
s__Faecalibacterium_sp._I3389	GO:0006013	0.28	-0.2	148	85	0.000515114	0.0854158	mannose metabolic process	BP
s__Negativibacillus_massiliensis	GO:0004590	0.03	-0.44	134	79	0.000524374	0.0854158	orotidine-5'-phosphate decarboxylase activity	MF
s__Dorea_sp._AM58_8	GO:0016831	0.06	-0.4	149	86	0.000507224	0.0854158	carboxy-lyase activity	MF
s__Vescimonas_coprocola	GO:0004151	-0.25	-0.63	148	86	0.000517132	0.0854158	dihydroorotase activity	MF
s__Prevotella_stercorea	GO:0006450	-0.32	-0.69	130	77	0.000524357	0.0854158	regulation of translational fidelity	BP
s__Vescimonas_fastidiosa	GO:0005829	0.05	-0.41	144	86	0.000508194	0.0854158	cytosol	CC
s__Faecalibacterium_sp._CLA_AA_H233	GO:0016793	0.03	0.47	149	85	0.000519635	0.0854158	triphosphoric monoester hydrolase activity	MF
s__Intestinimonas_sp._MSJ_38	GO:0006083	0.4	0.72	147	86	0.000512251	0.0854158	acetate metabolic process	BP
s__Intestinimonas_sp._MSJ_38	GO:0008775	0.4	0.72	147	86	0.000512251	0.0854158	acetate CoA-transferase activity	MF
s__Phascolarctobacterium_sp._Marseille_Q4147	GO:0042908	0.13	0.6	114	63	0.000528078	0.0854158	xenobiotic transport	BP
s__Faecalibacterium_sp._HTFF	GO:0004721	0.08	0.51	149	85	0.000521302	0.0854158	phosphoprotein phosphatase activity	MF
s__Klebsiella_pneumoniae	GO:0006801	0.02	0.47	149	84	0.000517714	0.0854158	superoxide metabolic process	BP
s__Eggerthella_lenta	GO:0042398	0.06	0.49	149	86	0.000517882	0.0854158	cellular modified amino acid biosynthetic process	BP
s__Suilimivivens_aceti	GO:0009243	0.08	0.5	148	86	0.000529645	0.0854158	O antigen biosynthetic process	BP
s__Anaerostipes_hadrus	GO:0045982	-0.36	0.11	143	83	0.000513453	0.0854158	negative regulation of purine nucleobase metabolic process	BP
s__Bifidobacterium_pseudocatenulatum	GO:0003899	-0.08	0.41	120	78	0.000542839	0.0862747	DNA-directed 5'-3' RNA polymerase activity	MF
s__Adlercreutzia_equolifaciens	GO:0004358	-0.04	0.41	147	86	0.000541415	0.0862747	glutamate N-acetyltransferase activity	MF
s__Bacteroides_xylanisolvens	GO:0051607	-0.07	0.4	144	79	0.000540463	0.0862747	defense response to virus	BP
s__Prevotella_sp._Marseille_P4119	GO:0004644	0	-0.5	111	68	0.000536552	0.0862747	phosphoribosylglycinamide formyltransferase activity	MF
s__Vescimonas_fastidiosa	GO:0044038	0.08	-0.38	144	86	0.000546641	0.0862747	cell wall macromolecule biosynthetic process	BP
s__Gemmiger_formicilis	GO:0043214	-0.1	0.38	125	79	0.000545906	0.0862747	bacteriocin-transporting ATPase activity	MF
s__Phocea_massiliensis	GO:0045454	0.28	-0.2	146	85	0.000542322	0.0862747	cell redox homeostasis	BP
s__Clostridium_sp._D43t1_170807_H7	GO:0004298	0.31	-0.22	113	69	0.000545315	0.0862747	threonine-type endopeptidase activity	MF
s__Alistipes_putredinis	GO:0036374	-0.32	0.23	115	60	0.000541967	0.0862747	glutathione hydrolase activity	MF
s__Megasphaera_elsdenii	GO:0071555	0.08	-0.42	121	74	0.00054872	0.0863981	cell wall organization	BP
s__Vescimonas_fastidiosa	GO:0016755	0.08	-0.38	144	86	0.000550315	0.0864449	transferase activity, transferring amino-acyl groups	MF
s__Anthropogastromicrobium_aceti	GO:0070567	0.3	-0.17	148	86	0.00055439	0.0868801	cytidylyltransferase activity	MF
s__Vescimonas_fastidiosa	GO:0043565	-0.42	0.03	144	86	0.00055786	0.0872186	sequence-specific DNA binding	MF
s__Dorea_sp._AM58_8	GO:0004181	-0.11	0.35	149	86	0.000560563	0.0873107	metallocarboxypeptidase activity	MF
s__Anaerostipes_hadrus	GO:1900723	-0.03	-0.47	149	86	0.000561091	0.0873107	negative regulation of protein adenylylation	BP
s__Dorea_sp._AF36_15AT	GO:0009061	0.02	-0.49	121	60	0.000562382	0.0873107	anaerobic respiration	BP
s__Collinsella_sp._TF05_9AC	GO:0006799	-0.03	0.43	133	80	0.000591264	0.0878268	polyphosphate biosynthetic process	BP
s__Collinsella_sp._TF05_9AC	GO:0009358	-0.03	0.43	133	80	0.000591264	0.0878268	polyphosphate kinase complex	CC
s__Dorea_sp._AM10_31	GO:0003937	-0.06	0.4	139	85	0.000578163	0.0878268	IMP cyclohydrolase activity	MF
s__Blautia_sp._MSJ_19	GO:0004072	0.27	-0.19	148	86	0.000591534	0.0878268	aspartate kinase activity	MF
s__Oscillibacter_sp._MSJ_31	GO:0006207	0.4	-0.06	147	85	0.000585242	0.0878268	'de novo' pyrimidine nucleobase biosynthetic process	BP
s__Suilimivivens_aceti	GO:0016758	0.06	0.49	148	86	0.000592079	0.0878268	transferase activity, transferring hexosyl groups	MF
s__Prevotella_sp._Marseille_P4119	GO:0004315	0.05	0.53	111	68	0.000580689	0.0878268	3-oxoacyl-[acyl-carrier-protein] synthase activity	MF
s__Escherichia_coli	GO:0004639	-0.03	-0.47	148	84	0.000586616	0.0878268	phosphoribosylaminoimidazolesuccinocarboxamide synthase activity	MF
s__Prevotella_sp._P5_64	GO:0015417	0.05	-0.52	78	56	0.000586558	0.0878268	polyamine-transporting ATPase activity	MF
s__Agathobaculum_sp._M2	GO:0006241	0.36	-0.11	141	83	0.000571199	0.0878268	CTP biosynthetic process	BP
s__Adlercreutzia_equolifaciens	GO:0004644	-0.04	0.41	147	86	0.000587795	0.0878268	phosphoribosylglycinamide formyltransferase activity	MF
s__Eubacterium_ramulus	GO:0009346	-0.08	0.37	149	86	0.000586565	0.0878268	citrate lyase complex	CC
s__Adlercreutzia_equolifaciens	GO:0009346	0.01	-0.43	147	86	0.00059117	0.0878268	citrate lyase complex	CC
s__Paratractidigestivibacter_faecalis	GO:0019419	-0.55	-0.12	129	78	0.000588949	0.0878268	sulfate reduction	BP
s__Prevotella_sp._P5_64	GO:0006576	-0.01	-0.56	78	56	0.000585819	0.0878268	cellular biogenic amine metabolic process	BP
s__Prevotella_hominis	GO:0008107	-0.13	0.38	112	72	0.000573089	0.0878268	galactoside 2-alpha-L-fucosyltransferase activity	MF
s__Oscillibacter_sp._ER4	GO:0046857	0.03	0.47	145	86	0.000587369	0.0878268	oxidoreductase activity, acting on other nitrogenous compounds as donors, with NAD or NADP as acceptor	MF
s__Vescimonas_fastidiosa	GO:0015572	-0.04	-0.49	137	80	0.000579192	0.0878268	N-acetylglucosamine transmembrane transporter activity	MF
s__Vescimonas_fastidiosa	GO:0019866	-0.04	-0.49	137	80	0.000579192	0.0878268	organelle inner membrane	CC
s__Dorea_ammoniilytica	GO:0030178	0.01	-0.52	125	52	0.00057661	0.0878268	negative regulation of Wnt signaling pathway	BP
s__Prevotella_sp._Marseille_P4119	GO:0004089	0.04	0.53	111	68	0.000593401	0.0878273	carbonate dehydratase activity	MF
s__Simiaoa_sunii	GO:0006807	-0.05	-0.49	146	85	0.00059812	0.0883295	nitrogen compound metabolic process	BP
s__Phascolarctobacterium_succinatutens	GO:0006189	-0.21	-0.63	121	71	0.000600492	0.0884836	'de novo' IMP biosynthetic process	BP
s__Phocea_massiliensis	GO:0008810	-0.08	0.39	143	81	0.000602065	0.0885195	cellulase activity	MF
s__Blautia_obeum	GO:0030983	-0.28	-0.64	149	86	0.000655247	0.0888827	mismatched DNA binding	MF
s__Blautia_obeum	GO:0016772	0.47	0.04	149	86	0.000650322	0.0888827	transferase activity, transferring phosphorus-containing groups	MF
s__Dorea_sp._AF36_15AT	GO:0008173	0.14	0.55	148	84	0.000637237	0.0888827	RNA methyltransferase activity	MF
s__Oscillibacter_sp._ER4	GO:0016832	-0.17	-0.57	145	86	0.00065217	0.0888827	aldehyde-lyase activity	MF
s__Bacteroides_ovatus	GO:0006306	0.13	0.55	145	79	0.000622739	0.0888827	DNA methylation	BP
s__Bacteroides_ovatus	GO:0008170	0.13	0.55	145	79	0.000622739	0.0888827	N-methyltransferase activity	MF
s__Bacteriophage_sp.	GO:0009082	-0.05	-0.52	120	69	0.000618605	0.0888827	branched-chain amino acid biosynthetic process	BP
s__Negativibacillus_massiliensis	GO:0019752	0.1	-0.37	134	79	0.000649927	0.0888827	carboxylic acid metabolic process	BP
s__Ruminococcus_flavefaciens	GO:0006465	0	0.44	147	86	0.00063781	0.0888827	signal peptide processing	BP
s__Streptococcus_thermophilus	GO:0009307	-0.31	0.21	115	69	0.00065427	0.0888827	DNA restriction-modification system	BP
s__Dorea_ammoniilytica	GO:0006354	-0.11	-0.53	148	84	0.000618517	0.0888827	DNA-templated transcription, elongation	BP
s__Blautia_obeum	GO:0006631	-0.06	0.39	149	86	0.000652624	0.0888827	fatty acid metabolic process	BP
s__Barnesiella_intestinihominis	GO:0009007	0.02	0.51	109	68	0.000623312	0.0888827	site-specific DNA-methyltransferase (adenine-specific) activity	MF
s__Prevotella_pectinovora	GO:0004641	-0.21	-0.64	113	70	0.000610244	0.0888827	phosphoribosylformylglycinamidine cyclo-ligase activity	MF
s__Phocea_massiliensis	GO:0008448	-0.21	-0.59	147	86	0.000611367	0.0888827	N-acetylglucosamine-6-phosphate deacetylase activity	MF
s__Blautia_sp._OF03_15BH	GO:0001216	0.01	-0.43	148	86	0.000615061	0.0888827	bacterial-type RNA polymerase transcriptional activator activity, sequence-specific DNA binding	MF
s__Dorea_sp._AF36_15AT	GO:0015095	0.08	0.51	148	84	0.000638146	0.0888827	magnesium ion transmembrane transporter activity	MF
s__Suilimivivens_aceti	GO:0071949	-0.09	-0.51	148	86	0.00064519	0.0888827	FAD binding	MF
s__Suilimivivens_aceti	GO:0050151	-0.1	-0.52	148	86	0.000612194	0.0888827	oleate hydratase activity	MF
s__Collinsella_sp._TF05_9AC	GO:0003942	0.19	0.6	133	80	0.0006328	0.0888827	N-acetyl-gamma-glutamyl-phosphate reductase activity	MF
s__Prevotella_sp._Marseille_P4119	GO:0004459	-0.07	-0.54	111	68	0.000642417	0.0888827	L-lactate dehydrogenase activity	MF
s__Prevotella_sp._Marseille_P4119	GO:0009349	0.06	0.54	111	68	0.000639632	0.0888827	riboflavin synthase complex	CC
s__Phocaeicola_vulgatus	GO:0015209	-0.1	-0.51	148	86	0.000645556	0.0888827	cytosine transmembrane transporter activity	MF
s__Bacteroides_xylanisolvens	GO:0015209	-0.07	-0.51	144	79	0.00060849	0.0888827	cytosine transmembrane transporter activity	MF
s__Ruminococcus_flavefaciens	GO:0022872	-0.21	-0.6	147	86	0.000636956	0.0888827	protein-N(PI)-phosphohistidine-mannitol phosphotransferase system transmembrane transporter activity	MF
s__Gallintestinimicrobium_propionicum	GO:0043743	-0.45	-0.01	148	86	0.000644095	0.0888827	LPPG:FO 2-phospho-L-lactate transferase activity	MF
s__Senegalimassilia_faecalis	GO:0008984	0.04	-0.42	137	81	0.000651378	0.0888827	protein-glutamate methylesterase activity	MF
s__Fusicatenibacter_saccharivorans	GO:0005618	-0.31	0.19	137	71	0.000647348	0.0888827	cell wall	CC
s__Prevotella_sp._P5_64	GO:0015661	0.25	0.7	78	56	0.000616453	0.0888827	L-lysine efflux transmembrane transporter activity	MF
s__Prevotella_sp._P5_64	GO:1903401	0.25	0.7	78	56	0.000616453	0.0888827	L-lysine transmembrane transport	BP
s__Collinsella_sp._TF05_9AC	GO:0019645	0.17	0.58	133	80	0.000629809	0.0888827	anaerobic electron transport chain	BP
s__Clostridium_sp._BIOML_A1	GO:0015572	0.01	-0.47	127	71	0.000637197	0.0888827	N-acetylglucosamine transmembrane transporter activity	MF
s__Clostridium_sp._BIOML_A1	GO:0019866	0.01	-0.47	127	71	0.000637197	0.0888827	organelle inner membrane	CC
s__Holdemanella_porci	GO:0004713	-0.03	-0.49	120	76	0.000655213	0.0888827	protein tyrosine kinase activity	MF
s__Prevotella_sp._Marseille_P4119	GO:0009316	0.22	0.65	110	67	0.000627201	0.0888827	3-isopropylmalate dehydratase complex	CC
s__Alistipes_putredinis	GO:0000256	-0.46	0.05	121	63	0.000642436	0.0888827	allantoin catabolic process	BP
s__Oribacterium_sp._oral_taxon_102	GO:0008195	0.06	-0.5	98	54	0.000612468	0.0888827	phosphatidate phosphatase activity	MF
s__Paratractidigestivibacter_faecalis	GO:0098662	0.42	-0.05	129	77	0.000631679	0.0888827	inorganic cation transmembrane transport	BP
s__Prevotella_sp._Marseille_P4119	GO:0005975	-0.08	0.43	111	68	0.000729145	0.0891345	carbohydrate metabolic process	BP
s__Oscillibacter_sp._ER4	GO:0016491	-0.34	-0.68	145	86	0.000753896	0.0891345	oxidoreductase activity	MF
s__Simiaoa_sunii	GO:0030983	0.2	0.59	146	85	0.000710902	0.0891345	mismatched DNA binding	MF
s__Oscillibacter_sp._ER4	GO:0006352	0	0.44	145	86	0.000748471	0.0891345	DNA-templated transcription, initiation	BP
s__Roseburia_inulinivorans	GO:0016772	0.09	0.5	148	86	0.000698498	0.0891345	transferase activity, transferring phosphorus-containing groups	MF
s__Adlercreutzia_equolifaciens	GO:0016810	-0.06	0.39	147	86	0.000696514	0.0891345	hydrolase activity, acting on carbon-nitrogen (but not peptide) bonds	MF
s__Dorea_sp._AM58_8	GO:0016987	0	-0.44	149	86	0.000763649	0.0891345	bacterial sigma factor activity	MF
s__Dorea_sp._AF36_15AT	GO:0004177	0.28	0.64	148	84	0.000748922	0.0891345	aminopeptidase activity	MF
s__Prevotella_sp._P5_64	GO:0004177	-0.07	-0.59	78	56	0.000667503	0.0891345	aminopeptidase activity	MF
s__Mediterraneibacter_glycyrrhizinilyticus	GO:0033014	0.33	-0.12	149	86	0.000708508	0.0891345	tetrapyrrole biosynthetic process	BP
s__Desulfovibrio_piger	GO:0006306	-0.01	0.46	123	73	0.000714593	0.0891345	DNA methylation	BP
s__Bacteroides_thetaiotaomicron	GO:0006306	0.21	0.6	147	81	0.000682002	0.0891345	DNA methylation	BP
s__Desulfovibrio_piger	GO:0008170	-0.01	0.46	123	73	0.000714593	0.0891345	N-methyltransferase activity	MF
s__Bacteroides_thetaiotaomicron	GO:0008170	0.21	0.6	147	81	0.000682002	0.0891345	N-methyltransferase activity	MF
s__Bacteroides_xylanisolvens	GO:0008233	0.22	0.61	144	79	0.000748552	0.0891345	peptidase activity	MF
s__Fusicatenibacter_saccharivorans	GO:0003883	-0.39	0.05	149	86	0.000748515	0.0891345	CTP synthase activity	MF
s__Simiaoa_sunii	GO:0006537	0.04	-0.41	146	85	0.000677296	0.0891345	glutamate biosynthetic process	BP
s__Dorea_sp._OM07_5	GO:0009098	-0.33	0.14	137	80	0.000747452	0.0891345	leucine biosynthetic process	BP
s__Phascolarctobacterium_sp._Marseille_Q4147	GO:0009166	0.26	0.66	118	71	0.000692116	0.0891345	nucleotide catabolic process	BP
s__Collinsella_sp._TF05_9AC	GO:0008976	-0.04	0.43	133	80	0.000681895	0.0891345	polyphosphate kinase activity	MF
s__Phascolarctobacterium_sp._Marseille_Q4147	GO:0008762	-0.07	-0.53	118	71	0.000745869	0.0891345	UDP-N-acetylmuramate dehydrogenase activity	MF
s__Parolsenella_massiliensis	GO:0006568	-0.5	-0.04	118	77	0.000709065	0.0891345	tryptophan metabolic process	BP
s__Phascolarctobacterium_sp._Marseille_Q4147	GO:0004559	0.1	-0.39	118	71	0.000764193	0.0891345	alpha-mannosidase activity	MF
s__Phascolarctobacterium_sp._Marseille_Q4147	GO:0006013	0.1	-0.39	118	71	0.000764193	0.0891345	mannose metabolic process	BP
s__Phocea_massiliensis	GO:0009165	-0.05	-0.48	147	86	0.000739167	0.0891345	nucleotide biosynthetic process	BP
s__Ruminococcus_torques	GO:0015450	0.33	-0.12	149	86	0.00074948	0.0891345	P-P-bond-hydrolysis-driven protein transmembrane transporter activity	MF
s__Oscillibacter_sp._ER4	GO:0015450	-0.31	0.15	145	86	0.000750112	0.0891345	P-P-bond-hydrolysis-driven protein transmembrane transporter activity	MF
s__Mediterraneibacter_glycyrrhizinilyticus	GO:0004418	0.34	-0.12	149	86	0.000704369	0.0891345	hydroxymethylbilane synthase activity	MF
s__Roseburia_inulinivorans	GO:0004664	-0.03	-0.46	148	86	0.000678484	0.0891345	prephenate dehydratase activity	MF
s__Dorea_sp._NSJ_36	GO:0050380	0.09	0.51	141	80	0.000760837	0.0891345	undecaprenyl-diphosphatase activity	MF
s__Blautia_sp._OF03_15BH	GO:0043138	-0.18	-0.57	148	86	0.00073797	0.0891345	3'-5' DNA helicase activity	MF
s__Phocaeicola_vulgatus	GO:0016855	-0.31	0.15	148	86	0.000694136	0.0891345	racemase and epimerase activity, acting on amino acids and derivatives	MF
s__Bacteroides_xylanisolvens	GO:0008176	-0.15	-0.56	144	79	0.000764804	0.0891345	tRNA (guanine-N7-)-methyltransferase activity	MF
s__Adlercreutzia_equolifaciens	GO:0032324	-0.03	0.41	147	86	0.000742033	0.0891345	molybdopterin cofactor biosynthetic process	BP
s__Prevotella_stercorea	GO:0004521	-0.22	-0.62	130	77	0.000708833	0.0891345	endoribonuclease activity	MF
s__Bacteroides_ovatus	GO:0030643	-0.16	-0.56	145	79	0.000752445	0.0891345	cellular phosphate ion homeostasis	BP
s__Bacteroides_ovatus	GO:0045936	-0.16	-0.56	145	79	0.000752445	0.0891345	negative regulation of phosphate metabolic process	BP
s__Phocaeicola_vulgatus	GO:0140673	0.02	0.45	148	86	0.00067922	0.0891345	none	none
s__Bifidobacterium_catenulatum	GO:0003995	-0.06	0.47	93	59	0.000750956	0.0891345	acyl-CoA dehydrogenase activity	MF
s__Phascolarctobacterium_succinatutens	GO:0006081	-0.09	-0.54	121	71	0.000693747	0.0891345	cellular aldehyde metabolic process	BP
s__Eggerthella_lenta	GO:0004722	0.07	0.49	149	86	0.000719101	0.0891345	protein serine/threonine phosphatase activity	MF
s__Prevotella_stercorea	GO:0008705	0.45	0.76	130	77	0.000669325	0.0891345	methionine synthase activity	MF
s__Dorea_sp._AF36_15AT	GO:0004644	0.12	0.54	148	84	0.000693688	0.0891345	phosphoribosylglycinamide formyltransferase activity	MF
s__Oscillibacter_sp._MSJ_31	GO:0004088	-0.04	-0.47	147	85	0.000690117	0.0891345	carbamoyl-phosphate synthase (glutamine-hydrolyzing) activity	MF
s__Bacteroides_caccae	GO:0004399	-0.19	-0.59	143	80	0.000741623	0.0891345	histidinol dehydrogenase activity	MF
s__Blautia_schinkii	GO:0004151	0.06	0.48	149	86	0.000747967	0.0891345	dihydroorotase activity	MF
s__Oscillibacter_sp._ER4	GO:0015109	-0.05	0.4	145	86	0.000681791	0.0891345	chromate transmembrane transporter activity	MF
s__Oscillibacter_sp._ER4	GO:0015703	-0.05	0.4	145	86	0.000681791	0.0891345	chromate transport	BP
s__Dorea_ammoniilytica	GO:0004069	-0.03	0.42	148	84	0.000709709	0.0891345	L-aspartate:2-oxoglutarate aminotransferase activity	MF
s__Fusicatenibacter_saccharivorans	GO:0010124	-0.47	-0.05	149	86	0.000728152	0.0891345	phenylacetate catabolic process	BP
s__Anaerostipes_hadrus	GO:0016793	0.33	-0.12	149	86	0.000691027	0.0891345	triphosphoric monoester hydrolase activity	MF
s__Suilimivivens_aceti	GO:0004536	0.04	0.47	148	86	0.000726776	0.0891345	deoxyribonuclease activity	MF
s__Blautia_sp._Marseille_P3087	GO:0008113	0.03	-0.42	148	86	0.000681478	0.0891345	peptide-methionine (S)-S-oxide reductase activity	MF
s__Phascolarctobacterium_sp._Marseille_Q4147	GO:0004798	-0.08	-0.54	118	71	0.000732263	0.0891345	thymidylate kinase activity	MF
s__Phascolarctobacterium_sp._Marseille_Q4147	GO:0006233	-0.08	-0.54	118	71	0.000732263	0.0891345	dTDP biosynthetic process	BP
s__Paratractidigestivibacter_faecalis	GO:0004781	-0.54	-0.12	129	78	0.000706147	0.0891345	sulfate adenylyltransferase (ATP) activity	MF
s__Eubacterium_ramulus	GO:0008814	-0.07	0.38	149	86	0.000699033	0.0891345	citrate CoA-transferase activity	MF
s__Adlercreutzia_equolifaciens	GO:0008814	0.02	-0.42	147	86	0.000687586	0.0891345	citrate CoA-transferase activity	MF
s__Phascolarctobacterium_succinatutens	GO:0042908	0	0.5	118	63	0.000693704	0.0891345	xenobiotic transport	BP
s__Intestinimonas_sp._MSJ_38	GO:0016755	0.05	-0.4	147	86	0.000752491	0.0891345	transferase activity, transferring amino-acyl groups	MF
s__Intestinimonas_sp._MSJ_38	GO:0044038	0.05	-0.4	147	86	0.000746978	0.0891345	cell wall macromolecule biosynthetic process	BP
s__Faecalibacterium_prausnitzii	GO:0004348	0.46	0.03	149	86	0.000765505	0.0891345	glucosylceramidase activity	MF
s__Faecalibacterium_prausnitzii	GO:0006665	0.46	0.03	149	86	0.000765505	0.0891345	sphingolipid metabolic process	BP
s__Blautia_sp._Marseille_P3087	GO:0008986	0.05	-0.4	147	86	0.000665569	0.0891345	pyruvate, water dikinase activity	MF
s__Roseburia_inulinivorans	GO:0033920	0.01	-0.44	140	84	0.000749059	0.0891345	6-phospho-beta-galactosidase activity	MF
s__Simiaoa_sunii	GO:0004730	0.01	0.44	146	85	0.000709162	0.0891345	pseudouridylate synthase activity	MF
s__Ruminococcus_sp._210702_SL_1_03	GO:0046857	-0.02	0.43	139	83	0.000763509	0.0891345	oxidoreductase activity, acting on other nitrogenous compounds as donors, with NAD or NADP as acceptor	MF
s__Mogibacterium_kristiansenii	GO:0015233	0.15	0.55	145	84	0.000748339	0.0891345	pantothenate transmembrane transporter activity	MF
s__Mogibacterium_kristiansenii	GO:0015887	0.15	0.55	145	84	0.000748339	0.0891345	pantothenate transmembrane transport	BP
s__Bacteroides_thetaiotaomicron	GO:0008821	0.29	0.65	147	81	0.000667025	0.0891345	crossover junction endodeoxyribonuclease activity	MF
s__Bacteroides_xylanisolvens	GO:0030570	0.02	0.53	109	59	0.000669124	0.0891345	pectate lyase activity	MF
s__Blautia_faecis	GO:0000256	-0.42	0.02	145	86	0.000744215	0.0891345	allantoin catabolic process	BP
s__Holdemanella_porci	GO:0098662	-0.04	-0.47	138	82	0.000737231	0.0891345	inorganic cation transmembrane transport	BP
s__Mediterraneibacter_butyricigenes	GO:0050334	0.1	-0.35	149	85	0.000716787	0.0891345	thiaminase activity	MF
s__Alistipes_indistinctus	GO:0019062	-0.06	0.54	88	40	0.000752973	0.0891345	virion attachment to host cell	BP
s__Ruminococcus_sp._FMBCY1	GO:0016603	-0.04	0.62	69	32	0.000696191	0.0891345	glutaminyl-peptide cyclotransferase activity	MF
s__Ruminococcus_sp._FMBCY1	GO:0017186	-0.04	0.62	69	32	0.000696191	0.0891345	peptidyl-pyroglutamic acid biosynthetic process, using glutaminyl-peptide cyclotransferase	BP
s__Bacteroides_uniformis	GO:0008816	-0.11	0.43	105	58	0.000762411	0.0891345	citryl-CoA lyase activity	MF
s__Clostridium_sp._D43t1_170807_H7	GO:0044384	0.38	-0.26	76	44	0.000688211	0.0891345	host outer membrane	CC
s__Bacteroides_xylanisolvens	GO:0051741	0.07	-0.43	118	70	0.000759911	0.0891345	2-methyl-6-phytyl-1,4-benzoquinone methyltransferase activity	MF
s__Blautia_obeum	GO:0015067	0.03	0.49	127	78	0.000695759	0.0891345	amidinotransferase activity	MF
s__Phascolarctobacterium_succinatutens	GO:0004641	-0.15	-0.59	121	71	0.000769074	0.0892381	phosphoribosylformylglycinamidine cyclo-ligase activity	MF
s__Coprococcus_catus	GO:0008667	-0.03	0.43	134	80	0.000768486	0.0892381	2,3-dihydro-2,3-dihydroxybenzoate dehydrogenase activity	MF
s__Prevotella_sp._Marseille_P4119	GO:0030246	0.17	0.6	111	68	0.00077982	0.0893903	carbohydrate binding	MF
s__Clostridium_perfringens	GO:0018339	0.01	0.45	146	84	0.000776871	0.0893903	peptidyl-L-beta-methylthioaspartic acid biosynthetic process from peptidyl-aspartic acid	BP
s__Blautia_obeum	GO:0032300	-0.31	-0.66	149	86	0.000781003	0.0893903	mismatch repair complex	CC
s__Bacteroides_xylanisolvens	GO:0008761	0.19	0.59	144	79	0.000773715	0.0893903	UDP-N-acetylglucosamine 2-epimerase activity	MF
s__Megasphaera_elsdenii	GO:0004888	-0.05	0.43	121	73	0.000781123	0.0893903	transmembrane signaling receptor activity	MF
s__Ruminococcus_sp._M6_2020	GO:0006080	0.04	0.47	145	85	0.000778486	0.0893903	substituted mannan metabolic process	BP
s__Ruminococcus_sp._M6_2020	GO:0016985	0.04	0.47	145	85	0.000778486	0.0893903	mannan endo-1,4-beta-mannosidase activity	MF
s__Bacteroides_thetaiotaomicron	GO:0140911	-0.19	-0.58	147	81	0.000777174	0.0893903	none	none
s__Ruminococcus_flavefaciens	GO:0018339	0.23	0.61	147	86	0.000783619	0.0895221	peptidyl-L-beta-methylthioaspartic acid biosynthetic process from peptidyl-aspartic acid	BP
s__Bacteroides_xylanisolvens	GO:0004459	-0.27	-0.64	144	79	0.000788585	0.0899351	L-lactate dehydrogenase activity	MF
s__Bifidobacterium_pseudocatenulatum	GO:0006351	-0.08	0.4	120	78	0.000802283	0.0899977	transcription, DNA-templated	BP
s__Prevotella_sp._Marseille_P4119	GO:0004619	0.07	-0.43	111	68	0.000802834	0.0899977	phosphoglycerate mutase activity	MF
s__Faecalibacterium_sp._CLA_AA_H233	GO:0008685	0.07	0.49	149	85	0.000803208	0.0899977	2-C-methyl-D-erythritol 2,4-cyclodiphosphate synthase activity	MF
s__Oscillibacter_sp._MCC667	GO:0006465	0.12	0.52	148	85	0.000803998	0.0899977	signal peptide processing	BP
s__Phascolarctobacterium_succinatutens	GO:0003333	-0.11	-0.56	121	71	0.000801634	0.0899977	amino acid transmembrane transport	BP
s__Prevotella_sp._Marseille_P4119	GO:0051304	-0.22	-0.64	111	68	0.00079652	0.0899977	chromosome separation	BP
s__Oscillibacter_sp._MCC667	GO:0046537	0.41	0.72	148	85	0.000799207	0.0899977	2,3-bisphosphoglycerate-independent phosphoglycerate mutase activity	MF
s__Prevotellamassilia_timonensis	GO:0042834	0.21	0.63	118	70	0.000797504	0.0899977	peptidoglycan binding	MF
s__Blautia_ammoniilytica	GO:0004592	0.06	-0.39	148	86	0.000790615	0.0899977	pantoate-beta-alanine ligase activity	MF
s__Adlercreutzia_equolifaciens	GO:0007154	0.02	-0.46	131	68	0.000798252	0.0899977	cell communication	BP
s__Blautia_faecis	GO:0004053	-0.44	0	145	84	0.000793415	0.0899977	arginase activity	MF
s__Prevotella_hominis	GO:0004721	-0.08	0.41	112	72	0.000809227	0.0904311	phosphoprotein phosphatase activity	MF
s__Faecalibacillus_sp._MSK20_93	GO:0006044	-0.03	0.5	110	54	0.000815341	0.0906002	N-acetylglucosamine metabolic process	BP
s__Prevotella_sp._Marseille_P4119	GO:0004641	-0.08	-0.54	111	68	0.000816531	0.0906002	phosphoribosylformylglycinamidine cyclo-ligase activity	MF
s__Lachnoclostridium_sp._210928_DFI_6_3	GO:0004664	0.07	-0.38	144	83	0.000818594	0.0906002	prephenate dehydratase activity	MF
s__Adlercreutzia_equolifaciens	GO:0016831	0.3	-0.15	147	86	0.000819508	0.0906002	carboxy-lyase activity	MF
s__Bacteroides_thetaiotaomicron	GO:0051607	-0.09	0.36	147	81	0.000817452	0.0906002	defense response to virus	BP
s__Mediterraneibacter_glycyrrhizinilyticus	GO:0005960	-0.09	0.36	149	86	0.000822983	0.0906002	glycine cleavage complex	CC
s__Mediterraneibacter_glycyrrhizinilyticus	GO:0019464	-0.09	0.36	149	86	0.000822983	0.0906002	glycine decarboxylation via glycine cleavage system	BP
s__Bacteroides_xylanisolvens	GO:0008712	0.15	0.58	125	71	0.000821906	0.0906002	ADP-glyceromanno-heptose 6-epimerase activity	MF
s__Faecalibacterium_sp._I3389	GO:0006047	0	0.43	146	84	0.00081866	0.0906002	UDP-N-acetylglucosamine metabolic process	BP
s__Ruminococcus_sp._Marseille_P6503	GO:0008195	0.11	-0.44	97	53	0.000825103	0.0906837	phosphatidate phosphatase activity	MF
s__Ruminococcus_callidus	GO:0004040	-0.3	0.16	146	86	0.000826838	0.0907246	amidase activity	MF
s__Vescimonas_coprocola	GO:0008736	-0.3	0.15	148	86	0.000829573	0.090875	L-fucose isomerase activity	MF
s__Faecalibacterium_sp._HTFF	GO:0008239	0.27	-0.18	149	85	0.000833715	0.0911573	dipeptidyl-peptidase activity	MF
s__Mediterraneibacter_glycyrrhizinilyticus	GO:0033390	-0.06	0.4	131	77	0.000836255	0.0911573	putrescine biosynthetic process from arginine via N-carbamoylputrescine	BP
s__Mediterraneibacter_glycyrrhizinilyticus	GO:0050231	-0.06	0.4	131	77	0.000836255	0.0911573	putrescine carbamoyltransferase activity	MF
s__Alistipes_ihumii	GO:0006468	0.12	-0.41	105	62	0.000842089	0.0913447	protein phosphorylation	BP
s__Senegalimassilia_faecalis	GO:0016874	-0.09	0.36	137	85	0.000841203	0.0913447	ligase activity	MF
s__Oscillibacter_sp._ER4	GO:0110001	0.27	0.63	145	86	0.000841348	0.0913447	toxin-antitoxin complex	CC
s__Blautia_sp._MCC270	GO:0006397	0.03	-0.41	143	86	0.000843873	0.0913894	mRNA processing	BP
s__Prevotella_sp._P5_64	GO:0009306	0.16	0.64	78	56	0.000845452	0.0914118	protein secretion	BP
s__Anaerobutyricum_soehngenii	GO:0009451	-0.09	0.35	149	86	0.000850465	0.091681	RNA modification	BP
s__Simiaoa_sunii	GO:0004639	0	-0.44	146	85	0.000850695	0.091681	phosphoribosylaminoimidazolesuccinocarboxamide synthase activity	MF
s__Prevotella_sp._P5_64	GO:0008760	0	-0.54	78	56	0.000863207	0.0921457	UDP-N-acetylglucosamine 1-carboxyvinyltransferase activity	MF
s__Prevotella_sp._P5_64	GO:0019277	0	-0.54	78	56	0.000863207	0.0921457	UDP-N-acetylgalactosamine biosynthetic process	BP
s__Prevotella_sp._Marseille_P4119	GO:0016791	0.2	0.62	111	68	0.00085947	0.0921457	phosphatase activity	MF
s__Dorea_sp._NSJ_36	GO:0004088	0.07	0.5	141	80	0.000859157	0.0921457	carbamoyl-phosphate synthase (glutamine-hydrolyzing) activity	MF
s__Intestinimonas_sp._MSJ_38	GO:0006051	-0.13	-0.53	147	86	0.000866076	0.0921457	N-acetylmannosamine metabolic process	BP
s__Intestinimonas_sp._MSJ_38	GO:0047465	-0.13	-0.53	147	86	0.000866076	0.0921457	N-acylglucosamine-6-phosphate 2-epimerase activity	MF
s__Prevotella_sp._P5_64	GO:0006979	0.1	0.6	78	56	0.000861848	0.0921457	response to oxidative stress	BP
s__Eubacterium_ramulus	GO:0015914	-0.41	0.21	76	45	0.000863815	0.0921457	phospholipid transport	BP
s__Anaerobutyricum_soehngenii	GO:0009982	-0.09	0.36	149	86	0.000867662	0.0921673	pseudouridine synthase activity	MF
s__Prevotella_copri	GO:0004471	0.03	0.46	139	83	0.000872043	0.0924852	malate dehydrogenase (decarboxylating) (NAD+) activity	MF
s__Catenibacterium_mitsuokai	GO:0140359	-0.31	0.15	137	83	0.000882501	0.0930704	none	none
s__Bifidobacterium_pseudocatenulatum	GO:0032549	-0.08	0.4	120	78	0.000883001	0.0930704	ribonucleoside binding	MF
s__Eggerthella_lenta	GO:0015417	0.3	-0.15	149	86	0.00088198	0.0930704	polyamine-transporting ATPase activity	MF
s__Holdemanella_porci	GO:0004197	0.01	-0.43	138	84	0.000883151	0.0930704	cysteine-type endopeptidase activity	MF
s__Phascolarctobacterium_sp._Marseille_Q4147	GO:0006298	0.2	0.62	118	71	0.000905241	0.0933159	mismatch repair	BP
s__Anaerobutyricum_soehngenii	GO:0001522	-0.09	0.36	149	86	0.000892383	0.0933159	pseudouridine synthesis	BP
s__Prevotella_sp._P5_64	GO:0008033	-0.06	-0.58	78	56	0.000938721	0.0933159	tRNA processing	BP
s__Senegalimassilia_anaerobia	GO:0016868	-0.06	0.39	144	85	0.000912121	0.0933159	intramolecular transferase activity, phosphotransferases	MF
s__Blautia_sp._BIOML_A1	GO:0006812	-0.05	0.39	146	86	0.00089942	0.0933159	cation transport	BP
s__Roseburia_faecis	GO:0000105	0.31	-0.14	149	86	0.00089036	0.0933159	histidine biosynthetic process	BP
s__Qingrenia_yutianensis	GO:0050661	0.05	-0.39	143	82	0.000932654	0.0933159	NADP binding	MF
s__Blautia_ammoniilytica	GO:0009166	-0.01	-0.44	148	86	0.000906357	0.0933159	nucleotide catabolic process	BP
s__Prevotella_sp._Marseille_P4119	GO:0006007	0.06	-0.43	111	68	0.00092772	0.0933159	glucose catabolic process	BP
s__Vescimonas_fastidiosa	GO:0006207	0.38	-0.06	144	86	0.000911996	0.0933159	'de novo' pyrimidine nucleobase biosynthetic process	BP
s__Dorea_sp._OM07_5	GO:0004643	0.03	0.47	137	80	0.000898289	0.0933159	phosphoribosylaminoimidazolecarboxamide formyltransferase activity	MF
s__Bacteroides_xylanisolvens	GO:0016874	-0.23	-0.61	144	79	0.000905007	0.0933159	ligase activity	MF
s__Prevotella_sp._Marseille_P4119	GO:0045226	0.11	0.56	111	68	0.000905859	0.0933159	extracellular polysaccharide biosynthetic process	BP
s__Vescimonas_fastidiosa	GO:0004788	-0.2	-0.58	144	86	0.000938489	0.0933159	thiamine diphosphokinase activity	MF
s__Desulfovibrio_piger	GO:0042132	-0.35	0.13	123	73	0.00090729	0.0933159	fructose 1,6-bisphosphate 1-phosphatase activity	MF
s__Faecalibacterium_sp._CLA_AA_H233	GO:0016855	-0.02	0.41	149	85	0.000936409	0.0933159	racemase and epimerase activity, acting on amino acids and derivatives	MF
s__Oscillibacter_sp._ER4	GO:0015424	-0.11	-0.52	145	86	0.000915047	0.0933159	amino acid-transporting ATPase activity	MF
s__Coprococcus_eutactus	GO:0140673	-0.3	0.15	149	86	0.000902624	0.0933159	none	none
s__Eggerthella_lenta	GO:0005507	-0.01	0.42	149	86	0.000900353	0.0933159	copper ion binding	MF
s__Intestinimonas_sp._MSJ_38	GO:0004088	0.01	-0.42	147	86	0.000920674	0.0933159	carbamoyl-phosphate synthase (glutamine-hydrolyzing) activity	MF
s__Dorea_sp._AF36_15AT	GO:0004151	0.18	0.57	148	84	0.000929758	0.0933159	dihydroorotase activity	MF
s__Desulfovibrio_piger	GO:0008880	0.34	-0.14	123	73	0.000936351	0.0933159	glucuronate isomerase activity	MF
s__Blautia_ammoniilytica	GO:0009234	0	-0.43	148	86	0.000914612	0.0933159	menaquinone biosynthetic process	BP
s__Phascolarctobacterium_succinatutens	GO:0044205	0.07	-0.41	121	71	0.000930422	0.0933159	'de novo' UMP biosynthetic process	BP
s__Phascolarctobacterium_succinatutens	GO:0003999	-0.12	-0.55	121	71	0.000937803	0.0933159	adenine phosphoribosyltransferase activity	MF
s__Phascolarctobacterium_succinatutens	GO:0006168	-0.12	-0.55	121	71	0.000937803	0.0933159	adenine salvage	BP
s__Collinsella_sp._TF05_9AC	GO:0004602	-0.11	-0.53	133	78	0.000909047	0.0933159	glutathione peroxidase activity	MF
s__Brotomerdimonas_butyrica	GO:0004602	0.04	-0.4	147	83	0.000888979	0.0933159	glutathione peroxidase activity	MF
s__Senegalimassilia_anaerobia	GO:0015233	0.09	0.51	144	85	0.000928377	0.0933159	pantothenate transmembrane transporter activity	MF
s__Senegalimassilia_anaerobia	GO:0015887	0.09	0.51	144	85	0.000928377	0.0933159	pantothenate transmembrane transport	BP
s__Prevotella_sp._P5_64	GO:0005337	0.19	0.66	78	56	0.000933028	0.0933159	nucleoside transmembrane transporter activity	MF
s__Intestinimonas_sp._MSJ_38	GO:0033739	-0.06	0.38	147	86	0.000902984	0.0933159	preQ1 synthase activity	MF
s__Bacteroides_ovatus	GO:1990961	0.03	0.48	133	73	0.000925247	0.0933159	drug transmembrane export	BP
s__Prevotella_sp._P5_64	GO:0008645	0.16	0.65	76	52	0.000933137	0.0933159	hexose transmembrane transport	BP
s__Prevotella_sp._P5_64	GO:0015153	0.16	0.65	76	52	0.000933137	0.0933159	rhamnose transmembrane transporter activity	MF
s__Collinsella_sp._TF05_9AC	GO:0001678	0.02	-0.45	121	70	0.000901084	0.0933159	cellular glucose homeostasis	BP
s__Collinsella_sp._TF05_9AC	GO:0004396	0.02	-0.45	121	70	0.000901084	0.0933159	hexokinase activity	MF
s__Cyclospora_cayetanensis	GO:0030178	0.01	0.51	126	54	0.000916164	0.0933159	negative regulation of Wnt signaling pathway	BP
s__Phascolarctobacterium_sp._Marseille_Q4147	GO:0035435	-0.22	-0.62	118	71	0.000940197	0.0933233	phosphate ion transmembrane transport	BP
s__Vescimonas_fastidiosa	GO:0005524	0	-0.43	144	86	0.000962611	0.0935868	ATP binding	MF
s__Simiaoa_sunii	GO:0016491	-0.37	-0.69	146	85	0.000980791	0.0935868	oxidoreductase activity	MF
s__Collinsella_sp._TF05_9AC	GO:0006508	-0.22	-0.61	133	80	0.000948913	0.0935868	proteolysis	BP
s__Alistipes_onderdonkii	GO:0016743	-0.11	-0.55	127	71	0.000970178	0.0935868	carboxyl- or carbamoyltransferase activity	MF
s__Blautia_sp._MSJ_19	GO:0004478	0.31	-0.14	148	86	0.000960355	0.0935868	methionine adenosyltransferase activity	MF
s__Blautia_sp._MSJ_19	GO:0006556	0.31	-0.14	148	86	0.000960355	0.0935868	S-adenosylmethionine biosynthetic process	BP
s__Ruminococcus_flavefaciens	GO:0050661	-0.14	-0.53	147	86	0.000976963	0.0935868	NADP binding	MF
s__Phascolarctobacterium_succinatutens	GO:0030145	-0.1	0.39	121	71	0.000958522	0.0935868	manganese ion binding	MF
s__Adlercreutzia_equolifaciens	GO:0006631	-0.32	0.12	147	86	0.000979368	0.0935868	fatty acid metabolic process	BP
s__Dorea_sp._OM07_5	GO:0006435	-0.29	0.18	137	80	0.0009653	0.0935868	threonyl-tRNA aminoacylation	BP
s__Prevotella_sp._Marseille_P4119	GO:0008830	0	0.48	111	68	0.000974688	0.0935868	dTDP-4-dehydrorhamnose 3,5-epimerase activity	MF
s__Allisonella_histaminiformans	GO:0008830	0.03	0.53	92	61	0.000979919	0.0935868	dTDP-4-dehydrorhamnose 3,5-epimerase activity	MF
s__Oscillibacter_valericigenes	GO:0015128	-0.32	-0.65	149	86	0.000979544	0.0935868	gluconate transmembrane transporter activity	MF
s__Oscillibacter_valericigenes	GO:0035429	-0.32	-0.65	149	86	0.000979544	0.0935868	gluconate transmembrane transport	BP
s__Eggerthella_lenta	GO:0006470	0.07	0.48	149	86	0.000951208	0.0935868	protein dephosphorylation	BP
s__Vescimonas_fastidiosa	GO:0071555	-0.33	-0.66	144	86	0.000971592	0.0935868	cell wall organization	BP
s__Suilimivivens_aceti	GO:0009247	0.01	0.43	148	86	0.000963174	0.0935868	glycolipid biosynthetic process	BP
s__Collinsella_sp._TF05_9AC	GO:0004197	-0.08	-0.5	133	80	0.000971299	0.0935868	cysteine-type endopeptidase activity	MF
s__Phocaeicola_massiliensis	GO:0033925	-0.07	0.43	114	62	0.00094947	0.0935868	mannosyl-glycoprotein endo-beta-N-acetylglucosaminidase activity	MF
s__Adlercreutzia_equolifaciens	GO:0046857	0.04	-0.39	147	86	0.000946698	0.0935868	oxidoreductase activity, acting on other nitrogenous compounds as donors, with NAD or NADP as acceptor	MF
s__Collinsella_sp._TF05_9AC	GO:0015233	-0.06	0.4	133	80	0.00096666	0.0935868	pantothenate transmembrane transporter activity	MF
s__Collinsella_sp._TF05_9AC	GO:0015887	-0.06	0.4	133	80	0.00096666	0.0935868	pantothenate transmembrane transport	BP
s__Eggerthella_lenta	GO:0051191	0.02	-0.41	149	86	0.000963434	0.0935868	prosthetic group biosynthetic process	BP
s__Prevotella_copri	GO:0019634	0.09	-0.37	132	80	0.000960233	0.0935868	organic phosphonate metabolic process	BP
s__Clostridium_sp._1001271B_151109_B4	GO:0070395	0.33	-0.18	111	63	0.000961259	0.0935868	lipoteichoic acid biosynthetic process	BP
s__Collinsella_sp._TF05_9AC	GO:0019136	-0.13	-0.55	123	75	0.000973537	0.0935868	deoxynucleoside kinase activity	MF
s__Phascolarctobacterium_succinatutens	GO:0008194	-0.08	0.41	120	68	0.000951473	0.0935868	UDP-glycosyltransferase activity	MF
s__Phocea_massiliensis	GO:0042121	0.14	0.53	147	86	0.000985129	0.0938663	alginic acid biosynthetic process	BP
s__Faecalibacterium_sp._CLA_AA_H233	GO:0015450	0.06	0.48	149	85	0.000987535	0.0939612	P-P-bond-hydrolysis-driven protein transmembrane transporter activity	MF
s__Holdemanella_sp._MSK_7_32	GO:0018339	-0.04	-0.46	135	85	0.000988969	0.0939633	peptidyl-L-beta-methylthioaspartic acid biosynthetic process from peptidyl-aspartic acid	BP
s__Bifidobacterium_adolescentis	GO:0043683	0.68	0.15	75	38	0.00099077	0.0940004	type IV pilus biogenesis	BP
s__Prevotella_sp._Marseille_P4119	GO:0003725	-0.28	-0.67	111	68	0.000998406	0.094055	double-stranded RNA binding	MF
s__Lachnoclostridium_sp._210928_DFI_6_3	GO:0009094	0.06	-0.38	144	83	0.000998064	0.094055	L-phenylalanine biosynthetic process	BP
s__Roseburia_inulinivorans	GO:0016149	0.01	-0.42	148	86	0.000996725	0.094055	translation release factor activity, codon specific	MF
s__Blautia_sp._MSJ_19	GO:0004180	-0.09	0.35	148	86	0.000997206	0.094055	carboxypeptidase activity	MF
s__Clostridium_sp._D43t1_170807_H7	GO:0033743	0.38	-0.11	115	69	0.000996785	0.094055	peptide-methionine (R)-S-oxide reductase activity	MF
s__Prevotella_sp._Marseille_P4119	GO:0043565	0.04	0.5	111	68	0.00102303	0.0942794	sequence-specific DNA binding	MF
s__Alistipes_ihumii	GO:0004672	0.08	-0.43	105	62	0.00101692	0.0942794	protein kinase activity	MF
s__Dorea_sp._AM58_8	GO:0016774	-0.34	0.1	149	86	0.00101334	0.0942794	phosphotransferase activity, carboxyl group as acceptor	MF
s__Agathobaculum_sp._M2	GO:0009098	0.28	-0.17	141	83	0.00101902	0.0942794	leucine biosynthetic process	BP
s__Dorea_sp._AF24_7LB	GO:0003937	0.08	0.49	147	82	0.00102031	0.0942794	IMP cyclohydrolase activity	MF
s__Blautia_obeum	GO:0002949	0	0.43	149	86	0.00102312	0.0942794	tRNA threonylcarbamoyladenosine modification	BP
s__Oscillibacter_sp._MCC667	GO:0006542	-0.07	-0.49	148	85	0.00102294	0.0942794	glutamine biosynthetic process	BP
s__Blautia_obeum	GO:0003941	0.26	0.62	149	86	0.00101148	0.0942794	L-serine ammonia-lyase activity	MF
s__Dorea_ammoniilytica	GO:0018580	0.22	0.59	148	84	0.00100366	0.0942794	nitronate monooxygenase activity	MF
s__Escherichia_coli	GO:0016462	0.07	-0.37	148	84	0.00101859	0.0942794	pyrophosphatase activity	MF
s__Oscillibacter_sp._ER4	GO:0045493	-0.06	0.38	145	86	0.00100714	0.0942794	xylan catabolic process	BP
s__Eubacterium_ramulus	GO:0006397	0.4	-0.03	149	86	0.00101619	0.0942794	mRNA processing	BP
s__Prevotella_stercorea	GO:0004197	0.48	0.77	130	77	0.00100721	0.0942794	cysteine-type endopeptidase activity	MF
s__Pseudoflavonifractor_sp._MSJ_30	GO:0022872	-0.18	-0.56	148	86	0.00101324	0.0942794	protein-N(PI)-phosphohistidine-mannitol phosphotransferase system transmembrane transporter activity	MF
s__Faecalibacterium_sp._I3389	GO:0016539	0.27	-0.18	142	82	0.00102344	0.0942794	intein-mediated protein splicing	BP
s__Dorea_sp._AF36_15AT	GO:0019594	0.05	-0.39	148	83	0.0010206	0.0942794	mannitol metabolic process	BP
s__Blautia_faecis	GO:0005975	0.43	0.01	149	86	0.00104253	0.0945515	carbohydrate metabolic process	BP
s__Catenibacterium_mitsuokai	GO:0004565	-0.3	0.16	137	83	0.0010294	0.0945515	beta-galactosidase activity	MF
s__Dorea_sp._AF36_15AT	GO:0016987	0	-0.43	148	84	0.0010843	0.0945515	bacterial sigma factor activity	MF
s__Catenibacterium_mitsuokai	GO:0008184	-0.08	0.36	137	83	0.00109453	0.0945515	glycogen phosphorylase activity	MF
s__Simiaoa_sunii	GO:0004055	0.05	-0.39	146	85	0.00106697	0.0945515	argininosuccinate synthase activity	MF
s__Oscillibacter_sp._ER4	GO:0006099	-0.12	-0.52	145	86	0.00107857	0.0945515	tricarboxylic acid cycle	BP
s__Prevotella_sp._P5_64	GO:0004386	0.17	0.64	78	56	0.00108499	0.0945515	helicase activity	MF
s__Phascolarctobacterium_sp._Marseille_Q4147	GO:0016884	-0.2	-0.61	118	71	0.00105237	0.0945515	carbon-nitrogen ligase activity, with glutamine as amido-N-donor	MF
s__Bacteroides_uniformis	GO:0004347	-0.03	-0.46	145	83	0.00108248	0.0945515	glucose-6-phosphate isomerase activity	MF
s__Eggerthella_lenta	GO:0140664	-0.34	-0.67	149	86	0.00107303	0.0945515	none	none
s__Oliverpabstia_intestinalis	GO:0045263	0.2	0.57	148	85	0.0010821	0.0945515	proton-transporting ATP synthase complex, coupling factor F(o)	CC
s__Ruminococcus_flavefaciens	GO:0006207	0.28	-0.16	147	86	0.00109382	0.0945515	'de novo' pyrimidine nucleobase biosynthetic process	BP
s__Prevotella_sp._P5_64	GO:0015693	-0.02	-0.55	78	56	0.00107572	0.0945515	magnesium ion transport	BP
s__Phascolarctobacterium_succinatutens	GO:0006631	0.05	-0.42	121	71	0.0010514	0.0945515	fatty acid metabolic process	BP
s__Oscillibacter_sp._MSJ_31	GO:0017076	0.25	0.61	147	85	0.00103966	0.0945515	purine nucleotide binding	MF
s__Prevotella_copri	GO:0004641	-0.01	-0.44	139	83	0.00104569	0.0945515	phosphoribosylformylglycinamidine cyclo-ligase activity	MF
s__Intestinimonas_sp._MSJ_38	GO:0004641	-0.07	-0.48	147	86	0.00108454	0.0945515	phosphoribosylformylglycinamidine cyclo-ligase activity	MF
s__Prevotella_copri	GO:0004788	-0.2	-0.58	139	83	0.00103111	0.0945515	thiamine diphosphokinase activity	MF
s__Barnesiella_intestinihominis	GO:0004417	-0.06	-0.52	109	68	0.00105083	0.0945515	hydroxyethylthiazole kinase activity	MF
s__Schaalia_odontolytica	GO:0016462	0.46	0.03	137	81	0.00102877	0.0945515	pyrophosphatase activity	MF
s__Blautia_obeum	GO:0015424	0.2	0.58	149	86	0.00104307	0.0945515	amino acid-transporting ATPase activity	MF
s__Clostridium_sp._AF37_5	GO:0002098	0.39	-0.07	133	74	0.00104353	0.0945515	tRNA wobble uridine modification	BP
s__Senegalimassilia_anaerobia	GO:0004673	0.05	-0.39	144	85	0.00103645	0.0945515	protein histidine kinase activity	MF
s__Flavonifractor_plautii	GO:0015128	-0.17	-0.56	149	86	0.00109309	0.0945515	gluconate transmembrane transporter activity	MF
s__Flavonifractor_plautii	GO:0035429	-0.17	-0.56	149	86	0.00109309	0.0945515	gluconate transmembrane transport	BP
s__Catenibacterium_mitsuokai	GO:0003984	-0.45	-0.02	137	83	0.00105898	0.0945515	acetolactate synthase activity	MF
s__Intestinimonas_sp._MSJ_38	GO:0015562	0.21	0.59	146	86	0.00106145	0.0945515	efflux transmembrane transporter activity	MF
s__Prevotella_sp._P5_64	GO:0015562	0.2	0.66	78	56	0.00104526	0.0945515	efflux transmembrane transporter activity	MF
s__Pseudoflavonifractor_sp._MSJ_30	GO:0004151	-0.25	-0.61	148	86	0.00106293	0.0945515	dihydroorotase activity	MF
s__Vescimonas_fastidiosa	GO:0005576	0.05	0.47	144	86	0.00103368	0.0945515	extracellular region	CC
s__Phocea_massiliensis	GO:0006080	-0.05	0.39	145	85	0.00107143	0.0945515	substituted mannan metabolic process	BP
s__Phocea_massiliensis	GO:0016985	-0.05	0.39	145	85	0.00107143	0.0945515	mannan endo-1,4-beta-mannosidase activity	MF
s__Paratractidigestivibacter_faecalis	GO:0006790	-0.54	-0.12	129	78	0.00104829	0.0945515	sulfur compound metabolic process	BP
s__Phascolarctobacterium_sp._Marseille_Q4147	GO:0015556	0.12	0.55	117	71	0.00106405	0.0945515	C4-dicarboxylate transmembrane transporter activity	MF
s__Phascolarctobacterium_sp._Marseille_Q4147	GO:0015740	0.12	0.55	117	71	0.00106405	0.0945515	C4-dicarboxylate transport	BP
s__Prevotella_sp._Marseille_P4119	GO:0009347	0.28	0.67	111	68	0.00106232	0.0945515	aspartate carbamoyltransferase complex	CC
s__Bacteroides_caccae	GO:0000270	0.26	0.62	143	80	0.00108528	0.0945515	peptidoglycan metabolic process	BP
s__Bacteroides_caccae	GO:0008933	0.26	0.62	143	80	0.00108528	0.0945515	lytic transglycosylase activity	MF
s__Phascolarctobacterium_succinatutens	GO:0004014	-0.01	0.45	121	71	0.00109189	0.0945515	adenosylmethionine decarboxylase activity	MF
s__Simiaoa_sunii	GO:0019556	0.17	0.56	143	82	0.0010936	0.0945515	histidine catabolic process to glutamate and formamide	BP
s__Collinsella_sp._TF05_9AC	GO:0051191	-0.09	-0.51	133	80	0.00105697	0.0945515	prosthetic group biosynthetic process	BP
s__Simiaoa_sunii	GO:0033739	0.13	0.53	146	85	0.00105824	0.0945515	preQ1 synthase activity	MF
s__Ruminococcus_flavefaciens	GO:0009298	-0.06	-0.47	146	86	0.00109109	0.0945515	GDP-mannose biosynthetic process	BP
s__Clostridium_sp._D43t1_170807_H7	GO:0009431	0.53	0.05	109	63	0.00104768	0.0945515	bacterial-type flagellum basal body, MS ring	CC
s__Parolsenella_catena	GO:0045151	0.33	-0.15	116	75	0.0010907	0.0945515	acetoin biosynthetic process	BP
s__Parolsenella_catena	GO:0047605	0.33	-0.15	116	75	0.0010907	0.0945515	acetolactate decarboxylase activity	MF
s__Bacteroides_thetaiotaomicron	GO:0007154	0.13	0.56	132	65	0.00105516	0.0945515	cell communication	BP
s__Phascolarctobacterium_faecium	GO:0004795	-0.08	0.47	91	51	0.00108838	0.0945515	threonine synthase activity	MF
s__Blautia_ammoniilytica	GO:0004825	-0.08	0.36	148	86	0.00110387	0.0945809	methionine-tRNA ligase activity	MF
s__Vescimonas_fastidiosa	GO:0050661	-0.18	-0.57	144	86	0.00109985	0.0945809	NADP binding	MF
s__Prevotella_hominis	GO:0006189	-0.16	-0.59	112	72	0.00110129	0.0945809	'de novo' IMP biosynthetic process	BP
s__Escherichia_coli	GO:0008519	-0.27	0.17	148	84	0.00110421	0.0945809	ammonium transmembrane transporter activity	MF
s__Escherichia_coli	GO:0072488	-0.27	0.17	148	84	0.00110421	0.0945809	ammonium transmembrane transport	BP
s__Phascolarctobacterium_sp._Marseille_Q4147	GO:0032300	0.21	0.61	118	71	0.00110623	0.0945809	mismatch repair complex	CC
s__Holdemanella_biformis	GO:0009425	-0.03	-0.45	148	83	0.00110537	0.0945809	bacterial-type flagellum basal body	CC
s__Oscillibacter_sp._ER4	GO:0003998	-0.38	-0.69	145	86	0.00109813	0.0945809	acylphosphatase activity	MF
s__Prevotella_sp._P5_64	GO:0005515	0.22	0.67	78	56	0.00113166	0.0949569	protein binding	MF
s__Collinsella_sp._TF05_9AC	GO:0030170	0.17	0.57	133	80	0.00112823	0.0949569	pyridoxal phosphate binding	MF
s__Blautia_faecis	GO:0006814	0.28	-0.16	149	86	0.00113687	0.0949569	sodium ion transport	BP
s__Holdemanella_biformis	GO:0006633	-0.02	0.41	148	84	0.00114588	0.0949569	fatty acid biosynthetic process	BP
s__Prevotella_sp._P5_64	GO:0005978	-0.04	-0.56	78	56	0.00113939	0.0949569	glycogen biosynthetic process	BP
s__Prevotella_hominis	GO:0009113	0.02	-0.45	112	72	0.0011224	0.0949569	purine nucleobase biosynthetic process	BP
s__Phocea_massiliensis	GO:0009396	-0.19	-0.57	147	86	0.00113404	0.0949569	folic acid-containing compound biosynthetic process	BP
s__Prevotella_sp._P5_64	GO:0008878	-0.07	-0.57	78	56	0.00115113	0.0949569	glucose-1-phosphate adenylyltransferase activity	MF
s__Faecalibacterium_sp._HTFF	GO:0016783	-0.53	-0.14	149	85	0.00113371	0.0949569	sulfurtransferase activity	MF
s__Dysosmobacter_sp._BX15	GO:0006542	-0.13	-0.53	146	85	0.0011534	0.0949569	glutamine biosynthetic process	BP
s__Clostridium_sp._BIOML_A1	GO:0005247	0.04	-0.41	134	77	0.00113584	0.0949569	voltage-gated chloride channel activity	MF
s__Clostridium_sp._BIOML_A1	GO:0006821	0.04	-0.41	134	77	0.00113584	0.0949569	chloride transport	BP
s__Agathobaculum_sp._M2	GO:0004372	0.39	-0.05	141	83	0.00114775	0.0949569	glycine hydroxymethyltransferase activity	MF
s__Agathobaculum_sp._M2	GO:0019264	0.39	-0.05	141	83	0.00114775	0.0949569	glycine biosynthetic process from serine	BP
s__Agathobaculum_sp._M2	GO:0035999	0.39	-0.05	141	83	0.00114775	0.0949569	tetrahydrofolate interconversion	BP
s__Adlercreutzia_equolifaciens	GO:0016798	-0.01	-0.43	147	86	0.0011532	0.0949569	hydrolase activity, acting on glycosyl bonds	MF
s__Anthropogastromicrobium_aceti	GO:0006534	0.27	-0.17	148	86	0.00113421	0.0949569	cysteine metabolic process	BP
s__Olsenella_uli	GO:0008817	-0.53	-0.14	141	84	0.00113822	0.0949569	cob(I)yrinic acid a,c-diamide adenosyltransferase activity	MF
s__Blautia_sp._BIOML_A1	GO:0004470	0.32	-0.11	146	86	0.0011386	0.0949569	malic enzyme activity	MF
s__Eggerthella_lenta	GO:0015109	-0.1	-0.5	149	86	0.00113446	0.0949569	chromate transmembrane transporter activity	MF
s__Eggerthella_lenta	GO:0015703	-0.1	-0.5	149	86	0.00113446	0.0949569	chromate transport	BP
s__Dorea_sp._AF36_15AT	GO:0017004	-0.06	-0.48	148	84	0.00111562	0.0949569	cytochrome complex assembly	BP
s__Prevotella_sp._Marseille_P4119	GO:0004348	0.16	0.59	111	68	0.0011148	0.0949569	glucosylceramidase activity	MF
s__Prevotella_sp._Marseille_P4119	GO:0006665	0.16	0.59	111	68	0.0011148	0.0949569	sphingolipid metabolic process	BP
s__Mogibacterium_kristiansenii	GO:0008986	0.34	-0.1	144	84	0.00113693	0.0949569	pyruvate, water dikinase activity	MF
s__Fusicatenibacter_saccharivorans	GO:0042626	-0.41	0.01	149	86	0.00115129	0.0949569	ATPase activity, coupled to transmembrane movement of substances	MF
s__Blautia_faecis	GO:0008612	-0.42	0.12	87	58	0.00115123	0.0949569	peptidyl-lysine modification to peptidyl-hypusine	BP
s__Clostridium_sp._1001270J_160509_D11	GO:0031012	0.39	-0.11	115	62	0.00114108	0.0949569	extracellular matrix	CC
s__Alistipes_putredinis	GO:0016833	-0.08	0.45	108	52	0.00114852	0.0949569	oxo-acid-lyase activity	MF
s__Prevotella_sp._P5_64	GO:0051741	-0.11	-0.63	64	50	0.00114943	0.0949569	2-methyl-6-phytyl-1,4-benzoquinone methyltransferase activity	MF
s__Prevotella_sp._P5_64	GO:0008237	0.15	0.63	78	56	0.00115546	0.0949605	metallopeptidase activity	MF
s__Parolsenella_massiliensis	GO:0004425	-0.45	0.01	118	77	0.0011563	0.0949605	indole-3-glycerol-phosphate synthase activity	MF
s__Prevotella_stercorea	GO:0004788	-0.22	-0.61	130	77	0.00116338	0.0950735	thiamine diphosphokinase activity	MF
s__Suilimivivens_aceti	GO:0003941	-0.17	-0.55	148	86	0.00116323	0.0950735	L-serine ammonia-lyase activity	MF
s__Blautia_stercoris	GO:0015929	0.36	-0.07	148	86	0.00115953	0.0950735	hexosaminidase activity	MF
s__Bacteroides_xylanisolvens	GO:0009274	0.46	0.76	138	69	0.00116107	0.0950735	peptidoglycan-based cell wall	CC
s__Vescimonas_fastidiosa	GO:0005215	0.04	-0.39	144	86	0.00116991	0.0954898	transporter activity	MF
s__Prevotella_hominis	GO:0043565	-0.04	0.43	112	72	0.0011969	0.0964756	sequence-specific DNA binding	MF
s__Prevotella_sp._P5_64	GO:0022857	0.06	0.57	78	56	0.00119237	0.0964756	transmembrane transporter activity	MF
s__Simiaoa_sunii	GO:0009113	-0.07	-0.48	146	85	0.0011972	0.0964756	purine nucleobase biosynthetic process	BP
s__Dorea_ammoniilytica	GO:0004764	0.28	0.63	148	84	0.00119223	0.0964756	shikimate 3-dehydrogenase (NADP+) activity	MF
s__Eggerthella_lenta	GO:0015846	0.34	-0.09	149	86	0.0011932	0.0964756	polyamine transport	BP
s__Oscillibacter_sp._MSJ_31	GO:0004151	-0.27	-0.62	147	85	0.00119792	0.0964756	dihydroorotase activity	MF
s__Roseburia_inulinivorans	GO:0019301	0.16	0.54	148	86	0.00118886	0.0964756	rhamnose catabolic process	BP
s__Prevotella_sp._P5_64	GO:0070009	0.18	0.64	77	56	0.00118882	0.0964756	serine-type aminopeptidase activity	MF
s__Blautia_schinkii	GO:0043419	0.15	0.54	149	86	0.00118969	0.0964756	urea catabolic process	BP
s__Prevotella_hominis	GO:0009226	0.17	0.59	112	72	0.00119165	0.0964756	nucleotide-sugar biosynthetic process	BP
s__Oscillibacter_sp._MSJ_31	GO:0015408	0.04	0.46	145	83	0.00119446	0.0964756	ferric-transporting ATPase activity	MF
s__Dorea_sp._AM10_31	GO:0006164	-0.06	0.37	139	85	0.00120416	0.096517	purine nucleotide biosynthetic process	BP
s__Dorea_sp._AM10_31	GO:0004814	-0.35	0.09	139	85	0.00120406	0.096517	arginine-tRNA ligase activity	MF
s__Dorea_sp._AM10_31	GO:0006420	-0.35	0.09	139	85	0.00120406	0.096517	arginyl-tRNA aminoacylation	BP
s__Ruminococcus_sp._M6_2020	GO:0006465	-0.01	0.41	148	86	0.00120423	0.096517	signal peptide processing	BP
s__Brotomerdimonas_butyrica	GO:0016817	-0.19	-0.57	147	85	0.00120987	0.0968525	hydrolase activity, acting on acid anhydrides	MF
s__Oscillibacter_sp._ER4	GO:0006189	-0.06	-0.47	145	86	0.00121574	0.0968972	'de novo' IMP biosynthetic process	BP
s__Phascolarctobacterium_succinatutens	GO:0006470	0.06	-0.41	121	71	0.00121334	0.0968972	protein dephosphorylation	BP
s__Anaerobutyricum_hallii	GO:0004794	-0.02	0.41	149	86	0.00121625	0.0968972	L-threonine ammonia-lyase activity	MF
s__Faecalibacillus_intestinalis	GO:0009009	0.36	-0.08	146	85	0.00121428	0.0968972	site-specific recombinase activity	MF
s__Clostridium_sp._AF15_31	GO:0070004	0.38	-0.19	81	50	0.00122177	0.0971076	cysteine-type exopeptidase activity	MF
s__Phascolarctobacterium_succinatutens	GO:0008761	-0.02	0.44	121	71	0.00122181	0.0971076	UDP-N-acetylglucosamine 2-epimerase activity	MF
s__Mediterraneibacter_butyricigenes	GO:0005694	-0.02	0.4	149	85	0.00122891	0.0973381	chromosome	CC
s__Prevotella_stercorea	GO:0009113	-0.02	-0.46	130	77	0.00122894	0.0973381	purine nucleobase biosynthetic process	BP
s__Phascolarctobacterium_succinatutens	GO:0042586	0.04	-0.43	121	71	0.00122909	0.0973381	peptide deformylase activity	MF
s__Dorea_sp._NSJ_36	GO:0003918	-0.03	0.4	141	80	0.00123763	0.0978272	DNA topoisomerase type II (ATP-hydrolyzing) activity	MF
s__Prevotella_copri	GO:0009226	0.12	0.52	139	83	0.0012395	0.0978272	nucleotide-sugar biosynthetic process	BP
s__Bifidobacterium_longum	GO:0042883	-0.06	0.42	114	67	0.00123968	0.0978272	cysteine transport	BP
s__Escherichia_coli	GO:0004609	0.04	-0.39	148	84	0.00124473	0.0981096	phosphatidylserine decarboxylase activity	MF
s__Mitsuokella_jalaludinii	GO:0015450	-0.31	0.15	130	77	0.00124949	0.0983682	P-P-bond-hydrolysis-driven protein transmembrane transporter activity	MF
s__Blautia_faecis	GO:0050897	-0.42	0.01	143	86	0.00125152	0.098412	cobalt ion binding	MF
s__Dorea_ammoniilytica	GO_none	0.07	-0.36	148	84	0.00125748	0.0985631	none	none
s__Agathobaculum_sp._M2	GO:0030170	0	-0.43	141	83	0.00126202	0.0985631	pyridoxal phosphate binding	MF
s__Prevotella_sp._P5_64	GO:0006071	-0.15	-0.63	78	56	0.00126277	0.0985631	glycerol metabolic process	BP
s__Intestinimonas_butyriciproducens	GO:0004654	0.48	0.08	149	86	0.0012638	0.0985631	polyribonucleotide nucleotidyltransferase activity	MF
s__Bacteroides_xylanisolvens	GO:0019867	0.59	0.81	144	79	0.00126041	0.0985631	outer membrane	CC
s__Bacteroides_xylanisolvens	GO:0008610	0.42	0.72	144	79	0.00126014	0.0985631	lipid biosynthetic process	BP
s__Bacteroides_xylanisolvens	GO:0007154	0.12	0.56	131	65	0.0012588	0.0985631	cell communication	BP
s__Alistipes_onderdonkii	GO:0016597	-0.01	-0.46	127	71	0.00126742	0.09873	amino acid binding	MF
s__Senegalimassilia_anaerobia	GO:0006259	-0.05	0.38	144	85	0.00127033	0.0987556	DNA metabolic process	BP
s__Prevotella_sp._885	GO:0009036	-0.01	0.46	107	73	0.00127072	0.0987556	Type II site-specific deoxyribonuclease activity	MF
s__Barnesiella_intestinihominis	GO:0032775	0.04	0.5	109	68	0.0012782	0.0987608	DNA methylation on adenine	BP
s__Blautia_wexlerae	GO:0070063	0.3	-0.13	149	86	0.00127358	0.0987608	RNA polymerase binding	MF
s__Dorea_sp._AF36_15AT	GO:0006527	0.02	-0.41	148	84	0.00127566	0.0987608	arginine catabolic process	BP
s__Collinsella_sp._TF05_9AC	GO:0009379	-0.08	-0.5	133	80	0.00127774	0.0987608	Holliday junction helicase complex	CC
s__Mogibacterium_kristiansenii	GO:0009424	-0.1	-0.5	144	83	0.00127705	0.0987608	bacterial-type flagellum hook	CC
s__Dorea_sp._AF36_15AT	GO:0004556	-0.05	-0.46	148	84	0.00128074	0.0988429	alpha-amylase activity	MF
s__Oscillibacter_sp._ER4	GO:0004788	-0.18	-0.56	145	86	0.00129213	0.0990763	thiamine diphosphokinase activity	MF
s__Simiaoa_sunii	GO:0004016	0.07	0.47	146	85	0.00129567	0.0990763	adenylate cyclase activity	MF
s__Simiaoa_sunii	GO:0006171	0.07	0.47	146	85	0.00129567	0.0990763	cAMP biosynthetic process	BP
s__Prevotella_sp._P5_64	GO:0004564	0.02	-0.51	78	56	0.00129316	0.0990763	beta-fructofuranosidase activity	MF
s__Blautia_obeum	GO:0045493	0.06	-0.37	149	86	0.00129226	0.0990763	xylan catabolic process	BP
s__Dysosmobacter_sp._BX15	GO:0004088	-0.15	-0.54	146	85	0.0012923	0.0990763	carbamoyl-phosphate synthase (glutamine-hydrolyzing) activity	MF
s__Roseburia_sp._CLA_AA_H204	GO:0009263	-0.28	0.17	140	82	0.00128833	0.0990763	deoxyribonucleotide biosynthetic process	BP
s__Dorea_sp._AF36_15AT	GO:0030178	0.02	-0.48	125	52	0.00128689	0.0990763	negative regulation of Wnt signaling pathway	BP
s__Phocea_massiliensis	GO:0015128	-0.23	-0.59	147	86	0.00130235	0.0992455	gluconate transmembrane transporter activity	MF
s__Phocea_massiliensis	GO:0035429	-0.23	-0.59	147	86	0.00130235	0.0992455	gluconate transmembrane transport	BP
s__Prevotella_stercorea	GO:0015562	0.34	0.68	129	77	0.00130229	0.0992455	efflux transmembrane transporter activity	MF
s__Dysosmobacter_sp._BX15	GO:0008745	-0.31	0.13	146	85	0.0013079	0.0992806	N-acetylmuramoyl-L-alanine amidase activity	MF
s__Adlercreutzia_equolifaciens	GO:0016866	0.05	-0.38	147	86	0.00130635	0.0992806	intramolecular transferase activity	MF
s__Parabacteroides_merdae	GO:0015594	-0.01	-0.43	144	83	0.00130621	0.0992806	putrescine-importing ATPase activity	MF
s__Bifidobacterium_adolescentis	GO:0043107	0.69	0.17	73	38	0.00130878	0.0992806	type IV pilus-dependent motility	BP
s__Intestinimonas_sp._MSJ_38	GO:0006189	0.02	-0.4	147	86	0.00131211	0.0993337	'de novo' IMP biosynthetic process	BP
s__Roseburia_inulinivorans	GO:0009094	-0.05	-0.46	148	86	0.00131335	0.0993337	L-phenylalanine biosynthetic process	BP
s__Turicibacter_sanguinis	GO:0009432	-0.08	0.42	112	60	0.00131395	0.0993337	SOS response	BP
s__Oscillibacter_sp._ER4	GO:0009306	0.24	0.6	145	86	0.00131687	0.0994417	protein secretion	BP
s__Phocea_massiliensis	GO:0006352	0.03	0.44	147	86	0.00131964	0.0995382	DNA-templated transcription, initiation	BP
s__Blautia_sp._BIOML_A1	GO:0004471	0.36	-0.06	146	86	0.00133151	0.100228	malate dehydrogenase (decarboxylating) (NAD+) activity	MF
s__Vescimonas_fastidiosa	GO:0046873	-0.22	-0.59	144	86	0.0013318	0.100228	metal ion transmembrane transporter activity	MF
s__Vescimonas_coprocola	GO:0003684	-0.1	-0.5	148	86	0.00133449	0.100317	damaged DNA binding	MF
s__Catenibacterium_mitsuokai	GO:0055085	-0.3	0.14	137	83	0.00135051	0.100504	transmembrane transport	BP
s__Oscillibacter_sp._MSJ_31	GO:0009113	0.01	-0.41	147	85	0.00134633	0.100504	purine nucleobase biosynthetic process	BP
s__Phocea_massiliensis	GO:0003684	0.06	-0.36	147	86	0.00134146	0.100504	damaged DNA binding	MF
s__Adlercreutzia_equolifaciens	GO:0046983	0.02	0.43	147	86	0.00135147	0.100504	protein dimerization activity	MF
s__Bacteroides_ovatus	GO:0015209	-0.12	-0.52	145	79	0.00134894	0.100504	cytosine transmembrane transporter activity	MF
s__Phascolarctobacterium_sp._Marseille_Q4147	GO:0016429	-0.05	-0.49	118	71	0.00134638	0.100504	tRNA (adenine-N1-)-methyltransferase activity	MF
s__Ruminococcus_sp._210702_SL_1_03	GO:0018142	-0.24	-0.61	139	83	0.00134604	0.100504	protein-DNA covalent cross-linking	BP
s__Blautia_sp._Marseille_P3087	GO:0033743	0.01	-0.41	148	86	0.00135207	0.100504	peptide-methionine (R)-S-oxide reductase activity	MF
s__Paratractidigestivibacter_faecalis	GO:0045151	0.34	-0.14	119	71	0.00134232	0.100504	acetoin biosynthetic process	BP
s__Paratractidigestivibacter_faecalis	GO:0047605	0.34	-0.14	119	71	0.00134232	0.100504	acetolactate decarboxylase activity	MF
s__Prevotella_sp._Marseille_P4119	GO:0005737	-0.22	-0.62	111	68	0.00135813	0.100673	cytoplasm	CC
s__Vescimonas_coprocola	GO:0046873	-0.17	-0.55	148	86	0.0013559	0.100673	metal ion transmembrane transporter activity	MF
s__Bacteroides_caccae	GO:0004197	0.05	0.47	143	80	0.00135887	0.100673	cysteine-type endopeptidase activity	MF
s__Blautia_obeum	GO:0017003	0.01	0.43	144	84	0.00136355	0.100907	protein-heme linkage	BP
s__Roseburia_inulinivorans	GO:0009691	-0.08	-0.48	148	86	0.0013652	0.100917	cytokinin biosynthetic process	BP
s__Catenibacterium_mitsuokai	GO:0005975	-0.37	0.06	137	83	0.00137906	0.100987	carbohydrate metabolic process	BP
s__Bacteroides_uniformis	GO:0003676	-0.31	0.13	145	83	0.00142734	0.100987	nucleic acid binding	MF
s__Pseudoflavonifractor_sp._MSJ_30	GO:0003684	-0.11	-0.51	148	86	0.00138469	0.100987	damaged DNA binding	MF
s__Prevotella_stercorea	GO:0006189	-0.13	-0.54	130	77	0.0014143	0.100987	'de novo' IMP biosynthetic process	BP
s__Eggerthella_lenta	GO:0006207	-0.32	0.11	149	86	0.00137647	0.100987	'de novo' pyrimidine nucleobase biosynthetic process	BP
s__Gallintestinimicrobium_propionicum	GO:0003844	0.41	-0.01	148	86	0.00138943	0.100987	1,4-alpha-glucan branching enzyme activity	MF
s__Dorea_sp._AM58_8	GO:0019288	-0.39	0.03	149	86	0.00141159	0.100987	isopentenyl diphosphate biosynthetic process, methylerythritol 4-phosphate pathway	BP
s__Dorea_sp._AM58_8	GO:0050992	-0.39	0.03	149	86	0.00141159	0.100987	dimethylallyl diphosphate biosynthetic process	BP
s__Dorea_sp._AM58_8	GO:0051745	-0.39	0.03	149	86	0.00141159	0.100987	4-hydroxy-3-methylbut-2-en-1-yl diphosphate reductase activity	MF
s__Prevotella_sp._P5_64	GO:0003938	0	0.52	78	56	0.00140391	0.100987	IMP dehydrogenase activity	MF
s__Oscillibacter_sp._MCC667	GO:0071705	-0.39	-0.69	148	85	0.00139768	0.100987	nitrogen compound transport	BP
s__Dorea_ammoniilytica	GO:0008237	-0.23	-0.59	148	84	0.00139729	0.100987	metallopeptidase activity	MF
s__Mediterraneibacter_faecis	GO:0006542	0	0.42	149	86	0.00141468	0.100987	glutamine biosynthetic process	BP
s__Blautia_obeum	GO:0004852	0.31	-0.12	149	86	0.00140473	0.100987	uroporphyrinogen-III synthase activity	MF
s__Oscillibacter_sp._ER4	GO:0003333	-0.1	-0.49	145	86	0.00140988	0.100987	amino acid transmembrane transport	BP
s__Dorea_sp._AF36_15AT	GO:0015424	0.17	0.55	148	84	0.00139684	0.100987	amino acid-transporting ATPase activity	MF
s__Fusicatenibacter_saccharivorans	GO:0043546	-0.35	0.08	149	86	0.00141807	0.100987	molybdopterin cofactor binding	MF
s__Prevotella_sp._P5_64	GO:0004534	-0.12	-0.6	78	56	0.00142709	0.100987	5'-3' exoribonuclease activity	MF
s__Bacteroides_xylanisolvens	GO:0032217	-0.34	-0.67	144	79	0.0013804	0.100987	riboflavin transmembrane transporter activity	MF
s__Bacteroides_xylanisolvens	GO:0032218	-0.34	-0.67	144	79	0.0013804	0.100987	riboflavin transport	BP
s__Intestinimonas_sp._MSJ_38	GO:0004592	-0.31	0.12	147	86	0.00139731	0.100987	pantoate-beta-alanine ligase activity	MF
s__Suilimivivens_aceti	GO:0004151	-0.19	-0.56	148	86	0.00139963	0.100987	dihydroorotase activity	MF
s__Ruminococcus_callidus	GO:0003979	-0.02	0.4	146	86	0.00139904	0.100987	UDP-glucose 6-dehydrogenase activity	MF
s__Phascolarctobacterium_succinatutens	GO:0008880	0.4	-0.06	121	71	0.00141916	0.100987	glucuronate isomerase activity	MF
s__Blautia_ammoniilytica	GO:0000906	0.02	-0.4	148	86	0.00138111	0.100987	6,7-dimethyl-8-ribityllumazine synthase activity	MF
s__Prevotella_sp._P5_64	GO:0017004	0.18	0.64	78	56	0.00141738	0.100987	cytochrome complex assembly	BP
s__Bacteroides_fragilis	GO:0016755	-0.05	-0.46	149	84	0.0014278	0.100987	transferase activity, transferring amino-acyl groups	MF
s__Oscillibacter_sp._ER4	GO:0005615	0.24	0.6	145	86	0.00142798	0.100987	extracellular space	CC
s__Blautia_ammoniilytica	GO:0016817	0.02	-0.4	148	86	0.001414	0.100987	hydrolase activity, acting on acid anhydrides	MF
s__Oscillibacter_sp._MCC667	GO:0018142	-0.33	-0.66	148	85	0.00142356	0.100987	protein-DNA covalent cross-linking	BP
s__Bacteroides_xylanisolvens	GO:0000270	0.36	0.68	144	79	0.00137474	0.100987	peptidoglycan metabolic process	BP
s__Bacteroides_xylanisolvens	GO:0008933	0.36	0.68	144	79	0.00137474	0.100987	lytic transglycosylase activity	MF
s__Clostridium_sp._1001271B_151109_B4	GO:0033890	0.3	-0.2	117	64	0.00139151	0.100987	ribonuclease D activity	MF
s__Prevotella_stercorea	GO:0071470	0.31	0.67	124	69	0.00139356	0.100987	cellular response to osmotic stress	BP
s__Eubacterium_ramulus	GO:0034219	-0.31	0.15	140	72	0.00137418	0.100987	carbohydrate transmembrane transport	BP
s__Clostridium_sp._AM42_36	GO:0003954	0.43	-0.1	92	58	0.0014283	0.100987	NADH dehydrogenase activity	MF
s__Clostridium_sp._AM42_36	GO:0006116	0.43	-0.1	92	58	0.0014283	0.100987	NADH oxidation	BP
s__Dorea_ammoniilytica	GO:0004175	0	-0.44	136	74	0.00137515	0.100987	endopeptidase activity	MF
s__Bacteroides_thetaiotaomicron	GO:0008816	0.12	0.58	106	57	0.0014138	0.100987	citryl-CoA lyase activity	MF
s__Ruminococcus_flavefaciens	GO:0001000	-0.11	-0.59	100	52	0.00139396	0.100987	bacterial-type RNA polymerase core enzyme binding	MF
s__Dorea_sp._AF36_15AT	GO:0047961	-0.06	-0.54	109	55	0.00141866	0.100987	glycine N-acyltransferase activity	MF
s__Oscillibacter_sp._MCC667	GO:0005388	0.5	0.76	148	85	0.00143215	0.101044	calcium-transporting ATPase activity	MF
s__Holdemanella_porci	GO:0008609	-0.17	-0.56	131	79	0.001431	0.101044	alkylglycerone-phosphate synthase activity	MF
s__Prevotella_sp._P5_64	GO:0015846	-0.07	-0.57	78	56	0.00143661	0.101102	polyamine transport	BP
s__Blautia_wexlerae	GO:0015109	0	-0.41	149	86	0.00143753	0.101102	chromate transmembrane transporter activity	MF
s__Blautia_wexlerae	GO:0015703	0	-0.41	149	86	0.00143753	0.101102	chromate transport	BP
s__Prevotella_sp._Marseille_P4119	GO:0004553	0.03	0.49	111	68	0.00144536	0.101218	hydrolase activity, hydrolyzing O-glycosyl compounds	MF
s__Vescimonas_fastidiosa	GO:0006814	-0.4	0.02	144	86	0.0014434	0.101218	sodium ion transport	BP
s__Collinsella_sp._TF05_9AC	GO:0046983	0.28	0.63	133	80	0.00144533	0.101218	protein dimerization activity	MF
s__Prevotella_pectinovora	GO:0042834	0.16	0.57	113	70	0.00144351	0.101218	peptidoglycan binding	MF
s__Bacteroides_fragilis	GO:0044038	-0.05	-0.46	149	84	0.00144718	0.101218	cell wall macromolecule biosynthetic process	BP
s__Collinsella_sp._TF05_9AC	GO:0005536	0.03	-0.43	126	73	0.00144829	0.101218	glucose binding	MF
s__Blautia_faecis	GO:0004553	0.34	-0.08	149	86	0.00145844	0.101287	hydrolase activity, hydrolyzing O-glycosyl compounds	MF
s__Agathobaculum_sp._M2	GO:0008652	-0.07	-0.48	141	83	0.00145889	0.101287	cellular amino acid biosynthetic process	BP
s__Dysosmobacter_sp._BX15	GO:0006207	0.34	-0.09	146	85	0.00145993	0.101287	'de novo' pyrimidine nucleobase biosynthetic process	BP
s__Intestinimonas_butyriciproducens	GO:0006207	0.43	0.02	149	86	0.00145644	0.101287	'de novo' pyrimidine nucleobase biosynthetic process	BP
s__Adlercreutzia_equolifaciens	GO:0009306	-0.09	-0.49	147	86	0.00145602	0.101287	protein secretion	BP
s__Dorea_sp._AF36_15AT	GO:0004866	-0.22	-0.62	135	65	0.00145617	0.101287	endopeptidase inhibitor activity	MF
s__Fusicatenibacter_saccharivorans	GO:0047475	-0.47	-0.07	149	86	0.00145873	0.101287	phenylacetate-CoA ligase activity	MF
s__Streptococcus_salivarius	GO:0004298	-0.23	-0.63	117	63	0.00146169	0.101304	threonine-type endopeptidase activity	MF
s__Bacteroides_xylanisolvens	GO:0042834	0.17	0.56	144	79	0.00146558	0.101468	peptidoglycan binding	MF
s__Bacteroides_thetaiotaomicron	GO:0016209	0.56	0.8	147	81	0.00146835	0.101492	antioxidant activity	MF
s__Adlercreutzia_equolifaciens	GO:0016615	0.05	-0.39	141	74	0.00146897	0.101492	malate dehydrogenase activity	MF
s__Roseburia_sp._CLA_AA_H204	GO:0001681	0.01	0.43	140	82	0.00147219	0.101503	sialate O-acetylesterase activity	MF
s__Phocea_massiliensis	GO:0015385	0.05	-0.37	147	86	0.00147171	0.101503	sodium:proton antiporter activity	MF
s__Dorea_sp._AM58_8	GO:0043565	0.02	-0.4	149	86	0.0014818	0.10167	sequence-specific DNA binding	MF
s__Ruminococcus_flavefaciens	GO:0017076	0.18	0.55	147	86	0.00148156	0.10167	purine nucleotide binding	MF
s__Dorea_ammoniilytica	GO:0016462	0.21	0.57	148	84	0.0014768	0.10167	pyrophosphatase activity	MF
s__Adlercreutzia_equolifaciens	GO:0047480	-0.02	0.4	147	86	0.0014852	0.10167	UDP-N-acetylmuramoyl-tripeptide-D-alanyl-D-alanine ligase activity	MF
s__Vescimonas_fastidiosa	GO:0016920	0.01	-0.4	144	86	0.00148363	0.10167	pyroglutamyl-peptidase activity	MF
s__Dorea_sp._AF36_15AT	GO:0009030	-0.16	-0.55	144	79	0.00148529	0.10167	thiamine-phosphate kinase activity	MF
s__Clostridium_spiroforme	GO:0016888	0.03	0.48	126	71	0.001479	0.10167	endodeoxyribonuclease activity, producing 5'-phosphomonoesters	MF
s__Ruminococcus_flavefaciens	GO:0006094	-0.01	0.41	147	86	0.00150872	0.101712	gluconeogenesis	BP
s__Faecalibacterium_sp._CLA_AA_H233	GO:0009055	0.06	0.46	149	85	0.00150348	0.101712	electron transfer activity	MF
s__Prevotella_pectinovora	GO:0006306	0.26	0.64	113	70	0.00150553	0.101712	DNA methylation	BP
s__Prevotella_pectinovora	GO:0008170	0.26	0.64	113	70	0.00150553	0.101712	N-methyltransferase activity	MF
s__Prevotella_sp._P5_64	GO:0031419	0.18	0.64	78	56	0.00149781	0.101712	cobalamin binding	MF
s__Parabacteroides_merdae	GO:0008652	-0.27	0.17	144	83	0.00149596	0.101712	cellular amino acid biosynthetic process	BP
s__Coprococcus_eutactus	GO:0006354	-0.3	0.12	149	86	0.0015005	0.101712	DNA-templated transcription, elongation	BP
s__Oscillibacter_sp._ER4	GO:0004722	0.05	-0.37	145	86	0.00149699	0.101712	protein serine/threonine phosphatase activity	MF
s__Dorea_sp._AM13_35	GO:0004088	0.11	0.52	127	74	0.00148887	0.101712	carbamoyl-phosphate synthase (glutamine-hydrolyzing) activity	MF
s__Bacteroides_caccae	GO:0030956	0.01	-0.42	143	80	0.00151187	0.101712	glutamyl-tRNA(Gln) amidotransferase complex	CC
s__Bacteroides_caccae	GO:0050567	0.01	-0.42	143	80	0.00151187	0.101712	glutaminyl-tRNA synthase (glutamine-hydrolyzing) activity	MF
s__Gemmiger_formicilis	GO:0009347	-0.06	0.36	149	86	0.00149962	0.101712	aspartate carbamoyltransferase complex	CC
s__Clostridium_sp._1001271B_151109_B4	GO:0008047	0.34	-0.15	119	64	0.00150889	0.101712	enzyme activator activity	MF
s__Ruminococcus_flavefaciens	GO:0015572	-0.03	-0.45	140	80	0.00150161	0.101712	N-acetylglucosamine transmembrane transporter activity	MF
s__Ruminococcus_flavefaciens	GO:0019866	-0.03	-0.45	140	80	0.00150161	0.101712	organelle inner membrane	CC
s__Dorea_ammoniilytica	GO:0043165	-0.26	-0.62	143	73	0.00149625	0.101712	Gram-negative-bacterium-type cell outer membrane assembly	BP
s__Prevotella_copri	GO:0030178	0.14	0.59	118	53	0.0015093	0.101712	negative regulation of Wnt signaling pathway	BP
s__Prevotellamassilia_timonensis	GO:0016884	-0.27	-0.64	118	70	0.00151817	0.101827	carbon-nitrogen ligase activity, with glutamine as amido-N-donor	MF
s__Bacteroides_xylanisolvens	GO:0001510	-0.34	-0.67	144	79	0.0015173	0.101827	RNA methylation	BP
s__Vescimonas_fastidiosa	GO:0006772	-0.15	-0.53	144	86	0.00151673	0.101827	thiamine metabolic process	BP
s__Blautia_faecis	GO:0016114	0.04	-0.38	149	86	0.00152333	0.102071	terpenoid biosynthetic process	BP
s__Prevotella_sp._P5_64	GO:0006813	0.17	0.63	78	56	0.00152764	0.102133	potassium ion transport	BP
s__Prevotella_sp._Marseille_P4119	GO:0004560	0	0.46	111	68	0.00153131	0.102133	alpha-L-fucosidase activity	MF
s__Vescimonas_fastidiosa	GO:0006004	-0.39	0.03	144	86	0.0015269	0.102133	fucose metabolic process	BP
s__Eggerthella_lenta	GO:0015977	0.04	0.45	147	85	0.00152892	0.102133	carbon fixation	BP
s__Bilophila_wadsworthia	GO:0071470	0.44	-0.08	103	52	0.00153193	0.102133	cellular response to osmotic stress	BP
s__Catenibacterium_mitsuokai	GO:0004557	-0.28	0.16	137	83	0.00153424	0.102185	alpha-galactosidase activity	MF
s__Ruminococcus_sp._210702_SL_1_03	GO:0110001	0.06	0.47	139	83	0.00153708	0.102272	toxin-antitoxin complex	CC
s__Intestinimonas_butyriciproducens	GO:0006402	0.47	0.07	149	86	0.00155544	0.102487	mRNA catabolic process	BP
s__Blautia_obeum	GO:0016866	-0.28	-0.62	149	86	0.00154748	0.102487	intramolecular transferase activity	MF
s__Blautia_wexlerae	GO:0006082	-0.33	0.1	149	86	0.00155522	0.102487	organic acid metabolic process	BP
s__Roseburia_inulinivorans	GO:0008993	0.17	0.55	148	86	0.00154338	0.102487	rhamnulokinase activity	MF
s__Escherichia_coli	GO:0008810	0.01	0.43	143	79	0.00154726	0.102487	cellulase activity	MF
s__Phascolarctobacterium_sp._Marseille_Q4147	GO:0044205	-0.04	-0.48	118	71	0.00154647	0.102487	'de novo' UMP biosynthetic process	BP
s__Prevotella_hominis	GO:0015556	0.12	0.55	111	72	0.00155381	0.102487	C4-dicarboxylate transmembrane transporter activity	MF
s__Prevotella_hominis	GO:0015740	0.12	0.55	111	72	0.00155381	0.102487	C4-dicarboxylate transport	BP
s__Blautia_faecis	GO:0015252	-0.36	0.1	120	74	0.00155571	0.102487	proton channel activity	MF
s__Bacteroides_ovatus	GO:0051741	0.01	-0.45	119	71	0.0015495	0.102487	2-methyl-6-phytyl-1,4-benzoquinone methyltransferase activity	MF
s__Blautia_schinkii	GO:0046034	0.18	0.55	149	86	0.00155867	0.102562	ATP metabolic process	BP
s__Mogibacterium_kristiansenii	GO:0004802	0.4	-0.02	142	84	0.00155992	0.102562	transketolase activity	MF
s__Blautia_obeum	GO:0000155	0.52	0.14	149	86	0.00156992	0.102649	phosphorelay sensor kinase activity	MF
s__Prevotella_stercorea	GO:0031419	0.2	0.59	130	77	0.00156805	0.102649	cobalamin binding	MF
s__Senegalimassilia_faecalis	GO:0030527	0.02	-0.4	137	85	0.00156341	0.102649	structural constituent of chromatin	MF
s__Oscillibacter_sp._MCC667	GO:0015385	-0.15	-0.53	148	85	0.00156924	0.102649	sodium:proton antiporter activity	MF
s__Clostridium_sp._D43t1_170807_D5	GO:0031992	0.34	-0.19	104	54	0.00156627	0.102649	energy transducer activity	MF
s__Bacteroides_thetaiotaomicron	GO:0016833	0.04	0.49	125	66	0.00157049	0.102649	oxo-acid-lyase activity	MF
s__Prevotella_sp._P5_64	GO:0046034	-0.11	-0.6	78	56	0.00157437	0.102801	ATP metabolic process	BP
s__Collinsella_sp._TF05_9AC	GO:0140359	0.12	0.52	133	80	0.00157608	0.102813	none	none
s__Vescimonas_fastidiosa	GO:0009250	-0.03	-0.51	105	58	0.00157922	0.102916	glucan biosynthetic process	BP
s__Vescimonas_fastidiosa	GO:0042132	-0.59	-0.24	144	86	0.0015828	0.103049	fructose 1,6-bisphosphate 1-phosphatase activity	MF
s__Prevotellamassilia_timonensis	GO:0043565	0.01	0.46	118	70	0.00158998	0.103227	sequence-specific DNA binding	MF
s__Collinsella_sp._TF05_9AC	GO:0003861	0.08	0.49	133	80	0.00158919	0.103227	3-isopropylmalate dehydratase activity	MF
s__Phascolarctobacterium_sp._Marseille_Q4147	GO:0015444	0.01	-0.44	118	71	0.00159019	0.103227	magnesium-importing ATPase activity	MF
s__Holdemanella_biformis	GO:0008976	0.01	0.43	148	84	0.00159319	0.103278	polyphosphate kinase activity	MF
s__Megasphaera_elsdenii	GO:0019605	-0.06	0.4	121	74	0.00159561	0.103278	butyrate metabolic process	BP
s__Bacteroides_xylanisolvens	GO:0015891	0.34	0.68	142	71	0.00159509	0.103278	siderophore transport	BP
s__Bacteroides_caccae	GO:0016743	-0.37	-0.68	143	80	0.00159848	0.103329	carboxyl- or carbamoyltransferase activity	MF
s__Phascolarctobacterium_succinatutens	GO:0009113	-0.07	-0.5	121	71	0.0016033	0.103329	purine nucleobase biosynthetic process	BP
s__Phascolarctobacterium_succinatutens	GO:0016987	0.18	0.58	121	71	0.00160246	0.103329	bacterial sigma factor activity	MF
s__Blautia_sp._OF03_15BH	GO:0070006	0.02	-0.4	148	86	0.00160572	0.103329	metalloaminopeptidase activity	MF
s__Blautia_ammoniilytica	GO:0070204	-0.01	-0.42	148	86	0.001604	0.103329	2-succinyl-5-enolpyruvyl-6-hydroxy-3-cyclohexene-1-carboxylic-acid synthase activity	MF
s__Blautia_sp._OF03_15BH	GO:0042174	0.06	0.46	148	86	0.0016043	0.103329	negative regulation of sporulation resulting in formation of a cellular spore	BP
s__Intestinimonas_butyriciproducens	GO:0004618	0.55	0.18	149	86	0.00160944	0.103469	phosphoglycerate kinase activity	MF
s__Waltera_sp._CLA_AA_H273	GO:0006082	0.07	-0.36	144	84	0.00161187	0.103525	organic acid metabolic process	BP
s__Prevotella_copri	GO:0009113	0.01	-0.41	139	83	0.00161555	0.103591	purine nucleobase biosynthetic process	BP
s__Prevotella_sp._P5_64	GO:0008108	-0.02	-0.53	78	56	0.00161756	0.103591	UDP-glucose:hexose-1-phosphate uridylyltransferase activity	MF
s__Prevotella_sp._Marseille_P4119	GO:0016793	-0.06	0.41	111	68	0.00161634	0.103591	triphosphoric monoester hydrolase activity	MF
s__Intestinimonas_sp._MSJ_38	GO:0031419	0.15	0.53	147	86	0.00162039	0.103672	cobalamin binding	MF
s__Dorea_sp._AF36_15AT	GO:0043165	-0.22	-0.59	143	73	0.00162343	0.103767	Gram-negative-bacterium-type cell outer membrane assembly	BP
s__Simiaoa_sunii	GO:0006298	0.24	0.59	146	85	0.00162529	0.103787	mismatch repair	BP
s__Schaalia_odontolytica	GO:0006796	-0.36	0.07	137	81	0.001627	0.103796	phosphate-containing compound metabolic process	BP
s__Ruminococcus_sp._M6_2020	GO_none	-0.28	0.14	148	86	0.00163364	0.103921	none	none
s__Fusicatenibacter_saccharivorans	GO:0006241	-0.43	-0.03	149	86	0.00163233	0.103921	CTP biosynthetic process	BP
s__Adlercreutzia_equolifaciens	GO:0008771	-0.02	-0.43	147	86	0.00163275	0.103921	[citrate (pro-3S)-lyase] ligase activity	MF
s__Prevotella_sp._Marseille_P4119	GO:0006474	-0.26	-0.64	111	68	0.00164033	0.104247	N-terminal protein amino acid acetylation	BP
s__Bacteroides_thetaiotaomicron	GO:0015693	-0.09	-0.49	147	81	0.00166714	0.104293	magnesium ion transport	BP
s__Blautia_ammoniilytica	GO:0016874	0.04	0.44	148	86	0.00165246	0.104293	ligase activity	MF
s__Blautia_sp._MSJ_36	GO:0043139	-0.06	0.36	148	86	0.00166256	0.104293	5'-3' DNA helicase activity	MF
s__Eggerthella_lenta	GO:0008897	0.08	0.48	149	86	0.00165944	0.104293	holo-[acyl-carrier-protein] synthase activity	MF
s__Prevotella_sp._885	GO:0008830	0	0.45	107	73	0.00164509	0.104293	dTDP-4-dehydrorhamnose 3,5-epimerase activity	MF
s__Barnesiella_intestinihominis	GO:0051607	-0.04	0.43	109	68	0.00166767	0.104293	defense response to virus	BP
s__Megasphaera_elsdenii	GO:0004650	0.07	0.5	121	74	0.0016593	0.104293	polygalacturonase activity	MF
s__Blautia_ammoniilytica	GO:0003935	0	-0.41	148	86	0.00164723	0.104293	GTP cyclohydrolase II activity	MF
s__Prevotella_pectinovora	GO:0004819	0.11	0.54	113	70	0.0016628	0.104293	glutamine-tRNA ligase activity	MF
s__Prevotella_pectinovora	GO:0006425	0.11	0.54	113	70	0.0016628	0.104293	glutaminyl-tRNA aminoacylation	BP
s__Bacteroides_ovatus	GO:0006450	-0.2	-0.57	145	79	0.00165936	0.104293	regulation of translational fidelity	BP
s__Oscillibacter_sp._MSJ_31	GO:0008761	0.38	0.68	147	85	0.001646	0.104293	UDP-N-acetylglucosamine 2-epimerase activity	MF
s__Oscillibacter_sp._MSJ_31	GO:0004413	0.03	-0.38	147	85	0.00165324	0.104293	homoserine kinase activity	MF
s__Roseburia_inulinivorans	GO:0044205	-0.17	-0.54	148	86	0.00166444	0.104293	'de novo' UMP biosynthetic process	BP
s__Catenibacterium_mitsuokai	GO:0009247	-0.03	-0.45	137	83	0.00166634	0.104293	glycolipid biosynthetic process	BP
s__Catenibacterium_mitsuokai	GO:0000256	0.51	0.11	133	83	0.00166456	0.104293	allantoin catabolic process	BP
s__Bacteroides_xylanisolvens	GO:1990961	0.08	0.5	134	73	0.0016564	0.104293	drug transmembrane export	BP
s__Prevotella_sp._P5_64	GO:0016773	-0.1	-0.58	78	56	0.00167362	0.104371	phosphotransferase activity, alcohol group as acceptor	MF
s__Simiaoa_sunii	GO:0046857	0.18	0.55	146	85	0.00167308	0.104371	oxidoreductase activity, acting on other nitrogenous compounds as donors, with NAD or NADP as acceptor	MF
s__Fusicatenibacter_saccharivorans	GO:0019634	-0.35	0.08	142	83	0.00167329	0.104371	organic phosphonate metabolic process	BP
s__Adlercreutzia_equolifaciens	GO:0065003	-0.02	0.39	147	86	0.00167817	0.104499	protein-containing complex assembly	BP
s__Ruminococcus_bromii	GO:0033819	0.37	-0.14	123	53	0.0016788	0.104499	lipoyl(octanoyl) transferase activity	MF
s__Oscillibacter_sp._MCC667	GO:0008233	0.27	0.61	148	85	0.00168513	0.104502	peptidase activity	MF
s__Prevotella_hominis	GO:0016884	-0.12	-0.54	112	72	0.00168295	0.104502	carbon-nitrogen ligase activity, with glutamine as amido-N-donor	MF
s__Prevotella_hominis	GO:0004650	0.41	0.72	112	72	0.00168436	0.104502	polygalacturonase activity	MF
s__Bacteroides_thetaiotaomicron	GO:0015594	-0.06	-0.46	147	81	0.00168333	0.104502	putrescine-importing ATPase activity	MF
s__Blautia_obeum	GO:0097367	0	0.41	149	86	0.00169197	0.104536	carbohydrate derivative binding	MF
s__Bacteroides_caccae	GO:0009113	-0.18	-0.56	143	80	0.00169089	0.104536	purine nucleobase biosynthetic process	BP
s__Roseburia_inulinivorans	GO:0000156	0.29	0.62	148	86	0.00168851	0.104536	phosphorelay response regulator activity	MF
s__Prevotella_sp._P5_64	GO:0004370	-0.1	-0.59	78	56	0.00169155	0.104536	glycerol kinase activity	MF
s__Phascolarctobacterium_succinatutens	GO:0043565	-0.01	0.44	121	71	0.0017037	0.104775	sequence-specific DNA binding	MF
s__Coprococcus_eutactus	GO:0006091	0	-0.41	149	86	0.00170286	0.104775	generation of precursor metabolites and energy	BP
s__Bacteroides_ovatus	GO:0009279	0.23	0.6	142	74	0.00170239	0.104775	cell outer membrane	CC
s__Ruminococcus_flavefaciens	GO:0003959	-0.14	-0.53	134	79	0.00169973	0.104775	NADPH dehydrogenase activity	MF
s__Phascolarctobacterium_succinatutens	GO:0036370	-0.1	-0.52	120	70	0.0016988	0.104775	D-alanyl carrier activity	MF
s__Bifidobacterium_adolescentis	GO:0009254	-0.14	-0.57	106	68	0.00170607	0.104824	peptidoglycan turnover	BP
s__Phascolarctobacterium_succinatutens	GO:0016410	0.22	0.61	121	70	0.00170977	0.104954	N-acyltransferase activity	MF
s__Mogibacterium_kristiansenii	GO:0008817	-0.48	-0.09	145	84	0.00171413	0.105125	cob(I)yrinic acid a,c-diamide adenosyltransferase activity	MF
s__Phascolarctobacterium_sp._Marseille_Q4147	GO:0006352	0.14	0.56	118	71	0.00176216	0.105614	DNA-templated transcription, initiation	BP
s__Catenibacterium_mitsuokai	GO:0016772	-0.55	-0.18	137	83	0.00172916	0.105614	transferase activity, transferring phosphorus-containing groups	MF
s__Phascolarctobacterium_succinatutens	GO:0009396	0	-0.45	121	71	0.0017504	0.105614	folic acid-containing compound biosynthetic process	BP
s__Blautia_massiliensis	GO:0009098	-0.31	0.11	148	86	0.00176189	0.105614	leucine biosynthetic process	BP
s__Phascolarctobacterium_succinatutens	GO:0031388	0.01	-0.44	121	71	0.00175052	0.105614	organic acid phosphorylation	BP
s__Ruminococcus_sp._M6_2020	GO:0004824	0.39	-0.03	148	86	0.00176539	0.105614	lysine-tRNA ligase activity	MF
s__Ruminococcus_sp._M6_2020	GO:0006430	0.39	-0.03	148	86	0.00176539	0.105614	lysyl-tRNA aminoacylation	BP
s__Mediterraneibacter_faecis	GO:0006631	0.04	0.44	149	86	0.00174524	0.105614	fatty acid metabolic process	BP
s__Dorea_sp._AF36_15AT	GO:0016462	0.24	0.59	148	84	0.00176808	0.105614	pyrophosphatase activity	MF
s__Ruminococcus_sp._210702_SL_1_03	GO:0070063	-0.34	0.09	139	83	0.00173333	0.105614	RNA polymerase binding	MF
s__Prevotella_stercorea	GO:0004459	-0.12	-0.52	130	77	0.00174437	0.105614	L-lactate dehydrogenase activity	MF
s__Phascolarctobacterium_succinatutens	GO:0004088	-0.03	-0.47	121	71	0.00174732	0.105614	carbamoyl-phosphate synthase (glutamine-hydrolyzing) activity	MF
s__Dorea_formicigenerans	GO:0004151	0.35	0.66	149	86	0.00176214	0.105614	dihydroorotase activity	MF
s__Ruminococcus_sp._M6_2020	GO:0016793	-0.41	-0.01	148	86	0.00175542	0.105614	triphosphoric monoester hydrolase activity	MF
s__Oscillibacter_sp._MSJ_31	GO:0006566	0.03	-0.38	147	85	0.00173612	0.105614	threonine metabolic process	BP
s__Collinsella_aerofaciens	GO:0009247	0.06	-0.35	149	86	0.00175134	0.105614	glycolipid biosynthetic process	BP
s__Streptococcus_salivarius	GO:0043743	-0.17	-0.59	120	63	0.00175517	0.105614	LPPG:FO 2-phospho-L-lactate transferase activity	MF
s__Prevotella_sp._P5_64	GO:0000270	0.1	0.59	78	56	0.00175026	0.105614	peptidoglycan metabolic process	BP
s__Prevotella_sp._P5_64	GO:0008933	0.1	0.59	78	56	0.00175026	0.105614	lytic transglycosylase activity	MF
s__Prevotella_sp._P5_64	GO:1904680	0.09	0.57	78	56	0.0017514	0.105614	peptide transmembrane transporter activity	MF
s__Prevotella_sp._P4_67	GO:0043213	-0.42	0.14	77	50	0.00176582	0.105614	bacteriocin transport	BP
s__Collinsella_sp._TF05_9AC	GO:0110001	-0.16	-0.55	133	80	0.0017664	0.105614	toxin-antitoxin complex	CC
s__Ruminococcus_flavefaciens	GO:0004638	-0.06	-0.48	134	76	0.00176804	0.105614	phosphoribosylaminoimidazole carboxylase activity	MF
s__Dorea_ammoniilytica	GO:0015150	-0.26	-0.64	129	68	0.00173995	0.105614	fucose transmembrane transporter activity	MF
s__Dorea_ammoniilytica	GO:0015535	-0.26	-0.64	129	68	0.00173995	0.105614	fucose:proton symporter activity	MF
s__Dorea_ammoniilytica	GO:0015756	-0.26	-0.64	129	68	0.00173995	0.105614	fucose transmembrane transport	BP
s__Extibacter_muris	GO:0005789	0.08	-0.4	102	68	0.0017498	0.105614	endoplasmic reticulum membrane	CC
s__Dorea_sp._AF24_7LB	GO:0016833	-0.03	-0.48	124	66	0.00176391	0.105614	oxo-acid-lyase activity	MF
s__Bifidobacterium_longum	GO:0009025	-0.08	0.47	77	50	0.00174089	0.105614	tagatose-bisphosphate aldolase activity	MF
s__Blautia_schinkii	GO:0140911	0.03	0.44	149	86	0.0017703	0.105652	none	none
s__Eggerthella_lenta	GO:0006352	-0.12	-0.51	149	86	0.00177662	0.105739	DNA-templated transcription, initiation	BP
s__Adlercreutzia_equolifaciens	GO:0006526	-0.06	0.36	147	86	0.00177479	0.105739	arginine biosynthetic process	BP
s__Mediterraneibacter_butyricigenes	GO:0008409	-0.05	0.36	149	85	0.00177609	0.105739	5'-3' exonuclease activity	MF
s__Dorea_ammoniilytica	GO:0004106	0.03	0.44	148	84	0.00177811	0.105739	chorismate mutase activity	MF
s__Blautia_obeum	GO:0006189	0.06	0.46	149	86	0.00179179	0.105751	'de novo' IMP biosynthetic process	BP
s__Faecalibacillus_faecis	GO:0008840	0.03	-0.39	137	85	0.00179577	0.105751	4-hydroxy-tetrahydrodipicolinate synthase	MF
s__Anaerotignum_faecicola	GO:0015444	0.02	-0.39	147	85	0.00179545	0.105751	magnesium-importing ATPase activity	MF
s__Anaerostipes_hadrus	GO:0000906	0.28	-0.14	149	86	0.00179193	0.105751	6,7-dimethyl-8-ribityllumazine synthase activity	MF
s__Vescimonas_coprocola	GO:0006083	0.45	0.73	148	86	0.00178312	0.105751	acetate metabolic process	BP
s__Vescimonas_coprocola	GO:0008775	0.45	0.73	148	86	0.00178312	0.105751	acetate CoA-transferase activity	MF
s__Oscillibacter_sp._MSJ_31	GO:0004751	-0.01	-0.42	147	85	0.00179507	0.105751	ribose-5-phosphate isomerase activity	MF
s__Oscillibacter_sp._MSJ_31	GO:0009052	-0.01	-0.42	147	85	0.00179507	0.105751	pentose-phosphate shunt, non-oxidative branch	BP
s__Desulfovibrio_piger	GO:0015105	0.35	-0.1	123	73	0.00179372	0.105751	arsenite transmembrane transporter activity	MF
s__Desulfovibrio_piger	GO:0015700	0.35	-0.1	123	73	0.00179372	0.105751	arsenite transport	BP
s__Gallintestinimicrobium_propionicum	GO:0043758	-0.31	0.11	146	85	0.00178312	0.105751	acetate-CoA ligase (ADP-forming) activity	MF
s__Phascolarctobacterium_succinatutens	GO:0016829	0	0.45	121	71	0.00180222	0.105756	lyase activity	MF
s__Escherichia_coli	GO:0004326	-0.08	-0.48	148	84	0.00180125	0.105756	tetrahydrofolylpolyglutamate synthase activity	MF
s__Oscillibacter_sp._MCC667	GO:0004819	0.2	0.56	148	85	0.00180107	0.105756	glutamine-tRNA ligase activity	MF
s__Oscillibacter_sp._MCC667	GO:0006425	0.2	0.56	148	85	0.00180107	0.105756	glutaminyl-tRNA aminoacylation	BP
s__Dorea_sp._AF24_7LB	GO:0004038	0.07	0.47	138	81	0.0018072	0.105955	allantoinase activity	MF
s__Mogibacterium_kristiansenii	GO:0047669	-0.37	0.04	145	84	0.00181667	0.106323	amylosucrase activity	MF
s__Phocaeicola_vulgatus	GO:0030153	0.32	0.64	148	85	0.00181595	0.106323	bacteriocin immunity	BP
s__Blautia_obeum	GO:0016763	-0.46	-0.07	149	86	0.00184245	0.106668	transferase activity, transferring pentosyl groups	MF
s__Vescimonas_fastidiosa	GO:0016774	0.61	0.26	144	86	0.00183928	0.106668	phosphotransferase activity, carboxyl group as acceptor	MF
s__Dorea_sp._OM07_5	GO:0004829	-0.28	0.15	137	80	0.00185322	0.106668	threonine-tRNA ligase activity	MF
s__Prevotella_hominis	GO:0004044	-0.27	-0.64	112	72	0.00184135	0.106668	amidophosphoribosyltransferase activity	MF
s__Phascolarctobacterium_succinatutens	GO:0046873	-0.21	-0.6	121	71	0.00185244	0.106668	metal ion transmembrane transporter activity	MF
s__Escherichia_coli	GO:0016311	0.02	-0.39	148	84	0.00182523	0.106668	dephosphorylation	BP
s__Phascolarctobacterium_succinatutens	GO:0006542	-0.17	-0.57	121	71	0.00185353	0.106668	glutamine biosynthetic process	BP
s__Clostridium_sp._1001271B_151109_B4	GO:0051604	0.37	-0.1	119	64	0.00185408	0.106668	protein maturation	BP
s__Parabacteroides_distasonis	GO:0019239	-0.13	-0.52	148	81	0.00184936	0.106668	deaminase activity	MF
s__Ruminococcus_sp._210702_SL_1_03	GO:0004068	-0.34	0.09	139	83	0.00184247	0.106668	aspartate 1-decarboxylase activity	MF
s__Ruminococcus_sp._210702_SL_1_03	GO:0006523	-0.34	0.09	139	83	0.00184247	0.106668	alanine biosynthetic process	BP
s__Eggerthella_lenta	GO:0033177	0.38	-0.03	149	86	0.0018331	0.106668	proton-transporting two-sector ATPase complex, proton-transporting domain	CC
s__Phascolarctobacterium_succinatutens	GO:0006772	-0.1	-0.52	121	71	0.00184469	0.106668	thiamine metabolic process	BP
s__Pseudoflavonifractor_sp._MSJ_30	GO:0016628	0.4	0.69	148	86	0.00184769	0.106668	oxidoreductase activity, acting on the CH-CH group of donors, NAD or NADP as acceptor	MF
s__Bifidobacterium_adolescentis	GO:0033920	-0.02	0.45	102	66	0.00183129	0.106668	6-phospho-beta-galactosidase activity	MF
s__Phascolarctobacterium_faecium	GO:0000270	-0.05	0.42	115	64	0.00183421	0.106668	peptidoglycan metabolic process	BP
s__Phascolarctobacterium_faecium	GO:0008933	-0.05	0.42	115	64	0.00183421	0.106668	lytic transglycosylase activity	MF
s__Faecalibacterium_sp._AF27_11BH	GO:0004113	-0.43	-0.02	144	84	0.0018546	0.106668	2',3'-cyclic-nucleotide 3'-phosphodiesterase activity	MF
s__Faecalibacterium_sp._AF27_11BH	GO:0008664	-0.43	-0.02	144	84	0.0018546	0.106668	2'-5'-RNA ligase activity	MF
s__Holdemanella_sp._MSK_7_32	GO:0008609	-0.18	-0.56	128	80	0.00183251	0.106668	alkylglycerone-phosphate synthase activity	MF
s__Phascolarctobacterium_succinatutens	GO:0015450	0.01	0.45	121	71	0.00185971	0.106778	P-P-bond-hydrolysis-driven protein transmembrane transporter activity	MF
s__Prevotellamassilia_timonensis	GO:0016793	-0.07	0.39	118	70	0.00185831	0.106778	triphosphoric monoester hydrolase activity	MF
s__Adlercreutzia_equolifaciens	GO:0042410	0.03	-0.4	132	80	0.00186442	0.106956	6-carboxyhexanoate-CoA ligase activity	MF
s__Phascolarctobacterium_sp._Marseille_Q4147	GO:0006885	-0.08	-0.51	118	71	0.00187237	0.107153	regulation of pH	BP
s__Collinsella_sp._TF05_9AC	GO:0008771	-0.04	-0.45	133	80	0.00187077	0.107153	[citrate (pro-3S)-lyase] ligase activity	MF
s__Dysosmobacter_sp._BX15	GO:0005354	0.05	0.52	108	56	0.00187429	0.107153	galactose transmembrane transporter activity	MF
s__Dysosmobacter_sp._BX15	GO:0015757	0.05	0.52	108	56	0.00187429	0.107153	galactose transmembrane transport	BP
s__Oscillibacter_sp._MCC667	GO:0005829	-0.07	-0.46	148	85	0.00187788	0.107227	cytosol	CC
s__Phascolarctobacterium_succinatutens	GO:0070009	0.19	0.59	117	68	0.00188493	0.107227	serine-type aminopeptidase activity	MF
s__Prevotella_sp._P5_64	GO:0004135	0.15	0.62	78	56	0.00188524	0.107227	amylo-alpha-1,6-glucosidase activity	MF
s__Paratractidigestivibacter_faecalis	GO:0043743	0.44	0.02	129	78	0.00188274	0.107227	LPPG:FO 2-phospho-L-lactate transferase activity	MF
s__Holdemanella_porci	GO:0045151	0.05	-0.4	125	74	0.00188179	0.107227	acetoin biosynthetic process	BP
s__Holdemanella_porci	GO:0047605	0.05	-0.4	125	74	0.00188179	0.107227	acetolactate decarboxylase activity	MF
s__Waltera_sp._CLA_AA_H273	GO:0047355	-0.07	-0.47	144	84	0.00188707	0.107239	CDP-glycerol glycerophosphotransferase activity	MF
s__Dorea_ammoniilytica	GO:0006096	0.1	0.49	148	84	0.00189435	0.107267	glycolytic process	BP
s__Mediterraneibacter_butyricigenes	GO:0051276	-0.06	0.36	149	85	0.0018958	0.107267	chromosome organization	BP
s__Dorea_sp._AF36_15AT	GO:0008961	0.1	0.49	148	84	0.00189308	0.107267	phosphatidylglycerol-prolipoprotein diacylglyceryl transferase activity	MF
s__Oribacterium_sp._oral_taxon_102	GO:0042274	0.23	0.58	143	84	0.00189722	0.107267	ribosomal small subunit biogenesis	BP
s__Alistipes_shahii	GO:0006751	-0.41	0.09	112	55	0.00189576	0.107267	glutathione catabolic process	BP
s__Catenibacterium_mitsuokai	GO:0018826	0.08	-0.48	88	44	0.00189132	0.107267	methionine gamma-lyase activity	MF
s__Ruminococcus_sp._210702_SL_1_03	GO:0016920	0.01	-0.4	139	83	0.00190369	0.10745	pyroglutamyl-peptidase activity	MF
s__Adlercreutzia_equolifaciens	GO:0008914	-0.03	-0.44	139	83	0.00190231	0.10745	leucyltransferase activity	MF
s__Megasphaera_elsdenii	GO:0005215	0	-0.44	121	74	0.00191259	0.107786	transporter activity	MF
s__Ruminococcus_sp._BSD2780120874_150323_B10	GO:0009408	0.02	-0.41	131	76	0.0019145	0.107786	response to heat	BP
s__Bacteroides_ovatus	GO:1990195	0.09	0.57	88	52	0.00191392	0.107786	macrolide transmembrane transporter complex	CC
s__Oscillibacter_sp._MSJ_31	GO:0006352	0.08	0.47	147	85	0.00191811	0.107899	DNA-templated transcription, initiation	BP
s__Catenibacterium_mitsuokai	GO:0004672	-0.01	0.41	137	83	0.00193329	0.108023	protein kinase activity	MF
s__Blautia_faecis	GO:0016052	0.4	0	149	86	0.00192697	0.108023	carbohydrate catabolic process	BP
s__Holdemanella_biformis	GO:0006799	0.02	0.43	148	84	0.00193219	0.108023	polyphosphate biosynthetic process	BP
s__Holdemanella_biformis	GO:0009358	0.02	0.43	148	84	0.00193219	0.108023	polyphosphate kinase complex	CC
s__Simiaoa_sunii	GO:0008616	0.14	0.52	146	85	0.0019258	0.108023	queuosine biosynthetic process	BP
s__Blautia_ammoniilytica	GO:0008725	-0.05	0.36	148	86	0.00192497	0.108023	DNA-3-methyladenine glycosylase activity	MF
s__Prevotella_sp._P4_67	GO:0005992	-0.06	0.6	63	27	0.00192981	0.108023	trehalose biosynthetic process	BP
s__Senegalimassilia_faecalis	GO:0046174	-0.02	-0.52	94	51	0.00192951	0.108023	polyol catabolic process	BP
s__Ruminococcus_sp._Marseille_P6503	GO:0050661	0.01	-0.4	138	84	0.00193524	0.108027	NADP binding	MF
s__Oscillibacter_sp._MSJ_31	GO:0044038	0.06	-0.35	147	85	0.00193662	0.108027	cell wall macromolecule biosynthetic process	BP
s__Blautia_obeum	GO:0016987	-0.12	-0.5	149	86	0.00195051	0.108046	bacterial sigma factor activity	MF
s__Dorea_sp._OM07_5	GO:0003852	-0.35	0.08	137	80	0.00194845	0.108046	2-isopropylmalate synthase activity	MF
s__Prevotella_sp._P5_64	GO:0047355	-0.14	-0.61	78	56	0.00194349	0.108046	CDP-glycerol glycerophosphotransferase activity	MF
s__Roseburia_inulinivorans	GO:0070063	0.07	0.46	148	86	0.00194275	0.108046	RNA polymerase binding	MF
s__Dorea_sp._AM58_8	GO:0004640	0	-0.4	149	86	0.00194355	0.108046	phosphoribosylanthranilate isomerase activity	MF
s__Roseburia_inulinivorans	GO:0004106	0.01	-0.4	148	86	0.00195364	0.108046	chorismate mutase activity	MF
s__Blautia_sp._OF03_15BH	GO:0015081	0.03	0.43	148	86	0.0019548	0.108046	sodium ion transmembrane transporter activity	MF
s__Blautia_sp._OF03_15BH	GO:0036376	0.03	0.43	148	86	0.0019548	0.108046	sodium ion export across plasma membrane	BP
s__Eubacterium_ramulus	GO:0008771	0.04	0.44	149	86	0.00194456	0.108046	[citrate (pro-3S)-lyase] ligase activity	MF
s__Oscillibacter_sp._MSJ_31	GO:0016755	0.06	-0.35	147	85	0.00195131	0.108046	transferase activity, transferring amino-acyl groups	MF
s__Bacteroides_caccae	GO:0008915	0.32	0.65	140	77	0.00194995	0.108046	lipid-A-disaccharide synthase activity	MF
s__Dorea_sp._AF36_15AT	GO:0008816	-0.14	-0.57	106	59	0.00196337	0.10843	citryl-CoA lyase activity	MF
s__Dorea_sp._AM10_31	GO:0004639	0.04	0.45	139	85	0.00196686	0.108532	phosphoribosylaminoimidazolesuccinocarboxamide synthase activity	MF
s__Blautia_faecis	GO:0007165	0.61	0.28	149	86	0.00199594	0.108685	signal transduction	BP
s__Oscillibacter_sp._ER4	GO:0006508	0.1	0.49	145	86	0.00198168	0.108685	proteolysis	BP
s__Phocea_massiliensis	GO:0008270	-0.19	-0.55	147	86	0.00200016	0.108685	zinc ion binding	MF
s__Faecalibacterium_sp._CLA_AA_H233	GO:0050660	-0.29	0.13	149	85	0.00198957	0.108685	flavin adenine dinucleotide binding	MF
s__Phascolarctobacterium_sp._Marseille_Q4147	GO:0002949	-0.06	-0.49	118	71	0.00199599	0.108685	tRNA threonylcarbamoyladenosine modification	BP
s__Prevotella_pectinovora	GO:0015424	-0.16	-0.57	113	70	0.00198159	0.108685	amino acid-transporting ATPase activity	MF
s__Senegalimassilia_anaerobia	GO:0009288	-0.11	-0.5	144	85	0.00197361	0.108685	bacterial-type flagellum	CC
s__Bacteroides_xylanisolvens	GO:0008965	-0.04	-0.45	144	79	0.00200052	0.108685	phosphoenolpyruvate-protein phosphotransferase activity	MF
s__Dorea_ammoniilytica	GO:0006527	-0.11	-0.5	148	84	0.00199271	0.108685	arginine catabolic process	BP
s__Prevotella_sp._Marseille_P4119	GO:0004370	-0.18	-0.58	111	68	0.0019957	0.108685	glycerol kinase activity	MF
s__Oscillibacter_sp._MSJ_31	GO:0016793	-0.34	0.07	147	85	0.00198869	0.108685	triphosphoric monoester hydrolase activity	MF
s__Roseburia_inulinivorans	GO:0047151	-0.09	-0.48	148	86	0.00198914	0.108685	methylenetetrahydrofolate-tRNA-(uracil-5-)-methyltransferase (FADH2-oxidizing) activity	MF
s__Dorea_sp._AF36_15AT	GO:0016628	0.03	-0.38	148	84	0.00199356	0.108685	oxidoreductase activity, acting on the CH-CH group of donors, NAD or NADP as acceptor	MF
s__Prevotella_sp._P5_64	GO:0018142	-0.11	-0.58	78	56	0.00199263	0.108685	protein-DNA covalent cross-linking	BP
s__Eggerthella_lenta	GO:0015385	0.22	0.57	149	86	0.0019971	0.108685	sodium:proton antiporter activity	MF
s__Blautia_schinkii	GO:0015661	-0.08	-0.47	149	86	0.00198672	0.108685	L-lysine efflux transmembrane transporter activity	MF
s__Blautia_schinkii	GO:1903401	-0.08	-0.47	149	86	0.00198672	0.108685	L-lysine transmembrane transport	BP
s__Senegalimassilia_faecalis	GO:0016872	0.05	-0.37	137	85	0.00200063	0.108685	intramolecular lyase activity	MF
s__Simiaoa_sunii	GO:0017003	0.01	-0.4	141	83	0.00198368	0.108685	protein-heme linkage	BP
s__Suilimivivens_aceti	GO:0004455	0	-0.4	148	86	0.00200615	0.108719	ketol-acid reductoisomerase activity	MF
s__Bacteriophage_sp.	GO:0004455	-0.04	-0.48	120	69	0.00200565	0.108719	ketol-acid reductoisomerase activity	MF
s__Ruminococcus_callidus	GO:0042834	-0.28	0.14	146	86	0.00200594	0.108719	peptidoglycan binding	MF
s__Blautia_sp._MSJ_36	GO:0015128	0	0.4	148	86	0.0020165	0.109072	gluconate transmembrane transporter activity	MF
s__Blautia_sp._MSJ_36	GO:0035429	0	0.4	148	86	0.0020165	0.109072	gluconate transmembrane transport	BP
s__Alistipes_shahii	GO:0036374	-0.41	0.09	112	55	0.00201758	0.109072	glutathione hydrolase activity	MF
s__Vescimonas_fastidiosa	GO:0003700	-0.6	-0.26	144	86	0.00201951	0.109088	DNA binding transcription factor activity	MF
s__Prevotella_hominis	GO:0016791	0.16	0.56	112	72	0.00202229	0.10915	phosphatase activity	MF
s__Prevotella_hominis	GO:0020037	-0.34	0.13	112	72	0.00202871	0.109206	heme binding	MF
s__Prevotella_sp._Marseille_P4119	GO:0016798	0.29	0.65	111	68	0.00203329	0.109206	hydrolase activity, acting on glycosyl bonds	MF
s__Phocea_massiliensis	GO:0016407	-0.1	-0.49	147	86	0.00203329	0.109206	acetyltransferase activity	MF
s__Holdemanella_porci	GO:0009245	-0.21	-0.58	136	83	0.0020381	0.109206	lipid A biosynthetic process	BP
s__Oscillibacter_sp._MCC667	GO:0070588	0.51	0.76	148	85	0.00203801	0.109206	calcium ion transmembrane transport	BP
s__Blautia_faecis	GO:0004348	0.06	-0.35	149	86	0.00203491	0.109206	glucosylceramidase activity	MF
s__Blautia_faecis	GO:0006665	0.06	-0.35	149	86	0.00203491	0.109206	sphingolipid metabolic process	BP
s__Romboutsia_timonensis	GO:0030158	-0.04	-0.46	130	76	0.00203712	0.109206	protein xylosyltransferase activity	MF
s__Romboutsia_timonensis	GO:0030166	-0.04	-0.46	130	76	0.00203712	0.109206	proteoglycan biosynthetic process	BP
s__Mediterraneibacter_glycyrrhizinilyticus	GO:0048029	0.29	-0.13	149	86	0.0020399	0.109215	monosaccharide binding	MF
s__Roseburia_sp._CLA_AA_H204	GO:0015209	-0.01	-0.42	140	82	0.00204195	0.109237	cytosine transmembrane transporter activity	MF
s__Vescimonas_coprocola	GO:0008897	0.04	-0.37	148	86	0.00205045	0.109604	holo-[acyl-carrier-protein] synthase activity	MF
s__Anaerobutyricum_hallii	GO:0006542	0.05	0.44	149	86	0.0020548	0.109748	glutamine biosynthetic process	BP
s__Blautia_obeum	GO:0009401	0.37	0.67	149	86	0.00206344	0.109912	phosphoenolpyruvate-dependent sugar phosphotransferase system	BP
s__Oscillibacter_sp._ER4	GO:0016884	0	-0.4	145	86	0.00207767	0.109912	carbon-nitrogen ligase activity, with glutamine as amido-N-donor	MF
s__Prevotella_sp._P5_64	GO:0015833	-0.23	-0.66	78	56	0.00207382	0.109912	peptide transport	BP
s__Vescimonas_fastidiosa	GO:0006542	-0.08	-0.47	144	86	0.00206952	0.109912	glutamine biosynthetic process	BP
s__Ruminococcus_sp._210702_SL_1_03	GO:0071949	-0.06	-0.46	139	83	0.00207006	0.109912	FAD binding	MF
s__Alistipes_putredinis	GO:0006102	0.05	-0.41	124	63	0.0020701	0.109912	isocitrate metabolic process	BP
s__Simiaoa_sunii	GO:0004151	-0.19	-0.55	146	85	0.0020722	0.109912	dihydroorotase activity	MF
s__Bacteroides_xylanisolvens	GO:0016410	0.42	0.71	143	78	0.0020767	0.109912	N-acyltransferase activity	MF
s__Phocaeicola_vulgatus	GO:0034228	-0.09	-0.47	148	86	0.00207532	0.109912	ethanolamine transmembrane transporter activity	MF
s__Phocaeicola_vulgatus	GO:0034229	-0.09	-0.47	148	86	0.00207532	0.109912	ethanolamine transport	BP
s__Intestinimonas_sp._MSJ_38	GO:0046857	0.05	0.44	147	86	0.00207386	0.109912	oxidoreductase activity, acting on other nitrogenous compounds as donors, with NAD or NADP as acceptor	MF
s__Bifidobacterium_longum	GO:0006783	-0.01	0.41	136	83	0.00206559	0.109912	heme biosynthetic process	BP
s__Megasphaera_elsdenii	GO:0015144	-0.01	0.43	120	71	0.00208013	0.109955	carbohydrate transmembrane transporter activity	MF
s__Dorea_sp._AM58_8	GO:0004044	0.07	0.46	149	86	0.00208717	0.110239	amidophosphoribosyltransferase activity	MF
s__Suilimivivens_aceti	GO:0006352	0.2	0.55	148	86	0.00212938	0.110291	DNA-templated transcription, initiation	BP
s__Blautia_obeum	GO:0008982	0.35	0.66	149	86	0.00209676	0.110291	protein-N(PI)-phosphohistidine-sugar phosphotransferase activity	MF
s__Vescimonas_coprocola	GO:0006814	-0.36	0.04	148	86	0.00211838	0.110291	sodium ion transport	BP
s__Holdemanella_porci	GO:0006633	-0.02	0.39	138	84	0.00213022	0.110291	fatty acid biosynthetic process	BP
s__Dorea_sp._AM58_8	GO:0042586	0.11	0.49	149	86	0.00211908	0.110291	peptide deformylase activity	MF
s__Dorea_sp._AM13_35	GO:0004643	-0.02	0.41	127	74	0.0021353	0.110291	phosphoribosylaminoimidazolecarboxamide formyltransferase activity	MF
s__Phascolarctobacterium_sp._Marseille_Q4147	GO:0015424	-0.15	-0.56	118	71	0.00213616	0.110291	amino acid-transporting ATPase activity	MF
s__Prevotella_sp._Marseille_P4119	GO:0004450	0.07	0.51	111	68	0.00213307	0.110291	isocitrate dehydrogenase (NADP+) activity	MF
s__Senegalimassilia_anaerobia	GO:0044780	-0.11	-0.49	144	85	0.00213109	0.110291	bacterial-type flagellum assembly	BP
s__Phascolarctobacterium_succinatutens	GO:0004459	-0.1	-0.52	121	71	0.00209356	0.110291	L-lactate dehydrogenase activity	MF
s__Vescimonas_fastidiosa	GO:0004459	-0.28	-0.61	144	86	0.00213388	0.110291	L-lactate dehydrogenase activity	MF
s__Clostridium_sp._1001270J_160509_D11	GO:0004750	-0.03	-0.47	122	66	0.00209997	0.110291	ribulose-phosphate 3-epimerase activity	MF
s__Dorea_sp._AM13_35	GO:0009446	0.07	-0.37	127	74	0.00211263	0.110291	putrescine biosynthetic process	BP
s__Anthropogastromicrobium_aceti	GO:0030956	0.03	-0.37	148	86	0.00210351	0.110291	glutamyl-tRNA(Gln) amidotransferase complex	CC
s__Simiaoa_sunii	GO:0030956	-0.04	-0.44	146	85	0.00210574	0.110291	glutamyl-tRNA(Gln) amidotransferase complex	CC
s__Anthropogastromicrobium_aceti	GO:0050567	0.03	-0.37	148	86	0.00210351	0.110291	glutaminyl-tRNA synthase (glutamine-hydrolyzing) activity	MF
s__Simiaoa_sunii	GO:0050567	-0.04	-0.44	146	85	0.00210574	0.110291	glutaminyl-tRNA synthase (glutamine-hydrolyzing) activity	MF
s__Phascolarctobacterium_succinatutens	GO:0015267	0	-0.44	121	71	0.00209774	0.110291	channel activity	MF
s__Mitsuokella_jalaludinii	GO:0003979	0.02	0.44	130	77	0.00210237	0.110291	UDP-glucose 6-dehydrogenase activity	MF
s__Oscillibacter_sp._ER4	GO:0047151	0.48	0.09	145	86	0.00211156	0.110291	methylenetetrahydrofolate-tRNA-(uracil-5-)-methyltransferase (FADH2-oxidizing) activity	MF
s__Ruminococcus_flavefaciens	GO:0004751	-0.04	-0.44	147	86	0.00212629	0.110291	ribose-5-phosphate isomerase activity	MF
s__Ruminococcus_flavefaciens	GO:0009052	-0.04	-0.44	147	86	0.00212629	0.110291	pentose-phosphate shunt, non-oxidative branch	BP
s__Vescimonas_fastidiosa	GO:0004197	0.07	0.46	144	86	0.00212665	0.110291	cysteine-type endopeptidase activity	MF
s__Senegalimassilia_anaerobia	GO:0006528	0.45	0.06	144	85	0.00212247	0.110291	asparagine metabolic process	BP
s__Oscillibacter_sp._MCC667	GO:0033739	0.02	0.42	148	85	0.00212323	0.110291	preQ1 synthase activity	MF
s__Blautia_faecis	GO:0042410	0.01	-0.41	134	80	0.00209137	0.110291	6-carboxyhexanoate-CoA ligase activity	MF
s__Blautia_sp._OF03_15BH	GO:0050182	-0.01	0.39	147	86	0.00213396	0.110291	phosphate butyryltransferase activity	MF
s__Parabacteroides_distasonis	GO:0006303	-0.01	0.47	109	55	0.00213386	0.110291	double-strand break repair via nonhomologous end joining	BP
s__Blautia_obeum	GO:0036370	-0.06	0.35	146	85	0.00212403	0.110291	D-alanyl carrier activity	MF
s__Prevotella_pectinovora	GO_none	0.15	0.56	113	70	0.00214068	0.11033	none	none
s__Vescimonas_fastidiosa	GO:0140359	-0.4	-0.69	144	86	0.00217611	0.11033	none	none
s__Megasphaera_elsdenii	GO:0016810	-0.02	-0.45	121	74	0.00216091	0.11033	hydrolase activity, acting on carbon-nitrogen (but not peptide) bonds	MF
s__Intestinimonas_butyriciproducens	GO:0016774	0.55	0.2	149	86	0.00217843	0.11033	phosphotransferase activity, carboxyl group as acceptor	MF
s__Phascolarctobacterium_succinatutens	GO:0009166	0.27	0.64	121	71	0.00216471	0.11033	nucleotide catabolic process	BP
s__Oscillibacter_sp._ER4	GO:0031419	0.21	0.56	145	86	0.00217386	0.11033	cobalamin binding	MF
s__Blautia_obeum	GO:0009306	-0.37	-0.67	149	86	0.00217495	0.11033	protein secretion	BP
s__Phascolarctobacterium_succinatutens	GO:0002949	-0.05	-0.48	121	71	0.00217904	0.11033	tRNA threonylcarbamoyladenosine modification	BP
s__Escherichia_coli	GO:0050380	0.03	-0.38	148	84	0.00216636	0.11033	undecaprenyl-diphosphatase activity	MF
s__Dorea_sp._AM58_8	GO:0015424	0.18	0.54	149	86	0.00214957	0.11033	amino acid-transporting ATPase activity	MF
s__Porcipelethomonas_ammoniilytica	GO:0004150	0	-0.41	134	81	0.00215438	0.11033	dihydroneopterin aldolase activity	MF
s__Dorea_sp._AM13_35	GO:0009288	-0.08	-0.5	127	74	0.00217413	0.11033	bacterial-type flagellum	CC
s__Bacteroides_caccae	GO:0004819	0.11	0.5	143	80	0.00217631	0.11033	glutamine-tRNA ligase activity	MF
s__Intestinimonas_sp._MSJ_38	GO:0004819	0.15	0.52	147	86	0.00216239	0.11033	glutamine-tRNA ligase activity	MF
s__Bacteroides_caccae	GO:0006425	0.11	0.5	143	80	0.00217631	0.11033	glutaminyl-tRNA aminoacylation	BP
s__Intestinimonas_sp._MSJ_38	GO:0006425	0.15	0.52	147	86	0.00216239	0.11033	glutaminyl-tRNA aminoacylation	BP
s__Eggerthella_lenta	GO:0004332	0	0.4	149	86	0.00214088	0.11033	fructose-bisphosphate aldolase activity	MF
s__Blautia_obeum	GO:0015109	-0.06	-0.45	149	86	0.00216075	0.11033	chromate transmembrane transporter activity	MF
s__Blautia_obeum	GO:0015703	-0.06	-0.45	149	86	0.00216075	0.11033	chromate transport	BP
s__Oscillibacter_sp._MCC667	GO:0008761	0.43	0.71	148	85	0.00218442	0.11033	UDP-N-acetylglucosamine 2-epimerase activity	MF
s__Dorea_ammoniilytica	GO:0004791	0.42	0.02	148	84	0.00215889	0.11033	thioredoxin-disulfide reductase activity	MF
s__Catenibacterium_mitsuokai	GO:0047761	0.3	-0.13	137	83	0.00216644	0.11033	butyrate kinase activity	MF
s__Oliverpabstia_intestinalis	GO:0048038	-0.09	-0.48	148	85	0.00218104	0.11033	quinone binding	MF
s__Oscillibacter_sp._ER4	GO:0016755	0.02	-0.38	145	86	0.00218394	0.11033	transferase activity, transferring amino-acyl groups	MF
s__Oscillibacter_sp._ER4	GO:0044038	0.02	-0.38	145	86	0.00215119	0.11033	cell wall macromolecule biosynthetic process	BP
s__Dorea_sp._AM58_8	GO:0008097	0.36	-0.05	149	86	0.00218857	0.11033	5S rRNA binding	MF
s__Senegalimassilia_faecalis	GO:0052689	0.01	-0.4	137	84	0.00217992	0.11033	carboxylic ester hydrolase activity	MF
s__Mogibacterium_kristiansenii	GO:0016705	0.29	-0.14	138	82	0.00218508	0.11033	oxidoreductase activity, acting on paired donors, with incorporation or reduction of molecular oxygen	MF
s__Bacteroides_ovatus	GO:0005216	0.37	-0.05	145	79	0.00217041	0.11033	ion channel activity	MF
s__Dorea_sp._AF36_15AT	GO:0009276	-0.13	-0.53	138	71	0.00218734	0.11033	Gram-negative-bacterium-type cell wall	CC
s__Phascolarctobacterium_succinatutens	GO:0019898	0.06	0.55	85	55	0.00218994	0.11033	extrinsic component of membrane	CC
s__Faecalibacillus_sp._MSK20_93	GO:0008994	-0.39	0.25	74	34	0.00215792	0.11033	rhamnulose-1-phosphate aldolase activity	MF
s__Vescimonas_fastidiosa	GO:0006508	-0.03	0.38	144	86	0.00221649	0.110408	proteolysis	BP
s__Alistipes_onderdonkii	GO:0004803	-0.41	0.03	127	71	0.00223211	0.110408	transposase activity	MF
s__Phascolarctobacterium_sp._Marseille_Q4147	GO:0006284	-0.18	-0.57	118	71	0.00223371	0.110408	base-excision repair	BP
s__Prevotella_sp._Marseille_P4119	GO:0004386	0.1	0.53	111	68	0.00222177	0.110408	helicase activity	MF
s__Phascolarctobacterium_succinatutens	GO:0008887	0.01	-0.43	121	71	0.00221169	0.110408	glycerate kinase activity	MF
s__Schaalia_odontolytica	GO:0008973	0.39	-0.02	137	81	0.00220991	0.110408	phosphopentomutase activity	MF
s__Vescimonas_coprocola	GO:0004417	-0.2	-0.55	148	86	0.00222538	0.110408	hydroxyethylthiazole kinase activity	MF
s__Roseburia_inulinivorans	GO:0042132	0.2	0.56	148	86	0.00222278	0.110408	fructose 1,6-bisphosphate 1-phosphatase activity	MF
s__Romboutsia_timonensis	GO:0016855	0.02	-0.41	130	76	0.00220342	0.110408	racemase and epimerase activity, acting on amino acids and derivatives	MF
s__Ruminococcus_sp._BSD2780120874_150323_B10	GO:0071805	-0.09	-0.5	131	76	0.00220711	0.110408	potassium ion transmembrane transport	BP
s__Vescimonas_coprocola	GO:0008176	-0.12	-0.49	148	86	0.00219874	0.110408	tRNA (guanine-N7-)-methyltransferase activity	MF
s__Phocaeicola_vulgatus	GO:0004109	-0.31	0.1	148	86	0.00223253	0.110408	coproporphyrinogen oxidase activity	MF
s__Prevotella_copri	GO:0008830	0.05	0.45	139	83	0.00221248	0.110408	dTDP-4-dehydrorhamnose 3,5-epimerase activity	MF
s__Oscillibacter_sp._ER4	GO:0006470	0	-0.4	145	86	0.0022201	0.110408	protein dephosphorylation	BP
s__Mediterraneibacter_glycyrrhizinilyticus	GO:0004655	0.34	-0.06	149	86	0.00223791	0.110408	porphobilinogen synthase activity	MF
s__Oscillibacter_sp._ER4	GO:0005507	0.03	-0.37	145	86	0.00221367	0.110408	copper ion binding	MF
s__Dorea_ammoniilytica	GO:0004644	0.1	0.48	148	84	0.00221136	0.110408	phosphoribosylglycinamide formyltransferase activity	MF
s__Vescimonas_fastidiosa	GO:0004088	-0.06	-0.45	144	86	0.00223013	0.110408	carbamoyl-phosphate synthase (glutamine-hydrolyzing) activity	MF
s__Dysosmobacter_sp._BX15	GO:0004819	0.14	0.51	146	85	0.00221599	0.110408	glutamine-tRNA ligase activity	MF
s__Dysosmobacter_sp._BX15	GO:0006425	0.14	0.51	146	85	0.00221599	0.110408	glutaminyl-tRNA aminoacylation	BP
s__Phascolarctobacterium_sp._Marseille_Q4147	GO:0015977	-0.03	-0.47	116	71	0.00223213	0.110408	carbon fixation	BP
s__Ruminococcus_gnavus	GO:0008061	0.55	0.19	149	86	0.002233	0.110408	chitin binding	MF
s__Oscillibacter_sp._ER4	GO:0016209	0.14	0.51	145	86	0.00223639	0.110408	antioxidant activity	MF
s__Bacteroides_thetaiotaomicron	GO:0008253	-0.17	-0.54	147	81	0.00220663	0.110408	5'-nucleotidase activity	MF
s__Prevotella_hominis	GO:0044205	0.07	-0.38	112	72	0.00223674	0.110408	'de novo' UMP biosynthetic process	BP
s__Catenibacterium_mitsuokai	GO:0050897	0.36	-0.06	131	83	0.00220636	0.110408	cobalt ion binding	MF
s__Mediterraneibacter_butyricigenes	GO:0009316	0.01	-0.4	147	83	0.00223112	0.110408	3-isopropylmalate dehydratase complex	CC
s__Bacteroides_thetaiotaomicron	GO:0019136	0.11	0.51	135	74	0.00220614	0.110408	deoxynucleoside kinase activity	MF
s__Blautia_obeum	GO:0015977	-0.03	0.38	147	85	0.00224169	0.110432	carbon fixation	BP
s__Phocea_massiliensis	GO:0034775	0.29	-0.13	146	85	0.00224082	0.110432	glutathione transmembrane transport	BP
s__Phocea_massiliensis	GO:0016920	0.05	-0.35	147	86	0.00224336	0.110432	pyroglutamyl-peptidase activity	MF
s__Dorea_ammoniilytica	GO:0016743	0.25	0.59	148	84	0.00225293	0.110512	carboxyl- or carbamoyltransferase activity	MF
s__Romboutsia_timonensis	GO:0016829	0.04	-0.39	130	76	0.0022572	0.110512	lyase activity	MF
s__Vescimonas_coprocola	GO:0016829	-0.02	0.38	148	86	0.00225422	0.110512	lyase activity	MF
s__Dysosmobacter_sp._BX15	GO:0016987	0.13	0.51	146	85	0.00225338	0.110512	bacterial sigma factor activity	MF
s__Prevotella_sp._P5_64	GO:0006354	0.37	0.74	78	56	0.00225963	0.110512	DNA-templated transcription, elongation	BP
s__Oscillibacter_sp._MCC667	GO:0046873	-0.3	-0.63	148	85	0.00225992	0.110512	metal ion transmembrane transporter activity	MF
s__Collinsella_sp._TF05_9AC	GO:0005337	-0.07	-0.47	132	79	0.00225141	0.110512	nucleoside transmembrane transporter activity	MF
s__Blautia_faecicola	GO:0004601	-0.39	0.1	110	57	0.00225842	0.110512	peroxidase activity	MF
s__Ruminococcus_sp._210702_SL_1_03	GO:0050182	0.04	0.44	138	83	0.00225363	0.110512	phosphate butyryltransferase activity	MF
s__Vescimonas_fastidiosa	GO:0004751	-0.01	-0.41	144	86	0.00226486	0.110591	ribose-5-phosphate isomerase activity	MF
s__Vescimonas_fastidiosa	GO:0009052	-0.01	-0.41	144	86	0.00226486	0.110591	pentose-phosphate shunt, non-oxidative branch	BP
s__Coprococcus_catus	GO:0006814	0.37	-0.03	149	86	0.00231045	0.110692	sodium ion transport	BP
s__Anthropogastromicrobium_aceti	GO:0009113	-0.07	-0.46	148	86	0.00228275	0.110692	purine nucleobase biosynthetic process	BP
s__Roseburia_sp._CLA_AA_H209	GO:0004471	0.04	0.43	148	85	0.00231558	0.110692	malate dehydrogenase (decarboxylating) (NAD+) activity	MF
s__Gemmiger_formicilis	GO:0008716	-0.03	-0.42	149	86	0.0023251	0.110692	D-alanine-D-alanine ligase activity	MF
s__Prevotella_stercorea	GO:0019867	0.29	0.63	130	77	0.00231111	0.110692	outer membrane	CC
s__Megasphaera_elsdenii	GO:0006109	-0.39	0.05	121	74	0.00232453	0.110692	regulation of carbohydrate metabolic process	BP
s__Collinsella_aerofaciens	GO:0006542	0.16	0.52	149	86	0.00228019	0.110692	glutamine biosynthetic process	BP
s__Mogibacterium_kristiansenii	GO:0004725	-0.31	0.11	145	84	0.0022816	0.110692	protein tyrosine phosphatase activity	MF
s__Paratractidigestivibacter_faecalis	GO:0008883	-0.34	0.1	129	78	0.00231225	0.110692	glutamyl-tRNA reductase activity	MF
s__Prevotella_sp._P5_64	GO:0004152	-0.37	0.16	78	56	0.00232285	0.110692	dihydroorotate dehydrogenase activity	MF
s__Dorea_ammoniilytica	GO:0140673	-0.13	-0.51	148	84	0.00227886	0.110692	none	none
s__Prevotella_stercorea	GO:0004644	-0.13	-0.52	130	77	0.00230902	0.110692	phosphoribosylglycinamide formyltransferase activity	MF
s__Phascolarctobacterium_succinatutens	GO:0004819	0.05	0.48	121	71	0.00227777	0.110692	glutamine-tRNA ligase activity	MF
s__Phascolarctobacterium_succinatutens	GO:0006425	0.05	0.48	121	71	0.00227777	0.110692	glutaminyl-tRNA aminoacylation	BP
s__Phascolarctobacterium_sp._Marseille_Q4147	GO:0008610	0.32	0.67	118	71	0.00230736	0.110692	lipid biosynthetic process	BP
s__Mediterraneibacter_glycyrrhizinilyticus	GO:0006885	0	0.4	149	85	0.00228917	0.110692	regulation of pH	BP
s__Mediterraneibacter_butyricigenes	GO:0004185	0.03	-0.38	149	85	0.00227356	0.110692	serine-type carboxypeptidase activity	MF
s__Gallintestinimicrobium_propionicum	GO:0009039	0.3	-0.11	148	86	0.00230892	0.110692	urease activity	MF
s__Oscillibacter_sp._ER4	GO:0006772	-0.04	-0.44	145	86	0.00230469	0.110692	thiamine metabolic process	BP
s__Prevotella_sp._P5_64	GO:0005980	0.02	0.51	78	56	0.00227944	0.110692	glycogen catabolic process	BP
s__Catenibacterium_mitsuokai	GO:0009088	0.32	-0.1	137	83	0.00228489	0.110692	threonine biosynthetic process	BP
s__Blautia_obeum	GO:0016153	-0.26	-0.6	146	81	0.00228202	0.110692	urocanate hydratase activity	MF
s__Prevotella_stercorea	GO:0004348	0.15	0.54	130	77	0.00232014	0.110692	glucosylceramidase activity	MF
s__Prevotella_stercorea	GO:0006665	0.15	0.54	130	77	0.00232014	0.110692	sphingolipid metabolic process	BP
s__Dorea_sp._AF36_15AT	GO:0009029	-0.25	-0.6	144	78	0.00231179	0.110692	tetraacyldisaccharide 4'-kinase activity	MF
s__Simiaoa_sunii	GO:0018142	-0.13	-0.5	146	85	0.00229153	0.110692	protein-DNA covalent cross-linking	BP
s__Bacteroides_xylanisolvens	GO:0004197	0.19	0.56	144	79	0.00232492	0.110692	cysteine-type endopeptidase activity	MF
s__Blautia_faecicola	GO:0000987	-0.01	-0.4	149	86	0.00231131	0.110692	proximal promoter sequence-specific DNA binding	MF
s__Phascolarctobacterium_succinatutens	GO:0008890	0.02	0.45	121	71	0.00230302	0.110692	glycine C-acetyltransferase activity	MF
s__Bacteroides_fragilis	GO:0008241	-0.15	-0.54	119	80	0.00232337	0.110692	peptidyl-dipeptidase activity	MF
s__Solobacterium_moorei	GO:0047304	-0.33	0.13	113	71	0.00229841	0.110692	2-aminoethylphosphonate-pyruvate transaminase activity	MF
s__Dorea_sp._AF24_7LB	GO:0071522	0.14	0.52	143	82	0.00232027	0.110692	ureidoglycine aminohydrolase activity	MF
s__Suilimivivens_aceti	GO:0004175	0.06	0.47	136	76	0.0022895	0.110692	endopeptidase activity	MF
s__Dorea_sp._AF36_15AT	GO:0005354	-0.09	-0.55	108	54	0.00232317	0.110692	galactose transmembrane transporter activity	MF
s__Dorea_sp._AF36_15AT	GO:0015757	-0.09	-0.55	108	54	0.00232317	0.110692	galactose transmembrane transport	BP
s__Bacteroides_xylanisolvens	GO_none	0.1	0.49	144	79	0.00236935	0.11078	none	none
s__Desulfovibrio_piger	GO:0003824	-0.31	0.14	123	73	0.00234468	0.11078	catalytic activity	MF
s__Prevotella_sp._P5_64	GO:0042910	0.02	-0.49	78	56	0.00233856	0.11078	xenobiotic transmembrane transporter activity	MF
s__Phascolarctobacterium_succinatutens	GO:0030983	0.17	0.56	121	71	0.00237427	0.11078	mismatched DNA binding	MF
s__Dorea_sp._OM07_5	GO:0000150	0.03	-0.38	137	80	0.00237774	0.11078	recombinase activity	MF
s__Dorea_sp._AF36_15AT	GO:0003989	0.18	0.54	148	84	0.00236579	0.11078	acetyl-CoA carboxylase activity	MF
s__Dorea_sp._AF36_15AT	GO:0009317	0.18	0.54	148	84	0.00236579	0.11078	acetyl-CoA carboxylase complex	CC
s__Cyclospora_cayetanensis	GO:0004045	0	-0.4	149	86	0.00233293	0.11078	aminoacyl-tRNA hydrolase activity	MF
s__Schaalia_odontolytica	GO:0043094	0.39	-0.02	137	81	0.00236302	0.11078	cellular metabolic compound salvage	BP
s__Dorea_ammoniilytica	GO:0004401	0.03	0.43	148	84	0.00234741	0.11078	histidinol-phosphatase activity	MF
s__Ruminococcus_sp._210702_SL_1_03	GO:0009288	-0.04	0.38	139	83	0.00236979	0.11078	bacterial-type flagellum	CC
s__Mogibacterium_kristiansenii	GO:0016852	-0.46	-0.07	145	84	0.00236239	0.11078	sirohydrochlorin cobaltochelatase activity	MF
s__Mogibacterium_kristiansenii	GO:0019251	-0.46	-0.07	145	84	0.00236239	0.11078	anaerobic cobalamin biosynthetic process	BP
s__Dorea_sp._AM58_8	GO:0008478	-0.29	0.12	149	86	0.00237626	0.11078	pyridoxal kinase activity	MF
s__Dorea_sp._AM58_8	GO:0009443	-0.29	0.12	149	86	0.00237626	0.11078	pyridoxal 5'-phosphate salvage	BP
s__Clostridium_sp._1001271B_151109_B4	GO:0016651	0.3	-0.17	119	64	0.00233364	0.11078	oxidoreductase activity, acting on NAD(P)H	MF
s__Senegalimassilia_anaerobia	GO:0008899	0.03	0.43	144	85	0.00237054	0.11078	homoserine O-succinyltransferase activity	MF
s__Senegalimassilia_anaerobia	GO:0019281	0.03	0.43	144	85	0.00237054	0.11078	L-methionine biosynthetic process from homoserine via O-succinyl-L-homoserine and cystathionine	BP
s__Bacteroides_xylanisolvens	GO:0140911	-0.3	-0.63	144	79	0.00237131	0.11078	none	none
s__Prevotella_sp._885	GO:0004308	-0.05	0.4	106	73	0.0023785	0.11078	exo-alpha-sialidase activity	MF
s__Vescimonas_coprocola	GO:0008446	0.09	0.47	148	86	0.00233952	0.11078	GDP-mannose 4,6-dehydratase activity	MF
s__Vescimonas_fastidiosa	GO:0008446	0.06	0.44	144	86	0.00237183	0.11078	GDP-mannose 4,6-dehydratase activity	MF
s__Vescimonas_coprocola	GO:0019673	0.09	0.47	148	86	0.00233952	0.11078	GDP-mannose metabolic process	BP
s__Vescimonas_fastidiosa	GO:0019673	0.06	0.44	144	86	0.00237183	0.11078	GDP-mannose metabolic process	BP
s__Dorea_sp._AF36_15AT	GO:0006857	-0.16	-0.55	142	74	0.00237441	0.11078	oligopeptide transport	BP
s__Prevotella_sp._P5_64	GO:0015150	0.11	0.6	75	48	0.00237748	0.11078	fucose transmembrane transporter activity	MF
s__Prevotella_sp._P5_64	GO:0015535	0.11	0.6	75	48	0.00237748	0.11078	fucose:proton symporter activity	MF
s__Prevotella_sp._P5_64	GO:0015756	0.11	0.6	75	48	0.00237748	0.11078	fucose transmembrane transport	BP
s__Faecalibacterium_sp._AF27_11BH	GO:0000256	-0.44	-0.04	142	84	0.00236556	0.11078	allantoin catabolic process	BP
s__Bacteroides_fragilis	GO:0008936	-0.19	-0.55	144	83	0.00233038	0.11078	nicotinamidase activity	MF
s__Bacteroides_fragilis	GO:0019365	-0.19	-0.55	144	83	0.00233038	0.11078	pyridine nucleotide salvage	BP
s__Bacteroides_xylanisolvens	GO:0008780	0.53	0.78	141	76	0.00238514	0.110857	acyl-[acyl-carrier-protein]-UDP-N-acetylglucosamine O-acyltransferase activity	MF
s__Phascolarctobacterium_sp._Marseille_Q4147	GO:0008890	0.1	0.52	118	70	0.00238503	0.110857	glycine C-acetyltransferase activity	MF
s__Bacteroides_xylanisolvens	GO:0004042	-0.02	0.44	116	64	0.0023836	0.110857	acetyl-CoA:L-glutamate N-acetyltransferase activity	MF
s__Oscillibacter_sp._ER4	GO:0003684	-0.13	-0.5	145	86	0.00239209	0.110955	damaged DNA binding	MF
s__Simiaoa_sunii	GO:0009379	0.13	0.5	146	85	0.00238924	0.110955	Holliday junction helicase complex	CC
s__Blautia_wexlerae	GO:0051191	-0.16	-0.52	149	86	0.00239226	0.110955	prosthetic group biosynthetic process	BP
s__Dorea_sp._AF36_15AT	GO:0004639	0.16	0.52	148	84	0.00239543	0.111025	phosphoribosylaminoimidazolesuccinocarboxamide synthase activity	MF
s__Bacteroides_xylanisolvens	GO:0009245	0.49	0.75	143	79	0.00240506	0.111085	lipid A biosynthetic process	BP
s__Prevotella_sp._885	GO:0008616	0.29	0.65	107	73	0.00240182	0.111085	queuosine biosynthetic process	BP
s__Prevotella_sp._P5_64	GO:0009029	0.35	0.72	78	56	0.00240465	0.111085	tetraacyldisaccharide 4'-kinase activity	MF
s__Dorea_ammoniilytica	GO:0019605	-0.36	0.05	148	84	0.00240271	0.111085	butyrate metabolic process	BP
s__Ruminococcus_flavefaciens	GO:0008195	0.02	-0.47	102	55	0.00240131	0.111085	phosphatidate phosphatase activity	MF
s__Alistipes_shahii	GO:0046685	-0.01	0.56	85	35	0.00241588	0.111507	response to arsenic-containing substance	BP
s__Oscillibacter_sp._MSJ_31	GO:0016774	0.65	0.34	147	85	0.00242142	0.111539	phosphotransferase activity, carboxyl group as acceptor	MF
s__Bacteroides_thetaiotaomicron	GO:0070006	-0.27	0.15	147	81	0.00242494	0.111539	metalloaminopeptidase activity	MF
s__Vescimonas_fastidiosa	GO:0022872	-0.28	-0.61	144	86	0.00242123	0.111539	protein-N(PI)-phosphohistidine-mannitol phosphotransferase system transmembrane transporter activity	MF
s__Blautia_obeum	GO:0015649	0.09	0.47	149	86	0.00242427	0.111539	2-keto-3-deoxygluconate:proton symporter activity	MF
s__Blautia_obeum	GO:0046411	0.09	0.47	149	86	0.00242427	0.111539	2-keto-3-deoxygluconate transmembrane transport	BP
s__Phascolarctobacterium_sp._Marseille_Q4147	GO:0006470	0.01	-0.43	118	71	0.00242961	0.111559	protein dephosphorylation	BP
s__Vescimonas_fastidiosa	GO:0004650	0.09	0.47	144	86	0.00243281	0.111559	polygalacturonase activity	MF
s__Senegalimassilia_anaerobia	GO:0009425	-0.08	-0.47	144	83	0.00243122	0.111559	bacterial-type flagellum basal body	CC
s__Prevotella_stercorea	GO:0033856	0.01	0.46	121	63	0.00243246	0.111559	pyridoxine 5'-phosphate synthase activity	MF
s__Bacteroides_xylanisolvens	GO:0008816	0.11	0.56	105	55	0.00243376	0.111559	citryl-CoA lyase activity	MF
s__Senegalimassilia_faecalis	GO:0004370	0.1	0.48	137	85	0.00243952	0.111746	glycerol kinase activity	MF
s__Phascolarctobacterium_succinatutens	GO:0006298	0.19	0.58	121	71	0.0024572	0.111866	mismatch repair	BP
s__Eggerthella_lenta	GO:0046417	0.27	-0.14	149	86	0.00245362	0.111866	chorismate metabolic process	BP
s__Oribacterium_sp._oral_taxon_102	GO:0006465	-0.05	0.36	143	84	0.00245466	0.111866	signal peptide processing	BP
s__Blautia_obeum	GO:0046873	0.2	0.55	149	86	0.00244696	0.111866	metal ion transmembrane transporter activity	MF
s__Eggerthella_lenta	GO:0004016	-0.13	-0.5	149	86	0.00245725	0.111866	adenylate cyclase activity	MF
s__Eggerthella_lenta	GO:0006171	-0.13	-0.5	149	86	0.00245725	0.111866	cAMP biosynthetic process	BP
s__Blautia_schinkii	GO:0016628	-0.16	-0.52	149	86	0.00245228	0.111866	oxidoreductase activity, acting on the CH-CH group of donors, NAD or NADP as acceptor	MF
s__Negativibacillus_massiliensis	GO:0003959	0.06	-0.38	122	73	0.00245215	0.111866	NADPH dehydrogenase activity	MF
s__Alistipes_putredinis	GO:0043755	0.41	-0.05	124	63	0.00245666	0.111866	alpha-ribazole phosphatase activity	MF
s__Agathobaculum_sp._M2	GO:0009089	0.05	-0.36	141	83	0.00246167	0.111924	lysine biosynthetic process via diaminopimelate	BP
s__Waltera_sp._CLA_AA_H273	GO:0071586	0.1	0.48	144	84	0.00246352	0.111924	CAAX-box protein processing	BP
s__Phascolarctobacterium_succinatutens	GO:0009245	0.32	0.66	121	71	0.00246357	0.111924	lipid A biosynthetic process	BP
s__Dorea_sp._AF36_15AT	GO:0006780	-0.23	-0.58	147	84	0.00246731	0.112018	uroporphyrinogen III biosynthetic process	BP
s__Senegalimassilia_faecalis	GO:0016301	-0.01	0.4	137	85	0.00247113	0.112039	kinase activity	MF
s__Butyrivibrio_crossotus	GO:0019634	0	-0.4	140	82	0.00247035	0.112039	organic phosphonate metabolic process	BP
s__Yeguia_hominis	GO:0031647	-0.12	-0.5	136	83	0.00247805	0.112276	regulation of protein stability	BP
s__Simiaoa_sunii	GO:0004637	-0.04	-0.43	146	85	0.00248279	0.112338	phosphoribosylamine-glycine ligase activity	MF
s__Blautia_obeum	GO:0036094	0.25	0.59	149	86	0.00248149	0.112338	small molecule binding	MF
s__Vescimonas_fastidiosa	GO:0008236	0.02	0.41	144	86	0.00249368	0.112601	serine-type peptidase activity	MF
s__Eggerthella_lenta	GO:0002098	-0.12	-0.49	149	86	0.00249202	0.112601	tRNA wobble uridine modification	BP
s__Mediterraneibacter_butyricigenes	GO:0140673	0.01	-0.39	149	85	0.00249209	0.112601	none	none
s__Oscillibacter_sp._MCC667	GO:0006508	0.1	0.48	148	85	0.00252505	0.112683	proteolysis	BP
s__Alistipes_onderdonkii	GO:0006313	-0.42	0.02	127	71	0.00252611	0.112683	transposition, DNA-mediated	BP
s__Blautia_obeum	GO:1901135	-0.01	0.38	149	86	0.00255164	0.112683	carbohydrate derivative metabolic process	BP
s__Oscillibacter_sp._MCC667	GO:0050661	-0.25	-0.59	148	85	0.00255191	0.112683	NADP binding	MF
s__Roseburia_faecis	GO:0044237	-0.02	-0.41	149	86	0.00250962	0.112683	cellular metabolic process	BP
s__Catenibacterium_mitsuokai	GO:0008360	0.45	0.05	137	83	0.00251357	0.112683	regulation of cell shape	BP
s__Dorea_sp._AM58_8	GO:0006402	-0.35	0.05	149	86	0.0024997	0.112683	mRNA catabolic process	BP
s__Holdemanella_biformis	GO:0004072	0.32	-0.08	148	84	0.00251244	0.112683	aspartate kinase activity	MF
s__Vescimonas_coprocola	GO:0030001	-0.09	-0.47	148	86	0.00250894	0.112683	metal ion transport	BP
s__Mitsuokella_jalaludinii	GO:0006004	-0.35	0.08	130	77	0.00255235	0.112683	fucose metabolic process	BP
s__Prevotella_sp._885	GO:0004044	-0.24	-0.61	107	73	0.00252766	0.112683	amidophosphoribosyltransferase activity	MF
s__Dorea_ammoniilytica	GO:0008861	0.05	0.44	148	84	0.00255143	0.112683	formate C-acetyltransferase activity	MF
s__Suilimivivens_aceti	GO:0030163	0.05	0.44	148	86	0.0025073	0.112683	protein catabolic process	BP
s__Faecalibacillus_sp._MSK20_93	GO:0008448	-0.04	0.45	110	54	0.00252077	0.112683	N-acetylglucosamine-6-phosphate deacetylase activity	MF
s__Blautia_obeum	GO:0042132	0.53	0.17	149	86	0.00254917	0.112683	fructose 1,6-bisphosphate 1-phosphatase activity	MF
s__Prevotella_sp._P5_64	GO:0004520	-0.02	0.48	78	56	0.00250183	0.112683	endodeoxyribonuclease activity	MF
s__Phocea_massiliensis	GO:0005351	-0.09	-0.47	147	86	0.00253544	0.112683	carbohydrate:proton symporter activity	MF
s__Vescimonas_coprocola	GO:0046537	0.42	0.7	148	86	0.00252703	0.112683	2,3-bisphosphoglycerate-independent phosphoglycerate mutase activity	MF
s__Phascolarctobacterium_sp._Marseille_Q4147	GO:0004349	0	-0.44	118	71	0.00254154	0.112683	glutamate 5-kinase activity	MF
s__Blautia_faecis	GO:0045493	0.33	-0.07	149	86	0.00252299	0.112683	xylan catabolic process	BP
s__Barnesiella_intestinihominis	GO:0004399	0	-0.45	109	68	0.00255303	0.112683	histidinol dehydrogenase activity	MF
s__Vescimonas_fastidiosa	GO:0030956	0.02	-0.38	144	86	0.00253531	0.112683	glutamyl-tRNA(Gln) amidotransferase complex	CC
s__Vescimonas_fastidiosa	GO:0050567	0.02	-0.38	144	86	0.00253531	0.112683	glutaminyl-tRNA synthase (glutamine-hydrolyzing) activity	MF
s__Blautia_obeum	GO:0006051	0.26	0.59	149	86	0.00253238	0.112683	N-acetylmannosamine metabolic process	BP
s__Blautia_obeum	GO:0047465	0.26	0.59	149	86	0.00253238	0.112683	N-acylglucosamine-6-phosphate 2-epimerase activity	MF
s__Oscillibacter_sp._ER4	GO:0006091	-0.51	-0.15	145	86	0.00254975	0.112683	generation of precursor metabolites and energy	BP
s__Waltera_intestinalis	GO:0008810	0.38	0.68	140	77	0.00254948	0.112683	cellulase activity	MF
s__Senegalimassilia_faecalis	GO:0008780	0.06	-0.36	134	81	0.0024992	0.112683	acyl-[acyl-carrier-protein]-UDP-N-acetylglucosamine O-acyltransferase activity	MF
s__Catenibacterium_mitsuokai	GO:0006974	-0.04	0.37	137	83	0.00251042	0.112683	cellular response to DNA damage stimulus	BP
s__Prevotella_sp._P5_64	GO:0047348	-0.02	-0.51	78	56	0.00251286	0.112683	glycerol-3-phosphate cytidylyltransferase activity	MF
s__Senegalimassilia_faecalis	GO:0015150	-0.05	-0.48	120	70	0.00254134	0.112683	fucose transmembrane transporter activity	MF
s__Senegalimassilia_faecalis	GO:0015535	-0.05	-0.48	120	70	0.00254134	0.112683	fucose:proton symporter activity	MF
s__Senegalimassilia_faecalis	GO:0015756	-0.05	-0.48	120	70	0.00254134	0.112683	fucose transmembrane transport	BP
s__Ruminococcus_torques	GO:0008994	-0.37	0.13	102	55	0.0025481	0.112683	rhamnulose-1-phosphate aldolase activity	MF
s__Paratractidigestivibacter_faecalis	GO:0004053	0.38	-0.04	128	76	0.00255965	0.112901	arginase activity	MF
s__Blautia_faecis	GO:0044205	-0.41	-0.02	149	86	0.00256392	0.113014	'de novo' UMP biosynthetic process	BP
s__Senegalimassilia_faecalis	GO:0031992	0.03	-0.4	133	73	0.00257144	0.113271	energy transducer activity	MF
s__Intestinimonas_sp._MSJ_38	GO:0006465	0.01	0.41	147	86	0.0025784	0.113343	signal peptide processing	BP
s__Blautia_obeum	GO:0004459	0.07	0.45	149	86	0.00258158	0.113343	L-lactate dehydrogenase activity	MF
s__Catenibacterium_mitsuokai	GO:0031179	-0.34	0.08	137	83	0.00258024	0.113343	peptide modification	BP
s__Prevotella_hominis	GO:0005576	0.17	0.57	112	72	0.00257873	0.113343	extracellular region	CC
s__Roseburia_inulinivorans	GO:0016990	-0.11	-0.48	148	86	0.00257783	0.113343	arginine deiminase activity	MF
s__Mogibacterium_kristiansenii	GO:0004139	0.31	-0.11	145	84	0.00258863	0.113578	deoxyribose-phosphate aldolase activity	MF
s__Ruminococcus_sp._210702_SL_1_03	GO:0097367	-0.15	-0.52	139	83	0.00259591	0.113593	carbohydrate derivative binding	MF
s__Bacteroides_xylanisolvens	GO:0046034	-0.19	-0.55	144	79	0.00263673	0.113593	ATP metabolic process	BP
s__Roseburia_inulinivorans	GO:0016774	-0.21	-0.56	148	86	0.00263262	0.113593	phosphotransferase activity, carboxyl group as acceptor	MF
s__Bacteroides_uniformis	GO:0032259	-0.02	0.38	145	83	0.0026135	0.113593	methylation	BP
s__Holdemanella_biformis	GO:0004611	-0.26	-0.59	148	84	0.00263379	0.113593	phosphoenolpyruvate carboxykinase activity	MF
s__Eggerthella_lenta	GO:0006465	-0.09	-0.47	149	86	0.00262095	0.113593	signal peptide processing	BP
s__Prevotella_pectinovora	GO:0006631	-0.01	-0.45	113	70	0.00263101	0.113593	fatty acid metabolic process	BP
s__Paratractidigestivibacter_faecalis	GO:0006004	-0.49	-0.1	129	78	0.00263557	0.113593	fucose metabolic process	BP
s__Roseburia_inulinivorans	GO:0016861	0.08	0.46	148	86	0.00261614	0.113593	intramolecular oxidoreductase activity, interconverting aldoses and ketoses	MF
s__Bacteroides_thetaiotaomicron	GO:0004725	-0.21	-0.57	147	81	0.00262232	0.113593	protein tyrosine phosphatase activity	MF
s__Bacteroides_thetaiotaomicron	GO:0070573	0.12	0.5	147	81	0.00263011	0.113593	metallodipeptidase activity	MF
s__Olsenella_uli	GO:0015803	0.57	0.22	141	84	0.00262833	0.113593	branched-chain amino acid transport	BP
s__Prevotella_sp._Marseille_P4119	GO:0045312	0.08	0.51	111	68	0.00263404	0.113593	nor-spermidine biosynthetic process	BP
s__Suilimivivens_aceti	GO:0006051	-0.25	-0.59	148	86	0.00260938	0.113593	N-acetylmannosamine metabolic process	BP
s__Suilimivivens_aceti	GO:0047465	-0.25	-0.59	148	86	0.00260938	0.113593	N-acylglucosamine-6-phosphate 2-epimerase activity	MF
s__Faecalibacterium_sp._I3389	GO:0016429	-0.01	-0.4	148	85	0.00261155	0.113593	tRNA (adenine-N1-)-methyltransferase activity	MF
s__Phascolarctobacterium_sp._Marseille_Q4147	GO:0006772	-0.13	-0.53	118	71	0.0026271	0.113593	thiamine metabolic process	BP
s__Dorea_sp._AF24_7LB	GO:0045239	0.03	0.42	147	82	0.00262499	0.113593	tricarboxylic acid cycle enzyme complex	CC
s__Dysosmobacter_sp._BX15	GO:0016755	0.05	-0.36	146	85	0.00262144	0.113593	transferase activity, transferring amino-acyl groups	MF
s__Dysosmobacter_sp._BX15	GO:0044038	0.05	-0.36	146	85	0.00261593	0.113593	cell wall macromolecule biosynthetic process	BP
s__Vescimonas_fastidiosa	GO:0006750	0	-0.4	144	86	0.00260924	0.113593	glutathione biosynthetic process	BP
s__Klebsiella_pneumoniae	GO:0008235	0	0.39	149	85	0.00261104	0.113593	metalloexopeptidase activity	MF
s__Oscillibacter_sp._MCC667	GO:0110001	0.25	0.59	148	85	0.00261011	0.113593	toxin-antitoxin complex	CC
s__Oscillibacter_sp._MCC667	GO:0008609	0.35	0.67	140	80	0.00259772	0.113593	alkylglycerone-phosphate synthase activity	MF
s__Parabacteroides_merdae	GO:0071522	-0.46	-0.07	140	83	0.00260148	0.113593	ureidoglycine aminohydrolase activity	MF
s__Clostridium_sp._OM08_29	GO:0042262	0.02	0.46	103	68	0.00261758	0.113593	DNA protection	BP
s__Faecalibacterium_sp._HTFF	GO:0032923	0.32	-0.17	121	57	0.00261152	0.113593	organic phosphonate biosynthetic process	BP
s__Faecalibacterium_sp._HTFF	GO:0033980	0.32	-0.17	121	57	0.00261152	0.113593	phosphonopyruvate decarboxylase activity	MF
s__Dorea_sp._AM58_8	GO:0005506	0.18	0.53	149	86	0.00265218	0.113597	iron ion binding	MF
s__Ruminococcus_sp._M6_2020	GO:0004088	0.03	-0.37	148	86	0.00265198	0.113597	carbamoyl-phosphate synthase (glutamine-hydrolyzing) activity	MF
s__Prevotella_stercorea	GO:0004819	0.03	0.44	130	77	0.00264519	0.113597	glutamine-tRNA ligase activity	MF
s__Prevotella_stercorea	GO:0006425	0.03	0.44	130	77	0.00264519	0.113597	glutaminyl-tRNA aminoacylation	BP
s__Prevotella_hominis	GO:0006450	-0.27	-0.63	112	72	0.00264355	0.113597	regulation of translational fidelity	BP
s__Bacteroides_xylanisolvens	GO:0006576	-0.2	-0.56	144	79	0.00265002	0.113597	cellular biogenic amine metabolic process	BP
s__Ruminococcus_flavefaciens	GO:0019538	-0.09	-0.47	147	86	0.00264714	0.113597	protein metabolic process	BP
s__Blautia_sp._Marseille_P3087	GO:0008047	0.29	-0.11	148	86	0.00265179	0.113597	enzyme activator activity	MF
s__Negativibacillus_massiliensis	GO:0008829	0	-0.41	134	79	0.00264684	0.113597	dCTP deaminase activity	MF
s__Parabacteroides_distasonis	GO:0051301	-0.55	-0.19	148	81	0.00265655	0.113711	cell division	BP
s__Megasphaera_elsdenii	GO:0016491	-0.19	-0.57	121	74	0.00269378	0.113749	oxidoreductase activity	MF
s__Prevotella_sp._Marseille_P4119	GO:0005694	-0.26	-0.63	111	68	0.00269795	0.113749	chromosome	CC
s__Oscillibacter_sp._ER4	GO:0008745	-0.37	0.03	145	86	0.0026849	0.113749	N-acetylmuramoyl-L-alanine amidase activity	MF
s__Dorea_ammoniilytica	GO:0016987	0.01	-0.38	148	84	0.0026952	0.113749	bacterial sigma factor activity	MF
s__Blautia_sp._Marseille_P3087	GO:0006012	-0.03	0.37	148	86	0.00269857	0.113749	galactose metabolic process	BP
s__Barnesiella_intestinihominis	GO:0003989	-0.04	-0.48	109	68	0.00268253	0.113749	acetyl-CoA carboxylase activity	MF
s__Barnesiella_intestinihominis	GO:0009317	-0.04	-0.48	109	68	0.00268253	0.113749	acetyl-CoA carboxylase complex	CC
s__Prevotella_copri	GO:0009229	-0.27	-0.6	139	83	0.0026663	0.113749	thiamine diphosphate biosynthetic process	BP
s__Allisonella_histaminiformans	GO:0030001	0.04	-0.44	92	61	0.00270204	0.113749	metal ion transport	BP
s__Blautia_sp._BIOML_A1	GO:0003938	0.04	-0.36	146	86	0.00267921	0.113749	IMP dehydrogenase activity	MF
s__Ruminococcus_sp._210702_SL_1_03	GO:0009306	0.16	0.53	139	83	0.00266103	0.113749	protein secretion	BP
s__Simiaoa_sunii	GO:0004641	-0.12	-0.49	146	85	0.00268756	0.113749	phosphoribosylformylglycinamidine cyclo-ligase activity	MF
s__Oscillibacter_sp._ER4	GO:0046873	-0.21	-0.56	145	86	0.00266547	0.113749	metal ion transmembrane transporter activity	MF
s__Phascolarctobacterium_sp._Marseille_Q4147	GO:0006542	-0.14	-0.54	118	71	0.00269725	0.113749	glutamine biosynthetic process	BP
s__Bacteroides_caccae	GO:0004417	-0.27	-0.61	143	80	0.00266449	0.113749	hydroxyethylthiazole kinase activity	MF
s__Collinsella_sp._TF05_9AC	GO:0016855	0.37	-0.04	133	80	0.00270342	0.113749	racemase and epimerase activity, acting on amino acids and derivatives	MF
s__Prevotella_sp._P5_64	GO:0031469	-0.06	-0.54	78	56	0.00270354	0.113749	polyhedral organelle	CC
s__Clostridium_sp._D43t1_170807_D5	GO:0030527	0.37	-0.1	107	61	0.00268826	0.113749	structural constituent of chromatin	MF
s__Vescimonas_coprocola	GO:0006080	0.14	0.51	145	85	0.00268668	0.113749	substituted mannan metabolic process	BP
s__Vescimonas_coprocola	GO:0016985	0.14	0.51	145	85	0.00268668	0.113749	mannan endo-1,4-beta-mannosidase activity	MF
s__Mediterraneibacter_butyricigenes	GO:0001681	-0.03	-0.42	149	85	0.00268935	0.113749	sialate O-acetylesterase activity	MF
s__Senegalimassilia_faecalis	GO:0008915	0.04	-0.37	133	81	0.00270202	0.113749	lipid-A-disaccharide synthase activity	MF
s__Bacteroides_thetaiotaomicron	GO:0004197	0.13	0.5	147	81	0.00269108	0.113749	cysteine-type endopeptidase activity	MF
s__Vescimonas_fastidiosa	GO:0009063	-0.03	0.37	144	86	0.00270029	0.113749	cellular amino acid catabolic process	BP
s__Dorea_sp._OM07_5	GO:0004053	-0.02	0.39	135	78	0.00268235	0.113749	arginase activity	MF
s__Holdemanella_porci	GO:0015075	-0.11	-0.49	137	84	0.00268452	0.113749	ion transmembrane transporter activity	MF
s__Bacteroides_xylanisolvens	GO:0015914	-0.01	0.54	74	41	0.00266046	0.113749	phospholipid transport	BP
s__Bacteroides_xylanisolvens	GO:0006012	-0.11	-0.49	144	79	0.00270884	0.1139	galactose metabolic process	BP
s__Blautia_obeum	GO:0006082	-0.32	0.08	149	86	0.00271217	0.113968	organic acid metabolic process	BP
s__Prevotella_sp._P5_64	GO:0004645	0.05	-0.46	78	56	0.00271687	0.11403	phosphorylase activity	MF
s__Agathobaculum_sp._M2	GO:0004088	0	-0.4	141	83	0.00271707	0.11403	carbamoyl-phosphate synthase (glutamine-hydrolyzing) activity	MF
s__Alistipes_onderdonkii	GO:0016787	-0.35	0.09	127	71	0.00271897	0.114037	hydrolase activity	MF
s__Roseburia_inulinivorans	GO:0009089	-0.18	-0.53	148	86	0.00274274	0.11407	lysine biosynthetic process via diaminopimelate	BP
s__Dorea_ammoniilytica	GO:0008173	0.06	0.45	148	84	0.00273525	0.11407	RNA methyltransferase activity	MF
s__Blautia_faecis	GO:0004557	0.4	0.01	149	86	0.0027449	0.11407	alpha-galactosidase activity	MF
s__Dysosmobacter_sp._BX15	GO:0030145	-0.33	0.07	146	85	0.00273283	0.11407	manganese ion binding	MF
s__Prevotella_sp._885	GO:0006631	-0.02	-0.45	107	73	0.00274704	0.11407	fatty acid metabolic process	BP
s__Suilimivivens_aceti	GO:0016805	-0.02	-0.41	148	86	0.00272609	0.11407	dipeptidase activity	MF
s__Blautia_schinkii	GO:0009117	0.21	0.55	149	86	0.00273268	0.11407	nucleotide metabolic process	BP
s__Bacteroides_xylanisolvens	GO:0018580	-0.11	-0.49	144	79	0.00274194	0.11407	nitronate monooxygenase activity	MF
s__Parabacteroides_merdae	GO:0043139	0.01	-0.39	144	83	0.00273596	0.11407	5'-3' DNA helicase activity	MF
s__Phocaeicola_massiliensis	GO:0006102	0.09	0.48	142	78	0.00274618	0.11407	isocitrate metabolic process	BP
s__Dorea_sp._AF36_15AT	GO:0015689	0.29	0.61	148	84	0.00272269	0.11407	molybdate ion transport	BP
s__Dorea_sp._OM07_5	GO:0004018	-0.29	0.13	137	80	0.00273818	0.11407	N6-(1,2-dicarboxyethyl)AMP AMP-lyase (fumarate-forming) activity	MF
s__Blautia_sp._MSJ_19	GO:0008734	0	-0.39	148	86	0.00273193	0.11407	L-aspartate oxidase activity	MF
s__Phascolarctobacterium_sp._Marseille_Q4147	GO:0009036	0.03	0.45	118	71	0.00274707	0.11407	Type II site-specific deoxyribonuclease activity	MF
s__Ruminococcus_sp._M6_2020	GO:0046857	-0.05	0.35	148	86	0.00274715	0.11407	oxidoreductase activity, acting on other nitrogenous compounds as donors, with NAD or NADP as acceptor	MF
s__Oscillibacter_sp._MCC667	GO:0015075	0.47	0.73	147	85	0.00274161	0.11407	ion transmembrane transporter activity	MF
s__Simiaoa_sunii	GO:0005388	0.11	0.48	146	85	0.00274983	0.11411	calcium-transporting ATPase activity	MF
s__Megasphaera_elsdenii	GO:0015929	-0.32	0.12	121	74	0.00275312	0.114176	hexosaminidase activity	MF
s__Oliverpabstia_intestinalis	GO:0097367	0.09	0.47	148	85	0.00276331	0.1142	carbohydrate derivative binding	MF
s__Clostridium_sp._D43t1_170807_D5	GO:0008233	0.4	-0.07	107	61	0.00276119	0.1142	peptidase activity	MF
s__Blautia_faecis	GO:0045239	-0.39	0	149	86	0.00276231	0.1142	tricarboxylic acid cycle enzyme complex	CC
s__Blautia_sp._OF03_15BH	GO:0050334	-0.02	-0.41	148	85	0.00276014	0.1142	thiaminase activity	MF
s__Dysosmobacter_sp._BX15	GO:0005355	0.07	0.51	117	59	0.00276399	0.1142	glucose transmembrane transporter activity	MF
s__Dysosmobacter_sp._BX15	GO:1904659	0.07	0.51	117	59	0.00276399	0.1142	glucose transmembrane transport	BP
s__Oscillibacter_sp._ER4	GO:0004357	-0.02	-0.41	145	86	0.00276588	0.114207	glutamate-cysteine ligase activity	MF
s__Schaalia_odontolytica	GO:0003978	-0.3	0.12	137	81	0.00277195	0.114256	UDP-glucose 4-epimerase activity	MF
s__Bifidobacterium_adolescentis	GO:0019318	-0.33	0.14	106	68	0.0027722	0.114256	hexose metabolic process	BP
s__Ruminococcus_flavefaciens	GO:0009250	-0.05	-0.5	107	58	0.00276912	0.114256	glucan biosynthetic process	BP
s__Clostridium_sp._D43t1_170807_H7	GO:0004452	0.33	-0.13	109	67	0.00278015	0.114512	isopentenyl-diphosphate delta-isomerase activity	MF
s__Barnesiella_intestinihominis	GO:0003949	-0.08	-0.51	109	68	0.00278494	0.114568	1-(5-phosphoribosyl)-5-[(5-phosphoribosylamino)methylideneamino]imidazole-4-carboxamide isomerase activity	MF
s__Oribacterium_sp._oral_taxon_102	GO:0004314	-0.34	0.06	143	84	0.00278443	0.114568	[acyl-carrier-protein] S-malonyltransferase activity	MF
s__Blautia_faecis	GO:0003700	0.54	0.19	149	86	0.00280783	0.11467	DNA binding transcription factor activity	MF
s__Prevotella_sp._Marseille_P4119	GO:0016746	0.19	0.58	111	68	0.00280114	0.11467	transferase activity, transferring acyl groups	MF
s__Catenibacterium_mitsuokai	GO:0004134	-0.01	0.4	137	83	0.00281841	0.11467	4-alpha-glucanotransferase activity	MF
s__Clostridium_sp._D43t1_170807_D5	GO:0016818	-0.37	0.1	107	61	0.00280007	0.11467	hydrolase activity, acting on acid anhydrides, in phosphorus-containing anhydrides	MF
s__Bacteroides_caccae	GO:0035435	-0.12	-0.5	143	80	0.00281496	0.11467	phosphate ion transmembrane transport	BP
s__Dorea_sp._AF36_15AT	GO:0004725	0.02	0.41	148	84	0.00280257	0.11467	protein tyrosine phosphatase activity	MF
s__Dysosmobacter_sp._BX15	GO:0006082	0.38	-0.01	146	85	0.00280557	0.11467	organic acid metabolic process	BP
s__Dorea_sp._AF24_7LB	GO:0006106	0.03	0.42	147	82	0.00279702	0.11467	fumarate metabolic process	BP
s__Jingyaoa_shaoxingensis	GO:0045239	0.15	0.51	149	86	0.00279528	0.11467	tricarboxylic acid cycle enzyme complex	CC
s__Intestinimonas_sp._MSJ_38	GO:0009067	0.2	0.55	147	86	0.00280508	0.11467	aspartate family amino acid biosynthetic process	BP
s__Faecalibacillus_sp._MSK20_93	GO:0033920	-0.04	-0.51	103	52	0.00280603	0.11467	6-phospho-beta-galactosidase activity	MF
s__Ruminococcus_callidus	GO:0030248	0.6	0.83	121	59	0.00280174	0.11467	cellulose binding	MF
s__Prevotella_hominis	GO:0030158	0.27	0.63	112	72	0.00281819	0.11467	protein xylosyltransferase activity	MF
s__Prevotella_hominis	GO:0030166	0.27	0.63	112	72	0.00281819	0.11467	proteoglycan biosynthetic process	BP
s__Clostridium_saudiense	GO:0004573	-0.03	-0.46	116	71	0.00281482	0.11467	mannosyl-oligosaccharide glucosidase activity	MF
s__Clostridium_saudiense	GO:0009311	-0.03	-0.46	116	71	0.00281482	0.11467	oligosaccharide metabolic process	BP
s__Terrisporobacter_mayombei	GO:0043953	0.32	-0.1	134	80	0.00281051	0.11467	protein transport by the Tat complex	BP
s__Vescimonas_coprocola	GO:0009394	0.41	-0.08	93	58	0.00281832	0.11467	2'-deoxyribonucleotide metabolic process	BP
s__Akkermansia_muciniphila	GO:0006508	-0.29	0.16	126	66	0.00282413	0.114692	proteolysis	BP
s__Blautia_obeum	GO:0016774	-0.48	-0.11	149	86	0.00282142	0.114692	phosphotransferase activity, carboxyl group as acceptor	MF
s__Faecalibacterium_sp._Marseille_Q4896	GO:0051119	-0.34	0.17	96	56	0.00282249	0.114692	sugar transmembrane transporter activity	MF
s__Parabacteroides_merdae	GO:0015417	-0.04	-0.43	144	83	0.00283291	0.114843	polyamine-transporting ATPase activity	MF
s__Prevotella_copri	GO:0004459	-0.08	-0.47	139	83	0.0028296	0.114843	L-lactate dehydrogenase activity	MF
s__Eggerthella_lenta	GO:0008964	0.05	0.43	145	85	0.00283634	0.114843	phosphoenolpyruvate carboxylase activity	MF
s__Blautia_faecis	GO:0006106	-0.39	0	149	86	0.00283546	0.114843	fumarate metabolic process	BP
s__Dorea_sp._AF36_15AT	GO:0030600	-0.02	-0.54	76	45	0.00283646	0.114843	feruloyl esterase activity	MF
s__Vescimonas_fastidiosa	GO:0030001	-0.12	-0.49	144	86	0.00284116	0.114963	metal ion transport	BP
s__Evtepia_gabavorous	GO:0008741	0.04	0.43	146	84	0.00284626	0.11503	ribulokinase activity	MF
s__Evtepia_gabavorous	GO:0019569	0.04	0.43	146	84	0.00284626	0.11503	L-arabinose catabolic process to xylulose 5-phosphate	BP
s__Phocea_massiliensis	GO:0004135	-0.05	0.35	147	86	0.00284975	0.115101	amylo-alpha-1,6-glucosidase activity	MF
s__Phascolarctobacterium_sp._Marseille_Q4147	GO:0070009	0.29	0.64	114	69	0.0028558	0.115276	serine-type aminopeptidase activity	MF
s__Roseburia_inulinivorans	GO:0000166	-0.36	-0.66	148	86	0.00286858	0.115282	nucleotide binding	MF
s__Absicoccus_porci	GO:0005515	-0.39	0.07	92	68	0.00287672	0.115282	protein binding	MF
s__Prevotella_stercorea	GO:0002949	0.03	-0.39	130	77	0.00287617	0.115282	tRNA threonylcarbamoyladenosine modification	BP
s__Holdemanella_porci	GO:0005247	0.08	0.47	138	84	0.00287043	0.115282	voltage-gated chloride channel activity	MF
s__Clostridium_perfringens	GO:0005247	-0.08	-0.46	146	84	0.0028724	0.115282	voltage-gated chloride channel activity	MF
s__Holdemanella_porci	GO:0006821	0.08	0.47	138	84	0.00287043	0.115282	chloride transport	BP
s__Clostridium_perfringens	GO:0006821	-0.08	-0.46	146	84	0.0028724	0.115282	chloride transport	BP
s__Blautia_schinkii	GO:0008253	0.03	0.42	149	86	0.00286148	0.115282	5'-nucleotidase activity	MF
s__Anaerostipes_hadrus	GO:0043822	-0.35	0.05	149	86	0.00285931	0.115282	ribonuclease M5 activity	MF
s__Parabacteroides_distasonis	GO:0015144	0.46	0.07	147	79	0.0028602	0.115282	carbohydrate transmembrane transporter activity	MF
s__Catenibacterium_mitsuokai	GO:0004038	0.45	0.05	128	82	0.00287577	0.115282	allantoinase activity	MF
s__Alistipes_indistinctus	GO:0046718	-0.03	0.5	93	41	0.00287198	0.115282	viral entry into host cell	BP
s__Dorea_sp._AF36_15AT	GO:0006812	0.14	0.51	148	84	0.00288208	0.115374	cation transport	BP
s__Bifidobacterium_adolescentis	GO:0016853	-0.39	0.06	106	68	0.00288924	0.115374	isomerase activity	MF
s__Bacteroides_thetaiotaomicron	GO:0046912	-0.18	-0.54	147	81	0.00289202	0.115374	transferase activity, transferring acyl groups, acyl groups converted into alkyl on transfer	MF
s__Anaerobutyricum_hallii	GO:0030001	0.07	0.45	149	86	0.00289155	0.115374	metal ion transport	BP
s__Prevotella_stercorea	GO:0008176	0.05	-0.37	130	77	0.00289106	0.115374	tRNA (guanine-N7-)-methyltransferase activity	MF
s__Blautia_sp._Marseille_P3087	GO:0033177	-0.01	0.38	148	86	0.0028878	0.115374	proton-transporting two-sector ATPase complex, proton-transporting domain	CC
s__Adlercreutzia_equolifaciens	GO:0004422	-0.29	0.11	147	86	0.00289289	0.115374	hypoxanthine phosphoribosyltransferase activity	MF
s__Oliverpabstia_intestinalis	GO:0022869	0.02	0.45	107	73	0.0028883	0.115374	protein-N(PI)-phosphohistidine-lactose phosphotransferase system transporter activity	MF
s__Dorea_sp._NSJ_36	GO:0046912	-0.05	0.36	141	80	0.00289894	0.115546	transferase activity, transferring acyl groups, acyl groups converted into alkyl on transfer	MF
s__Blautia_sp._OF03_15BH	GO:0003862	-0.03	0.37	148	86	0.00290335	0.115553	3-isopropylmalate dehydrogenase activity	MF
s__Prevotella_sp._P5_64	GO:0009279	0.28	0.68	78	56	0.00290536	0.115553	cell outer membrane	CC
s__Ruminococcus_sp._NSJ_13	GO:0034464	0.33	-0.14	100	66	0.00290604	0.115553	BBSome	CC
s__Ruminococcus_sp._NSJ_13	GO:1905515	0.33	-0.14	100	66	0.00290604	0.115553	non-motile cilium assembly	BP
s__Waltera_intestinalis	GO:0019317	-0.01	0.39	144	81	0.00290869	0.115589	fucose catabolic process	BP
s__Bacteroides_caccae	GO:0006306	0.08	0.47	143	80	0.00291262	0.115607	DNA methylation	BP
s__Bacteroides_caccae	GO:0008170	0.08	0.47	143	80	0.00291262	0.115607	N-methyltransferase activity	MF
s__Dorea_ammoniilytica	GO:0006857	-0.2	-0.57	142	74	0.00291739	0.115728	oligopeptide transport	BP
s__Prevotellamassilia_timonensis	GO:0098662	0.56	0.18	118	70	0.00291981	0.115755	inorganic cation transmembrane transport	BP
s__Holdemanella_sp._MSK_7_32	GO:0009678	-0.01	-0.4	135	85	0.00292597	0.115903	hydrogen-translocating pyrophosphatase activity	MF
s__Vescimonas_fastidiosa	GO:0004357	0	-0.39	144	86	0.0029305	0.115903	glutamate-cysteine ligase activity	MF
s__Klebsiella_pneumoniae	GO:0004462	-0.02	-0.41	149	85	0.0029298	0.115903	lactoylglutathione lyase activity	MF
s__Blautia_ammoniilytica	GO:0008935	0.01	-0.38	147	85	0.00292783	0.115903	1,4-dihydroxy-2-naphthoyl-CoA synthase activity	MF
s__Prevotella_sp._P5_64	GO:0015225	-0.09	-0.56	78	56	0.00293865	0.116018	biotin transmembrane transporter activity	MF
s__Prevotella_sp._P5_64	GO:0015878	-0.09	-0.56	78	56	0.00293865	0.116018	biotin transport	BP
s__Prevotella_copri	GO:0003839	-0.15	-0.51	139	83	0.0029369	0.116018	gamma-glutamylcyclotransferase activity	MF
s__Phascolarctobacterium_sp._Marseille_Q4147	GO:0008964	-0.03	-0.45	116	71	0.00294261	0.116106	phosphoenolpyruvate carboxylase activity	MF
s__Clostridium_sp._AF15_41	GO:0042823	0.36	-0.1	113	65	0.00295307	0.116246	pyridoxal phosphate biosynthetic process	BP
s__Eubacterium_ventriosum	GO:0004335	0.27	-0.13	148	85	0.00295313	0.116246	galactokinase activity	MF
s__Eubacterium_ventriosum	GO:0046835	0.27	-0.13	148	85	0.00295313	0.116246	carbohydrate phosphorylation	BP
s__Collinsella_sp._TF05_9AC	GO:0009036	-0.08	-0.47	133	80	0.00295115	0.116246	Type II site-specific deoxyribonuclease activity	MF
s__Ruminococcus_gnavus	GO:0047343	-0.07	-0.45	149	86	0.00295959	0.116431	glucose-1-phosphate cytidylyltransferase activity	MF
s__Bacteroides_xylanisolvens	GO:0022857	0.34	0.65	144	79	0.00296906	0.116459	transmembrane transporter activity	MF
s__Anthropogastromicrobium_aceti	GO:0003852	0.33	-0.06	148	86	0.00297334	0.116459	2-isopropylmalate synthase activity	MF
s__Faecalibacterium_prausnitzii	GO:0051087	0.02	-0.37	149	86	0.00296961	0.116459	chaperone binding	MF
s__Holdemanella_sp._MSK_7_32	GO:0006542	-0.01	0.39	135	85	0.00297267	0.116459	glutamine biosynthetic process	BP
s__Oscillibacter_sp._ER4	GO:0003849	-0.42	-0.69	145	86	0.00297429	0.116459	3-deoxy-7-phosphoheptulonate synthase activity	MF
s__Ruminococcus_callidus	GO:0071555	-0.02	-0.4	146	86	0.00297115	0.116459	cell wall organization	BP
s__Agathobaculum_sp._M2	GO:0004818	0.41	0.02	141	83	0.00297292	0.116459	glutamate-tRNA ligase activity	MF
s__Oscillibacter_sp._ER4	GO:0008914	0.25	0.59	138	83	0.00296215	0.116459	leucyltransferase activity	MF
s__Bacteroides_caccae	GO:0006633	-0.24	-0.58	143	80	0.00298493	0.11667	fatty acid biosynthetic process	BP
s__Prevotella_pectinovora	GO:0042732	0.07	0.49	113	70	0.00298406	0.11667	D-xylose metabolic process	BP
s__Prevotella_pectinovora	GO:0048040	0.07	0.49	113	70	0.00298406	0.11667	UDP-glucuronate decarboxylase activity	MF
s__Cyclospora_cayetanensis	GO:0016628	0.24	0.58	149	86	0.00299228	0.116889	oxidoreductase activity, acting on the CH-CH group of donors, NAD or NADP as acceptor	MF
s__Prevotella_sp._Marseille_P4119	GO:0004659	0.24	0.62	111	68	0.00299597	0.116964	prenyltransferase activity	MF
s__Blautia_glucerasea	GO:0019829	0.22	0.56	149	86	0.00300681	0.117044	cation-transporting ATPase activity	MF
s__Dorea_formicigenerans	GO:0008661	0.01	-0.38	149	86	0.00300458	0.117044	1-deoxy-D-xylulose-5-phosphate synthase activity	MF
s__Clostridium_sp._AF15_41	GO:0042819	0.36	-0.1	113	65	0.00300541	0.117044	vitamin B6 biosynthetic process	BP
s__Adlercreutzia_equolifaciens	GO:0035438	-0.1	-0.47	147	85	0.00300202	0.117044	cyclic-di-GMP binding	MF
s__Bacteroides_xylanisolvens	GO:0008821	0.34	0.65	144	79	0.00300039	0.117044	crossover junction endodeoxyribonuclease activity	MF
s__Blautia_glucerasea	GO:0046857	-0.02	-0.4	149	86	0.00300886	0.117056	oxidoreductase activity, acting on other nitrogenous compounds as donors, with NAD or NADP as acceptor	MF
s__Blautia_ammoniilytica	GO:0008998	0.05	0.43	148	86	0.00301245	0.117111	ribonucleoside-triphosphate reductase activity	MF
s__Catenibacterium_mitsuokai	GO:0016052	-0.3	0.11	137	83	0.00301731	0.117111	carbohydrate catabolic process	BP
s__Collinsella_sp._TF05_9AC	GO:0030527	-0.22	-0.58	133	80	0.00301581	0.117111	structural constituent of chromatin	MF
s__Vescimonas_fastidiosa	GO:0003959	-0.01	-0.42	131	79	0.00301706	0.117111	NADPH dehydrogenase activity	MF
s__Senegalimassilia_faecalis	GO:0003725	0.1	0.47	137	85	0.00302449	0.117274	double-stranded RNA binding	MF
s__Blautia_faecis	GO:0043743	-0.48	-0.11	149	86	0.00302505	0.117274	LPPG:FO 2-phospho-L-lactate transferase activity	MF
s__Intestinimonas_sp._MSJ_38	GO:0005576	0.12	0.48	147	86	0.00302807	0.117303	extracellular region	CC
s__Roseburia_faecis	GO:0008612	-0.42	0.07	87	58	0.0030293	0.117303	peptidyl-lysine modification to peptidyl-hypusine	BP
s__Phocea_massiliensis	GO:0006465	0	0.39	147	86	0.00303709	0.117471	signal peptide processing	BP
s__Porcipelethomonas_ammoniilytica	GO:0006760	-0.02	-0.42	134	81	0.00303895	0.117471	folic acid-containing compound metabolic process	BP
s__Oribacterium_sp._oral_taxon_102	GO:0015385	-0.01	-0.4	143	84	0.00303764	0.117471	sodium:proton antiporter activity	MF
s__Ruminococcus_champanellensis	GO:0071704	0.06	0.44	142	84	0.00304264	0.117546	organic substance metabolic process	BP
s__Blautia_massiliensis	GO:0000155	0.27	-0.13	148	86	0.003052	0.117839	phosphorelay sensor kinase activity	MF
s__Intestinimonas_sp._MSJ_38	GO:0005215	0	-0.39	147	86	0.00307993	0.118026	transporter activity	MF
s__Agathobaculum_sp._M2	GO:0016765	0.34	-0.06	141	83	0.00307592	0.118026	transferase activity, transferring alkyl or aryl (other than methyl) groups	MF
s__Prevotella_pectinovora	GO:0009166	0.27	0.63	113	70	0.00308604	0.118026	nucleotide catabolic process	BP
s__Phocaeicola_vulgatus	GO:0015846	-0.03	-0.42	148	86	0.00306796	0.118026	polyamine transport	BP
s__Vescimonas_fastidiosa	GO:0003849	-0.5	-0.74	144	86	0.00307187	0.118026	3-deoxy-7-phosphoheptulonate synthase activity	MF
s__Ruminococcus_torques	GO:0035673	0.37	-0.02	149	86	0.0030748	0.118026	oligopeptide transmembrane transporter activity	MF
s__Collinsella_aerofaciens	GO:0009288	-0.3	-0.62	149	86	0.00306669	0.118026	bacterial-type flagellum	CC
s__Prevotellamassilia_timonensis	GO:0004534	-0.1	-0.51	118	70	0.00308078	0.118026	5'-3' exoribonuclease activity	MF
s__Faecalibacillus_sp._MSK20_93	GO:0004821	-0.11	-0.55	110	54	0.00308602	0.118026	histidine-tRNA ligase activity	MF
s__Faecalibacillus_sp._MSK20_93	GO:0006427	-0.11	-0.55	110	54	0.00308602	0.118026	histidyl-tRNA aminoacylation	BP
s__Prevotella_sp._P5_64	GO:0008610	0.37	0.73	78	56	0.00308698	0.118026	lipid biosynthetic process	BP
s__Gemmiger_formicilis	GO:0016741	-0.01	-0.39	149	86	0.00307528	0.118026	transferase activity, transferring one-carbon groups	MF
s__Blautia_sp._MSK20_18	GO:0008615	-0.11	-0.5	138	70	0.00308023	0.118026	pyridoxine biosynthetic process	BP
s__Fusicatenibacter_saccharivorans	GO:0006783	-0.28	0.12	146	86	0.00306559	0.118026	heme biosynthetic process	BP
s__Streptococcus_salivarius	GO:0015572	0.12	0.55	114	57	0.00306688	0.118026	N-acetylglucosamine transmembrane transporter activity	MF
s__Streptococcus_salivarius	GO:0019866	0.12	0.55	114	57	0.00306688	0.118026	organelle inner membrane	CC
s__Bacteroides_uniformis	GO:0007154	-0.01	0.42	130	66	0.003059	0.118026	cell communication	BP
s__Oscillibacter_sp._ER4	GO:0070063	-0.27	0.13	145	86	0.00308981	0.118067	RNA polymerase binding	MF
s__Phascolarctobacterium_sp._Marseille_Q4147	GO:0005315	-0.11	-0.51	118	71	0.0031057	0.118232	inorganic phosphate transmembrane transporter activity	MF
s__Oscillibacter_sp._MSJ_31	GO:0042132	-0.62	-0.3	147	85	0.00310655	0.118232	fructose 1,6-bisphosphate 1-phosphatase activity	MF
s__Holdemanella_porci	GO:0016407	-0.05	0.35	138	84	0.00310609	0.118232	acetyltransferase activity	MF
s__Negativibacillus_massiliensis	GO:0004674	-0.31	0.11	134	79	0.00309921	0.118232	protein serine/threonine kinase activity	MF
s__Ruminococcus_torques	GO:0004068	0.33	-0.07	149	86	0.00310385	0.118232	aspartate 1-decarboxylase activity	MF
s__Ruminococcus_torques	GO:0006523	0.33	-0.07	149	86	0.00310385	0.118232	alanine biosynthetic process	BP
s__Bacteroides_thetaiotaomicron	GO:0015668	-0.04	0.36	147	81	0.00309764	0.118232	Type III site-specific deoxyribonuclease activity	MF
s__Prevotella_hominis	GO:0016810	-0.24	-0.6	112	72	0.00311882	0.11836	hydrolase activity, acting on carbon-nitrogen (but not peptide) bonds	MF
s__Paratractidigestivibacter_faecalis	GO:0008483	-0.32	0.1	129	78	0.00312093	0.11836	transaminase activity	MF
s__Blautia_sp._Marseille_P3087	GO:0051276	-0.01	0.38	148	86	0.00312147	0.11836	chromosome organization	BP
s__Blautia_obeum	GO:0003333	0.19	0.54	149	86	0.00311871	0.11836	amino acid transmembrane transport	BP
s__Dorea_sp._AM58_8	GO:0008879	0.04	-0.36	149	86	0.00312236	0.11836	glucose-1-phosphate thymidylyltransferase activity	MF
s__Holdemanella_biformis	GO:0009678	0.01	-0.38	148	84	0.00311408	0.11836	hydrogen-translocating pyrophosphatase activity	MF
s__Faecalibacterium_prausnitzii	GO:0006047	0.07	0.45	147	85	0.00311202	0.11836	UDP-N-acetylglucosamine metabolic process	BP
s__Catenibacterium_mitsuokai	GO:0006468	0	0.4	137	83	0.00312735	0.118415	protein phosphorylation	BP
s__Agathobaculum_sp._M2	GO:0046677	-0.35	0.06	141	83	0.00312662	0.118415	response to antibiotic	BP
s__Anthropogastromicrobium_aceti	GO:0016872	-0.29	0.1	148	86	0.0031434	0.118955	intramolecular lyase activity	MF
s__Prevotella_sp._P5_64	GO:0015297	0.03	-0.47	78	56	0.00314707	0.119008	antiporter activity	MF
s__Schaalia_odontolytica	GO:0003852	-0.39	0.01	137	81	0.00315018	0.119008	2-isopropylmalate synthase activity	MF
s__Anaerobutyricum_hallii	GO:0004641	0.09	0.46	149	86	0.00314918	0.119008	phosphoribosylformylglycinamidine cyclo-ligase activity	MF
s__Prevotella_hominis	GO:0004798	-0.02	-0.45	112	72	0.00315857	0.11919	thymidylate kinase activity	MF
s__Prevotella_hominis	GO:0006233	-0.02	-0.45	112	72	0.00315857	0.11919	dTDP biosynthetic process	BP
s__Dorea_sp._AF36_15AT	GO:0004735	0.18	0.54	148	84	0.00316131	0.119226	pyrroline-5-carboxylate reductase activity	MF
s__Oscillibacter_sp._ER4	GO:0006465	0.02	0.41	145	86	0.0031713	0.119535	signal peptide processing	BP
s__Prevotellamassilia_timonensis	GO:0009113	0.05	-0.39	118	70	0.00317617	0.119583	purine nucleobase biosynthetic process	BP
s__Megasphaera_elsdenii	GO:0009288	-0.05	0.37	121	74	0.00317539	0.119583	bacterial-type flagellum	CC
s__Flavonifractor_plautii	GO:0009678	0.12	0.48	149	86	0.00319314	0.120031	hydrogen-translocating pyrophosphatase activity	MF
s__Adlercreutzia_equolifaciens	GO:0006166	-0.29	0.11	147	86	0.00319412	0.120031	purine ribonucleoside salvage	BP
s__Yeguia_hominis	GO:0006528	-0.09	-0.46	146	86	0.0031901	0.120031	asparagine metabolic process	BP
s__Blautia_glucerasea	GO:0033739	0.01	-0.38	149	86	0.00319528	0.120031	preQ1 synthase activity	MF
s__Intestinimonas_sp._MSJ_38	GO:0019867	0.19	0.54	147	86	0.00319834	0.120033	outer membrane	CC
s__Phascolarctobacterium_succinatutens	GO:0008780	0.26	0.62	120	68	0.00319892	0.120033	acyl-[acyl-carrier-protein]-UDP-N-acetylglucosamine O-acyltransferase activity	MF
s__Phascolarctobacterium_succinatutens	GO:0016209	0.05	0.46	121	71	0.00320271	0.12004	antioxidant activity	MF
s__Roseburia_inulinivorans	GO:0019512	0	-0.39	140	85	0.003201	0.12004	lactose catabolic process via tagatose-6-phosphate	BP
s__Prevotella_sp._P5_64	GO:0019350	-0.03	-0.51	78	56	0.00320999	0.120245	teichoic acid biosynthetic process	BP
s__Dorea_ammoniilytica	GO:0042773	0	-0.39	148	84	0.00321389	0.120323	ATP synthesis coupled electron transport	BP
s__Blautia_wexlerae	GO:0016774	-0.52	-0.17	149	86	0.00322611	0.120397	phosphotransferase activity, carboxyl group as acceptor	MF
s__Prevotella_sp._P5_64	GO:0004592	0.1	0.56	78	56	0.00322671	0.120397	pantoate-beta-alanine ligase activity	MF
s__Mediterraneibacter_faecis	GO:0008061	0.49	0.13	149	86	0.00322581	0.120397	chitin binding	MF
s__Eggerthella_lenta	GO:0035598	0.36	-0.03	149	86	0.00321977	0.120397	N6-threonylcarbomyladenosine methylthiotransferase activity	MF
s__Eggerthella_lenta	GO:0035600	0.36	-0.03	149	86	0.00321977	0.120397	tRNA methylthiolation	BP
s__Terrisporobacter_mayombei	GO:0004497	0.47	-0.05	73	47	0.00322641	0.120397	monooxygenase activity	MF
s__Eubacterium_ramulus	GO:0004368	-0.39	0.03	135	69	0.00323105	0.120491	glycerol-3-phosphate dehydrogenase activity	MF
s__Oscillibacter_sp._MSJ_31	GO:0006094	0.05	0.43	147	85	0.00324103	0.120526	gluconeogenesis	BP
s__Prevotella_copri	GO:0006450	-0.29	-0.62	139	83	0.00324099	0.120526	regulation of translational fidelity	BP
s__Vescimonas_coprocola	GO:0000270	0.09	0.46	148	86	0.00323696	0.120526	peptidoglycan metabolic process	BP
s__Vescimonas_coprocola	GO:0008933	0.09	0.46	148	86	0.00323696	0.120526	lytic transglycosylase activity	MF
s__Adlercreutzia_equolifaciens	GO:0019627	-0.01	0.38	147	86	0.0032384	0.120526	urea metabolic process	BP
s__Vescimonas_fastidiosa	GO:0008173	-0.19	-0.54	144	86	0.00325172	0.120826	RNA methyltransferase activity	MF
s__Dorea_sp._AF36_15AT	GO:0042586	0.08	0.45	148	84	0.00326216	0.120826	peptide deformylase activity	MF
s__Faecalibacterium_prausnitzii	GO:0000774	0.03	-0.36	149	86	0.00325433	0.120826	adenyl-nucleotide exchange factor activity	MF
s__Desulfovibrio_piger	GO:0016661	-0.34	0.09	123	73	0.00327033	0.120826	oxidoreductase activity, acting on other nitrogenous compounds as donors	MF
s__Prevotella_hominis	GO:0004521	-0.21	-0.58	112	72	0.00326513	0.120826	endoribonuclease activity	MF
s__Prevotellamassilia_timonensis	GO:0008830	0.04	0.46	118	70	0.0032763	0.120826	dTDP-4-dehydrorhamnose 3,5-epimerase activity	MF
s__Oscillibacter_sp._MSJ_31	GO:0005576	0.06	0.44	147	85	0.00326634	0.120826	extracellular region	CC
s__Jingyaoa_shaoxingensis	GO:0006106	0.15	0.51	149	86	0.00327177	0.120826	fumarate metabolic process	BP
s__Cyclospora_cayetanensis	GO:0006576	-0.34	-0.64	149	86	0.00326321	0.120826	cellular biogenic amine metabolic process	BP
s__Coprococcus_eutactus	GO:0004848	0.02	-0.37	149	86	0.00326707	0.120826	ureidoglycolate hydrolase activity	MF
s__Mediterraneibacter_glycyrrhizinilyticus	GO:0042398	-0.02	0.37	149	86	0.00327441	0.120826	cellular modified amino acid biosynthetic process	BP
s__Fusicatenibacter_saccharivorans	GO:0034775	-0.36	0.03	148	85	0.0032683	0.120826	glutathione transmembrane transport	BP
s__Dorea_sp._AF36_15AT	GO:0043023	-0.14	-0.51	142	76	0.00327559	0.120826	ribosomal large subunit binding	MF
s__Olsenella_uli	GO:0034464	-0.34	0.12	98	66	0.00326879	0.120826	BBSome	CC
s__Olsenella_uli	GO:1905515	-0.34	0.12	98	66	0.00326879	0.120826	non-motile cilium assembly	BP
s__Ruminococcus_flavefaciens	GO:0008882	0.01	-0.43	117	61	0.00328115	0.120938	[glutamate-ammonia-ligase] adenylyltransferase activity	MF
s__Bacteroides_xylanisolvens	GO:0008705	0.43	0.7	144	79	0.00328354	0.120959	methionine synthase activity	MF
s__Prevotella_hominis	GO:0004494	0.1	0.53	103	59	0.00328541	0.120961	methylmalonyl-CoA mutase activity	MF
s__Oscillibacter_sp._MCC667	GO:0006633	-0.44	-0.71	148	85	0.00329574	0.121042	fatty acid biosynthetic process	BP
s__Roseburia_inulinivorans	GO:0004852	-0.01	0.38	148	86	0.00330929	0.121042	uroporphyrinogen-III synthase activity	MF
s__Prevotella_copri	GO:0004450	0	0.39	139	83	0.00330208	0.121042	isocitrate dehydrogenase (NADP+) activity	MF
s__Mediterraneibacter_butyricigenes	GO:0016791	0	-0.39	149	85	0.00329517	0.121042	phosphatase activity	MF
s__Intestinimonas_sp._MSJ_38	GO:0009245	0.28	0.6	145	85	0.00330284	0.121042	lipid A biosynthetic process	BP
s__Eggerthella_lenta	GO:0004088	0.1	0.47	149	86	0.00329412	0.121042	carbamoyl-phosphate synthase (glutamine-hydrolyzing) activity	MF
s__Mediterraneibacter_glycyrrhizinilyticus	GO:0003856	0.02	0.41	149	86	0.00330662	0.121042	3-dehydroquinate synthase activity	MF
s__Eggerthella_lenta	GO:0004357	0.09	0.46	149	86	0.00330877	0.121042	glutamate-cysteine ligase activity	MF
s__Faecalibacillus_sp._MSK20_93	GO:0008801	0.05	0.5	110	54	0.00330302	0.121042	beta-phosphoglucomutase activity	MF
s__Ruminococcus_gnavus	GO:0009243	-0.08	-0.45	149	86	0.00330529	0.121042	O antigen biosynthetic process	BP
s__Bacteroides_thetaiotaomicron	GO:0045151	-0.03	0.39	130	73	0.00330941	0.121042	acetoin biosynthetic process	BP
s__Bacteroides_thetaiotaomicron	GO:0047605	-0.03	0.39	130	73	0.00330941	0.121042	acetolactate decarboxylase activity	MF
s__Blautia_schinkii	GO:0006813	-0.07	-0.45	149	86	0.00331555	0.121045	potassium ion transport	BP
s__Bacteriophage_sp.	GO:0003862	0.02	-0.41	120	69	0.00331146	0.121045	3-isopropylmalate dehydrogenase activity	MF
s__Oscillibacter_sp._ER4	GO:0006051	-0.22	-0.56	145	86	0.0033186	0.121045	N-acetylmannosamine metabolic process	BP
s__Oscillibacter_sp._ER4	GO:0047465	-0.22	-0.56	145	86	0.0033186	0.121045	N-acylglucosamine-6-phosphate 2-epimerase activity	MF
s__Bacteroides_ovatus	GO:0008610	0.39	0.68	145	79	0.00331389	0.121045	lipid biosynthetic process	BP
s__Intestinimonas_butyriciproducens	GO:0003899	0.37	-0.02	149	86	0.00337503	0.121049	DNA-directed 5'-3' RNA polymerase activity	MF
s__Oscillibacter_sp._ER4	GO:0008236	0.12	0.48	145	86	0.00334944	0.121049	serine-type peptidase activity	MF
s__Intestinimonas_sp._MSJ_38	GO:0008173	-0.1	-0.47	147	86	0.00334025	0.121049	RNA methyltransferase activity	MF
s__Paratractidigestivibacter_faecalis	GO:0033014	-0.5	-0.11	129	78	0.00335959	0.121049	tetrapyrrole biosynthetic process	BP
s__Dorea_sp._AM58_8	GO:0008233	-0.16	-0.52	149	86	0.00333721	0.121049	peptidase activity	MF
s__Collinsella_sp._TF05_9AC	GO:0009166	-0.17	-0.54	133	80	0.00336085	0.121049	nucleotide catabolic process	BP
s__Dorea_formicigenerans	GO:0016874	-0.02	0.37	149	86	0.00337492	0.121049	ligase activity	MF
s__Terrisporobacter_mayombei	GO:0042558	0.35	-0.06	134	80	0.00332746	0.121049	pteridine-containing compound metabolic process	BP
s__Faecalibacterium_prausnitzii	GO:0042803	0.01	-0.38	149	86	0.00334294	0.121049	protein homodimerization activity	MF
s__Prevotellamassilia_timonensis	GO:0006435	0.02	-0.41	118	70	0.00336329	0.121049	threonyl-tRNA aminoacylation	BP
s__Vescimonas_fastidiosa	GO:0004641	-0.12	-0.48	144	86	0.00335774	0.121049	phosphoribosylformylglycinamidine cyclo-ligase activity	MF
s__Ruminococcus_sp._210702_SL_1_03	GO:0030163	-0.01	0.38	139	83	0.0033226	0.121049	protein catabolic process	BP
s__Senegalimassilia_anaerobia	GO:0005198	-0.19	-0.54	144	85	0.00332738	0.121049	structural molecule activity	MF
s__Mogibacterium_kristiansenii	GO:0001216	0.33	-0.07	145	84	0.00336764	0.121049	bacterial-type RNA polymerase transcriptional activator activity, sequence-specific DNA binding	MF
s__Barnesiella_intestinihominis	GO:0009408	0.05	-0.39	109	68	0.00336995	0.121049	response to heat	BP
s__Dorea_sp._AF36_15AT	GO:0018580	0.15	0.51	148	84	0.00334263	0.121049	nitronate monooxygenase activity	MF
s__Ruminococcus_flavefaciens	GO:0004152	0.01	-0.38	147	86	0.00335301	0.121049	dihydroorotate dehydrogenase activity	MF
s__Blautia_ammoniilytica	GO:0030527	-0.08	-0.45	148	86	0.00335647	0.121049	structural constituent of chromatin	MF
s__Prevotella_stercorea	GO:0006282	0.3	-0.12	130	77	0.00335275	0.121049	regulation of DNA repair	BP
s__Prevotella_hominis	GO:0008705	0.31	0.65	112	72	0.00334216	0.121049	methionine synthase activity	MF
s__Eubacterium_ventriosum	GO:0000175	0	0.39	148	85	0.00334013	0.121049	3'-5'-exoribonuclease activity	MF
s__Simiaoa_sunii	GO:0005542	0.24	0.58	144	81	0.0033428	0.121049	folic acid binding	MF
s__Dorea_sp._OM07_5	GO:0044249	-0.32	0.09	137	80	0.00337247	0.121049	cellular biosynthetic process	BP
s__Prevotella_sp._Marseille_P4119	GO:0030599	0.3	0.65	111	68	0.00335481	0.121049	pectinesterase activity	MF
s__Prevotella_sp._Marseille_P4119	GO:0042545	0.3	0.65	111	68	0.00335481	0.121049	cell wall modification	BP
s__Dorea_sp._AM13_35	GO:0030247	-0.21	-0.58	124	73	0.00336512	0.121049	polysaccharide binding	MF
s__Adlercreutzia_equolifaciens	GO:0008712	-0.02	-0.43	127	74	0.0033353	0.121049	ADP-glyceromanno-heptose 6-epimerase activity	MF
s__Mogibacterium_kristiansenii	GO:0019136	0.31	-0.11	134	77	0.00336661	0.121049	deoxynucleoside kinase activity	MF
s__Dysosmobacter_sp._BX15	GO:0008609	0.31	0.63	139	81	0.0033362	0.121049	alkylglycerone-phosphate synthase activity	MF
s__Parabacteroides_distasonis	GO:0008864	0.67	0.34	132	66	0.00337341	0.121049	formyltetrahydrofolate deformylase activity	MF
s__Collinsella_sp._TF05_9AC	GO:0050415	-0.06	-0.5	109	60	0.00334033	0.121049	formimidoylglutamase activity	MF
s__Simiaoa_sunii	GO:0004106	-0.04	-0.42	146	85	0.00338241	0.121248	chorismate mutase activity	MF
s__Blautia_obeum	GO:0004399	0.11	0.48	149	86	0.0033956	0.12143	histidinol dehydrogenase activity	MF
s__Blautia_wexlerae	GO:0009001	-0.36	0.03	149	86	0.00339843	0.12143	serine O-acetyltransferase activity	MF
s__Dorea_sp._AF36_15AT	GO:0008962	-0.01	-0.39	148	84	0.0033956	0.12143	phosphatidylglycerophosphatase activity	MF
s__Suilimivivens_aceti	GO:0019556	0.16	0.52	145	83	0.00338978	0.12143	histidine catabolic process to glutamate and formamide	BP
s__Prevotella_stercorea	GO:0000921	0.29	-0.13	130	77	0.00339676	0.12143	septin ring assembly	BP
s__Prevotella_stercorea	GO:0005940	0.29	-0.13	130	77	0.00339676	0.12143	septin ring	CC
s__Blautia_obeum	GO:0005515	-0.14	-0.5	149	86	0.00340245	0.121509	protein binding	MF
s__Bacteroides_xylanisolvens	GO:0004520	0.15	0.52	144	79	0.0034059	0.121567	endodeoxyribonuclease activity	MF
s__Vescimonas_fastidiosa	GO:0035673	-0.41	-0.03	144	86	0.00341021	0.121655	oligopeptide transmembrane transporter activity	MF
s__Ruminococcus_sp._210702_SL_1_03	GO:0006207	0.38	-0.01	139	83	0.0034171	0.121802	'de novo' pyrimidine nucleobase biosynthetic process	BP
s__Alistipes_communis	GO:0008767	0.02	-0.42	117	63	0.00342165	0.121802	UDP-galactopyranose mutase activity	MF
s__Prevotella_sp._Marseille_P4119	GO:0008080	-0.31	-0.66	111	68	0.00342131	0.121802	N-acetyltransferase activity	MF
s__Dorea_ammoniilytica	GO:0009276	-0.21	-0.57	138	71	0.00341921	0.121802	Gram-negative-bacterium-type cell wall	CC
s__Holdemanella_porci	GO:0003755	0.03	-0.37	138	84	0.00342589	0.121888	peptidyl-prolyl cis-trans isomerase activity	MF
s__Bacteroides_thetaiotaomicron	GO:0047355	-0.31	-0.62	147	81	0.0034353	0.122092	CDP-glycerol glycerophosphotransferase activity	MF
s__Ruminococcus_sp._Marseille_P6503	GO:0008721	0.04	0.43	138	84	0.00343506	0.122092	D-serine ammonia-lyase activity	MF
s__Ruminococcus_sp._M6_2020	GO:0019752	0.34	-0.05	148	86	0.00344196	0.122264	carboxylic acid metabolic process	BP
s__Parabacteroides_merdae	GO:0032508	0.02	-0.37	144	83	0.00344446	0.122288	DNA duplex unwinding	BP
s__Phascolarctobacterium_sp._Marseille_Q4147	GO:0043565	0.09	0.5	118	71	0.00345196	0.122367	sequence-specific DNA binding	MF
s__Phascolarctobacterium_succinatutens	GO:0140664	0.17	0.55	121	71	0.00345221	0.122367	none	none
s__Collinsella_bouchesdurhonensis	GO:0003879	-0.03	0.37	138	84	0.0034519	0.122367	ATP phosphoribosyltransferase activity	MF
[truncated: 64,724 more rows]

## Sheet: C.Gut Metabolome-NEG
t1	t2	ρ1	ρ2	n1	n2	p	BH_p	Metabolites	smiles	kingdom	super_class	class	sub_class	direct_parent
[truncated: 5,499 more rows]

[truncated: 3 more sheets: D.Gut Metabolome-POS, E.Plasma Metabolome-NEG, F.Plasma Metabolome-POS]
