# Supplementary material for: A taxon-specific measurement of disruption in a multi-modal study of microbiomes and metabolomes reveals system-wide dysbiosis preceding HIV-1 infection
Source: Nat Commun. 2025 Nov 20;16:10204. doi: 10.1038/s41467-025-64822-z (PMC12635353; doi:10.1038/s41467-025-64822-z)
Supplement: Supplementary file 7 — Supplementary Data 5 [file 41467_2025_64822_MOESM7_ESM.xlsx]

## Sheet: A.Gut Species
Supplementary Data 5 (Significant/Suggestive differential correlation analysis related to gut microbiome between Pre-HIV and Non-HIV). Differential correlation analysis of pairs of features between Pre-HIV and Non-HIV are performed using Spearman Rank-Order correlation and two-sided Fisher’s Z-transformation to test equality of correlations. Only pairs of features with absolute difference in corr…
t1	t2	ρ1	ρ2	n1	n2	p	BH_p	abs_diff_cor	ρG1	ρG2	ρG3	ρG4	E	p.trend	trend	adj.p.trend
s__Prevotella_hominis	s__Brotomerdimonas_butyrica	0.07	-0.41	112	72	0.00115446	0.0661696	0.477453	0.33	-0.16	-0.2	-0.46	3.45271	0.00057	decrease	0.0423333
s__Roseburia_inulinivorans	s__Waltera_sp._CLA_AA_H273	0.09	0.48	144	84	0.00163149	0.0745845	0.397713	0.03	0.21	0.19	0.66	3.3342	0.000919	increase	0.0423333
s__Prevotella_stercorea	s__Bacteroides_thetaiotaomicron	0	0.5	129	75	0.000190941	0.0312688	0.504962	-0.09	0.17	0.25	0.59	3.25286	0.00127	increase	0.0423333
s__Mogibacterium_kristiansenii	s__Blautia_faecis	-0.51	-0.04	145	84	0.000148593	0.0273031	0.47534	-0.57	-0.45	-0.32	0.06	3.1118	0.002142	increase	0.05355
s__Senegalimassilia_anaerobia	s__Brotolimicola_acetigignens	-0.05	-0.46	141	81	0.00185849	0.0809032	0.406356	-0.04	-0.07	-0.18	-0.62	2.9368	0.003854	decrease	0.0635286
s__Gemmiger_formicilis	s__Faecalibacterium_sp._I3389	-0.07	0.49	148	85	1.40751e-05	0.00990892	0.558235	0.06	-0.19	0.33	0.53	2.91861	0.004093	increase	0.0635286
s__Ruminococcus_gnavus	s__Prevotellamassilia_timonensis	-0.38	0.12	118	70	0.00075186	0.0570245	0.499965	-0.4	-0.42	-0.26	0.28	2.89539	0.004447	increase	0.0635286
s__Roseburia_sp._BX1005	s__Butyricicoccus_faecihominis	-0.08	0.45	147	85	4.43668e-05	0.0155434	0.532241	-0.17	0.04	0.26	0.42	2.76521	0.006844	increase	0.0797556
s__Prevotella_hominis	s__Faecalibacillus_intestinalis	-0.34	0.13	111	72	0.00182694	0.0805495	0.46795	-0.37	-0.16	-0.28	0.27	2.75154	0.007178	increase	0.0797556
s__Collinsella_aerofaciens	s__Adlercreutzia_equolifaciens	-0.09	0.37	147	86	0.000556706	0.0529947	0.459339	-0.12	0.03	0.18	0.43	2.58176	0.012135	increase	0.110782
s__Blautia_sp._Marseille_P3087	s__Intestinimonas_butyriciproducens	-0.07	-0.53	148	86	0.000150846	0.0273031	0.464216	-0.19	-0.21	-0.23	-0.65	2.5806	0.012186	decrease	0.110782
s__Senegalimassilia_anaerobia	s__Dorea_sp._NSJ_36	-0.09	0.46	136	79	4.51975e-05	0.0155434	0.5512	-0.03	0.15	0.16	0.51	2.54975	0.013344	increase	0.1112
s__Negativibacillus_massiliensis	s__Turicibacter_sanguinis	0.01	-0.55	102	59	0.000160093	0.0275279	0.566652	0.27	-0.22	-0.26	-0.4	2.44531	0.018012	decrease	0.129164
s__Phascolarctobacterium_sp._Marseille_Q4147	s__Parolsenella_massiliensis	0.04	-0.41	104	67	0.00311768	0.0974701	0.449105	0.25	0.16	-0.33	-0.37	2.4438	0.018083	decrease	0.129164
s__Holdemanella_biformis	s__Intestinimonas_sp._MSJ_38	-0.04	-0.49	147	84	0.000413082	0.0458254	0.447569	0.02	-0.31	-0.13	-0.48	2.39511	0.020721	decrease	0.13814
s__Holdemanella_biformis	s__Yeguia_hominis	-0.07	-0.59	146	84	1.7288e-05	0.00990892	0.514569	-0.04	-0.35	-0.23	-0.52	2.35071	0.023515	decrease	0.146969
s__Fusicatenibacter_saccharivorans	s__Gallintestinimicrobium_propionicum	0.37	-0.04	148	86	0.00194286	0.0828687	0.409344	0.46	0.36	-0.04	0	2.31733	0.025743	decrease	0.151429
s__Phascolarctobacterium_succinatutens	s__Bacteroides_thetaiotaomicron	-0.04	0.5	120	71	0.000105966	0.0273031	0.544526	0.04	0.04	0.07	0.54	2.28895	0.027871	increase	0.154839
s__Ruminococcus_bicirculans	s__Holdemanella_sp._MSK_7_32	-0.1	-0.53	133	83	0.000589598	0.0529947	0.432315	0.05	-0.25	-0.38	-0.43	2.21495	0.034075	decrease	0.1679
s__Paratractidigestivibacter_faecalis	s__Blautia_stercoris	-0.32	0.1	129	78	0.00289838	0.0925291	0.424117	-0.41	-0.08	-0.15	0.08	2.20328	0.035146	increase	0.1679
s__Collinsella_aerofaciens	s__Phascolarctobacterium_succinatutens	-0.01	-0.44	121	71	0.00242357	0.0905059	0.432142	-0.03	0.05	-0.25	-0.49	2.20157	0.035312	decrease	0.1679
s__Roseburia_inulinivorans	s__Faecalibacillus_sp._MSK20_93	0.09	0.56	110	54	0.00161994	0.0745845	0.469187	0.07	0.14	0.27	0.62	2.17598	0.037825	increase	0.1679
s__Oscillibacter_sp._ER4	s__Collinsella_sp._TF05_9AC	-0.05	-0.55	131	80	0.000114669	0.0273031	0.492609	-0.18	0	-0.36	-0.54	2.16779	0.038617	decrease	0.1679
s__Bacteroides_stercoris	s__Bacteriophage_sp.	0.08	0.5	117	64	0.00329205	0.0993101	0.420994	0.16	-0.06	0.28	0.55	2.1469	0.04085	increase	0.170208
s__Blautia_obeum	s__Waltera_intestinalis	-0.13	-0.5	144	81	0.00278489	0.091936	0.375513	-0.03	-0.29	-0.23	-0.47	2.11359	0.044586	decrease	0.170611
s__Holdemanella_porci	s__Oscillibacter_sp._ER4	-0.06	-0.51	136	84	0.000348296	0.0407355	0.452606	0.1	-0.28	-0.32	-0.36	2.10416	0.045677	decrease	0.170611
s__Prevotellamassilia_timonensis	s__Blautia_sp._OF03_15BH	0.09	-0.41	118	70	0.000624523	0.0529947	0.503384	0.2	-0.01	-0.26	-0.32	2.10119	0.046065	decrease	0.170611
s__Phocaeicola_vulgatus	s__Mediterraneibacter_butyricigenes	0.02	-0.39	148	85	0.00195184	0.0828687	0.409359	-0.04	0.01	-0.16	-0.45	2.07659	0.04902	decrease	0.175071
s__Collinsella_bouchesdurhonensis	s__Adlercreutzia_equolifaciens	-0.32	0.09	138	84	0.00271787	0.0907453	0.411422	-0.47	-0.08	0.1	-0.37	2.0297	0.055168	increase	0.182797
s__Bacteroides_fragilis	s__Intestinimonas_sp._MSJ_38	0.07	0.49	147	84	0.00078404	0.0573684	0.422761	0.12	0.27	0.15	0.52	2.02216	0.056213	increase	0.182797
s__Blautia_obeum	s__Simiaoa_sunii	-0.17	-0.56	146	85	0.000890683	0.0589049	0.391892	-0.08	-0.35	-0.32	-0.49	2.00258	0.05897	decrease	0.182797
s__Phascolarctobacterium_succinatutens	s__Bacteroides_xylanisolvens	0.15	0.59	119	70	0.000815787	0.0584478	0.433312	0.19	0.11	0.24	0.58	2.00165	0.059118	increase	0.182797
s__Bacteroides_thetaiotaomicron	s__Intestinimonas_sp._MSJ_38	0	0.4	145	81	0.00265787	0.0905059	0.402136	0.01	0.2	0.09	0.43	1.99379	0.060323	increase	0.182797
s__Bifidobacterium_catenulatum	s__Negativibacillus_massiliensis	-0.07	-0.55	82	53	0.00254143	0.0905059	0.481372	-0.1	-0.18	-0.38	-0.61	1.93798	0.069285	decrease	0.203779
s__Senegalimassilia_anaerobia	s__Waltera_sp._CLA_AA_H273	-0.08	-0.49	139	83	0.00115427	0.0661696	0.413942	0	-0.11	-0.27	-0.41	1.8708	0.081585	decrease	0.2331
s__Phocaeicola_vulgatus	s__Phascolarctobacterium_succinatutens	-0.05	0.42	121	71	0.000960508	0.0600579	0.477535	0.06	0.09	-0.03	0.45	1.85667	0.084462	increase	0.234617
s__Ruminococcus_sp._NSJ_71	s__Barnesiella_intestinihominis	-0.01	0.46	102	62	0.00232793	0.0905059	0.468224	-0.15	0.15	0.18	0.32	1.81977	0.092231	increase	0.24845
s__Coprococcus_eutactus	s__Ruminococcus_sp._210702_SL_1_03	0	0.48	139	83	0.000286927	0.0379516	0.472199	0.03	0.13	0.21	0.42	1.80961	0.094411	increase	0.24845
s__Blautia_obeum	s__Mogibacterium_kristiansenii	-0.34	0.18	145	84	0.000129715	0.0273031	0.519152	-0.33	-0.34	-0.05	0.06	1.78372	0.100335	increase	0.257269
s__Bacteroides_fragilis	s__Klebsiella_pneumoniae	-0.03	0.37	149	83	0.00256245	0.0905059	0.403324	-0.2	0.38	0.09	0.1	1.74155	0.110714	increase	0.268657
s__Senegalimassilia_anaerobia	s__Dorea_sp._AF24_7LB	-0.05	0.41	142	82	0.000570629	0.0529947	0.462781	-0.03	0.12	0.19	0.35	1.73878	0.111417	increase	0.268657
s__Parolsenella_catena	s__Desulfovibrio_piger	0.32	-0.24	112	73	0.000212808	0.0327731	0.554437	0.36	0.2	-0.03	-0.06	1.73328	0.112836	decrease	0.268657
s__Ruminococcus_sp._210702_SL_1_03	s__Clostridium_sp._AF43_10	-0.04	0.42	95	67	0.00269506	0.0907453	0.463404	0.03	0.16	0.18	0.45	1.71862	0.116671	increase	0.271328
s__Prevotella_stercorea	s__Clostridium_sp._D43t1_170807_D5	0.44	-0.03	100	57	0.00283374	0.091936	0.476669	0.55	0.47	0.16	0.16	1.69898	0.122026	decrease	0.277332
s__Senegalimassilia_faecalis	s__Dorea_sp._AF24_7LB	-0.02	0.42	136	81	0.00123904	0.0676359	0.436127	-0.05	0.12	0.34	0.29	1.67134	0.129859	increase	0.27903
s__Anthropogastromicrobium_aceti	s__Dorea_sp._AF24_7LB	-0.03	-0.46	146	82	0.00104333	0.0640715	0.426254	0.09	-0.41	-0.27	-0.06	1.66899	0.13056	decrease	0.27903
s__Phocaeicola_vulgatus	s__Phascolarctobacterium_sp._Marseille_Q4147	0.03	0.46	118	71	0.00252978	0.0905059	0.427253	0.13	0.19	-0.01	0.46	1.66705	0.131144	increase	0.27903
s__Phascolarctobacterium_succinatutens	s__Bacteroides_ovatus	0.01	0.46	119	69	0.00164828	0.0745845	0.451069	0.04	0.07	0.06	0.42	1.65652	0.134224	increase	0.279633
s__Bifidobacterium_longum	s__Eggerthella_lenta	0.03	0.45	139	83	0.00137562	0.0685616	0.419861	-0.12	0.27	0.25	0.23	1.62502	0.143938	increase	0.293751
s__Phascolarctobacterium_sp._Marseille_Q4147	s__Collinsella_sp._TF05_9AC	0.02	-0.45	113	69	0.00159252	0.0745845	0.461273	0	-0.01	-0.23	-0.38	1.59304	0.154335	decrease	0.305837
s__Blautia_faecis	s__Brotomerdimonas_butyrica	-0.4	0.17	147	85	1.49514e-05	0.00990892	0.575149	-0.12	-0.57	-0.14	-0.02	1.58809	0.155977	increase	0.305837
s__Roseburia_faecis	s__Porcipelethomonas_ammoniilytica	-0.32	0.14	134	81	0.000940885	0.0599205	0.462669	-0.07	-0.38	-0.09	0.13	1.57386	0.160769	increase	0.309171
s__Senegalimassilia_faecalis	s__Oribacterium_sp._oral_taxon_102	0.34	-0.13	133	83	0.000696739	0.0557229	0.468936	0.17	0.39	0.13	-0.06	1.51495	0.182307	decrease	0.343975
s__Senegalimassilia_anaerobia	s__Dorea_sp._OM07_5	0.08	0.51	133	79	0.000889193	0.0589049	0.429037	0.08	0.35	0.24	0.42	1.49772	0.189019	increase	0.350035
s__Phascolarctobacterium_succinatutens	s__Collinsella_sp._TF05_9AC	0.03	-0.44	113	69	0.00130231	0.0685616	0.470853	-0.03	0	-0.37	-0.33	1.43104	0.217029	decrease	0.394598
s__Mogibacterium_kristiansenii	s__Dorea_sp._AM13_35	0	0.48	126	73	0.000548001	0.0529947	0.478651	0.08	0.02	0.39	0.35	1.41495	0.224289	increase	0.400516
s__Holdemanella_porci	s__Clostridium_sp._BIOML_A1	0.03	-0.4	127	75	0.00240128	0.0905059	0.428612	0.09	-0.12	0.01	-0.25	1.40059	0.231013	decrease	0.405286
s__Holdemanella_biformis	s__Oscillibacter_sp._ER4	-0.08	-0.57	145	84	3.95719e-05	0.0155434	0.495975	-0.13	-0.29	-0.13	-0.4	1.32787	0.266635	decrease	0.452059
s__Blautia_faecis	s__Lentihominibacter_faecis	-0.35	0.11	148	85	0.000480028	0.0485535	0.467927	-0.1	-0.43	-0.25	0.03	1.32771	0.266715	increase	0.452059
s__Anaerostipes_hadrus	s__Paratractidigestivibacter_faecalis	-0.33	0.11	129	78	0.0020694	0.0837256	0.437897	-0.39	-0.07	-0.11	-0.17	1.29462	0.284092	increase	0.473487
s__Ruminococcus_sp._M6_2020	s__Oscillibacter_sp._MCC667	0.34	0.72	148	85	7.82717e-05	0.0244706	0.37763	0.37	0.39	0.5	0.59	1.2796	0.292275	increase	0.479139
s__Mogibacterium_kristiansenii	s__Roseburia_sp._BX1005	-0.11	-0.51	145	84	0.00108996	0.064627	0.404865	-0.12	-0.2	-0.23	-0.39	1.26116	0.302382	decrease	0.487713
s__Phocaeicola_vulgatus	s__Prevotella_sp._Marseille_P4119	-0.11	0.42	111	68	0.000355355	0.0407355	0.535655	-0.03	0.29	0.04	0.27	1.22906	0.320929	increase	0.509411
s__Oscillibacter_sp._ER4	s__Holdemanella_sp._MSK_7_32	-0.1	-0.48	133	85	0.00259315	0.0905059	0.383854	-0.19	-0.12	-0.32	-0.41	1.20323	0.336377	decrease	0.520151
s__Gallintestinimicrobium_propionicum	s__Ruminococcus_sp._M6_2020	-0.4	-0.01	148	86	0.00323666	0.0993101	0.383302	-0.46	-0.22	-0.24	-0.23	1.20035	0.338098	increase	0.520151
s__Solobacterium_moorei	s__Dorea_ammoniilytica	-0.31	0.14	118	71	0.00290583	0.0925291	0.446448	-0.12	-0.12	0.09	-0.31	1.17088	0.356522	decrease	0.535927
s__Dorea_sp._AM58_8	s__Dorea_sp._NSJ_36	0.14	0.53	141	80	0.00201863	0.0836395	0.384641	0.4	0.05	0.3	0.47	1.16691	0.359071	increase	0.535927
s__Anaerobutyricum_soehngenii	s__Phascolarctobacterium_faecium	-0.02	-0.52	115	64	0.000654233	0.0535692	0.491499	-0.12	-0.09	-0.23	-0.38	1.14602	0.372578	decrease	0.547909
s__Bacteroides_xylanisolvens	s__Prevotella_sp._Marseille_P4119	0.3	0.69	109	66	0.000762659	0.0570245	0.389222	0.3	0.24	0.51	0.51	1.13731	0.378301	increase	0.548262
s__Simiaoa_sunii	s__Oscillibacter_sp._MCC667	0.19	0.61	145	84	0.000279753	0.0379516	0.414436	0.41	0.32	0.37	0.56	1.1122	0.395091	increase	0.564416
s__Blautia_schinkii	s__Bacteroides_xylanisolvens	0.08	-0.4	144	79	0.000447605	0.0466458	0.478023	-0.23	0.3	-0.09	-0.24	1.09498	0.406752	decrease	0.57289
s__Paratractidigestivibacter_faecalis	s__Terrisporobacter_mayombei	0.31	-0.13	118	73	0.00320788	0.0993101	0.437545	0.17	0.27	0.24	-0.03	1.06441	0.428259	decrease	0.586863
s__Mogibacterium_kristiansenii	s__Olsenella_uli	0.57	0.2	138	82	0.00163313	0.0745845	0.371303	0.58	0.43	0.39	0.4	1.05425	0.435549	decrease	0.586863
s__Holdemanella_biformis	s__Oscillibacter_sp._MSJ_31	-0.16	-0.58	147	84	0.000305135	0.0387407	0.421524	-0.21	-0.35	-0.18	-0.43	1.05373	0.435911	decrease	0.586863
s__Mogibacterium_kristiansenii	s__Paratractidigestivibacter_faecalis	0.54	0.14	129	78	0.00135863	0.0685616	0.403314	0.57	0.34	0.36	0.47	1.04792	0.440147	decrease	0.586863
s__Mogibacterium_kristiansenii	s__Dorea_sp._OM07_5	-0.07	0.51	135	78	1.24656e-05	0.00990892	0.582916	0.14	0.1	0.19	0.35	1.03095	0.452543	increase	0.595451
s__Eubacterium_ramulus	s__Intestinimonas_sp._MSJ_38	-0.29	0.12	147	86	0.00226388	0.0894882	0.412932	-0.28	-0.07	0.01	-0.24	1.01864	0.461748	increase	0.599673
s__Mogibacterium_kristiansenii	s__Dorea_sp._AF24_7LB	0.01	0.51	144	81	0.00012081	0.0273031	0.493943	0.15	0.1	0.36	0.27	1.00087	0.474978	increase	0.608946
s__Subdoligranulum_sp._APC924_74	s__Bacteriophage_sp.	-0.02	-0.51	119	68	0.000631807	0.0529947	0.481896	-0.04	-0.16	-0.33	-0.16	0.984684	0.487162	decrease	0.616661
s__Clostridium_sp._BIOML_A1	s__Clostridium_sp._AM49_4BH	-0.09	0.39	129	75	0.000762759	0.0570245	0.479027	-0.14	0.16	0.11	-0.03	0.976367	0.493399	increase	0.616749
s__Prevotella_copri	s__Oscillibacter_sp._MCC667	0.13	0.53	139	82	0.00142698	0.0701055	0.396351	0.31	0.17	0.27	0.44	0.943842	0.518519	increase	0.640147
s__Holdemanella_biformis	s__Pseudoflavonifractor_sp._MSJ_30	-0.18	-0.56	148	84	0.00129741	0.0685616	0.378818	-0.12	-0.35	-0.18	-0.32	0.931473	0.52815	decrease	0.643066
s__Holdemanella_sp._MSK_7_32	s__Mitsuokella_jalaludinii	0.03	-0.4	119	77	0.00250932	0.0905059	0.429403	-0.13	-0.1	-0.11	-0.33	0.924543	0.533745	decrease	0.643066
s__Mogibacterium_kristiansenii	s__Ruminococcus_gnavus	-0.3	0.11	145	84	0.00265807	0.0905059	0.409969	-0.18	-0.22	-0.13	0	0.910325	0.545078	increase	0.648902
s__Eubacterium_ramulus	s__Clostridium_sp._D43t1_170807_H7	-0.42	0.09	115	69	0.000446545	0.0466458	0.518471	-0.21	-0.04	-0.31	0.01	0.866151	0.580885	increase	0.6767
s__Coprococcus_eutactus	s__Simiaoa_sunii	0.03	0.44	146	85	0.00135491	0.0685616	0.413157	0.3	0.03	0.11	0.23	0.864801	0.581962	decrease	0.6767
s__Vescimonas_coprocola	s__Barnesiella_intestinihominis	0.16	0.56	109	68	0.00295551	0.0932478	0.400617	0.32	0.49	0.13	0.4	0.822944	0.616366	decrease	0.703641
s__Mogibacterium_kristiansenii	s__Dorea_sp._NSJ_36	-0.08	0.39	138	78	0.000846561	0.0589049	0.462079	0.1	-0.02	0.27	0.13	0.814252	0.623438	increase	0.703641
s__Vescimonas_fastidiosa	s__Simiaoa_sunii	0.16	0.52	142	85	0.00283302	0.091936	0.363406	0.28	0.21	0.43	0.37	0.809148	0.627665	increase	0.703641
s__Faecalibacillus_faecis	s__Clostridium_sp._D43t1_170807_H7	-0.14	0.4	108	69	0.000315423	0.0387407	0.544191	-0.08	0.04	0.19	-0.02	0.802312	0.633277	increase	0.703641
s__Roseburia_faecis	s__Phocea_massiliensis	-0.32	0.09	147	86	0.00252952	0.0905059	0.405985	-0.3	-0.03	-0.19	-0.17	0.778391	0.652961	increase	0.711162
s__Bacteroides_caccae	s__Bacteroides_fragilis	0.34	0.66	143	79	0.00247538	0.0905059	0.316998	0.41	0.5	0.54	0.55	0.776793	0.654269	increase	0.711162
s__Holdemanella_biformis	s__Vescimonas_fastidiosa	-0.17	-0.55	144	84	0.00163332	0.0745845	0.376609	-0.23	-0.33	-0.21	-0.36	0.659519	0.749884	decrease	0.806327
s__Coprococcus_eutactus	s__Mitsuokella_jalaludinii	-0.08	0.37	130	77	0.00120916	0.0670692	0.457133	0.11	-0.14	0.15	0.14	0.641459	0.763994	increase	0.81276
s__Anthropogastromicrobium_aceti	s__Dorea_sp._NSJ_36	-0.02	-0.43	140	80	0.00217565	0.0870006	0.408935	-0.07	-0.25	-0.21	-0.11	0.623384	0.77792	decrease	0.818863
s__Bacteroides_thetaiotaomicron	s__Prevotella_sp._Marseille_P4119	0.1	0.56	110	67	0.000908141	0.0589264	0.456385	0.24	0.18	0.38	0.27	0.59893	0.796442	increase	0.829627
s__Holdemanella_biformis	s__Vescimonas_coprocola	-0.15	-0.54	148	84	0.00132348	0.0685616	0.38607	-0.17	-0.42	-0.16	-0.29	0.568297	0.819033	decrease	0.844364
s__Oscillibacter_sp._ER4	s__Simiaoa_sunii	0.16	0.53	143	85	0.00247395	0.0905059	0.366243	0.33	0.27	0.42	0.33	0.471473	0.883991	increase	0.902032
s__Blautia_faecis	s__Faecalibacterium_sp._AF27_11BH	0.32	-0.2	146	84	0.000142517	0.0273031	0.517233	0.08	0.27	0.06	0.17	0.391783	0.927502	increase	0.936871
s__Anaerobutyricum_hallii	s__Alistipes_ihumii	-0.08	-0.57	105	62	0.000618754	0.0529947	0.488486	-0.16	-0.31	-0.23	-0.15	0.298631	0.965141	increase	0.965141
s__Phocaeicola_vulgatus	s__Prevotella_sp._P4_67	0.04	0.63	83	52	0.000126814	0.0273031	0.591467
s__Bacteroides_uniformis	s__Prevotella_sp._P4_67	0.03	0.68	83	52	1.10124e-05	0.00990892	0.652685
s__Bacteroides_thetaiotaomicron	s__Prevotella_sp._P4_67	0.11	0.66	83	52	0.000219186	0.0327731	0.546239
s__Phocaeicola_vulgatus	s__Prevotella_sp._P5_64	-0.12	0.55	78	56	3.65943e-05	0.0155434	0.676043
s__Blautia_glucerasea	s__Prevotella_sp._P5_64	0.03	-0.51	78	56	0.00107981	0.064627	0.538632
s__Bacteroides_uniformis	s__Prevotella_sp._P5_64	-0.07	0.53	78	56	0.000267138	0.0379516	0.599425
s__Bacteroides_ovatus	s__Prevotella_sp._P5_64	0.09	0.58	78	55	0.00177004	0.0790543	0.488848
s__Bacteroides_thetaiotaomicron	s__Prevotella_sp._P5_64	0.01	0.68	78	56	7.36052e-06	0.00990892	0.66441
s__Bacteroides_xylanisolvens	s__Prevotella_sp._P5_64	0.27	0.7	78	56	0.00119906	0.0670692	0.42889

## Sheet: B.Gut GO
t1	t2	ρ1	ρ2	n1	n2	p	BH_p	abs_diff_cor	Description	Ontology	ρG1	ρG2	ρG3	ρG4	E	p.trend	trend	adj.p.trend
s__Bacteroides_xylanisolvens	GO:0008712	0.15	0.58	125	71	0.000821906	0.0906002	0.427727	ADP-glyceromanno-heptose 6-epimerase activity	MF	0.03	0.18	0.31	0.9	5.87802	0	increase	0
s__Prevotella_copri	GO:0004470	0.14	0.56	139	83	0.00046388	0.0838183	0.42439	malic enzyme activity	MF	-0.14	0.16	0.38	0.73	4.64193	7e-06	increase	0.002478
s__Prevotella_stercorea	GO:0006450	-0.32	-0.69	130	77	0.000524357	0.0854158	0.367437	regulation of translational fidelity	BP	-0.22	-0.43	-0.47	-0.86	4.53136	1.2e-05	decrease	0.002478
s__Simiaoa_sunii	GO:0004016	0.07	0.47	146	85	0.00129567	0.0990763	0.407449	adenylate cyclase activity	MF	-0.2	0.15	0.31	0.66	4.43231	1.6e-05	increase	0.002478
s__Simiaoa_sunii	GO:0006171	0.07	0.47	146	85	0.00129567	0.0990763	0.407449	cAMP biosynthetic process	BP	-0.2	0.15	0.31	0.66	4.43231	1.6e-05	increase	0.002478
s__Dorea_ammoniilytica	GO:0004069	-0.03	0.42	148	84	0.000709709	0.0891345	0.444816	L-aspartate:2-oxoglutarate aminotransferase activity	MF	-0.01	-0.05	0.17	0.74	4.33073	2e-05	increase	0.002478
s__Prevotella_copri	GO:0004471	0.03	0.46	139	83	0.000872043	0.0924852	0.433413	malate dehydrogenase (decarboxylating) (NAD+) activity	MF	-0.21	0.01	0.31	0.65	4.31944	2.1e-05	increase	0.002478
s__Simiaoa_sunii	GO:0070063	-0.12	0.37	146	85	0.000265832	0.0803975	0.489211	RNA polymerase binding	MF	-0.35	-0.08	0.16	0.53	4.2637	2.9e-05	increase	0.0028084
s__Bacteroides_uniformis	GO:0004347	-0.03	-0.46	145	83	0.00108248	0.0945515	0.423345	glucose-6-phosphate isomerase activity	MF	-0.01	0.08	-0.23	-0.74	4.2177	3.3e-05	decrease	0.0028084
s__Prevotella_copri	GO:0009226	0.12	0.52	139	83	0.0012395	0.0978272	0.401893	nucleotide-sugar biosynthetic process	BP	0.09	0.17	0.2	0.79	4.21258	3.4e-05	increase	0.0028084
s__Prevotella_copri	GO:0004641	-0.01	-0.44	139	83	0.00104569	0.0945515	0.432524	phosphoribosylformylglycinamidine cyclo-ligase activity	MF	0.13	-0.2	-0.06	-0.67	4.03744	5.9e-05	decrease	0.00443036
s__Phocea_massiliensis	GO:0071705	-0.25	-0.69	147	86	1.38798e-05	0.0566379	0.446315	nitrogen compound transport	BP	-0.17	-0.42	-0.39	-0.79	4.0074	6.8e-05	decrease	0.00468067
s__Yeguia_hominis	GO:0045263	-0.44	-0.75	146	86	0.000273958	0.0803975	0.31282	proton-transporting ATP synthase complex, coupling factor F(o)	CC	-0.39	-0.64	-0.51	-0.86	3.9422	8.5e-05	decrease	0.00514373
s__Phascolarctobacterium_succinatutens	GO:0009055	0.03	0.52	121	71	0.000397904	0.0838183	0.486211	electron transfer activity	MF	0.11	0.12	0.1	0.79	3.90381	9.4e-05	increase	0.00514373
s__Eggerthella_lenta	GO:0042398	0.06	0.49	149	86	0.000517882	0.0854158	0.432667	cellular modified amino acid biosynthetic process	BP	-0.28	0.29	0.35	0.53	3.86906	0.000107	increase	0.00514373
s__Bacteroides_thetaiotaomicron	GO:0006576	-0.19	-0.61	147	81	0.000256452	0.0798059	0.421723	cellular biogenic amine metabolic process	BP	-0.01	-0.28	-0.47	-0.71	3.86858	0.000109	decrease	0.00514373
s__Bacteroides_xylanisolvens	GO:0030570	0.02	0.53	109	59	0.000669124	0.0891345	0.50796	pectate lyase activity	MF	-0.21	0.02	0.33	0.67	3.83409	0.000121	increase	0.00514373
s__Alistipes_putredinis	GO:0036374	-0.32	0.23	115	60	0.000541967	0.0862747	0.55034	glutathione hydrolase activity	MF	-0.49	-0.09	-0.06	0.45	3.83159	0.000123	increase	0.00514373
s__Bacteroides_xylanisolvens	GO:0051607	-0.07	0.4	144	79	0.000540463	0.0862747	0.471607	defense response to virus	BP	-0.28	0.19	0.17	0.52	3.82394	0.000126	increase	0.00514373
s__Dorea_ammoniilytica	GO:0019430	0.38	-0.11	148	84	0.000269133	0.0803975	0.486781	removal of superoxide radicals	BP	0.45	0.27	0.18	-0.37	3.82059	0.00013	decrease	0.00514373
s__Phocea_massiliensis	GO:0003941	-0.22	-0.67	147	86	2.729e-05	0.061044	0.447668	L-serine ammonia-lyase activity	MF	-0.05	-0.54	-0.33	-0.72	3.81347	0.000132	decrease	0.00514373
s__Alistipes_putredinis	GO:0006751	-0.31	0.25	115	60	0.000459162	0.0838183	0.557788	glutathione catabolic process	BP	-0.49	-0.07	-0.06	0.45	3.80279	0.000137	increase	0.00514373
s__Dorea_sp._AF36_15AT	GO:0008237	-0.13	-0.57	148	84	0.00022121	0.0772957	0.440032	metallopeptidase activity	MF	-0.01	-0.34	-0.35	-0.7	3.75856	0.000163	decrease	0.00585383
s__Prevotella_copri	GO:0004788	-0.2	-0.58	139	83	0.00103111	0.0945515	0.384658	thiamine diphosphokinase activity	MF	-0.21	-0.12	-0.34	-0.78	3.7459	0.000176	decrease	0.00605733
s__Phascolarctobacterium_succinatutens	GO:0006352	0.09	0.56	121	71	0.000353833	0.08298	0.472921	DNA-templated transcription, initiation	BP	-0.13	0.19	0.45	0.65	3.72655	0.000189	increase	0.00613146
s__Prevotella_stercorea	GO:0008705	0.45	0.76	130	77	0.000669325	0.0891345	0.304573	methionine synthase activity	MF	0.46	0.59	0.41	0.88	3.72279	0.000193	increase	0.00613146
s__Oscillibacter_sp._MCC667	GO:0006542	-0.07	-0.49	148	85	0.00102294	0.0942794	0.411767	glutamine biosynthetic process	BP	-0.1	-0.12	-0.25	-0.74	3.7068	0.000208	decrease	0.00636326
s__Collinsella_sp._TF05_9AC	GO:0015668	0.14	-0.41	133	80	7.44142e-05	0.0701595	0.546446	Type III site-specific deoxyribonuclease activity	MF	0.22	0.04	-0.11	-0.57	3.67496	0.000251	decrease	0.00694356
s__Dorea_sp._AF36_15AT	GO:0015150	-0.2	-0.64	129	68	0.000230948	0.0772957	0.447822	fucose transmembrane transporter activity	MF	0	-0.57	-0.47	-0.72	3.65118	0.000268	decrease	0.00694356
s__Dorea_sp._AF36_15AT	GO:0015535	-0.2	-0.64	129	68	0.000230948	0.0772957	0.447822	fucose:proton symporter activity	MF	0	-0.57	-0.47	-0.72	3.65118	0.000268	decrease	0.00694356
s__Dorea_sp._AF36_15AT	GO:0015756	-0.2	-0.64	129	68	0.000230948	0.0772957	0.447822	fucose transmembrane transport	BP	0	-0.57	-0.47	-0.72	3.65118	0.000268	decrease	0.00694356
s__Simiaoa_sunii	GO:0009113	-0.07	-0.48	146	85	0.0011972	0.0964756	0.408816	purine nucleobase biosynthetic process	BP	0.12	-0.23	-0.27	-0.61	3.65089	0.000269	decrease	0.00694356
s__Roseburia_inulinivorans	GO:0004664	-0.03	-0.46	148	86	0.000678484	0.0891345	0.4322	prephenate dehydratase activity	MF	0.18	-0.08	-0.22	-0.56	3.62917	0.000294	decrease	0.00735891
s__Prevotella_sp._Marseille_P4119	GO:0045226	0.11	0.56	111	68	0.000905859	0.0933159	0.450041	extracellular polysaccharide biosynthetic process	BP	-0.15	0.28	0.36	0.64	3.58495	0.000342	increase	0.00792113
s__Agathobaculum_sp._M2	GO:0004560	-0.29	0.2	141	83	0.000470086	0.0838183	0.48285	alpha-L-fucosidase activity	MF	-0.49	0.02	-0.06	0.27	3.57448	0.000355	increase	0.00792113
s__Bacteroides_xylanisolvens	GO:0008914	0.31	0.69	138	78	0.000217747	0.0772957	0.385089	leucyltransferase activity	MF	0.38	0.22	0.46	0.82	3.56835	0.000357	increase	0.00792113
s__Prevotella_pectinovora	GO:0004641	-0.21	-0.64	113	70	0.000610244	0.0888827	0.422222	phosphoribosylformylglycinamidine cyclo-ligase activity	MF	-0.09	-0.44	-0.5	-0.75	3.55988	0.000369	decrease	0.00792113
s__Blautia_sp._Marseille_P3087	GO:0004725	-0.05	0.42	148	86	0.000282039	0.0803975	0.473969	protein tyrosine phosphatase activity	MF	-0.14	0.07	0.13	0.58	3.55951	0.000369	increase	0.00792113
s__Dorea_ammoniilytica	GO:0030178	0.01	-0.52	125	52	0.00057661	0.0878268	0.529583	negative regulation of Wnt signaling pathway	BP	-0.11	0	-0.02	-0.76	3.55758	0.000374	decrease	0.00792113
s__Phascolarctobacterium_succinatutens	GO:0042301	0.11	-0.42	121	71	0.000282745	0.0803975	0.528459	phosphate ion binding	MF	0.34	0.11	-0.29	-0.48	3.54881	0.000385	decrease	0.00795025
s__Roseburia_inulinivorans	GO:0009094	-0.05	-0.46	148	86	0.00131335	0.0993337	0.40726	L-phenylalanine biosynthetic process	BP	0.16	-0.09	-0.23	-0.56	3.5263	0.000428	decrease	0.00861668
s__Bacteroides_xylanisolvens	GO:0009279	0.17	0.76	141	74	3.36365e-08	0.00224029	0.582645	cell outer membrane	CC	0.22	0.32	0.38	0.78	3.51902	0.000447	increase	0.00861668
s__Eggerthella_lenta	GO:0005507	-0.01	0.42	149	86	0.000900353	0.0933159	0.430427	copper ion binding	MF	-0.16	0.24	0.29	0.56	3.5164	0.000449	increase	0.00861668
s__Bacteroides_thetaiotaomicron	GO:0008821	0.29	0.65	147	81	0.000667025	0.0891345	0.363749	crossover junction endodeoxyribonuclease activity	MF	0.14	0.52	0.51	0.73	3.5085	0.000459	increase	0.00861668
s__Bacteroides_xylanisolvens	GO:0140673	0.2	0.64	144	79	0.000106523	0.0701595	0.44005	none	none	0.17	0.07	0.46	0.73	3.48887	0.000496	increase	0.00910436
s__Prevotella_sp._Marseille_P4119	GO:0008830	0	0.48	111	68	0.000974688	0.0935868	0.477967	dTDP-4-dehydrorhamnose 3,5-epimerase activity	MF	-0.27	0.14	0.41	0.54	3.46961	0.00053	increase	0.00934413
s__Yeguia_hominis	GO:0015078	-0.45	-0.77	146	86	0.000187966	0.0772957	0.31063	proton transmembrane transporter activity	MF	-0.43	-0.66	-0.5	-0.85	3.46705	0.000535	decrease	0.00934413
s__Bacteroides_thetaiotaomicron	GO:0007154	0.13	0.56	132	65	0.00105516	0.0945515	0.436379	cell communication	BP	0.24	0.06	0.19	0.77	3.46404	0.000543	increase	0.00934413
s__Simiaoa_sunii	GO:0030163	-0.06	0.42	146	85	0.000295987	0.0804738	0.476784	protein catabolic process	BP	-0.21	0.07	0.22	0.51	3.45255	0.00057	increase	0.00960857
s__Prevotella_hominis	GO:0043565	-0.04	0.43	112	72	0.0011969	0.0964756	0.470759	sequence-specific DNA binding	MF	-0.23	0.31	0.2	0.54	3.44203	0.000595	increase	0.00962608
s__Phascolarctobacterium_succinatutens	GO:0004798	-0.01	-0.54	121	71	0.000100309	0.0701595	0.532488	thymidylate kinase activity	MF	0.13	-0.08	-0.33	-0.61	3.43877	0.000606	decrease	0.00962608
s__Phascolarctobacterium_succinatutens	GO:0006233	-0.01	-0.54	121	71	0.000100309	0.0701595	0.532488	dTDP biosynthetic process	BP	0.13	-0.08	-0.33	-0.61	3.43877	0.000606	decrease	0.00962608
s__Bacteroides_xylanisolvens	GO:0008233	0.22	0.61	144	79	0.000748552	0.0891345	0.38727	peptidase activity	MF	0.19	0.28	0.38	0.75	3.43238	0.000625	increase	0.00974057
s__Blautia_obeum	GO:0042301	-0.27	0.22	149	86	0.000276302	0.0803975	0.491418	phosphate ion binding	MF	-0.33	-0.16	-0.06	0.4	3.42277	0.000644	increase	0.00985081
s__Prevotella_stercorea	GO:0004641	-0.1	-0.6	130	77	6.60354e-05	0.0701595	0.496996	phosphoribosylformylglycinamidine cyclo-ligase activity	MF	-0.03	-0.22	-0.23	-0.69	3.41893	0.000656	decrease	0.00985193
s__Bacteroides_xylanisolvens	GO:0006354	0.26	0.69	144	79	7.15609e-05	0.0701595	0.421084	DNA-templated transcription, elongation	BP	0.31	0.12	0.5	0.77	3.40463	0.000702	increase	0.0103545
s__Adlercreutzia_equolifaciens	GO:0035435	-0.12	0.38	147	86	0.000182133	0.0771655	0.49821	phosphate ion transmembrane transport	BP	-0.23	0.09	0.18	0.48	3.39838	0.000716	increase	0.0103757
s__Bacteroides_thetaiotaomicron	GO:0140911	-0.19	-0.58	147	81	0.000777174	0.0893903	0.394563	none	none	-0.18	-0.44	-0.33	-0.74	3.38557	0.000755	decrease	0.0107522
s__Dorea_ammoniilytica	GO:0071709	-0.18	-0.62	135	70	0.000371678	0.0838183	0.436079	membrane assembly	BP	-0.22	-0.09	-0.36	-0.75	3.34633	0.000886	decrease	0.0122834
s__Yeguia_hominis	GO:0019538	0	-0.49	146	86	9.92812e-05	0.0701595	0.492923	protein metabolic process	BP	0.15	-0.38	-0.14	-0.54	3.33581	0.000917	decrease	0.0122834
s__Simiaoa_sunii	GO:0033739	0.13	0.53	146	85	0.00105824	0.0945515	0.396657	preQ1 synthase activity	MF	-0.01	0.15	0.34	0.63	3.33395	0.00092	increase	0.0122834
s__Prevotella_stercorea	GO:0009113	-0.02	-0.46	130	77	0.00122894	0.0973381	0.439213	purine nucleobase biosynthetic process	BP	0.04	-0.09	-0.12	-0.63	3.33262	0.000922	decrease	0.0122834
s__Bacteroides_xylanisolvens	GO:0007154	0.12	0.56	131	65	0.0012588	0.0985631	0.432577	cell communication	BP	0.2	0.23	0.11	0.76	3.31454	0.000999	increase	0.013098
s__Catenibacterium_mitsuokai	GO:0005351	-0.01	0.55	137	83	1.06303e-05	0.0544623	0.557737	carbohydrate:proton symporter activity	MF	-0.12	0.17	0.23	0.57	3.29291	0.001087	increase	0.0140291
s__Oscillibacter_sp._ER4	GO:0009113	0.06	-0.48	145	86	2.51571e-05	0.061044	0.541346	purine nucleobase biosynthetic process	BP	-0.1	0.05	-0.17	-0.65	3.28337	0.001122	decrease	0.014258
s__Roseburia_inulinivorans	GO:0007165	0.21	0.64	148	86	6.78881e-05	0.0701595	0.435433	signal transduction	BP	0.13	0.28	0.36	0.7	3.26576	0.001201	increase	0.0150307
s__Collinsella_sp._TF05_9AC	GO:0004358	0.21	0.67	133	80	4.00358e-05	0.0701595	0.457122	glutamate N-acetyltransferase activity	MF	0.17	0.28	0.37	0.74	3.23664	0.001358	increase	0.0167419
s__Collinsella_sp._TF05_9AC	GO:0006526	0.2	0.63	133	80	0.000197479	0.0772957	0.430094	arginine biosynthetic process	BP	0.08	0.25	0.37	0.69	3.22192	0.001432	increase	0.0173946
s__Phocea_massiliensis	GO:0006044	-0.26	-0.64	147	86	0.000465795	0.0838183	0.374637	N-acetylglucosamine metabolic process	BP	-0.14	-0.34	-0.54	-0.7	3.21275	0.001481	decrease	0.0177291
s__Simiaoa_sunii	GO:0030983	0.2	0.59	146	85	0.000710902	0.0891345	0.38685	mismatched DNA binding	MF	0.13	0.26	0.38	0.7	3.20723	0.001519	increase	0.017823
s__Brotomerdimonas_butyrica	GO:0016817	-0.19	-0.57	147	85	0.00120987	0.0968525	0.376343	hydrolase activity, acting on acid anhydrides	MF	-0.08	-0.32	-0.39	-0.67	3.2042	0.001532	decrease	0.017823
s__Ruminococcus_sp._FMBCY1	GO:0008767	0.11	-0.45	103	58	0.000396687	0.0838183	0.56414	UDP-galactopyranose mutase activity	MF	0.11	0.37	-0.32	-0.53	3.18936	0.001605	decrease	0.0184129
s__Roseburia_inulinivorans	GO:0016868	-0.06	-0.53	148	86	0.000114917	0.0701595	0.471807	intramolecular transferase activity, phosphotransferases	MF	0.07	-0.26	-0.23	-0.57	3.18659	0.001629	decrease	0.0184322
s__Oscillibacter_sp._ER4	GO:0006542	-0.03	-0.49	145	86	0.00025762	0.0798059	0.460933	glutamine biosynthetic process	BP	-0.04	-0.07	-0.21	-0.64	3.17984	0.001671	decrease	0.018652
s__Phocaeicola_massiliensis	GO:0033925	-0.07	0.43	114	62	0.00094947	0.0935868	0.505435	mannosyl-glycoprotein endo-beta-N-acetylglucosaminidase activity	MF	-0.27	0.15	0.28	0.49	3.15493	0.001828	increase	0.0201324
s__Phocea_massiliensis	GO:0009401	-0.19	-0.6	147	86	0.000340822	0.08298	0.407865	phosphoenolpyruvate-dependent sugar phosphotransferase system	BP	-0.09	-0.52	-0.26	-0.66	3.13984	0.001932	decrease	0.0209182
s__Anaerobutyricum_hallii	GO:0004794	-0.02	0.41	149	86	0.00121625	0.0968972	0.422372	L-threonine ammonia-lyase activity	MF	-0.05	0.16	0.23	0.58	3.1375	0.00195	increase	0.0209182
s__Dorea_sp._AF36_15AT	GO:0017004	-0.06	-0.48	148	84	0.00111562	0.0949569	0.413084	cytochrome complex assembly	BP	0.01	-0.31	-0.29	-0.61	3.13078	0.002005	decrease	0.0212324
s__Dorea_sp._AF36_15AT	GO:0004106	0.02	0.5	148	84	0.000114302	0.0701595	0.487583	chorismate mutase activity	MF	0.04	-0.01	0.4	0.62	3.11589	0.002113	increase	0.0213051
s__Collinsella_sp._TF05_9AC	GO:0004197	-0.08	-0.5	133	80	0.000971299	0.0935868	0.427031	cysteine-type endopeptidase activity	MF	-0.03	-0.01	-0.38	-0.64	3.10824	0.002165	decrease	0.0213051
s__Roseburia_inulinivorans	GO:0043565	0.2	0.6	148	86	0.00038558	0.0838183	0.40109	sequence-specific DNA binding	MF	0.13	0.31	0.34	0.68	3.10494	0.002188	increase	0.0213051
s__Oscillibacter_sp._ER4	GO:0015661	0.24	0.62	145	86	0.000404926	0.0838183	0.388105	L-lysine efflux transmembrane transporter activity	MF	0.21	0.51	0.43	0.72	3.10127	0.002212	increase	0.0213051
s__Oscillibacter_sp._ER4	GO:1903401	0.24	0.62	145	86	0.000404926	0.0838183	0.388105	L-lysine transmembrane transport	BP	0.21	0.51	0.43	0.72	3.10127	0.002212	increase	0.0213051
s__Anaerostipes_hadrus	GO:0005507	-0.3	0.25	149	86	4.9339e-05	0.0701595	0.545744	copper ion binding	MF	-0.37	-0.24	0.02	0.3	3.09699	0.002238	increase	0.0213051
s__Blautia_faecis	GO:0034228	-0.08	0.39	149	86	0.000343158	0.08298	0.472707	ethanolamine transmembrane transporter activity	MF	-0.07	0.09	-0.04	0.55	3.09736	0.002238	increase	0.0213051
s__Blautia_faecis	GO:0034229	-0.08	0.39	149	86	0.000343158	0.08298	0.472707	ethanolamine transport	BP	-0.07	0.09	-0.04	0.55	3.09736	0.002238	increase	0.0213051
s__Blautia_sp._Marseille_P3087	GO:0008986	0.05	-0.4	147	86	0.000665569	0.0891345	0.448586	pyruvate, water dikinase activity	MF	0.14	-0.13	-0.17	-0.51	3.09616	0.002244	decrease	0.0213051
s__Escherichia_coli	GO:0004336	-0.12	0.4	129	70	0.00030934	0.0804738	0.52452	galactosylceramidase activity	MF	-0.19	-0.05	0.24	0.53	3.08948	0.002304	increase	0.0213832
s__Escherichia_coli	GO:0006683	-0.12	0.4	129	70	0.00030934	0.0804738	0.52452	galactosylceramide catabolic process	BP	-0.19	-0.05	0.24	0.53	3.08948	0.002304	increase	0.0213832
s__Adlercreutzia_equolifaciens	GO:0043768	-0.34	0.18	147	86	0.00010771	0.0701595	0.520268	S-ribosylhomocysteine lyase activity	MF	-0.36	-0.23	-0.14	0.31	3.08251	0.002361	increase	0.0216687
s__Parabacteroides_merdae	GO:0015594	-0.01	-0.43	144	83	0.00130621	0.0992806	0.421647	putrescine-importing ATPase activity	MF	-0.03	0.01	-0.24	-0.61	3.0753	0.002426	decrease	0.021889
s__Eggerthella_lenta	GO:0006601	0.15	0.59	134	75	0.000437871	0.0838183	0.434244	creatine biosynthetic process	BP	-0.28	0.47	0.46	0.37	3.06905	0.002491	increase	0.021889
s__Eggerthella_lenta	GO:0006602	0.15	0.59	134	75	0.000437871	0.0838183	0.434244	creatinine catabolic process	BP	-0.28	0.47	0.46	0.37	3.06905	0.002491	increase	0.021889
s__Eggerthella_lenta	GO:0047789	0.15	0.59	134	75	0.000437871	0.0838183	0.434244	creatininase activity	MF	-0.28	0.47	0.46	0.37	3.06905	0.002491	increase	0.021889
s__Prevotella_stercorea	GO:0004788	-0.22	-0.61	130	77	0.00116338	0.0950735	0.385239	thiamine diphosphokinase activity	MF	-0.33	-0.23	-0.34	-0.77	3.06392	0.002523	decrease	0.0219368
s__Faecalibacterium_sp._CLA_AA_H233	GO:0016884	-0.14	-0.62	149	85	2.04413e-05	0.0593299	0.484401	carbon-nitrogen ligase activity, with glutamine as amido-N-donor	MF	0.1	-0.43	-0.31	-0.53	3.0476	0.002635	decrease	0.022672
s__Escherichia_coli	GO:0004639	-0.03	-0.47	148	84	0.000586616	0.0878268	0.440062	phosphoribosylaminoimidazolesuccinocarboxamide synthase activity	MF	-0.21	0.14	-0.2	-0.63	3.04174	0.002688	decrease	0.0227233
s__Anaerostipes_hadrus	GO:0006102	0.35	-0.16	149	86	0.000137479	0.0713457	0.509305	isocitrate metabolic process	BP	0.49	0.19	0.14	-0.14	3.03523	0.002743	decrease	0.0227233
s__Phascolarctobacterium_sp._Marseille_Q4147	GO:0004798	-0.08	-0.54	118	71	0.000732263	0.0891345	0.457739	thymidylate kinase activity	MF	0.02	-0.07	-0.3	-0.62	3.03469	0.002751	decrease	0.0227233
s__Phascolarctobacterium_sp._Marseille_Q4147	GO:0006233	-0.08	-0.54	118	71	0.000732263	0.0891345	0.457739	dTDP biosynthetic process	BP	0.02	-0.07	-0.3	-0.62	3.03469	0.002751	decrease	0.0227233
s__Dorea_ammoniilytica	GO:0008184	-0.03	0.43	148	84	0.000503134	0.0852677	0.456146	glycogen phosphorylase activity	MF	0.03	0.02	0.09	0.61	3.02606	0.002834	increase	0.0230077
s__Dorea_sp._AF36_15AT	GO:0071709	-0.15	-0.63	135	70	9.32557e-05	0.0701595	0.478966	membrane assembly	BP	-0.02	-0.48	-0.44	-0.64	3.02543	0.002844	decrease	0.0230077
s__Oscillibacter_sp._ER4	GO:0004459	-0.24	-0.64	145	86	0.000238366	0.0782152	0.398436	L-lactate dehydrogenase activity	MF	-0.34	-0.38	-0.3	-0.78	3.02312	0.002869	decrease	0.0230077
s__Blautia_obeum	GO:0006542	0.04	0.51	149	86	0.00014568	0.0724086	0.471922	glutamine biosynthetic process	BP	0.14	0.06	0.2	0.65	3.01722	0.002922	increase	0.023128
s__Prevotella_sp._Marseille_P4119	GO:0016791	0.2	0.62	111	68	0.00085947	0.0921457	0.423959	phosphatase activity	MF	0.12	0.2	0.45	0.71	3.0141	0.002951	increase	0.023128
s__Alistipes_putredinis	GO:0000256	-0.46	0.05	121	63	0.000642436	0.0888827	0.507115	allantoin catabolic process	BP	-0.57	-0.42	-0.15	0.14	3.00582	0.003035	increase	0.023128
s__Escherichia_coli	GO:0016462	0.07	-0.37	148	84	0.00101859	0.0942794	0.439329	pyrophosphatase activity	MF	-0.02	-0.06	-0.03	-0.61	3.00552	0.003039	decrease	0.023128
s__Blautia_obeum	GO:0006352	-0.06	-0.52	149	86	0.000194942	0.0772957	0.457772	DNA-templated transcription, initiation	BP	0.05	-0.28	-0.27	-0.55	3.00103	0.003092	decrease	0.023128
s__Blautia_sp._BIOML_A1	GO:0004470	0.32	-0.11	146	86	0.0011386	0.0949569	0.438107	malic enzyme activity	MF	0.42	0.08	0.2	-0.22	3.00004	0.003097	decrease	0.023128
s__Prevotella_hominis	GO:0009113	0.02	-0.45	112	72	0.0011224	0.0949569	0.46938	purine nucleobase biosynthetic process	BP	0.23	-0.08	-0.29	-0.46	2.99709	0.003124	decrease	0.023128
s__Oscillibacter_sp._MCC667	GO:0008195	0.14	-0.44	104	55	0.000399632	0.0838183	0.575772	phosphatidate phosphatase activity	MF	0.16	-0.13	-0.16	-0.59	2.99656	0.003135	decrease	0.023128
s__Anaerostipes_hadrus	GO:0004450	0.37	-0.17	149	86	4.97862e-05	0.0701595	0.539868	isocitrate dehydrogenase (NADP+) activity	MF	0.47	0.2	0.17	-0.17	2.99645	0.003136	decrease	0.023128
s__Prevotella_sp._Marseille_P4119	GO:0043565	0.04	0.5	111	68	0.00102303	0.0942794	0.468633	sequence-specific DNA binding	MF	-0.13	0.15	0.28	0.56	2.99008	0.003219	increase	0.0233309
s__Roseburia_inulinivorans	GO:0000155	0.14	0.55	148	86	0.000448289	0.0838183	0.416868	phosphorelay sensor kinase activity	MF	0.07	0.24	0.26	0.63	2.9899	0.00322	increase	0.0233309
s__Prevotella_sp._885	GO:0004641	-0.08	-0.56	107	73	0.000487358	0.0839861	0.471986	phosphoribosylformylglycinamidine cyclo-ligase activity	MF	0.12	-0.31	-0.32	-0.56	2.98188	0.003308	decrease	0.0237601
s__Holdemanella_porci	GO:0098662	-0.04	-0.47	138	82	0.000737231	0.0891345	0.439477	inorganic cation transmembrane transport	BP	0.13	-0.09	-0.12	-0.51	2.97848	0.003347	decrease	0.0238329
s__Oscillibacter_sp._ER4	GO:0004088	-0.03	-0.48	145	86	0.000377131	0.0838183	0.451609	carbamoyl-phosphate synthase (glutamine-hydrolyzing) activity	MF	-0.01	-0.03	-0.24	-0.59	2.95735	0.003589	decrease	0.0253377
s__Oscillibacter_sp._ER4	GO:0015977	0.1	-0.37	143	85	0.000426695	0.0838183	0.473758	carbon fixation	BP	0.24	-0.04	-0.21	-0.4	2.94834	0.003718	decrease	0.026026
s__Phocaeicola_vulgatus	GO:0015209	-0.1	-0.51	148	86	0.000645556	0.0888827	0.418521	cytosine transmembrane transporter activity	MF	-0.16	-0.21	-0.35	-0.67	2.93778	0.003837	decrease	0.0266333
s__Dorea_ammoniilytica	GO:0006354	-0.11	-0.53	148	84	0.000618517	0.0888827	0.419567	DNA-templated transcription, elongation	BP	0.05	-0.22	-0.3	-0.55	2.92931	0.003956	decrease	0.0268184
s__Adlercreutzia_equolifaciens	GO:0006465	0.05	-0.41	147	86	0.000469587	0.0838183	0.459393	signal peptide processing	BP	0.12	-0.2	-0.24	-0.49	2.92549	0.004007	decrease	0.0268184
s__Phascolarctobacterium_succinatutens	GO:0044205	0.07	-0.41	121	71	0.000930422	0.0933159	0.480991	'de novo' UMP biosynthetic process	BP	0.23	-0.02	-0.19	-0.45	2.92444	0.00402	decrease	0.0268184
s__Bacteroides_ovatus	GO:0030643	-0.16	-0.56	145	79	0.000752445	0.0891345	0.408585	cellular phosphate ion homeostasis	BP	-0.18	-0.18	-0.31	-0.69	2.92385	0.004026	decrease	0.0268184
s__Bacteroides_ovatus	GO:0045936	-0.16	-0.56	145	79	0.000752445	0.0891345	0.408585	negative regulation of phosphate metabolic process	BP	-0.18	-0.18	-0.31	-0.69	2.92385	0.004026	decrease	0.0268184
s__Blautia_obeum	GO:0035435	0.12	0.57	149	86	0.000100376	0.0701595	0.458777	phosphate ion transmembrane transport	BP	0.26	0.17	0.24	0.7	2.90053	0.004366	increase	0.0288505
s__Phocea_massiliensis	GO:0008448	-0.21	-0.59	147	86	0.000611367	0.0888827	0.388025	N-acetylglucosamine-6-phosphate deacetylase activity	MF	-0.15	-0.32	-0.41	-0.67	2.89457	0.004461	decrease	0.0291021
s__Dysosmobacter_sp._BX15	GO:0008745	-0.31	0.13	146	85	0.0013079	0.0992806	0.436186	N-acetylmuramoyl-L-alanine amidase activity	MF	-0.52	-0.15	0.06	0.08	2.89049	0.004525	increase	0.0291021
s__Senegalimassilia_faecalis	GO:0008984	0.04	-0.42	137	81	0.000651378	0.0888827	0.460465	protein-glutamate methylesterase activity	MF	-0.01	0.05	-0.29	-0.58	2.89046	0.004525	decrease	0.0291021
s__Olsenella_uli	GO:0008817	-0.53	-0.14	141	84	0.00113822	0.0949569	0.395522	cob(I)yrinic acid a,c-diamide adenosyltransferase activity	MF	-0.58	-0.47	-0.32	-0.01	2.88943	0.004545	increase	0.0291021
s__Phascolarctobacterium_faecium	GO:0004795	-0.08	0.47	91	51	0.00108838	0.0945515	0.551429	threonine synthase activity	MF	-0.3	0.22	0.21	0.49	2.87685	0.004742	increase	0.0301299
s__Blautia_sp._OF03_15BH	GO:0006302	0.03	0.49	148	86	0.00027029	0.0803975	0.45743	double-strand break repair	BP	-0.13	0.1	0.4	0.48	2.86937	0.004839	increase	0.0305116
s__Blautia_obeum	GO:0004819	-0.07	-0.52	149	86	0.000220907	0.0772957	0.452979	glutamine-tRNA ligase activity	MF	0.08	-0.35	-0.16	-0.51	2.86216	0.004955	decrease	0.0306564
s__Blautia_obeum	GO:0006425	-0.07	-0.52	149	86	0.000220907	0.0772957	0.452979	glutaminyl-tRNA aminoacylation	BP	0.08	-0.35	-0.16	-0.51	2.86216	0.004955	decrease	0.0306564
s__Blautia_massiliensis	GO:0004088	0.07	0.55	148	86	7.96691e-05	0.0701595	0.477127	carbamoyl-phosphate synthase (glutamine-hydrolyzing) activity	MF	0.09	0.1	0.21	0.62	2.85969	0.005	increase	0.0306564
s__Phascolarctobacterium_succinatutens	GO:0006284	-0.06	-0.57	121	71	0.000142733	0.0714768	0.50718	base-excision repair	BP	-0.14	-0.15	-0.22	-0.69	2.8533	0.005115	decrease	0.0306564
s__Prevotella_hominis	GO:0045493	0.09	0.56	112	72	0.000442018	0.0838183	0.471512	xylan catabolic process	BP	-0.04	0.42	0.3	0.58	2.85182	0.005134	increase	0.0306564
s__Phascolarctobacterium_succinatutens	GO:0008762	-0.02	-0.57	121	71	5.76774e-05	0.0701595	0.541124	UDP-N-acetylmuramate dehydrogenase activity	MF	-0.1	0.01	-0.3	-0.64	2.85124	0.005148	decrease	0.0306564
s__Phocea_massiliensis	GO:0042121	0.14	0.53	147	86	0.000985129	0.0938663	0.396271	alginic acid biosynthetic process	BP	-0.22	0.57	0.3	0.29	2.85032	0.005166	increase	0.0306564
s__Prevotella_sp._Marseille_P4119	GO:0004412	0.18	0.63	111	68	0.000349343	0.08298	0.45375	homoserine dehydrogenase activity	MF	-0.03	0.26	0.51	0.61	2.85036	0.005166	increase	0.0306564
s__Blautia_ammoniilytica	GO:0016884	-0.09	0.44	148	86	5.44739e-05	0.0701595	0.526313	carbon-nitrogen ligase activity, with glutamine as amido-N-donor	MF	-0.14	0.01	0.16	0.47	2.84853	0.005196	increase	0.0306564
s__Phocea_massiliensis	GO:0008982	-0.18	-0.6	147	86	0.00024578	0.0786545	0.418104	protein-N(PI)-phosphohistidine-sugar phosphotransferase activity	MF	-0.12	-0.51	-0.26	-0.64	2.83207	0.005474	decrease	0.0320675
s__Phascolarctobacterium_succinatutens	GO:0042908	0	0.5	118	63	0.000693704	0.0891345	0.495697	xenobiotic transport	BP	0.3	0.09	-0.11	0.65	2.82794	0.005563	increase	0.0323039
s__Ruminococcus_sp._210702_SL_1_03	GO:0004819	-0.02	0.47	139	83	0.00020901	0.0772957	0.486602	glutamine-tRNA ligase activity	MF	-0.16	0.24	0.19	0.45	2.8209	0.005713	increase	0.0323039
s__Ruminococcus_sp._210702_SL_1_03	GO:0006425	-0.02	0.47	139	83	0.00020901	0.0772957	0.486602	glutaminyl-tRNA aminoacylation	BP	-0.16	0.24	0.19	0.45	2.8209	0.005713	increase	0.0323039
s__Faecalibacterium_sp._CLA_AA_H233	GO:0016793	0.03	0.47	149	85	0.000519635	0.0854158	0.441133	triphosphoric monoester hydrolase activity	MF	0	0.02	0.27	0.56	2.8205	0.00572	increase	0.0323039
s__Prevotella_stercorea	GO:0042732	-0.02	0.46	130	77	0.000416067	0.0838183	0.482408	D-xylose metabolic process	BP	-0.12	0.16	0.2	0.49	2.81894	0.005749	increase	0.0323039
s__Prevotella_stercorea	GO:0048040	-0.02	0.46	130	77	0.000416067	0.0838183	0.482408	UDP-glucuronate decarboxylase activity	MF	-0.12	0.16	0.2	0.49	2.81894	0.005749	increase	0.0323039
s__Phocea_massiliensis	GO:0009396	-0.19	-0.57	147	86	0.00113404	0.0949569	0.376556	folic acid-containing compound biosynthetic process	BP	-0.08	-0.48	-0.29	-0.61	2.80752	0.005973	decrease	0.0333358
s__Blautia_schinkii	GO:0030255	0.15	-0.38	142	84	9.67223e-05	0.0701595	0.527274	protein secretion by the type IV secretion system	BP	0.02	0.33	-0.07	-0.44	2.80021	0.006109	decrease	0.033866
s__Phascolarctobacterium_succinatutens	GO:0031419	0.05	0.63	121	71	5.2696e-06	0.0490595	0.583082	cobalamin binding	MF	0.1	0.17	0.16	0.66	2.7939	0.006241	increase	0.0343671
s__Roseburia_inulinivorans	GO:0003700	0.2	0.59	148	86	0.000529657	0.0854158	0.394081	DNA binding transcription factor activity	MF	0.14	0.22	0.36	0.65	2.78055	0.006521	increase	0.0356712
s__Oscillibacter_sp._ER4	GO:0005515	0.02	0.47	145	86	0.00039147	0.0838183	0.452952	protein binding	MF	-0.09	0.32	0.31	0.49	2.77656	0.006614	increase	0.035931
s__Faecalibacterium_sp._I3389	GO:0004559	0.28	-0.2	148	85	0.000515114	0.0854158	0.472045	alpha-mannosidase activity	MF	0.37	0.12	-0.11	-0.23	2.77251	0.006699	decrease	0.035931
s__Faecalibacterium_sp._I3389	GO:0006013	0.28	-0.2	148	85	0.000515114	0.0854158	0.472045	mannose metabolic process	BP	0.37	0.12	-0.11	-0.23	2.77251	0.006699	decrease	0.035931
s__Ruminococcus_callidus	GO:0004040	-0.3	0.16	146	86	0.000826838	0.0907246	0.452894	amidase activity	MF	-0.43	-0.17	-0.06	0.17	2.76806	0.00679	increase	0.0361481
s__Bacteroides_xylanisolvens	GO:0009276	0.33	0.71	135	68	0.000471928	0.0838183	0.374038	Gram-negative-bacterium-type cell wall	CC	0.3	0.49	0.39	0.76	2.76594	0.006827	increase	0.0361481
s__Prevotella_sp._Marseille_P4119	GO:0009103	-0.12	0.45	111	68	0.000117883	0.0701595	0.57314	lipopolysaccharide biosynthetic process	BP	-0.25	0.16	0.16	0.42	2.73255	0.007647	increase	0.0395505
s__Oscillibacter_sp._ER4	GO:0004641	-0.11	-0.54	145	86	0.00038719	0.0838183	0.428719	phosphoribosylformylglycinamidine cyclo-ligase activity	MF	-0.24	-0.14	-0.27	-0.67	2.73234	0.007652	decrease	0.0395505
s__Prevotella_hominis	GO:0004641	-0.04	-0.57	112	72	9.41374e-05	0.0701595	0.527765	phosphoribosylformylglycinamidine cyclo-ligase activity	MF	0.11	-0.29	-0.32	-0.51	2.73125	0.007677	decrease	0.0395505
s__Blautia_obeum	GO:0004088	0.04	0.52	149	86	9.387e-05	0.0701595	0.483788	carbamoyl-phosphate synthase (glutamine-hydrolyzing) activity	MF	0.31	0.07	0.09	0.65	2.73015	0.0077	increase	0.0395505
s__Phocea_massiliensis	GO:0009165	-0.05	-0.48	147	86	0.000739167	0.0891345	0.425368	nucleotide biosynthetic process	BP	-0.02	-0.19	-0.18	-0.56	2.72987	0.007709	decrease	0.0395505
s__Blautia_obeum	GO:0006631	-0.06	0.39	149	86	0.000652624	0.0888827	0.449257	fatty acid metabolic process	BP	0.14	-0.09	0.18	0.57	2.72292	0.007887	increase	0.0398595
s__Yeguia_hominis	GO:0022872	-0.14	-0.61	146	86	3.53855e-05	0.0661012	0.473951	protein-N(PI)-phosphohistidine-mannitol phosphotransferase system transmembrane transporter activity	MF	0.04	-0.45	-0.33	-0.52	2.72263	0.007894	decrease	0.0398595
s__Dorea_ammoniilytica	GO:0005506	0.13	0.56	148	84	0.000288666	0.0803975	0.43168	iron ion binding	MF	0.15	0.29	0.27	0.65	2.72196	0.007914	increase	0.0398595
s__Phascolarctobacterium_succinatutens	GO:0015556	0.03	0.54	120	71	0.000176805	0.0771574	0.511687	C4-dicarboxylate transmembrane transporter activity	MF	0	0.37	-0.03	0.59	2.71733	0.008032	increase	0.0399665
s__Phascolarctobacterium_succinatutens	GO:0015740	0.03	0.54	120	71	0.000176805	0.0771574	0.511687	C4-dicarboxylate transport	BP	0	0.37	-0.03	0.59	2.71733	0.008032	increase	0.0399665
s__Prevotella_sp._Marseille_P4119	GO:0009347	0.28	0.67	111	68	0.00106232	0.0945515	0.385776	aspartate carbamoyltransferase complex	CC	0.12	0.25	0.48	0.67	2.7105	0.008201	increase	0.040563
s__Dorea_ammoniilytica	GO:0004639	0.08	0.53	148	84	0.00026358	0.0803975	0.448341	phosphoribosylaminoimidazolesuccinocarboxamide synthase activity	MF	0.08	0.15	0.3	0.6	2.70683	0.008284	increase	0.0407297
s__Simiaoa_sunii	GO:0004088	0.04	-0.51	146	85	1.7134e-05	0.0566379	0.547157	carbamoyl-phosphate synthase (glutamine-hydrolyzing) activity	MF	0.19	-0.05	-0.29	-0.4	2.69814	0.008499	decrease	0.0415395
s__Ruminococcus_sp._Marseille_P6503	GO:0008195	0.11	-0.44	97	53	0.000825103	0.0906837	0.556788	phosphatidate phosphatase activity	MF	0.21	0.08	-0.13	-0.51	2.69415	0.008594	decrease	0.0415705
s__Prevotella_hominis	GO:0008107	-0.13	0.38	112	72	0.000573089	0.0878268	0.512027	galactoside 2-alpha-L-fucosyltransferase activity	MF	-0.22	0.23	0.04	0.41	2.69342	0.008606	increase	0.0415705
s__Dorea_ammoniilytica	GO_none	0.07	-0.36	148	84	0.00125748	0.0985631	0.433021	none	none	0.08	0.1	-0.12	-0.47	2.68257	0.008903	decrease	0.0427551
s__Bacteroides_xylanisolvens	GO:0017004	0.34	0.75	144	79	1.3652e-05	0.0566379	0.410156	cytochrome complex assembly	BP	0.43	0.36	0.45	0.78	2.67555	0.009082	increase	0.0433626
s__Catenibacterium_mitsuokai	GO:0004518	0.53	0.08	137	83	0.000308061	0.0804738	0.449802	nuclease activity	MF	0.68	0.19	0.23	0.25	2.65055	0.009804	decrease	0.0464873
s__Oscillibacter_sp._ER4	GO:0015450	-0.31	0.15	145	86	0.000750112	0.0891345	0.456433	P-P-bond-hydrolysis-driven protein transmembrane transporter activity	MF	-0.36	-0.18	-0.03	0.22	2.64927	0.009849	increase	0.0464873
s__Dorea_sp._AF36_15AT	GO:0008792	-0.18	-0.6	144	80	0.000351933	0.08298	0.41912	arginine decarboxylase activity	MF	-0.14	-0.4	-0.47	-0.64	2.64683	0.009916	decrease	0.0465376
s__Suilimivivens_aceti	GO:0004536	0.04	0.47	148	86	0.000726776	0.0891345	0.427985	deoxyribonuclease activity	MF	0.08	0.13	0.22	0.59	2.6422	0.010051	increase	0.0467108
s__Roseburia_inulinivorans	GO:0000160	0.16	0.63	148	86	3.8462e-05	0.0692347	0.461954	phosphorelay signal transduction system	BP	0.12	0.2	0.38	0.62	2.6416	0.010066	increase	0.0467108
s__Oscillibacter_sp._MCC667	GO:0006465	0.12	0.52	148	85	0.000803998	0.0899977	0.408228	signal peptide processing	BP	0.14	0.28	0.23	0.63	2.63378	0.010338	increase	0.0474836
s__Phascolarctobacterium_succinatutens	GO:0004014	-0.01	0.45	121	71	0.00109189	0.0945515	0.465184	adenosylmethionine decarboxylase activity	MF	-0.01	0.2	0.09	0.57	2.63257	0.010374	increase	0.0474836
s__Blautia_sp._OF03_15BH	GO:0001216	0.01	-0.43	148	86	0.000615061	0.0888827	0.443272	bacterial-type RNA polymerase transcriptional activator activity, sequence-specific DNA binding	MF	0.12	0.02	-0.31	-0.44	2.6317	0.010405	decrease	0.0474836
s__Dorea_ammoniilytica	GO:0004764	0.28	0.63	148	84	0.00119223	0.0964756	0.349842	shikimate 3-dehydrogenase (NADP+) activity	MF	0.22	0.52	0.43	0.67	2.62327	0.010672	increase	0.0479215
s__Blautia_obeum	GO:0042732	0.04	-0.45	149	86	0.000121125	0.0701595	0.495904	D-xylose metabolic process	BP	0.07	-0.01	-0.27	-0.48	2.62295	0.010675	decrease	0.0479215
s__Blautia_obeum	GO:0048040	0.04	-0.45	149	86	0.000121125	0.0701595	0.495904	UDP-glucuronate decarboxylase activity	MF	0.07	-0.01	-0.27	-0.48	2.62295	0.010675	decrease	0.0479215
s__Alistipes_putredinis	GO:0046174	-0.09	0.56	83	41	0.000276098	0.0803975	0.650695	polyol catabolic process	BP	-0.29	0.15	0.3	0.57	2.61518	0.01094	increase	0.0488456
s__Phascolarctobacterium_succinatutens	GO:0015562	0.19	0.63	121	71	0.00027149	0.0803975	0.446527	efflux transmembrane transporter activity	MF	0.36	0.33	0.09	0.71	2.60875	0.011137	increase	0.0494579
s__Roseburia_inulinivorans	GO:0016765	-0.11	-0.57	148	86	0.000139124	0.0713457	0.451952	transferase activity, transferring alkyl or aryl (other than methyl) groups	MF	0.1	-0.25	-0.28	-0.45	2.60454	0.011283	decrease	0.0498383
s__Blautia_ammoniilytica	GO:0004825	-0.08	0.36	148	86	0.00110387	0.0945809	0.434925	methionine-tRNA ligase activity	MF	0.03	-0.03	0.03	0.53	2.5977	0.011509	increase	0.0505661
s__Prevotella_stercorea	GO:0015562	0.34	0.68	129	77	0.00130229	0.0992455	0.341165	efflux transmembrane transporter activity	MF	0.34	0.54	0.37	0.75	2.59498	0.011617	increase	0.0507706
s__Adlercreutzia_equolifaciens	GO:0042908	0.17	-0.39	139	75	5.81424e-05	0.0701595	0.565458	xenobiotic transport	BP	0.02	0.17	-0.04	-0.48	2.59115	0.011779	decrease	0.0510304
s__Dorea_sp._AM58_8	GO:0004181	-0.11	0.35	149	86	0.000560563	0.0873107	0.460703	metallocarboxypeptidase activity	MF	-0.14	0.01	0.25	0.42	2.59059	0.0118	increase	0.0510304
s__Oscillibacter_sp._ER4	GO:0005576	0.07	0.5	145	86	0.00048643	0.0839861	0.433879	extracellular region	CC	0.05	0.37	0.23	0.56	2.58799	0.011903	increase	0.0512077
s__Adlercreutzia_equolifaciens	GO:0006631	-0.32	0.12	147	86	0.000979368	0.0935868	0.44362	fatty acid metabolic process	BP	-0.32	-0.25	-0.07	0.24	2.58415	0.012046	increase	0.0515544
s__Roseburia_inulinivorans	GO:0016772	0.09	0.5	148	86	0.000698498	0.0891345	0.418528	transferase activity, transferring phosphorus-containing groups	MF	0.08	0.14	0.12	0.58	2.57925	0.012226	increase	0.0518516
s__Agathobaculum_sp._M2	GO:0003883	0.37	-0.15	141	83	0.000137419	0.0713457	0.518075	CTP synthase activity	MF	0.39	0.22	0.11	-0.17	2.57876	0.012241	decrease	0.0518516
s__Dysosmobacter_sp._BX15	GO:0006542	-0.13	-0.53	146	85	0.0011534	0.0949569	0.3946	glutamine biosynthetic process	BP	-0.2	-0.17	-0.26	-0.64	2.574	0.012435	decrease	0.0523991
s__Bacteroides_thetaiotaomicron	GO:0051607	-0.09	0.36	147	81	0.000817452	0.0906002	0.455708	defense response to virus	BP	-0.17	0.06	0.17	0.39	2.57061	0.012539	increase	0.0523991
s__Blautia_faecis	GO:0006812	0.07	0.57	149	86	3.57288e-05	0.0661012	0.494522	cation transport	BP	0.39	0.05	0.18	0.66	2.56996	0.012564	increase	0.0523991
s__Blautia_obeum	GO:0004641	0.04	0.52	149	86	0.000100954	0.0701595	0.481512	phosphoribosylformylglycinamidine cyclo-ligase activity	MF	0.22	0.17	0.13	0.64	2.56867	0.012624	increase	0.0523991
s__Vescimonas_coprocola	GO:0004819	0.09	0.62	148	86	4.80249e-06	0.0490595	0.528898	glutamine-tRNA ligase activity	MF	0	0.48	0.13	0.52	2.56428	0.012772	increase	0.0524859
s__Vescimonas_coprocola	GO:0006425	0.09	0.62	148	86	4.80249e-06	0.0490595	0.528898	glutaminyl-tRNA aminoacylation	BP	0	0.48	0.13	0.52	2.56428	0.012772	increase	0.0524859
s__Dysosmobacter_sp._BX15	GO:0004088	-0.15	-0.54	146	85	0.0012923	0.0990763	0.387139	carbamoyl-phosphate synthase (glutamine-hydrolyzing) activity	MF	-0.18	-0.15	-0.27	-0.63	2.55229	0.013226	decrease	0.0540826
s__Bacteroides_ovatus	GO:0140673	0.15	0.58	145	79	0.000284824	0.0803975	0.43604	none	none	0.1	0.06	0.48	0.58	2.54983	0.013341	increase	0.0542841
s__Prevotella_sp._Marseille_P4119	GO:0005975	-0.08	0.43	111	68	0.000729145	0.0891345	0.504143	carbohydrate metabolic process	BP	-0.27	-0.06	0.24	0.35	2.53302	0.013978	increase	0.056176
s__Adlercreutzia_equolifaciens	GO:0008814	0.02	-0.42	147	86	0.000687586	0.0891345	0.441827	citrate CoA-transferase activity	MF	-0.01	0.1	-0.26	-0.49	2.53249	0.013993	decrease	0.056176
s__Bacteroides_xylanisolvens	GO:0004602	0.17	0.6	144	77	0.000237067	0.0782152	0.43742	glutathione peroxidase activity	MF	0.24	0.14	0.35	0.66	2.53084	0.014072	increase	0.056176
s__Holdemanella_porci	GO:0004197	0.01	-0.43	138	84	0.000883151	0.0930704	0.440334	cysteine-type endopeptidase activity	MF	0.2	-0.06	-0.23	-0.36	2.53074	0.014078	decrease	0.056176
s__Phascolarctobacterium_sp._Marseille_Q4147	GO:0140664	0.16	0.61	118	71	0.000462617	0.0838183	0.444341	none	none	0.03	0.26	0.36	0.57	2.52152	0.014462	increase	0.0574308
s__Oscillibacter_valericigenes	GO:0008195	0.15	-0.48	104	55	7.56106e-05	0.0701595	0.635153	phosphatidate phosphatase activity	MF	0.1	0	-0.11	-0.54	2.51445	0.014777	decrease	0.058401
s__Phascolarctobacterium_sp._Marseille_Q4147	GO:0004014	0.03	0.51	118	71	0.000489267	0.0839861	0.483084	adenosylmethionine decarboxylase activity	MF	0.01	0.21	0.2	0.55	2.50591	0.015147	increase	0.0590378
s__Simiaoa_sunii	GO:0009346	-0.07	0.44	146	85	9.83542e-05	0.0701595	0.510693	citrate lyase complex	CC	-0.22	0.18	0.33	0.31	2.49767	0.015498	increase	0.0590378
s__Bacteroides_xylanisolvens	GO:0006813	0.31	0.71	144	79	8.01483e-05	0.0701595	0.39902	potassium ion transport	BP	0.57	0.31	0.35	0.77	2.49711	0.015523	increase	0.0590378
s__Phascolarctobacterium_sp._Marseille_Q4147	GO:0008762	-0.07	-0.53	118	71	0.000745869	0.0891345	0.45883	UDP-N-acetylmuramate dehydrogenase activity	MF	-0.17	0.02	-0.27	-0.6	2.49673	0.015543	decrease	0.0590378
s__Prevotella_stercorea	GO:0004521	-0.22	-0.62	130	77	0.000708833	0.0891345	0.396436	endoribonuclease activity	MF	-0.22	-0.31	-0.28	-0.67	2.49497	0.015617	decrease	0.0590378
s__Oscillibacter_sp._ER4	GO:0006352	0	0.44	145	86	0.000748471	0.0891345	0.436351	DNA-templated transcription, initiation	BP	-0.06	0.2	0.28	0.47	2.49295	0.015706	increase	0.0590378
s__Simiaoa_sunii	GO:0008814	-0.08	0.43	146	85	0.000123272	0.0703469	0.5054	citrate CoA-transferase activity	MF	-0.24	0.17	0.31	0.3	2.49236	0.015733	increase	0.0590378
s__Adlercreutzia_equolifaciens	GO:0009346	0.01	-0.43	147	86	0.00059117	0.0878268	0.445152	citrate lyase complex	CC	-0.02	0.09	-0.26	-0.49	2.49132	0.015777	decrease	0.0590378
s__Ruminococcus_torques	GO:0015450	0.33	-0.12	149	86	0.00074948	0.0891345	0.451663	P-P-bond-hydrolysis-driven protein transmembrane transporter activity	MF	0.42	0.17	0.1	-0.11	2.49092	0.015799	decrease	0.0590378
s__Lachnoclostridium_sp._210928_DFI_6_3	GO:0004664	0.07	-0.38	144	83	0.000818594	0.0906002	0.450931	prephenate dehydratase activity	MF	0.08	0	-0.21	-0.46	2.4903	0.015832	decrease	0.0590378
s__Bacteroides_thetaiotaomicron	GO:0004109	-0.41	0.08	147	81	0.000299918	0.0804738	0.484962	coproporphyrinogen oxidase activity	MF	-0.54	-0.22	-0.03	-0.08	2.49019	0.015838	increase	0.0590378
s__Oscillibacter_sp._ER4	GO:0004044	-0.15	-0.59	145	86	0.000161116	0.0748989	0.440058	amidophosphoribosyltransferase activity	MF	-0.23	-0.32	-0.24	-0.66	2.48996	0.015855	decrease	0.0590378
s__Collinsella_sp._TF05_9AC	GO:0019136	-0.13	-0.55	123	75	0.000973537	0.0935868	0.425564	deoxynucleoside kinase activity	MF	-0.03	-0.24	-0.29	-0.58	2.48549	0.016063	decrease	0.0590378
s__Dorea_ammoniilytica	GO:0015095	-0.02	0.44	148	84	0.000450943	0.0838183	0.457313	magnesium ion transmembrane transporter activity	MF	0.09	-0.03	0.19	0.54	2.48474	0.016094	increase	0.0590378
s__Oscillibacter_sp._ER4	GO:0016987	-0.04	0.45	145	86	0.000140911	0.0713457	0.494184	bacterial sigma factor activity	MF	-0.04	0.25	0.2	0.48	2.48365	0.016153	increase	0.0590378
s__Ruminococcus_sp._210702_SL_1_03	GO:0004629	0.32	-0.21	132	80	0.000159926	0.0748989	0.53133	phospholipase C activity	MF	0.24	-0.14	0.29	-0.34	2.4825	0.016201	decrease	0.0590378
s__Blautia_obeum	GO:0003941	0.26	0.62	149	86	0.00101148	0.0942794	0.358116	L-serine ammonia-lyase activity	MF	0.19	0.33	0.49	0.64	2.47939	0.016372	increase	0.0590378
s__Blautia_ammoniilytica	GO:0004721	0.14	-0.36	148	86	0.000149719	0.0737043	0.506019	phosphoprotein phosphatase activity	MF	0.25	-0.07	-0.03	-0.3	2.47839	0.016414	decrease	0.0590378
s__Faecalibacterium_sp._CLA_AA_H233	GO:0030956	-0.07	-0.54	149	85	0.000134355	0.0713457	0.466733	glutamyl-tRNA(Gln) amidotransferase complex	CC	0.2	-0.37	-0.34	-0.27	2.47661	0.016501	decrease	0.0590378
s__Faecalibacterium_sp._CLA_AA_H233	GO:0050567	-0.07	-0.54	149	85	0.000134355	0.0713457	0.466733	glutaminyl-tRNA synthase (glutamine-hydrolyzing) activity	MF	0.2	-0.37	-0.34	-0.27	2.47661	0.016501	decrease	0.0590378
s__Bacteroides_uniformis	GO:0004109	-0.37	0.17	145	83	8.40939e-05	0.0701595	0.532542	coproporphyrinogen oxidase activity	MF	-0.43	-0.29	0.08	0.11	2.47637	0.016516	increase	0.0590378
s__Bifidobacterium_longum	GO:0042883	-0.06	0.42	114	67	0.00123968	0.0978272	0.482554	cysteine transport	BP	-0.19	0.14	0.23	0.42	2.47463	0.016584	increase	0.0590378
s__Phascolarctobacterium_sp._Marseille_Q4147	GO:0032300	0.21	0.61	118	71	0.00110623	0.0945809	0.40431	mismatch repair complex	CC	0.11	0.23	0.32	0.61	2.4725	0.016695	increase	0.0590378
s__Agathobaculum_sp._M2	GO:0006241	0.36	-0.11	141	83	0.000571199	0.0878268	0.468651	CTP biosynthetic process	BP	0.42	0.2	0.11	-0.12	2.47197	0.016725	decrease	0.0590378
s__Oscillibacter_sp._MCC667	GO:0046537	0.41	0.72	148	85	0.000799207	0.0899977	0.307563	2,3-bisphosphoglycerate-independent phosphoglycerate mutase activity	MF	0.38	0.54	0.56	0.74	2.47192	0.016725	increase	0.0590378
s__Roseburia_inulinivorans	GO:0006400	-0.1	-0.59	148	86	2.58215e-05	0.061044	0.492313	tRNA modification	BP	-0.08	-0.25	-0.23	-0.56	2.46528	0.017048	decrease	0.0599219
s__Blautia_obeum	GO:0004637	-0.11	0.36	149	86	0.000412591	0.0838183	0.470165	phosphoribosylamine-glycine ligase activity	MF	0.04	-0.03	0.07	0.51	2.46026	0.017277	increase	0.0604695
s__Prevotella_sp._Marseille_P4119	GO:0009341	0.08	0.55	111	68	0.000524825	0.0854158	0.478069	beta-galactosidase complex	CC	-0.05	0.06	0.39	0.52	2.45278	0.017649	increase	0.0615109
s__Bacteroides_thetaiotaomicron	GO:0004385	-0.32	0.18	147	81	0.000288463	0.0803975	0.498113	guanylate kinase activity	MF	-0.43	-0.27	0.06	0.09	2.4499	0.017787	increase	0.0617314
s__Collinsella_sp._TF05_9AC	GO:0006508	-0.22	-0.61	133	80	0.000948913	0.0935868	0.385651	proteolysis	BP	-0.12	-0.37	-0.28	-0.61	2.44704	0.017924	decrease	0.0619465
s__Faecalibacterium_sp._CLA_AA_H233	GO:0015450	0.06	0.48	149	85	0.000987535	0.0939612	0.415257	P-P-bond-hydrolysis-driven protein transmembrane transporter activity	MF	-0.07	0.22	0.28	0.45	2.44519	0.01802	increase	0.0620188
s__Phascolarctobacterium_sp._Marseille_Q4147	GO:0031419	0.15	0.64	118	71	7.00589e-05	0.0701595	0.491993	cobalamin binding	MF	0.18	0.21	0.16	0.65	2.43388	0.018563	increase	0.0634484
s__Blautia_faecis	GO:0006814	0.28	-0.16	149	86	0.00113687	0.0949569	0.440338	sodium ion transport	BP	0.42	-0.01	-0.02	-0.1	2.43346	0.018589	decrease	0.0634484
s__Holdemanella_biformis	GO:0009425	-0.03	-0.45	148	83	0.00110537	0.0945809	0.421506	bacterial-type flagellum basal body	CC	-0.22	-0.05	0.02	-0.55	2.42632	0.018939	decrease	0.064377
s__Lachnoclostridium_sp._210928_DFI_6_3	GO:0009094	0.06	-0.38	144	83	0.000998064	0.094055	0.442888	L-phenylalanine biosynthetic process	BP	0.06	0	-0.22	-0.46	2.42319	0.019125	decrease	0.0647428
s__Vescimonas_fastidiosa	GO:0008195	0.12	-0.49	100	55	0.0001505	0.0737043	0.610996	phosphatidate phosphatase activity	MF	0.09	-0.03	-0.13	-0.53	2.42094	0.019239	decrease	0.0648629
s__Blautia_obeum	GO:0015424	0.2	0.58	149	86	0.00104307	0.0945515	0.374646	amino acid-transporting ATPase activity	MF	0.25	0.38	0.34	0.67	2.41742	0.019447	increase	0.0651704
s__Prevotella_sp._Marseille_P4119	GO:0009349	0.06	0.54	111	68	0.000639632	0.0888827	0.47676	riboflavin synthase complex	CC	-0.02	0.21	0.3	0.54	2.41654	0.019488	increase	0.0651704
s__Ruminococcus_sp._210702_SL_1_03	GO:0015450	-0.31	0.18	139	83	0.000474753	0.0838727	0.482572	P-P-bond-hydrolysis-driven protein transmembrane transporter activity	MF	-0.43	0.06	-0.04	0.09	2.40723	0.020023	increase	0.0662577
s__Phascolarctobacterium_succinatutens	GO:0016429	0.04	-0.57	121	71	7.08541e-06	0.0490595	0.609154	tRNA (adenine-N1-)-methyltransferase activity	MF	0.01	-0.03	-0.31	-0.53	2.4069	0.020048	decrease	0.0662577
s__Eggerthella_lenta	GO:0140664	-0.34	-0.67	149	86	0.00107303	0.0945515	0.328942	none	none	-0.14	-0.41	-0.48	-0.6	2.40538	0.020129	decrease	0.0662577
s__Dorea_sp._AF36_15AT	GO:0019594	0.05	-0.39	148	83	0.0010206	0.0942794	0.438249	mannitol metabolic process	BP	0.09	0.07	-0.37	-0.43	2.4053	0.020134	decrease	0.0662577
s__Ruminococcus_flavefaciens	GO:0009298	-0.06	-0.47	146	86	0.00109109	0.0945515	0.411856	GDP-mannose biosynthetic process	BP	0.09	-0.05	-0.41	-0.43	2.40056	0.020417	decrease	0.0669224
s__Bacteroides_thetaiotaomicron	GO:0006163	-0.34	0.19	147	81	0.000131633	0.0713457	0.523804	purine nucleotide metabolic process	BP	-0.44	-0.25	0.08	0.03	2.39781	0.020566	increase	0.0671443
s__Bacteroides_xylanisolvens	GO:0004459	-0.27	-0.64	144	79	0.000788585	0.0899351	0.368116	L-lactate dehydrogenase activity	MF	-0.47	-0.25	-0.32	-0.72	2.39007	0.021019	decrease	0.0677671
s__Collinsella_sp._TF05_9AC	GO:0030956	0.04	0.51	133	80	0.00024221	0.078588	0.477297	glutamyl-tRNA(Gln) amidotransferase complex	CC	-0.02	0.22	0.31	0.5	2.38735	0.02117	increase	0.0677671
s__Collinsella_sp._TF05_9AC	GO:0050567	0.04	0.51	133	80	0.00024221	0.078588	0.477297	glutaminyl-tRNA synthase (glutamine-hydrolyzing) activity	MF	-0.02	0.22	0.31	0.5	2.38735	0.02117	increase	0.0677671
s__Phocaeicola_vulgatus	GO:0015668	-0.11	0.38	148	86	0.000213378	0.0772957	0.491603	Type III site-specific deoxyribonuclease activity	MF	-0.12	0.04	0.16	0.4	2.38672	0.021218	increase	0.0677671
s__Anaerobutyricum_soehngenii	GO:0016539	-0.14	0.48	142	83	2.90468e-06	0.0490595	0.616461	intein-mediated protein splicing	BP	-0.17	0.09	0.19	0.36	2.38646	0.021231	increase	0.0677671
s__Blautia_sp._MCC270	GO:0006397	0.03	-0.41	143	86	0.000843873	0.0913894	0.438963	mRNA processing	BP	-0.02	-0.18	-0.1	-0.51	2.38617	0.021249	decrease	0.0677671
s__Senegalimassilia_anaerobia	GO:0016868	-0.06	0.39	144	85	0.000912121	0.0933159	0.441859	intramolecular transferase activity, phosphotransferases	MF	-0.14	0.28	0.08	0.38	2.37826	0.021745	increase	0.0690822
s__Phascolarctobacterium_sp._Marseille_Q4147	GO:0019752	-0.09	-0.61	118	71	6.24308e-05	0.0701595	0.519183	carboxylic acid metabolic process	BP	-0.09	-0.12	-0.37	-0.59	2.37293	0.02212	decrease	0.0700043
s__Dorea_ammoniilytica	GO:0004177	0.17	0.62	148	84	6.67624e-05	0.0701595	0.451512	aminopeptidase activity	MF	0.25	0.25	0.35	0.66	2.36846	0.022403	increase	0.0706293
s__Dorea_sp._AF36_15AT	GO:0030178	0.02	-0.48	125	52	0.00128689	0.0990763	0.504967	negative regulation of Wnt signaling pathway	BP	-0.09	-0.14	-0.1	-0.62	2.35598	0.023218	decrease	0.0729204
s__Phascolarctobacterium_succinatutens	GO:0004641	-0.15	-0.59	121	71	0.000769074	0.0892381	0.43157	phosphoribosylformylglycinamidine cyclo-ligase activity	MF	-0.12	-0.18	-0.32	-0.61	2.3401	0.024169	decrease	0.0756197
s__Bacteroides_thetaiotaomicron	GO:0140673	0.14	0.57	147	81	0.000308638	0.0804738	0.433379	none	none	0.03	0.07	0.49	0.51	2.33586	0.024456	increase	0.0762289
s__Bacteroides_fragilis	GO:0015667	-0.02	0.47	149	84	0.00013776	0.0713457	0.491632	site-specific DNA-methyltransferase (cytosine-N4-specific) activity	MF	0.21	0.19	0.07	0.59	2.33237	0.024691	increase	0.0762663
s__Bacteroides_fragilis	GO:0090124	-0.02	0.47	149	84	0.00013776	0.0713457	0.491632	N-4 methylation of cytosine	BP	0.21	0.19	0.07	0.59	2.33237	0.024691	increase	0.0762663
s__Blautia_obeum	GO:0016772	0.47	0.04	149	86	0.000650322	0.0888827	0.430996	transferase activity, transferring phosphorus-containing groups	MF	0.53	0.25	0.23	0.07	2.32741	0.025029	decrease	0.0762663
s__Phascolarctobacterium_succinatutens	GO:0015649	0.02	-0.51	121	71	0.000117141	0.0701595	0.536569	2-keto-3-deoxygluconate:proton symporter activity	MF	0.05	0.05	-0.26	-0.48	2.32593	0.02511	decrease	0.0762663
s__Phascolarctobacterium_succinatutens	GO:0046411	0.02	-0.51	121	71	0.000117141	0.0701595	0.536569	2-keto-3-deoxygluconate transmembrane transport	BP	0.05	0.05	-0.26	-0.48	2.32593	0.02511	decrease	0.0762663
s__Bacteroides_ovatus	GO:0006354	0.23	0.64	145	79	0.000227988	0.0772957	0.413225	DNA-templated transcription, elongation	BP	0.24	0.16	0.5	0.63	2.32542	0.025144	increase	0.0762663
s__Anthropogastromicrobium_aceti	GO:0051301	0.09	-0.39	148	86	0.000303798	0.0804738	0.477334	cell division	BP	0.21	-0.14	-0.15	-0.3	2.32503	0.025175	decrease	0.0762663
s__Bacteroides_ovatus	GO:0008955	0.16	0.71	94	44	0.00016531	0.0748989	0.543082	peptidoglycan glycosyltransferase activity	MF	0.03	0.42	0.45	0.66	2.32416	0.025235	increase	0.0762663
s__Prevotella_hominis	GO:0009226	0.17	0.59	112	72	0.00119165	0.0964756	0.417594	nucleotide-sugar biosynthetic process	BP	0.19	0.34	0.41	0.64	2.32333	0.025299	increase	0.0762663
s__Collinsella_sp._TF05_9AC	GO:0001678	0.02	-0.45	121	70	0.000901084	0.0933159	0.475814	cellular glucose homeostasis	BP	-0.14	0.17	-0.26	-0.52	2.31918	0.025623	decrease	0.0766833
s__Collinsella_sp._TF05_9AC	GO:0004396	0.02	-0.45	121	70	0.000901084	0.0933159	0.475814	hexokinase activity	MF	-0.14	0.17	-0.26	-0.52	2.31918	0.025623	decrease	0.0766833
s__Blautia_ammoniilytica	GO:0004471	0.07	-0.42	148	86	0.000169856	0.0764388	0.492673	malate dehydrogenase (decarboxylating) (NAD+) activity	MF	0.11	-0.18	-0.05	-0.39	2.31238	0.026127	decrease	0.0774397
s__Phocea_massiliensis	GO:0004151	0	-0.5	147	86	7.75659e-05	0.0701595	0.498705	dihydroorotase activity	MF	-0.13	-0.28	-0.02	-0.57	2.31229	0.026129	decrease	0.0774397
s__Ruminococcus_sp._210702_SL_1_03	GO:0006465	-0.09	0.41	139	83	0.000206273	0.0772957	0.499206	signal peptide processing	BP	0.04	0.08	0.03	0.52	2.31191	0.026157	increase	0.0774397
s__Adlercreutzia_equolifaciens	GO:0033739	0.1	-0.44	147	86	3.06943e-05	0.061044	0.544408	preQ1 synthase activity	MF	0.02	0.05	-0.14	-0.45	2.30823	0.026425	decrease	0.0777116
s__Blautia_obeum	GO:0030983	-0.28	-0.64	149	86	0.000655247	0.0888827	0.36224	mismatched DNA binding	MF	-0.25	-0.43	-0.41	-0.65	2.30805	0.026437	decrease	0.0777116
s__Ruminococcus_callidus	GO:0004595	0.38	-0.15	146	86	6.78301e-05	0.0701595	0.530248	pantetheine-phosphate adenylyltransferase activity	MF	0.38	0	0.18	-0.12	2.30409	0.026733	decrease	0.0779872
s__Phascolarctobacterium_succinatutens	GO:0047200	0.07	-0.49	121	71	7.39358e-05	0.0701595	0.561496	tetrahydrodipicolinate N-acetyltransferase activity	MF	0.1	-0.04	-0.22	-0.44	2.30324	0.0268	decrease	0.0779872
s__Pseudoflavonifractor_sp._MSJ_30	GO:0022872	-0.18	-0.56	148	86	0.00101324	0.0942794	0.382517	protein-N(PI)-phosphohistidine-mannitol phosphotransferase system transmembrane transporter activity	MF	0	-0.48	-0.35	-0.48	2.30317	0.026814	decrease	0.0779872
s__Phascolarctobacterium_sp._Marseille_Q4147	GO:0030983	0.18	0.62	118	71	0.000527134	0.0854158	0.433777	mismatched DNA binding	MF	0.05	0.33	0.31	0.55	2.29941	0.027105	increase	0.078447
s__Oscillibacter_sp._ER4	GO:0006189	-0.06	-0.47	145	86	0.00121574	0.0968972	0.410511	'de novo' IMP biosynthetic process	BP	-0.22	-0.09	-0.23	-0.59	2.29743	0.027242	decrease	0.078447
s__Faecalibacterium_sp._CLA_AA_H233	GO:0016539	0.28	-0.22	142	82	0.000295563	0.0804738	0.500929	intein-mediated protein splicing	BP	0.46	-0.1	-0.02	0.08	2.29719	0.027257	decrease	0.078447
s__Clostridium_sp._AM49_4BH	GO:0050182	0.02	0.52	139	83	7.95768e-05	0.0701595	0.502039	phosphate butyryltransferase activity	MF	0.17	0.3	-0.05	0.57	2.29479	0.027453	increase	0.0785357
s__Phascolarctobacterium_succinatutens	GO:0016884	-0.19	-0.67	121	71	5.77115e-05	0.0701595	0.480136	carbon-nitrogen ligase activity, with glutamine as amido-N-donor	MF	-0.32	-0.16	-0.37	-0.67	2.29423	0.027478	decrease	0.0785357
s__Phocaeicola_vulgatus	GO:0140673	0.02	0.45	148	86	0.00067922	0.0891345	0.434869	none	none	0	-0.03	0.32	0.46	2.29143	0.027681	increase	0.0786971
s__Catenibacterium_mitsuokai	GO:0098662	0.42	-0.08	136	82	0.000244775	0.0786545	0.495982	inorganic cation transmembrane transport	BP	0.51	0.18	0.13	0.04	2.29093	0.027725	decrease	0.0786971
s__Prevotella_hominis	GO:0006189	-0.16	-0.59	112	72	0.00110129	0.0945809	0.42144	'de novo' IMP biosynthetic process	BP	-0.09	-0.28	-0.38	-0.57	2.28358	0.028336	decrease	0.0801559
s__Phocea_massiliensis	GO:0022872	-0.04	-0.49	147	86	0.000332186	0.0821292	0.451563	protein-N(PI)-phosphohistidine-mannitol phosphotransferase system transmembrane transporter activity	MF	0.04	-0.4	-0.1	-0.44	2.27788	0.028779	decrease	0.081007
s__Adlercreutzia_equolifaciens	GO:0004399	-0.09	0.39	147	86	0.000273292	0.0803975	0.482144	histidinol dehydrogenase activity	MF	-0.05	-0.02	0.17	0.44	2.27714	0.028833	increase	0.081007
s__Prevotella_sp._Marseille_P4119	GO:0051304	-0.22	-0.64	111	68	0.00079652	0.0899977	0.416878	chromosome separation	BP	-0.27	-0.2	-0.37	-0.68	2.26349	0.029926	decrease	0.0836636
s__Blautia_obeum	GO:0007165	0.47	0.01	149	86	0.00032674	0.0818831	0.455816	signal transduction	BP	0.49	0.34	0.21	0.02	2.26203	0.030068	decrease	0.0836636
s__Blautia_glucerasea	GO:0004471	0.29	-0.18	149	86	0.000432567	0.0838183	0.475035	malate dehydrogenase (decarboxylating) (NAD+) activity	MF	0.42	-0.03	0.19	-0.06	2.26121	0.030148	decrease	0.0836636
s__Phocea_massiliensis	GO:0015128	-0.23	-0.59	147	86	0.00130235	0.0992455	0.3622	gluconate transmembrane transporter activity	MF	-0.06	-0.48	-0.42	-0.52	2.25955	0.030285	decrease	0.0836636
s__Phocea_massiliensis	GO:0035429	-0.23	-0.59	147	86	0.00130235	0.0992455	0.3622	gluconate transmembrane transport	BP	-0.06	-0.48	-0.42	-0.52	2.25955	0.030285	decrease	0.0836636
s__Blautia_wexlerae	GO:0070063	0.3	-0.13	149	86	0.00127358	0.0987608	0.43408	RNA polymerase binding	MF	0.32	0.34	0.02	-0.16	2.25019	0.031024	decrease	0.0854046
s__Oscillibacter_sp._ER4	GO:0033739	-0.05	0.42	145	86	0.000271135	0.0803975	0.477486	preQ1 synthase activity	MF	0.08	0.04	0.15	0.51	2.2491	0.031122	increase	0.0854046
s__Intestinimonas_butyriciproducens	GO:0004072	-0.37	0.1	149	86	0.000377613	0.0838183	0.471609	aspartate kinase activity	MF	-0.42	-0.21	-0.07	0.06	2.24733	0.031258	increase	0.0854937
s__Vescimonas_fastidiosa	GO:0005829	0.05	-0.41	144	86	0.000508194	0.0854158	0.457597	cytosol	CC	0.09	-0.08	-0.24	-0.39	2.24272	0.031645	decrease	0.0860205
s__Eubacterium_ramulus	GO:0006397	0.4	-0.03	149	86	0.00101619	0.0942794	0.429055	mRNA processing	BP	0.37	0.26	0.25	-0.12	2.24231	0.031667	decrease	0.0860205
s__Turicibacter_sanguinis	GO:0009432	-0.08	0.42	112	60	0.00131395	0.0993337	0.501729	SOS response	BP	-0.23	-0.17	0.29	0.38	2.24118	0.031763	increase	0.0860205
s__Dorea_sp._AF36_15AT	GO:0015095	0.08	0.51	148	84	0.000638146	0.0888827	0.4246	magnesium ion transmembrane transporter activity	MF	0.2	0.17	0.35	0.6	2.23556	0.032236	increase	0.0868538
s__Phascolarctobacterium_succinatutens	GO:0035435	-0.15	-0.61	121	71	0.000353371	0.08298	0.451863	phosphate ion transmembrane transport	BP	-0.12	-0.2	-0.4	-0.59	2.2351	0.032281	decrease	0.0868538
s__Schaalia_odontolytica	GO:0016462	0.46	0.03	137	81	0.00102877	0.0945515	0.430793	pyrophosphatase activity	MF	0.49	0.35	0.21	0.01	2.2328	0.032478	decrease	0.0871001
s__Faecalibacterium_sp._AF27_11BH	GO:0008198	-0.32	0.2	141	83	0.0001414	0.0713457	0.522815	ferrous iron binding	MF	-0.21	-0.21	-0.06	0.28	2.22288	0.033316	increase	0.0890583
s__Oscillibacter_sp._ER4	GO:0046857	0.03	0.47	145	86	0.000587369	0.0878268	0.437409	oxidoreductase activity, acting on other nitrogenous compounds as donors, with NAD or NADP as acceptor	MF	0.23	0.12	0.18	0.59	2.21355	0.034194	increase	0.0907394
s__Mediterraneibacter_glycyrrhizinilyticus	GO:0005960	-0.09	0.36	149	86	0.000822983	0.0906002	0.44525	glycine cleavage complex	CC	-0.14	-0.36	0.33	-0.01	2.21003	0.034494	increase	0.0907394
s__Mediterraneibacter_glycyrrhizinilyticus	GO:0019464	-0.09	0.36	149	86	0.000822983	0.0906002	0.44525	glycine decarboxylation via glycine cleavage system	BP	-0.14	-0.36	0.33	-0.01	2.21003	0.034494	increase	0.0907394
s__Oscillibacter_sp._ER4	GO:0015424	-0.11	-0.52	145	86	0.000915047	0.0933159	0.405342	amino acid-transporting ATPase activity	MF	-0.23	-0.23	-0.23	-0.63	2.20942	0.03455	decrease	0.0907394
s__Blautia_obeum	GO:0002949	0	0.43	149	86	0.00102312	0.0942794	0.424579	tRNA threonylcarbamoyladenosine modification	BP	-0.01	0.3	0.14	0.45	2.20877	0.034601	increase	0.0907394
s__Gemmiger_formicilis	GO:0043214	-0.1	0.38	125	79	0.000545906	0.0862747	0.487099	bacteriocin-transporting ATPase activity	MF	-0.18	-0.14	0.48	-0.09	2.20872	0.034604	increase	0.0907394
s__Phascolarctobacterium_succinatutens	GO:0006189	-0.21	-0.63	121	71	0.000600492	0.0884836	0.420397	'de novo' IMP biosynthetic process	BP	-0.16	-0.32	-0.45	-0.61	2.20544	0.034926	decrease	0.0912939
s__Dorea_sp._NSJ_36	GO:0004088	0.07	0.5	141	80	0.000859157	0.0921457	0.427275	carbamoyl-phosphate synthase (glutamine-hydrolyzing) activity	MF	0.23	0.01	0.28	0.56	2.19527	0.035931	increase	0.0936246
s__Dorea_sp._AF36_15AT	GO:0015693	-0.02	0.5	148	84	5.35031e-05	0.0701595	0.515552	magnesium ion transport	BP	0.2	0.19	0.17	0.59	2.18606	0.036813	increase	0.0956212
s__Adlercreutzia_equolifaciens	GO:0046857	0.04	-0.39	147	86	0.000946698	0.0935868	0.435794	oxidoreductase activity, acting on other nitrogenous compounds as donors, with NAD or NADP as acceptor	MF	-0.08	0.03	-0.12	-0.48	2.18378	0.037036	decrease	0.0958989
s__Negativibacillus_massiliensis	GO:0004590	0.03	-0.44	134	79	0.000524374	0.0854158	0.470656	orotidine-5'-phosphate decarboxylase activity	MF	0.16	-0.22	-0.3	-0.33	2.17524	0.037894	decrease	0.0978139
s__Collinsella_sp._TF05_9AC	GO:0070573	-0.03	-0.5	133	80	0.000300686	0.0804738	0.473142	metallodipeptidase activity	MF	-0.04	-0.15	-0.31	-0.5	2.17115	0.038287	decrease	0.0985204
s__Intestinimonas_sp._MSJ_38	GO:0044038	0.05	-0.4	147	86	0.000746978	0.0891345	0.444052	cell wall macromolecule biosynthetic process	BP	0.25	-0.28	-0.2	-0.23	2.16827	0.038572	decrease	0.0987799
s__Intestinimonas_sp._MSJ_38	GO:0016755	0.05	-0.4	147	86	0.000752491	0.0891345	0.443772	transferase activity, transferring amino-acyl groups	MF	0.25	-0.28	-0.2	-0.23	2.16773	0.038627	decrease	0.0987799
s__Blautia_sp._MSJ_19	GO:0004180	-0.09	0.35	148	86	0.000997206	0.094055	0.439872	carboxypeptidase activity	MF	-0.19	-0.08	0.11	0.28	2.16627	0.038786	increase	0.0988804
s__Anaerobutyricum_hallii	GO:0004594	0.12	0.54	149	86	0.000488193	0.0839861	0.419078	pantothenate kinase activity	MF	0.17	0.32	0.21	0.58	2.16336	0.039078	increase	0.0992568
s__Blautia_obeum	GO:0140664	-0.3	-0.66	149	86	0.000482096	0.0839861	0.361181	none	none	-0.26	-0.46	-0.43	-0.64	2.16255	0.039174	decrease	0.0992568
s__Alistipes_ihumii	GO:0006468	0.12	-0.41	105	62	0.000842089	0.0913447	0.524213	protein phosphorylation	BP	0.28	-0.08	-0.33	-0.18	2.15821	0.039601	decrease	0.0999585
s__Faecalibacillus_faecis	GO:0006003	-0.41	0.13	104	69	0.000426651	0.0838183	0.534619	fructose 2,6-bisphosphate metabolic process	BP	-0.47	0.09	-0.02	0.04	2.15715	0.039731	increase	0.0999585
s__Phocea_massiliensis	GO:0045454	0.28	-0.2	146	85	0.000542322	0.0862747	0.471377	cell redox homeostasis	BP	0.29	0.03	0.18	-0.19	2.15596	0.039884	decrease	0.0999585
s__Phascolarctobacterium_sp._Marseille_Q4147	GO:0006298	0.2	0.62	118	71	0.000905241	0.0933159	0.411392	mismatch repair	BP	0.08	0.36	0.32	0.55	2.15549	0.039935	increase	0.0999585
s__Faecalibacterium_sp._HTFF	GO:0008239	0.27	-0.18	149	85	0.000833715	0.0911573	0.45397	dipeptidyl-peptidase activity	MF	0.22	0.23	0.07	-0.25	2.15384	0.040126	decrease	0.100133
s__Catenibacterium_mitsuokai	GO:0043743	0.35	-0.17	137	83	0.000165057	0.0748989	0.517661	LPPG:FO 2-phospho-L-lactate transferase activity	MF	0.5	0.22	0.04	0.08	2.15219	0.040297	decrease	0.100257
s__Phocea_massiliensis	GO:0006080	-0.05	0.39	145	85	0.00107143	0.0945515	0.434456	substituted mannan metabolic process	BP	-0.14	0.16	0.18	0.34	2.14449	0.041127	increase	0.101517
s__Phocea_massiliensis	GO:0016985	-0.05	0.39	145	85	0.00107143	0.0945515	0.434456	mannan endo-1,4-beta-mannosidase activity	MF	-0.14	0.16	0.18	0.34	2.14449	0.041127	increase	0.101517
s__Blautia_faecis	GO:0005507	-0.05	0.5	149	86	1.49735e-05	0.0566379	0.550082	copper ion binding	MF	0.06	0.05	0.14	0.49	2.14404	0.041172	increase	0.101517
s__Senegalimassilia_faecalis	GO:0008759	0.07	-0.46	131	76	0.000102017	0.0701595	0.534802	UDP-3-O-[3-hydroxymyristoyl] N-acetylglucosamine deacetylase activity	MF	0.11	0.03	-0.31	-0.38	2.1428	0.041316	decrease	0.101569
s__Senegalimassilia_anaerobia	GO:0015233	0.09	0.51	144	85	0.000928377	0.0933159	0.411835	pantothenate transmembrane transporter activity	MF	0.27	-0.17	0.35	0.5	2.1369	0.042003	increase	0.102646
s__Senegalimassilia_anaerobia	GO:0015887	0.09	0.51	144	85	0.000928377	0.0933159	0.411835	pantothenate transmembrane transport	BP	0.27	-0.17	0.35	0.5	2.1369	0.042003	increase	0.102646
s__Dorea_sp._AF36_15AT	GO:0006527	0.02	-0.41	148	84	0.00127566	0.0987608	0.424187	arginine catabolic process	BP	0.11	-0.18	-0.17	-0.35	2.13127	0.042601	decrease	0.103286
s__Phascolarctobacterium_succinatutens	GO:0002100	0.17	-0.44	121	71	2.96125e-05	0.061044	0.606454	tRNA wobble adenosine to inosine editing	BP	0.13	0.11	-0.14	-0.37	2.13015	0.042743	decrease	0.103286
s__Phascolarctobacterium_succinatutens	GO:0008251	0.17	-0.44	121	71	2.96125e-05	0.061044	0.606454	tRNA-specific adenosine deaminase activity	MF	0.13	0.11	-0.14	-0.37	2.13015	0.042743	decrease	0.103286
s__Bacteroides_xylanisolvens	GO:0015209	-0.07	-0.51	144	79	0.00060849	0.0888827	0.438613	cytosine transmembrane transporter activity	MF	-0.11	-0.19	-0.24	-0.53	2.1299	0.042765	decrease	0.103286
s__Blautia_sp._OF03_15BH	GO:0016787	0.11	-0.38	148	86	0.000212925	0.0772957	0.491552	hydrolase activity	MF	0.1	-0.04	-0.07	-0.36	2.1257	0.043243	decrease	0.103942
s__Bifidobacterium_catenulatum	GO:0003995	-0.06	0.47	93	59	0.000750956	0.0891345	0.536586	acyl-CoA dehydrogenase activity	MF	-0.32	0.21	0.34	0.13	2.12519	0.043288	increase	0.103942
s__Alistipes_ihumii	GO:0004672	0.08	-0.43	105	62	0.00101692	0.0942794	0.510908	protein kinase activity	MF	0.21	-0.07	-0.38	-0.23	2.11617	0.044313	decrease	0.105999
s__Dorea_sp._AF36_15AT	GO:0004151	0.18	0.57	148	84	0.000929758	0.0933159	0.387644	dihydroorotase activity	MF	0.22	0.37	0.41	0.61	2.11505	0.044435	increase	0.105999
s__Senegalimassilia_faecalis	GO:0003714	0.07	0.54	137	85	0.000192826	0.0772957	0.463449	transcription corepressor activity	MF	0.07	0.24	0.34	0.51	2.11319	0.044632	increase	0.105999
s__Faecalibacterium_sp._CLA_AA_H233	GO:0008685	0.07	0.49	149	85	0.000803208	0.0899977	0.420047	2-C-methyl-D-erythritol 2,4-cyclodiphosphate synthase activity	MF	0.17	0.13	0.11	0.54	2.11296	0.044658	increase	0.105999
s__Dorea_sp._OM07_5	GO:0006541	-0.08	0.43	137	80	0.000196771	0.0772957	0.505876	glutamine metabolic process	BP	-0.05	-0.09	0.24	0.4	2.1108	0.044917	increase	0.106308
s__Oscillibacter_sp._ER4	GO:0006099	-0.12	-0.52	145	86	0.00107857	0.0945515	0.39871	tricarboxylic acid cycle	BP	-0.09	-0.38	-0.3	-0.51	2.10974	0.045046	decrease	0.106309
s__Negativibacillus_massiliensis	GO:0019752	0.1	-0.37	134	79	0.000649927	0.0888827	0.475073	carboxylic acid metabolic process	BP	0.14	-0.09	-0.08	-0.33	2.10684	0.04538	decrease	0.106792
s__Oscillibacter_sp._MCC667	GO:0004197	0.06	0.52	148	85	0.000225442	0.0772957	0.456221	cysteine-type endopeptidase activity	MF	0.05	0.32	0.26	0.48	2.1029	0.045838	increase	0.107563
s__Coprococcus_eutactus	GO_none	-0.29	0.2	149	86	0.000287783	0.0803975	0.489253	none	none	-0.43	-0.07	0.09	-0.19	2.1008	0.04611	increase	0.107895
s__Blautia_obeum	GO:0009113	-0.01	0.44	149	86	0.000471561	0.0838183	0.451635	purine nucleobase biosynthetic process	BP	0.19	0.11	0.06	0.53	2.09599	0.046682	increase	0.108925
s__Mitsuokella_jalaludinii	GO:0015450	-0.31	0.15	130	77	0.00124949	0.0983682	0.46262	P-P-bond-hydrolysis-driven protein transmembrane transporter activity	MF	-0.35	-0.23	0.02	0.15	2.09316	0.047028	increase	0.109423
s__Blautia_sp._MSJ_19	GO:0004478	0.31	-0.14	148	86	0.000960355	0.0935868	0.445252	methionine adenosyltransferase activity	MF	0.33	0.12	0.17	-0.12	2.08629	0.047838	decrease	0.110413
s__Blautia_sp._MSJ_19	GO:0006556	0.31	-0.14	148	86	0.000960355	0.0935868	0.445252	S-adenosylmethionine biosynthetic process	BP	0.33	0.12	0.17	-0.12	2.08629	0.047838	decrease	0.110413
s__Phascolarctobacterium_succinatutens	GO:0006631	0.05	-0.42	121	71	0.0010514	0.0945515	0.47413	fatty acid metabolic process	BP	0.01	-0.07	-0.15	-0.46	2.08576	0.047902	decrease	0.110413
s__Faecalibacillus_sp._MSK20_93	GO:0006044	-0.03	0.5	110	54	0.000815341	0.0906002	0.526278	N-acetylglucosamine metabolic process	BP	0.02	0.23	0.06	0.57	2.08415	0.048087	increase	0.110413
s__Ruminococcus_sp._Marseille_P6503	GO:0001000	-0.01	-0.57	93	50	0.000485918	0.0839861	0.556361	bacterial-type RNA polymerase core enzyme binding	MF	0.08	0.23	-0.31	-0.43	2.0838	0.048122	decrease	0.110413
s__Adlercreutzia_equolifaciens	GO:0008616	0.08	-0.38	147	86	0.000438229	0.0838183	0.466174	queuosine biosynthetic process	BP	-0.15	0.13	-0.1	-0.45	2.07901	0.048723	decrease	0.111483
s__Prevotellamassilia_timonensis	GO:0042834	0.21	0.63	118	70	0.000797504	0.0899977	0.413851	peptidoglycan binding	MF	0.22	0.49	0.45	0.63	2.07537	0.049159	increase	0.112127
s__Cyclospora_cayetanensis	GO:0004175	0.08	0.54	137	76	0.000334921	0.0823128	0.462144	endopeptidase activity	MF	0.12	0.3	0.23	0.54	2.07441	0.049276	increase	0.112127
s__Dorea_sp._AF36_15AT	GO:0008233	-0.11	-0.54	148	84	0.00049554	0.0846268	0.423163	peptidase activity	MF	-0.14	-0.4	-0.23	-0.55	2.06321	0.050649	decrease	0.114934
s__Roseburia_faecis	GO:0000105	0.31	-0.14	149	86	0.00089036	0.0933159	0.447576	histidine biosynthetic process	BP	0.34	-0.07	0.04	-0.1	2.06134	0.050906	decrease	0.115201
s__Prevotella_sp._Marseille_P4119	GO:0030246	0.17	0.6	111	68	0.00077982	0.0893903	0.436895	carbohydrate binding	MF	0.04	0.24	0.48	0.51	2.05938	0.051168	increase	0.115476
s__Agathobaculum_sp._M2	GO:0004372	0.39	-0.05	141	83	0.00114775	0.0949569	0.43667	glycine hydroxymethyltransferase activity	MF	0.39	0.21	0.08	-0.06	2.05456	0.051791	decrease	0.115476
s__Agathobaculum_sp._M2	GO:0019264	0.39	-0.05	141	83	0.00114775	0.0949569	0.43667	glycine biosynthetic process from serine	BP	0.39	0.21	0.08	-0.06	2.05456	0.051791	decrease	0.115476
s__Agathobaculum_sp._M2	GO:0035999	0.39	-0.05	141	83	0.00114775	0.0949569	0.43667	tetrahydrofolate interconversion	BP	0.39	0.21	0.08	-0.06	2.05456	0.051791	decrease	0.115476
s__Blautia_obeum	GO:0006298	-0.32	-0.67	149	86	0.00043844	0.0838183	0.354404	mismatch repair	BP	-0.31	-0.45	-0.43	-0.65	2.05349	0.051927	decrease	0.115476
s__Mediterraneibacter_glycyrrhizinilyticus	GO:0033390	-0.06	0.4	131	77	0.000836255	0.0911573	0.466479	putrescine biosynthetic process from arginine via N-carbamoylputrescine	BP	-0.07	-0.27	0.18	0.31	2.05289	0.052006	increase	0.115476
s__Mediterraneibacter_glycyrrhizinilyticus	GO:0050231	-0.06	0.4	131	77	0.000836255	0.0911573	0.466479	putrescine carbamoyltransferase activity	MF	-0.07	-0.27	0.18	0.31	2.05289	0.052006	increase	0.115476
s__Blautia_schinkii	GO:0004151	0.06	0.48	149	86	0.000747967	0.0891345	0.421708	dihydroorotase activity	MF	0.34	0.04	0.11	0.56	2.04963	0.052447	increase	0.115759
s__Ruminococcus_sp._210702_SL_1_03	GO:0004592	-0.31	0.25	139	83	5.44473e-05	0.0701595	0.555556	pantoate-beta-alanine ligase activity	MF	-0.38	0.03	0.13	-0.07	2.04812	0.052657	increase	0.115759
s__Dorea_sp._AF36_15AT	GO:0016987	0	-0.43	148	84	0.0010843	0.0945515	0.426475	bacterial sigma factor activity	MF	0	-0.27	-0.25	-0.43	2.04771	0.05272	decrease	0.115759
s__Mogibacterium_kristiansenii	GO:0015233	0.15	0.55	145	84	0.000748339	0.0891345	0.404764	pantothenate transmembrane transporter activity	MF	0.08	0.06	0.47	0.49	2.04425	0.053208	increase	0.115759
s__Mogibacterium_kristiansenii	GO:0015887	0.15	0.55	145	84	0.000748339	0.0891345	0.404764	pantothenate transmembrane transport	BP	0.08	0.06	0.47	0.49	2.04425	0.053208	increase	0.115759
s__Ruminococcus_sp._210702_SL_1_03	GO:0015940	-0.1	0.37	139	83	0.000485091	0.0839861	0.474868	pantothenate biosynthetic process	BP	-0.21	0.28	0.3	0.04	2.04339	0.053332	increase	0.115759
s__Vescimonas_fastidiosa	GO:0004819	0.11	0.54	144	86	0.000425299	0.0838183	0.42711	glutamine-tRNA ligase activity	MF	0.04	0.48	0.21	0.46	2.04329	0.05334	increase	0.115759
s__Vescimonas_fastidiosa	GO:0006425	0.11	0.54	144	86	0.000425299	0.0838183	0.42711	glutaminyl-tRNA aminoacylation	BP	0.04	0.48	0.21	0.46	2.04329	0.05334	increase	0.115759
s__Bacteroides_thetaiotaomicron	GO:0006306	0.21	0.6	147	81	0.000682002	0.0891345	0.388966	DNA methylation	BP	0.24	0.37	0.37	0.61	2.04182	0.053535	increase	0.115759
s__Bacteroides_thetaiotaomicron	GO:0008170	0.21	0.6	147	81	0.000682002	0.0891345	0.388966	N-methyltransferase activity	MF	0.24	0.37	0.37	0.61	2.04182	0.053535	increase	0.115759
s__Phascolarctobacterium_succinatutens	GO:0019867	0.11	0.65	121	71	1.7858e-05	0.0566379	0.534673	outer membrane	CC	0.28	0.3	0.11	0.62	2.04071	0.053705	increase	0.115823
s__Adlercreutzia_equolifaciens	GO:0008710	0.14	-0.37	133	81	0.00030442	0.0804738	0.501411	8-amino-7-oxononanoate synthase activity	MF	0.15	0.15	-0.19	-0.31	2.03678	0.054209	decrease	0.116606
s__Schaalia_odontolytica	GO:0004673	0.33	-0.23	137	81	6.12673e-05	0.0701595	0.556582	protein histidine kinase activity	MF	0.35	0.01	0.05	-0.11	2.0298	0.055155	decrease	0.117913
s__Bacteroides_thetaiotaomicron	GO:0006354	0.21	0.63	147	81	0.000156931	0.0748989	0.42471	DNA-templated transcription, elongation	BP	0.19	0.15	0.52	0.56	2.02921	0.055232	increase	0.117913
s__Mediterraneibacter_butyricigenes	GO:0050334	0.1	-0.35	149	85	0.000716787	0.0891345	0.4534	thiaminase activity	MF	0.21	0.03	-0.3	-0.09	2.02911	0.055245	decrease	0.117913
s__Phascolarctobacterium_succinatutens	GO:0051301	0.09	-0.42	121	71	0.000395092	0.0838183	0.513902	cell division	BP	0.08	0.06	-0.22	-0.4	2.0269	0.055559	decrease	0.118067
s__Phascolarctobacterium_sp._Marseille_Q4147	GO:0015556	0.12	0.55	117	71	0.00106405	0.0945515	0.435228	C4-dicarboxylate transmembrane transporter activity	MF	0.13	0.35	0.08	0.56	2.02564	0.055746	increase	0.118067
s__Phascolarctobacterium_sp._Marseille_Q4147	GO:0015740	0.12	0.55	117	71	0.00106405	0.0945515	0.435228	C4-dicarboxylate transport	BP	0.13	0.35	0.08	0.56	2.02564	0.055746	increase	0.118067
s__Prevotella_sp._Marseille_P4119	GO:0004132	0.24	-0.43	111	68	8.11383e-06	0.0490595	0.669536	dCMP deaminase activity	MF	0.36	0.03	-0.11	-0.14	2.02278	0.056137	decrease	0.11827
s__Prevotella_sp._Marseille_P4119	GO:0006220	0.24	-0.43	111	68	8.11383e-06	0.0490595	0.669536	pyrimidine nucleotide metabolic process	BP	0.36	0.03	-0.11	-0.14	2.02278	0.056137	decrease	0.11827
s__Agathobaculum_sp._M2	GO:0009098	0.28	-0.17	141	83	0.00101902	0.0942794	0.454231	leucine biosynthetic process	BP	0.31	0.2	-0.04	-0.14	2.02043	0.056433	decrease	0.11827
s__Faecalibacterium_prausnitzii	GO:0019856	0.25	0.65	149	86	0.0001359	0.0713457	0.404509	pyrimidine nucleobase biosynthetic process	BP	0.2	0.33	0.55	0.58	2.0192	0.056606	increase	0.11827
s__Oscillibacter_sp._MSJ_31	GO:0004819	0.13	0.56	147	85	0.000406863	0.0838183	0.421812	glutamine-tRNA ligase activity	MF	0.06	0.42	0.23	0.47	2.01862	0.056701	increase	0.11827
s__Oscillibacter_sp._MSJ_31	GO:0006425	0.13	0.56	147	85	0.000406863	0.0838183	0.421812	glutaminyl-tRNA aminoacylation	BP	0.06	0.42	0.23	0.47	2.01862	0.056701	increase	0.11827
s__Prevotella_sp._Marseille_P4119	GO:0004641	-0.08	-0.54	111	68	0.000816531	0.0906002	0.464431	phosphoribosylformylglycinamidine cyclo-ligase activity	MF	0.02	-0.19	-0.26	-0.46	2.01563	0.057105	decrease	0.118419
s__Dorea_ammoniilytica	GO:0004534	0.05	0.49	148	84	0.000430773	0.0838183	0.445013	5'-3' exoribonuclease activity	MF	0.08	0.04	0.26	0.48	2.01441	0.057274	increase	0.118419
s__Barnesiella_intestinihominis	GO:0004417	-0.06	-0.52	109	68	0.00105083	0.0945515	0.462309	hydroxyethylthiazole kinase activity	MF	-0.01	-0.23	-0.3	-0.49	2.01413	0.057309	decrease	0.118419
s__Oscillibacter_sp._ER4	GO:0016832	-0.17	-0.57	145	86	0.00065217	0.0888827	0.398919	aldehyde-lyase activity	MF	-0.24	-0.3	-0.29	-0.61	2.0139	0.057346	decrease	0.118419
s__Faecalibacterium_sp._CLA_AA_H233	GO:0016874	-0.16	-0.59	149	85	0.000217304	0.0772957	0.427276	ligase activity	MF	-0.04	-0.36	-0.3	-0.46	2.01222	0.057597	decrease	0.118465
s__Bacteroides_xylanisolvens	GO:0008610	0.42	0.72	144	79	0.00126014	0.0985631	0.301509	lipid biosynthetic process	BP	0.5	0.4	0.52	0.74	2.01182	0.057655	increase	0.118465
s__Senegalimassilia_anaerobia	GO:0009421	-0.12	-0.55	142	82	0.000462062	0.0838183	0.428919	bacterial-type flagellum filament cap	CC	-0.19	-0.25	-0.21	-0.58	2.00663	0.058407	decrease	0.119455
s__Mediterraneibacter_butyricigenes	GO:0005694	-0.02	0.4	149	85	0.00122891	0.0973381	0.42419	chromosome	CC	-0.07	-0.05	0.42	0.21	2.00646	0.058426	increase	0.119455
s__Dorea_sp._OM07_5	GO:0004088	0.06	0.55	137	80	9.04183e-05	0.0701595	0.493182	carbamoyl-phosphate synthase (glutamine-hydrolyzing) activity	MF	0.07	0.21	0.27	0.49	2.00391	0.058793	increase	0.119641
s__Faecalibacterium_sp._AF27_11BH	GO:0006725	-0.34	0.16	146	84	0.00017774	0.0771574	0.507307	cellular aromatic compound metabolic process	BP	-0.26	-0.21	-0.16	0.18	2.00276	0.058941	increase	0.119641
s__Dorea_sp._NSJ_36	GO:0050380	0.09	0.51	141	80	0.000760837	0.0891345	0.427752	undecaprenyl-diphosphatase activity	MF	0.26	0.02	0.37	0.54	2.00194	0.059078	increase	0.119641
s__Prevotella_sp._Marseille_P4119	GO:0004644	0	-0.5	111	68	0.000536552	0.0862747	0.499297	phosphoribosylglycinamide formyltransferase activity	MF	0.12	-0.01	-0.31	-0.38	2.00125	0.059172	decrease	0.119641
s__Oscillibacter_sp._MSJ_31	GO:0004152	0.12	-0.36	147	85	0.000330848	0.0821292	0.481465	dihydroorotate dehydrogenase activity	MF	0.14	-0.27	-0.14	-0.3	2.00086	0.059241	decrease	0.119641
s__Simiaoa_sunii	GO:0004055	0.05	-0.39	146	85	0.00106697	0.0945515	0.434736	argininosuccinate synthase activity	MF	0.18	-0.05	-0.24	-0.26	1.99983	0.059407	decrease	0.119683
s__Bacteroides_stercoris	GO:0051607	-0.13	0.37	145	77	0.000278438	0.0803975	0.504575	defense response to virus	BP	-0.19	-0.01	0.26	0.26	1.99401	0.060294	increase	0.121175
s__Bacteroides_thetaiotaomicron	GO:0033925	-0.04	0.53	118	60	0.000104353	0.0701595	0.571911	mannosyl-glycoprotein endo-beta-N-acetylglucosaminidase activity	MF	-0.02	-0.01	0.41	0.45	1.98865	0.061082	increase	0.122461
s__Dorea_sp._AF36_15AT	GO:0004175	0.1	-0.45	136	74	7.46844e-05	0.0701595	0.549812	endopeptidase activity	MF	-0.12	-0.06	-0.11	-0.51	1.98539	0.061589	decrease	0.123178
s__Dorea_sp._AF36_15AT	GO:0004644	0.12	0.54	148	84	0.000693688	0.0891345	0.411497	phosphoribosylglycinamide formyltransferase activity	MF	0.34	0.13	0.37	0.6	1.97894	0.062624	increase	0.124845
s__Phascolarctobacterium_succinatutens	GO:0008194	-0.08	0.41	120	68	0.000951473	0.0935868	0.488311	UDP-glycosyltransferase activity	MF	-0.12	-0.03	0.2	0.36	1.97783	0.062797	increase	0.124845
s__Clostridium_sp._BIOML_A1	GO:0005247	0.04	-0.41	134	77	0.00113584	0.0949569	0.45084	voltage-gated chloride channel activity	MF	0.17	-0.23	-0.18	-0.29	1.97544	0.063163	decrease	0.124845
s__Clostridium_sp._BIOML_A1	GO:0006821	0.04	-0.41	134	77	0.00113584	0.0949569	0.45084	chloride transport	BP	0.17	-0.23	-0.18	-0.29	1.97544	0.063163	decrease	0.124845
s__Phascolarctobacterium_sp._Marseille_Q4147	GO:0016884	-0.2	-0.61	118	71	0.00105237	0.0945515	0.408771	carbon-nitrogen ligase activity, with glutamine as amido-N-donor	MF	-0.22	-0.17	-0.35	-0.6	1.97536	0.063178	decrease	0.124845
s__Eubacterium_ramulus	GO:0015627	-0.17	0.35	149	86	0.000115415	0.0701595	0.515756	type II protein secretion system complex	CC	-0.13	0.04	-0.08	0.31	1.97248	0.063646	increase	0.125469
s__Dorea_ammoniilytica	GO:0015693	-0.07	0.48	148	84	2.64012e-05	0.061044	0.543887	magnesium ion transport	BP	0.15	0.1	0.05	0.5	1.97147	0.063801	increase	0.125475
s__Vescimonas_fastidiosa	GO:0071555	-0.33	-0.66	144	86	0.000971592	0.0935868	0.336186	cell wall organization	BP	-0.39	-0.46	-0.37	-0.7	1.97007	0.064027	decrease	0.125621
s__Phascolarctobacterium_succinatutens	GO:0006081	-0.09	-0.54	121	71	0.000693747	0.0891345	0.454854	cellular aldehyde metabolic process	BP	-0.13	-0.17	-0.24	-0.55	1.965	0.064841	decrease	0.126916
s__Phocaeicola_vulgatus	GO:0006354	0.11	0.54	148	86	0.000349097	0.08298	0.431722	DNA-templated transcription, elongation	BP	0.14	0.1	0.4	0.51	1.96324	0.065144	increase	0.127013
s__Suilimivivens_aceti	GO:0006631	0.01	-0.46	148	86	0.000314991	0.0806897	0.462241	fatty acid metabolic process	BP	-0.1	-0.04	-0.25	-0.48	1.9629	0.065198	decrease	0.127013
s__Eubacterium_ramulus	GO:0015628	-0.17	0.35	149	86	0.000118837	0.0701595	0.514872	protein secretion by the type II secretion system	BP	-0.13	0.04	-0.08	0.3	1.95904	0.06584	increase	0.127962
s__Coprococcus_catus	GO:0008667	-0.03	0.43	134	80	0.000768486	0.0892381	0.455926	2,3-dihydro-2,3-dihydroxybenzoate dehydrogenase activity	MF	-0.21	0.18	0.3	0.12	1.95641	0.066255	increase	0.128466
s__Bacteroides_caccae	GO:0051607	-0.11	0.37	143	80	0.000441459	0.0838183	0.481746	defense response to virus	BP	0.05	-0.13	0.18	0.39	1.95443	0.066567	increase	0.128769
s__Oscillibacter_sp._MSJ_31	GO:0006207	0.4	-0.06	147	85	0.000585242	0.0878268	0.454606	'de novo' pyrimidine nucleobase biosynthetic process	BP	0.43	0.1	0.08	0.02	1.95139	0.067092	decrease	0.129481
s__Catenibacterium_mitsuokai	GO:0008965	-0.32	0.17	137	83	0.000347642	0.08298	0.493756	phosphoenolpyruvate-protein phosphotransferase activity	MF	-0.33	-0.14	0.01	0.1	1.94399	0.06831	increase	0.131525
s__Dorea_sp._AM10_31	GO:0003937	-0.06	0.4	139	85	0.000578163	0.0878268	0.460585	IMP cyclohydrolase activity	MF	-0.12	0.16	0.09	0.31	1.93798	0.069286	increase	0.133094
s__Faecalibacillus_intestinalis	GO:0004333	-0.33	0.15	146	85	0.000364053	0.0838183	0.481558	fumarate hydratase activity	MF	-0.31	-0.11	-0.23	0.12	1.93313	0.070116	increase	0.134375
s__Simiaoa_sunii	GO:0016491	-0.37	-0.69	146	85	0.000980791	0.0935868	0.320364	oxidoreductase activity	MF	-0.42	-0.38	-0.51	-0.7	1.92543	0.071505	decrease	0.13672
s__Prevotella_sp._Marseille_P4119	GO:0043138	0.03	0.56	111	68	0.000129467	0.0713457	0.530665	3'-5' DNA helicase activity	MF	0.1	-0.01	0.36	0.49	1.91846	0.072743	increase	0.138766
s__Phascolarctobacterium_sp._Marseille_Q4147	GO:0035435	-0.22	-0.62	118	71	0.000940197	0.0933233	0.406499	phosphate ion transmembrane transport	BP	-0.21	-0.19	-0.42	-0.59	1.91498	0.073375	decrease	0.139649
s__Holdemanella_porci	GO:0004713	-0.03	-0.49	120	76	0.000655213	0.0888827	0.464511	protein tyrosine kinase activity	MF	0.24	-0.14	-0.27	-0.1	1.91294	0.073716	decrease	0.139976
s__Ruminococcus_sp._M6_2020	GO:0006080	0.04	0.47	145	85	0.000778486	0.0893903	0.42806	substituted mannan metabolic process	BP	0.01	0.18	0.26	0.42	1.90647	0.074915	increase	0.141601
s__Ruminococcus_sp._M6_2020	GO:0016985	0.04	0.47	145	85	0.000778486	0.0893903	0.42806	mannan endo-1,4-beta-mannosidase activity	MF	0.01	0.18	0.26	0.42	1.90647	0.074915	increase	0.141601
s__Bacteroides_xylanisolvens	GO:0051741	0.07	-0.43	118	70	0.000759911	0.0891345	0.491778	2-methyl-6-phytyl-1,4-benzoquinone methyltransferase activity	MF	-0.12	0.24	-0.13	-0.42	1.90399	0.075382	decrease	0.142159
s__Bacteroides_ovatus	GO:0006306	0.13	0.55	145	79	0.000622739	0.0888827	0.421301	DNA methylation	BP	0.19	0.43	0.23	0.55	1.9012	0.075909	increase	0.142502
s__Bacteroides_ovatus	GO:0008170	0.13	0.55	145	79	0.000622739	0.0888827	0.421301	N-methyltransferase activity	MF	0.19	0.43	0.23	0.55	1.9012	0.075909	increase	0.142502
s__Anthropogastromicrobium_aceti	GO:0070567	0.3	-0.17	148	86	0.00055439	0.0868801	0.466288	cytidylyltransferase activity	MF	0.34	-0.07	0.08	-0.07	1.89414	0.077183	decrease	0.144565
s__Bacteroides_ovatus	GO:1990961	0.03	0.48	133	73	0.000925247	0.0933159	0.451334	drug transmembrane export	BP	0.02	0.14	0.35	0.44	1.89226	0.077552	increase	0.144927
s__Eggerthella_lenta	GO:0015109	-0.1	-0.5	149	86	0.00113446	0.0949569	0.401421	chromate transmembrane transporter activity	MF	-0.11	-0.25	-0.23	-0.49	1.88962	0.078038	decrease	0.145179
s__Eggerthella_lenta	GO:0015703	-0.1	-0.5	149	86	0.00113446	0.0949569	0.401421	chromate transport	BP	-0.11	-0.25	-0.23	-0.49	1.88962	0.078038	decrease	0.145179
s__Phascolarctobacterium_succinatutens	GO:0015424	-0.11	-0.58	121	71	0.000283663	0.0803975	0.473114	amino acid-transporting ATPase activity	MF	-0.21	-0.13	-0.41	-0.56	1.88415	0.079043	decrease	0.146718
s__Brotomerdimonas_butyrica	GO:0004602	0.04	-0.4	147	83	0.000888979	0.0933159	0.442678	glutathione peroxidase activity	MF	0.04	-0.05	-0.21	-0.37	1.88086	0.079672	decrease	0.147554
s__Blautia_schinkii	GO:0043419	0.15	0.54	149	86	0.00118969	0.0964756	0.385396	urea catabolic process	BP	0.2	0.27	0.21	0.56	1.87766	0.08027	increase	0.148329
s__Prevotella_hominis	GO:0004721	-0.08	0.41	112	72	0.000809227	0.0904311	0.49307	phosphoprotein phosphatase activity	MF	-0.13	0.22	0.18	0.32	1.87596	0.080588	increase	0.148584
s__Faecalibacterium_sp._HTFF	GO:0004721	0.08	0.51	149	85	0.000521302	0.0854158	0.429928	phosphoprotein phosphatase activity	MF	-0.08	0.28	0.34	0.3	1.87458	0.080832	increase	0.148702
s__Adlercreutzia_equolifaciens	GO:0016866	0.05	-0.38	147	86	0.00130635	0.0992806	0.425324	intramolecular transferase activity	MF	-0.01	-0.07	-0.01	-0.41	1.87206	0.08131	decrease	0.149249
s__Dorea_sp._AM58_8	GO:0004106	-0.02	0.51	149	86	2.44999e-05	0.061044	0.529902	chorismate mutase activity	MF	0.09	-0.01	0.45	0.37	1.8691	0.081923	increase	0.149339
s__Oscillibacter_sp._ER4	GO:0015109	-0.05	0.4	145	86	0.000681791	0.0891345	0.447954	chromate transmembrane transporter activity	MF	0	0.05	0.14	0.4	1.86879	0.081976	increase	0.149339
s__Oscillibacter_sp._ER4	GO:0015703	-0.05	0.4	145	86	0.000681791	0.0891345	0.447954	chromate transport	BP	0	0.05	0.14	0.4	1.86879	0.081976	increase	0.149339
s__Dorea_sp._AM58_8	GO:0004852	-0.02	-0.49	149	86	0.000207656	0.0772957	0.468215	uroporphyrinogen-III synthase activity	MF	-0.03	-0.08	-0.28	-0.42	1.86818	0.082082	decrease	0.149339
s__Blautia_ammoniilytica	GO:0004592	0.06	-0.39	148	86	0.000790615	0.0899977	0.442923	pantoate-beta-alanine ligase activity	MF	0.1	-0.06	-0.19	-0.31	1.86528	0.082675	decrease	0.150026
s__Blautia_faecis	GO:0043565	0.43	-0.04	149	86	0.000361537	0.0838183	0.462704	sequence-specific DNA binding	MF	0.31	0.34	0.36	-0.07	1.86471	0.082823	decrease	0.150026
s__Senegalimassilia_anaerobia	GO:0004673	0.05	-0.39	144	85	0.00103645	0.0945515	0.436098	protein histidine kinase activity	MF	0.12	-0.22	-0.05	-0.3	1.86361	0.083047	decrease	0.150102
s__Oscillibacter_valericigenes	GO:0022872	-0.29	-0.66	149	86	0.000356206	0.0832436	0.37096	protein-N(PI)-phosphohistidine-mannitol phosphotransferase system transmembrane transporter activity	MF	-0.2	-0.49	-0.33	-0.56	1.85282	0.085271	decrease	0.153524
s__Oliverpabstia_intestinalis	GO:0045263	0.2	0.57	148	85	0.0010821	0.0945515	0.377663	proton-transporting ATP synthase complex, coupling factor F(o)	CC	0.15	0.28	0.39	0.52	1.85266	0.085312	increase	0.153524
s__Subdoligranulum_sp._APC924_74	GO:0009103	0.37	-0.11	148	85	0.000426214	0.0838183	0.470573	lipopolysaccharide biosynthetic process	BP	0.47	0	0.15	0.09	1.84634	0.086625	decrease	0.155548
s__Phascolarctobacterium_succinatutens	GO:0003333	-0.11	-0.56	121	71	0.000801634	0.0899977	0.442863	amino acid transmembrane transport	BP	-0.17	-0.11	-0.44	-0.53	1.84044	0.08787	decrease	0.157305
s__Gemmiger_formicilis	GO:0043213	-0.09	0.43	135	80	0.000101223	0.0701595	0.529353	bacteriocin transport	BP	-0.04	-0.18	0.42	0.01	1.83972	0.088027	increase	0.157305
s__Catenibacterium_mitsuokai	GO:0008184	-0.08	0.36	137	83	0.00109453	0.0945515	0.446428	glycogen phosphorylase activity	MF	-0.18	-0.18	0.24	0.23	1.83868	0.088208	increase	0.157305
s__Blautia_faecis	GO:0004038	-0.44	0.05	140	85	0.000180011	0.0771574	0.491611	allantoinase activity	MF	-0.42	-0.44	-0.13	-0.04	1.83797	0.088365	increase	0.157305
s__Dorea_sp._AF36_15AT	GO:0004556	-0.05	-0.46	148	84	0.00128074	0.0988429	0.410996	alpha-amylase activity	MF	-0.03	-0.21	-0.26	-0.42	1.83672	0.088625	decrease	0.157428
s__Dorea_sp._OM07_5	GO:0003937	0.04	0.56	137	80	3.11622e-05	0.061044	0.525596	IMP cyclohydrolase activity	MF	0.03	0.29	0.28	0.43	1.83065	0.089911	increase	0.15937
s__Prevotella_sp._Marseille_P4119	GO:0003725	-0.28	-0.67	111	68	0.000998406	0.094055	0.389533	double-stranded RNA binding	MF	-0.16	-0.2	-0.56	-0.54	1.82281	0.091576	decrease	0.161699
s__Dorea_sp._AF36_15AT	GO:0009061	0.02	-0.49	121	60	0.000562382	0.0873107	0.513837	anaerobic respiration	BP	0.1	-0.19	-0.34	-0.38	1.82194	0.091769	decrease	0.161699
s__Desulfovibrio_piger	GO:0042132	-0.35	0.13	123	73	0.00090729	0.0933159	0.484899	fructose 1,6-bisphosphate 1-phosphatase activity	MF	-0.33	-0.3	-0.13	0.1	1.82175	0.091812	increase	0.161699
s__Senegalimassilia_anaerobia	GO:0009424	-0.09	-0.56	143	84	0.000113434	0.0701595	0.470387	bacterial-type flagellum hook	CC	-0.18	-0.16	-0.23	-0.53	1.81587	0.093072	decrease	0.163569
s__Streptococcus_thermophilus	GO:0009307	-0.31	0.21	115	69	0.00065427	0.0888827	0.518081	DNA restriction-modification system	BP	-0.37	-0.1	-0.03	0.08	1.81467	0.093361	increase	0.163729
s__Collinsella_sp._TF05_9AC	GO:0003942	0.19	0.6	133	80	0.0006328	0.0888827	0.404956	N-acetyl-gamma-glutamyl-phosphate reductase activity	MF	0.19	0.25	0.34	0.55	1.81322	0.093673	increase	0.163928
s__Faecalibacterium_sp._I3389	GO:0006047	0	0.43	146	84	0.00081866	0.0906002	0.437091	UDP-N-acetylglucosamine metabolic process	BP	-0.1	0.21	0.21	0.3	1.81102	0.094115	increase	0.164353
s__Mogibacterium_kristiansenii	GO:0009424	-0.1	-0.5	144	83	0.00127705	0.0987608	0.403181	bacterial-type flagellum hook	CC	-0.19	-0.18	-0.17	-0.54	1.80974	0.094389	decrease	0.164484
s__Anaerostipes_hadrus	GO:0045982	-0.36	0.11	143	83	0.000513453	0.0854158	0.471129	negative regulation of purine nucleobase metabolic process	BP	-0.36	-0.17	-0.23	0.04	1.80659	0.0951	increase	0.165374
s__Phascolarctobacterium_succinatutens	GO:0042586	0.04	-0.43	121	71	0.00122909	0.0973381	0.465409	peptide deformylase activity	MF	0.04	-0.03	-0.18	-0.38	1.8005	0.096437	decrease	0.167347
s__Senegalimassilia_faecalis	GO:0015556	-0.04	-0.49	136	85	0.000467276	0.0838183	0.447859	C4-dicarboxylate transmembrane transporter activity	MF	-0.08	0.04	-0.42	-0.39	1.79746	0.097125	decrease	0.167835
s__Senegalimassilia_faecalis	GO:0015740	-0.04	-0.49	136	85	0.000467276	0.0838183	0.447859	C4-dicarboxylate transport	BP	-0.08	0.04	-0.42	-0.39	1.79746	0.097125	decrease	0.167835
s__Dorea_sp._AM13_35	GO:0003937	-0.03	0.51	127	74	6.9199e-05	0.0701595	0.542402	IMP cyclohydrolase activity	MF	-0.04	0.23	0.23	0.38	1.78567	0.099856	increase	0.172194
s__Dorea_sp._AM58_8	GO:0016774	-0.34	0.1	149	86	0.00101334	0.0942794	0.439612	phosphotransferase activity, carboxyl group as acceptor	MF	-0.35	-0.23	0.05	0.02	1.78285	0.100529	increase	0.172994
s__Oliverpabstia_intestinalis	GO:0015078	0.21	0.61	148	85	0.000325491	0.0818831	0.403467	proton transmembrane transporter activity	MF	0.18	0.29	0.43	0.53	1.7815	0.100854	increase	0.173192
s__Intestinimonas_sp._MSJ_38	GO:0009113	0.08	-0.39	147	86	0.000452917	0.0838183	0.464269	purine nucleobase biosynthetic process	BP	-0.01	-0.18	-0.13	-0.39	1.77866	0.101523	decrease	0.173979
s__Phascolarctobacterium_sp._Marseille_Q4147	GO:0042908	0.13	0.6	114	63	0.000528078	0.0854158	0.469702	xenobiotic transport	BP	0.38	0.16	0.09	0.57	1.77733	0.101849	increase	0.174177
s__Blautia_glucerasea	GO:0042732	-0.01	-0.49	149	86	0.000189454	0.0772957	0.471311	D-xylose metabolic process	BP	-0.03	-0.11	-0.32	-0.4	1.77282	0.102939	decrease	0.175315
s__Blautia_glucerasea	GO:0048040	-0.01	-0.49	149	86	0.000189454	0.0772957	0.471311	UDP-glucuronate decarboxylase activity	MF	-0.03	-0.11	-0.32	-0.4	1.77282	0.102939	decrease	0.175315
s__Oscillibacter_sp._ER4	GO:0045493	-0.06	0.38	145	86	0.00100714	0.0942794	0.436494	xylan catabolic process	BP	-0.04	0.26	0.1	0.34	1.76895	0.103847	increase	0.176497
s__Oscillibacter_sp._MSJ_31	GO:0004088	-0.04	-0.47	147	85	0.000690117	0.0891345	0.431665	carbamoyl-phosphate synthase (glutamine-hydrolyzing) activity	MF	-0.15	-0.14	-0.15	-0.5	1.75757	0.106663	decrease	0.180911
s__Dorea_sp._AF36_15AT	GO:0005615	-0.21	-0.63	148	84	0.000117907	0.0701595	0.426928	extracellular space	CC	-0.31	-0.17	-0.42	-0.57	1.75278	0.10783	decrease	0.182516
s__Roseburia_inulinivorans	GO:0019301	0.16	0.54	148	86	0.00118886	0.0964756	0.384445	rhamnose catabolic process	BP	0.06	0.36	0.43	0.4	1.74649	0.109452	increase	0.184573
s__Ruminococcus_flavefaciens	GO:0004819	0.06	0.5	147	86	0.000449342	0.0838183	0.437173	glutamine-tRNA ligase activity	MF	-0.05	0.26	0.26	0.34	1.74542	0.109716	increase	0.184573
s__Ruminococcus_flavefaciens	GO:0006425	0.06	0.5	147	86	0.000449342	0.0838183	0.437173	glutaminyl-tRNA aminoacylation	BP	-0.05	0.26	0.26	0.34	1.74542	0.109716	increase	0.184573
s__Dorea_ammoniilytica	GO:0018580	0.22	0.59	148	84	0.00100366	0.0942794	0.373136	nitronate monooxygenase activity	MF	0.4	0.31	0.28	0.63	1.74394	0.110078	increase	0.184806
s__Phascolarctobacterium_succinatutens	GO:0008761	-0.02	0.44	121	71	0.00122181	0.0971076	0.463337	UDP-N-acetylglucosamine 2-epimerase activity	MF	0.12	0.14	0.08	0.49	1.73414	0.112632	increase	0.18871
s__Oscillibacter_sp._ER4	GO:0004151	-0.28	-0.67	145	86	0.00020222	0.0772957	0.385496	dihydroorotase activity	MF	-0.36	-0.47	-0.47	-0.65	1.72764	0.114328	decrease	0.191164
s__Bacteroides_caccae	GO:0000270	0.26	0.62	143	80	0.00108528	0.0945515	0.364733	peptidoglycan metabolic process	BP	0.33	0.43	0.37	0.63	1.72327	0.115482	increase	0.192315
s__Bacteroides_caccae	GO:0008933	0.26	0.62	143	80	0.00108528	0.0945515	0.364733	lytic transglycosylase activity	MF	0.33	0.43	0.37	0.63	1.72327	0.115482	increase	0.192315
s__Eubacterium_ramulus	GO:1901642	-0.3	0.27	146	83	2.98727e-05	0.061044	0.569139	nucleoside transmembrane transport	BP	-0.25	-0.3	0.02	0.1	1.72053	0.11618	increase	0.193088
s__Prevotella_sp._Marseille_P4119	GO:0004089	0.04	0.53	111	68	0.000593401	0.0878273	0.484608	carbonate dehydratase activity	MF	-0.03	0.07	0.39	0.37	1.71249	0.118333	increase	0.19605
s__Blautia_faecis	GO:0071522	-0.4	0.08	145	86	0.000332941	0.0821292	0.47428	ureidoglycine aminohydrolase activity	MF	-0.33	-0.4	-0.11	0	1.71214	0.118437	increase	0.19605
s__Oscillibacter_sp._MSJ_31	GO:0015408	0.04	0.46	145	83	0.00119446	0.0964756	0.419552	ferric-transporting ATPase activity	MF	-0.07	0.41	0.24	0.3	1.71037	0.118944	increase	0.196495
s__Romboutsia_timonensis	GO:0006003	0.14	-0.48	97	60	9.32662e-05	0.0701595	0.617675	fructose 2,6-bisphosphate metabolic process	BP	0.2	-0.03	-0.36	0.04	1.70377	0.120721	decrease	0.199033
s__Anthropogastromicrobium_aceti	GO:0006534	0.27	-0.17	148	86	0.00113421	0.0949569	0.441238	cysteine metabolic process	BP	0.36	-0.02	0	0.01	1.69761	0.122406	decrease	0.200792
s__Simiaoa_sunii	GO:0006807	-0.05	-0.49	146	85	0.00059812	0.0883295	0.433465	nitrogen compound metabolic process	BP	-0.08	-0.08	-0.3	-0.43	1.69754	0.12243	decrease	0.200792
s__Absicoccus_porci	GO:0009072	-0.4	0.28	68	46	0.000343472	0.08298	0.678327	aromatic amino acid family metabolic process	BP	-0.16	-0.14	-0.02	0.39	1.69716	0.122517	increase	0.200792
s__Vescimonas_fastidiosa	GO:0006207	0.38	-0.06	144	86	0.000911996	0.0933159	0.440401	'de novo' pyrimidine nucleobase biosynthetic process	BP	0.4	0.24	0.01	0.1	1.69522	0.123059	decrease	0.201281
s__Prevotella_sp._Marseille_P4119	GO:0004315	0.05	0.53	111	68	0.000580689	0.0878268	0.483071	3-oxoacyl-[acyl-carrier-protein] synthase activity	MF	0.02	0.25	0.29	0.42	1.68593	0.125644	increase	0.204884
s__Anaerobutyricum_soehngenii	GO:0001522	-0.09	0.36	149	86	0.000892383	0.0933159	0.442619	pseudouridine synthesis	BP	-0.19	-0.15	0.2	0.16	1.68552	0.125758	increase	0.204884
s__Dorea_sp._OM07_5	GO:0006310	0.05	-0.43	137	80	0.000476408	0.0839424	0.473355	DNA recombination	BP	0.2	-0.3	-0.2	0.03	1.6797	0.12742	decrease	0.207183
s__Prevotella_sp._Marseille_P4119	GO:0006007	0.06	-0.43	111	68	0.00092772	0.0933159	0.493594	glucose catabolic process	BP	-0.06	0.11	-0.12	-0.38	1.67709	0.128153	decrease	0.207588
s__Oscillibacter_sp._MSJ_31	GO:0006465	0	0.51	147	85	5.24365e-05	0.0701595	0.508912	signal peptide processing	BP	0.12	0.09	0.23	0.45	1.67701	0.128172	increase	0.207588
s__Eggerthella_lenta	GO:0015417	0.3	-0.15	149	86	0.00088198	0.0930704	0.448517	polyamine-transporting ATPase activity	MF	0.34	0.19	-0.06	0.09	1.67256	0.12949	decrease	0.209313
s__Dorea_sp._OM07_5	GO:0006435	-0.29	0.18	137	80	0.0009653	0.0935868	0.464023	threonyl-tRNA aminoacylation	BP	-0.41	-0.1	-0.01	-0.12	1.66654	0.13132	increase	0.211856
s__Prevotella_sp._Marseille_P4119	GO:0004619	0.07	-0.43	111	68	0.000802834	0.0899977	0.500084	phosphoglycerate mutase activity	MF	-0.04	0.11	-0.12	-0.37	1.66464	0.131904	decrease	0.212383
s__Anaerobutyricum_soehngenii	GO:0009451	-0.09	0.35	149	86	0.000850465	0.091681	0.444609	RNA modification	BP	-0.19	-0.15	0.2	0.15	1.65992	0.13329	increase	0.21351
s__Oscillibacter_sp._MSJ_31	GO:0022872	-0.23	-0.62	147	85	0.000364701	0.0838183	0.393072	protein-N(PI)-phosphohistidine-mannitol phosphotransferase system transmembrane transporter activity	MF	-0.26	-0.43	-0.26	-0.57	1.65976	0.133347	decrease	0.21351
s__Vescimonas_fastidiosa	GO:0005524	0	-0.43	144	86	0.000962611	0.0935868	0.430061	ATP binding	MF	-0.42	0.08	-0.09	-0.48	1.6596	0.133379	decrease	0.21351
s__Gallintestinimicrobium_propionicum	GO:0008811	-0.31	0.17	148	86	0.000346941	0.08298	0.482083	chloramphenicol O-acetyltransferase activity	MF	-0.17	-0.37	0.13	0	1.65818	0.133778	increase	0.213734
s__Roseburia_inulinivorans	GO:0016891	0.21	0.63	148	86	0.000129358	0.0713457	0.420991	endoribonuclease activity, producing 5'-phosphomonoesters	MF	0.23	0.21	0.43	0.54	1.65652	0.134219	increase	0.214025
s__Eggerthella_lenta	GO:0004722	0.07	0.49	149	86	0.000719101	0.0891345	0.421428	protein serine/threonine phosphatase activity	MF	0.07	0.05	0.41	0.4	1.65293	0.135317	increase	0.21536
s__Anaerostipes_hadrus	GO:1900723	-0.03	-0.47	149	86	0.000561091	0.0873107	0.437991	negative regulation of protein adenylylation	BP	0.1	-0.16	-0.36	-0.01	1.65045	0.136105	decrease	0.216198
s__Phascolarctobacterium_sp._Marseille_Q4147	GO:0140658	0.08	-0.44	118	71	0.000376375	0.0838183	0.515566	none	none	-0.05	-0.07	-0.07	-0.42	1.64942	0.136435	decrease	0.216306
s__Anaerobutyricum_soehngenii	GO:0009982	-0.09	0.36	149	86	0.000867662	0.0921673	0.443726	pseudouridine synthase activity	MF	-0.19	-0.17	0.2	0.11	1.64814	0.136823	increase	0.216505
s__Senegalimassilia_faecalis	GO:0016874	-0.09	0.36	137	85	0.000841203	0.0913447	0.453155	ligase activity	MF	-0.14	0	0.15	0.24	1.64448	0.137983	increase	0.217923
s__Bacteroides_thetaiotaomicron	GO:0009036	-0.09	0.39	147	81	0.000420371	0.0838183	0.476836	Type II site-specific deoxyribonuclease activity	MF	0.02	0.12	0.03	0.37	1.64297	0.138423	increase	0.218056
s__Blautia_ammoniilytica	GO:0004470	0.06	-0.44	148	86	0.000119603	0.0701595	0.49932	malic enzyme activity	MF	0.02	-0.16	-0.13	-0.34	1.64236	0.138595	decrease	0.218056
s__Collinsella_sp._TF05_9AC	GO:0019645	0.17	0.58	133	80	0.000629809	0.0888827	0.412249	anaerobic electron transport chain	BP	0.09	0.21	0.48	0.37	1.64003	0.139289	increase	0.218731
s__Agathobaculum_sp._M2	GO:0030170	0	-0.43	141	83	0.00126202	0.0985631	0.425877	pyridoxal phosphate binding	MF	-0.12	-0.05	-0.21	-0.44	1.63513	0.140759	decrease	0.22062
s__Bacteroides_xylanisolvens	GO:0008761	0.19	0.59	144	79	0.000773715	0.0893903	0.396495	UDP-N-acetylglucosamine 2-epimerase activity	MF	0.21	0.38	0.33	0.53	1.63217	0.141693	increase	0.221664
s__Blautia_obeum	GO:0045493	0.06	-0.37	149	86	0.00129226	0.0990763	0.426167	xylan catabolic process	BP	0.03	-0.21	-0.03	-0.33	1.62847	0.142863	decrease	0.222671
s__Suilimivivens_aceti	GO:0003941	-0.17	-0.55	148	86	0.00116323	0.0950735	0.38277	L-serine ammonia-lyase activity	MF	-0.26	-0.27	-0.24	-0.56	1.62842	0.142876	decrease	0.222671
s__Alistipes_onderdonkii	GO:0016743	-0.11	-0.55	127	71	0.000970178	0.0935868	0.434565	carboxyl- or carbamoyltransferase activity	MF	-0.24	-0.04	-0.32	-0.49	1.62485	0.144005	decrease	0.224008
s__Eubacterium_ramulus	GO:0009346	-0.08	0.37	149	86	0.000586565	0.0878268	0.455857	citrate lyase complex	CC	-0.08	-0.03	0.23	0.27	1.61902	0.145896	increase	0.226222
s__Ruminococcus_flavefaciens	GO:0006207	0.28	-0.16	147	86	0.00109382	0.0945515	0.442459	'de novo' pyrimidine nucleobase biosynthetic process	BP	0.35	0.11	-0.05	0.11	1.61879	0.145976	decrease	0.226222
s__Oscillibacter_sp._ER4	GO:0004866	0.19	0.64	133	66	0.000331475	0.0821292	0.441967	endopeptidase inhibitor activity	MF	0.28	0.33	0.19	0.59	1.60334	0.150951	increase	0.233493
s__Prevotella_sp._Marseille_P4119	GO:0004348	0.16	0.59	111	68	0.0011148	0.0949569	0.428725	glucosylceramidase activity	MF	0.25	0.11	0.41	0.53	1.59706	0.153028	increase	0.235688
s__Prevotella_sp._Marseille_P4119	GO:0006665	0.16	0.59	111	68	0.0011148	0.0949569	0.428725	sphingolipid metabolic process	BP	0.25	0.11	0.41	0.53	1.59706	0.153028	increase	0.235688
s__Blautia_obeum	GO:0004722	0.02	0.47	149	86	0.000384841	0.0838183	0.451352	protein serine/threonine phosphatase activity	MF	0.12	0.03	0.25	0.42	1.59649	0.153226	increase	0.235688
s__Collinsella_sp._TF05_9AC	GO:0004602	-0.11	-0.53	133	78	0.000909047	0.0933159	0.423937	glutathione peroxidase activity	MF	-0.22	-0.24	-0.24	-0.54	1.59357	0.15415	decrease	0.236669
s__Holdemanella_sp._MSK_7_32	GO:0070573	0.12	-0.36	135	85	0.00049976	0.084912	0.474942	metallodipeptidase activity	MF	-0.01	-0.07	0.02	-0.36	1.59164	0.154795	decrease	0.236894
s__Blautia_sp._OF03_15BH	GO:0043138	-0.18	-0.57	148	86	0.00073797	0.0891345	0.391679	3'-5' DNA helicase activity	MF	-0.09	-0.35	-0.47	-0.29	1.59125	0.154932	decrease	0.236894
s__Blautia_faecis	GO:0043822	-0.37	0.1	149	86	0.000388686	0.0838183	0.470665	ribonuclease M5 activity	MF	-0.26	-0.24	-0.28	0.09	1.59041	0.155187	increase	0.236894
s__Dorea_sp._AF36_15AT	GO:0004177	0.28	0.64	148	84	0.000748922	0.0891345	0.360357	aminopeptidase activity	MF	0.42	0.42	0.47	0.67	1.5897	0.155444	increase	0.236894
s__Phascolarctobacterium_sp._Marseille_Q4147	GO:0019867	0.23	0.68	118	71	0.000111142	0.0701595	0.450495	outer membrane	CC	0.35	0.37	0.22	0.6	1.58883	0.155744	increase	0.236914
s__Faecalibacterium_sp._CLA_AA_H233	GO:0009166	0.07	0.59	149	85	1.14732e-05	0.0545822	0.519845	nucleotide catabolic process	BP	0.05	0.37	0.34	0.39	1.58346	0.157539	increase	0.237966
s__Adlercreutzia_equolifaciens	GO:0016810	-0.06	0.39	147	86	0.000696514	0.0891345	0.448053	hydrolase activity, acting on carbon-nitrogen (but not peptide) bonds	MF	-0.06	0.04	0.28	0.29	1.58263	0.157814	increase	0.237966
s__Eggerthella_lenta	GO:0015846	0.34	-0.09	149	86	0.0011932	0.0964756	0.432921	polyamine transport	BP	0.37	0.3	-0.03	0.2	1.58227	0.157932	decrease	0.237966
s__Escherichia_coli	GO:0008519	-0.27	0.17	148	84	0.00110421	0.0945809	0.445645	ammonium transmembrane transporter activity	MF	-0.38	0.13	-0.05	-0.3	1.58197	0.158032	increase	0.237966
s__Escherichia_coli	GO:0072488	-0.27	0.17	148	84	0.00110421	0.0945809	0.445645	ammonium transmembrane transport	BP	-0.38	0.13	-0.05	-0.3	1.58197	0.158032	increase	0.237966
s__Faecalibacterium_sp._HTFF	GO:0016783	-0.53	-0.14	149	85	0.00113371	0.0949569	0.390835	sulfurtransferase activity	MF	-0.49	-0.39	-0.36	-0.17	1.58155	0.158164	increase	0.237966
s__Eubacterium_ramulus	GO:0008814	-0.07	0.38	149	86	0.000699033	0.0891345	0.448537	citrate CoA-transferase activity	MF	-0.07	-0.03	0.23	0.28	1.57764	0.15954	increase	0.239274
s__Suilimivivens_aceti	GO:0006465	0.07	0.55	148	86	7.13362e-05	0.0701595	0.480655	signal peptide processing	BP	0.12	0.24	0.29	0.44	1.57725	0.159653	increase	0.239274
s__Barnesiella_intestinihominis	GO:0006633	0.12	-0.53	109	68	6.78081e-06	0.0490595	0.651335	fatty acid biosynthetic process	BP	-0.02	-0.1	-0.02	-0.4	1.57649	0.159902	decrease	0.239274
s__Dorea_sp._AF24_7LB	GO:0003937	0.08	0.49	147	82	0.00102031	0.0942794	0.416182	IMP cyclohydrolase activity	MF	0.01	0.32	0.35	0.36	1.57269	0.161177	increase	0.240745
s__Ruminococcus_flavefaciens	GO:0050661	-0.14	-0.53	147	86	0.000976963	0.0935868	0.396183	NADP binding	MF	-0.5	-0.1	-0.17	-0.37	1.57074	0.161844	increase	0.241305
s__Blautia_ammoniilytica	GO:0009234	0	-0.43	148	86	0.000914612	0.0933159	0.428251	menaquinone biosynthetic process	BP	-0.04	-0.01	-0.28	-0.36	1.56811	0.16275	decrease	0.242219
s__Roseburia_sp._CLA_AA_H204	GO:0009263	-0.28	0.17	140	82	0.00128833	0.0990763	0.447367	deoxyribonucleotide biosynthetic process	BP	-0.27	-0.16	-0.12	0.09	1.55767	0.166309	increase	0.247071
s__Ruminococcus_sp._BSD2780120874_150323_B10	GO:0008899	0.07	-0.42	131	76	0.000459964	0.0838183	0.489711	homoserine O-succinyltransferase activity	MF	-0.08	0.04	-0.19	-0.37	1.55478	0.167344	decrease	0.247717
s__Ruminococcus_sp._BSD2780120874_150323_B10	GO:0019281	0.07	-0.42	131	76	0.000459964	0.0838183	0.489711	L-methionine biosynthetic process from homoserine via O-succinyl-L-homoserine and cystathionine	BP	-0.08	0.04	-0.19	-0.37	1.55478	0.167344	decrease	0.247717
s__Phocea_massiliensis	GO:0006352	0.03	0.44	147	86	0.00131964	0.0995382	0.411861	DNA-templated transcription, initiation	BP	-0.01	0.35	0.11	0.33	1.55327	0.167859	increase	0.247725
s__Allisonella_histaminiformans	GO:0008830	0.03	0.53	92	61	0.000979919	0.0935868	0.500759	dTDP-4-dehydrorhamnose 3,5-epimerase activity	MF	0.14	0.11	0.34	0.5	1.55304	0.167949	increase	0.247725
s__Collinsella_aerofaciens	GO:0016758	0.11	-0.36	149	86	0.000462497	0.0838183	0.466544	transferase activity, transferring hexosyl groups	MF	0.18	0.07	-0.09	-0.17	1.55021	0.168993	decrease	0.248456
s__Prevotella_sp._Marseille_P4119	GO:0009316	0.22	0.65	110	67	0.000627201	0.0888827	0.42399	3-isopropylmalate dehydratase complex	CC	0.14	0.37	0.46	0.49	1.55004	0.169046	increase	0.248456
s__Prevotella_sp._Marseille_P4119	GO:0047355	-0.13	-0.6	111	68	0.000353102	0.08298	0.47209	CDP-glycerol glycerophosphotransferase activity	MF	-0.14	-0.08	-0.45	-0.47	1.54807	0.16979	decrease	0.249106
s__Blautia_sp._MSJ_19	GO:0015234	-0.07	0.4	148	86	0.000454088	0.0838183	0.46219	thiamine transmembrane transporter activity	MF	-0.18	0.22	0.12	0.17	1.54453	0.171052	increase	0.250512
s__Paratractidigestivibacter_faecalis	GO:0019419	-0.55	-0.12	129	78	0.000588949	0.0878268	0.434402	sulfate reduction	BP	-0.53	-0.44	-0.37	-0.22	1.54256	0.171795	increase	0.251155
s__Blautia_obeum	GO:0032300	-0.31	-0.66	149	86	0.000781003	0.0893903	0.344225	mismatch repair complex	CC	-0.37	-0.38	-0.44	-0.62	1.53847	0.173306	decrease	0.252564
s__Oscillibacter_sp._ER4	GO:0110001	0.27	0.63	145	86	0.000841348	0.0913447	0.360827	toxin-antitoxin complex	CC	0.26	0.51	0.29	0.55	1.53833	0.17337	increase	0.252564
s__Clostridium_sp._OM08_29	GO:0030259	0.1	-0.44	105	69	0.000289708	0.0803975	0.543838	lipid glycosylation	BP	0.11	-0.28	-0.02	-0.27	1.53119	0.176075	decrease	0.256053
s__Adlercreutzia_equolifaciens	GO:0004358	-0.04	0.41	147	86	0.000541415	0.0862747	0.453314	glutamate N-acetyltransferase activity	MF	0.15	0.02	0.2	0.41	1.52739	0.177524	increase	0.257706
s__Faecalibacterium_sp._I3389	GO:0009166	0.06	0.53	148	85	0.000163368	0.0748989	0.465127	nucleotide catabolic process	BP	0.04	0.24	0.41	0.25	1.52633	0.177923	increase	0.257832
s__Suilimivivens_aceti	GO:0047343	0.07	0.51	148	86	0.000392075	0.0838183	0.438876	glucose-1-phosphate cytidylyltransferase activity	MF	0.11	0.14	0.29	0.43	1.52315	0.179203	increase	0.259232
s__Suilimivivens_aceti	GO:0009247	0.01	0.43	148	86	0.000963174	0.0935868	0.426016	glycolipid biosynthetic process	BP	0.12	0.19	0.09	0.44	1.52218	0.179586	increase	0.259332
s__Oscillibacter_sp._ER4	GO:0004788	-0.18	-0.56	145	86	0.00129213	0.0990763	0.377423	thiamine diphosphokinase activity	MF	-0.39	-0.15	-0.37	-0.56	1.51833	0.181054	decrease	0.260646
s__Suilimivivens_aceti	GO:0009243	0.08	0.5	148	86	0.000529645	0.0854158	0.429117	O antigen biosynthetic process	BP	0.11	0.13	0.28	0.43	1.51815	0.181127	increase	0.260646
s__Catenibacterium_mitsuokai	GO:0006807	-0.19	0.36	137	83	6.15117e-05	0.0701595	0.549562	nitrogen compound metabolic process	BP	-0.25	-0.03	0	0.09	1.51046	0.18403	increase	0.264363
s__Ruminococcus_sp._210702_SL_1_03	GO:0033739	-0.07	0.42	139	83	0.000238393	0.0782152	0.493013	preQ1 synthase activity	MF	0.01	0.14	0.06	0.35	1.50833	0.184855	increase	0.265087
s__Anaerostipes_hadrus	GO:0016793	0.33	-0.12	149	86	0.000691027	0.0891345	0.454357	triphosphoric monoester hydrolase activity	MF	0.4	0.05	0.11	0.1	1.50499	0.186158	decrease	0.266493
s__Oscillibacter_sp._ER4	GO:0008233	0.16	0.58	145	86	0.000300139	0.0804738	0.42159	peptidase activity	MF	0.32	0.31	0.3	0.58	1.50374	0.18664	increase	0.26666
s__Oscillibacter_sp._MSJ_31	GO:0017076	0.25	0.61	147	85	0.00103966	0.0945515	0.361395	purine nucleotide binding	MF	0.13	0.56	0.39	0.33	1.50263	0.187078	increase	0.26666
s__Alistipes_putredinis	GO:0016833	-0.08	0.45	108	52	0.00114852	0.0949569	0.531353	oxo-acid-lyase activity	MF	-0.11	0.16	0.24	0.33	1.50205	0.1873	increase	0.26666
s__Oscillibacter_sp._MCC667	GO:0004151	-0.34	-0.72	148	85	7.13571e-05	0.0701595	0.380517	dihydroorotase activity	MF	-0.51	-0.58	-0.4	-0.71	1.50142	0.187566	decrease	0.26666
s__Dorea_sp._AF36_15AT	GO:0004867	-0.28	-0.66	148	84	0.000243069	0.078588	0.384447	serine-type endopeptidase inhibitor activity	MF	-0.32	-0.25	-0.45	-0.56	1.49615	0.189635	decrease	0.269138
s__Oliverpabstia_intestinalis	GO:0003684	-0.01	0.5	148	85	4.91614e-05	0.0701595	0.513957	damaged DNA binding	MF	0.09	0.06	0.24	0.39	1.49519	0.190019	increase	0.269221
s__Dorea_sp._AM58_8	GO:0016987	0	-0.44	149	86	0.000763649	0.0891345	0.433837	bacterial sigma factor activity	MF	0.01	-0.27	-0.37	-0.14	1.48485	0.194187	decrease	0.274255
s__Blautia_stercoris	GO:0015929	0.36	-0.07	148	86	0.00115953	0.0950735	0.431464	hexosaminidase activity	MF	0.34	0.19	0.14	0.02	1.48474	0.194236	decrease	0.274255
s__Intestinimonas_sp._MSJ_38	GO:0006051	-0.13	-0.53	147	86	0.000866076	0.0921457	0.400573	N-acetylmannosamine metabolic process	BP	-0.2	-0.22	-0.35	-0.49	1.4771	0.197332	decrease	0.277677
s__Intestinimonas_sp._MSJ_38	GO:0047465	-0.13	-0.53	147	86	0.000866076	0.0921457	0.400573	N-acylglucosamine-6-phosphate 2-epimerase activity	MF	-0.2	-0.22	-0.35	-0.49	1.4771	0.197332	decrease	0.277677
s__Bacteriophage_sp.	GO:0009082	-0.05	-0.52	120	69	0.000618605	0.0888827	0.473668	branched-chain amino acid biosynthetic process	BP	-0.12	-0.1	-0.21	-0.46	1.47461	0.198396	decrease	0.278699
s__Mediterraneibacter_glycyrrhizinilyticus	GO:0033014	0.33	-0.12	149	86	0.000708508	0.0891345	0.453685	tetrapyrrole biosynthetic process	BP	0.33	0.26	-0.04	0.16	1.47229	0.19939	decrease	0.278987
s__Mediterraneibacter_glycyrrhizinilyticus	GO:0004418	0.34	-0.12	149	86	0.000704369	0.0891345	0.453422	hydroxymethylbilane synthase activity	MF	0.32	0.27	-0.03	0.1	1.4718	0.199585	decrease	0.278987
s__Mogibacterium_kristiansenii	GO:0008986	0.34	-0.1	144	84	0.00113693	0.0949569	0.441012	pyruvate, water dikinase activity	MF	0.35	0.1	0	0.11	1.47174	0.199614	decrease	0.278987
s__Fusicatenibacter_saccharivorans	GO:0042626	-0.41	0.01	149	86	0.00115129	0.0949569	0.422461	ATPase activity, coupled to transmembrane movement of substances	MF	-0.34	-0.48	-0.07	-0.21	1.47025	0.200215	increase	0.279354
s__Bacteroides_ovatus	GO:0006811	0.44	-0.03	145	79	0.000366505	0.0838183	0.47538	ion transport	BP	0.29	0.46	0.18	0.06	1.46392	0.202844	decrease	0.282545
s__Klebsiella_pneumoniae	GO:0006801	0.02	0.47	149	84	0.000517714	0.0854158	0.444335	superoxide metabolic process	BP	-0.08	0.2	0.29	0.12	1.45903	0.204935	increase	0.284471
s__Qingrenia_yutianensis	GO:0050661	0.05	-0.39	143	82	0.000932654	0.0933159	0.446208	NADP binding	MF	0.07	-0.22	-0.05	-0.26	1.45827	0.205248	decrease	0.284471
s__Vescimonas_fastidiosa	GO:0015661	0.14	0.57	144	86	0.000285136	0.0803975	0.427492	L-lysine efflux transmembrane transporter activity	MF	0.23	0.38	0.33	0.51	1.45748	0.205604	increase	0.284471
s__Vescimonas_fastidiosa	GO:1903401	0.14	0.57	144	86	0.000285136	0.0803975	0.427492	L-lysine transmembrane transport	BP	0.23	0.38	0.33	0.51	1.45748	0.205604	increase	0.284471
s__Collinsella_sp._TF05_9AC	GO:0051191	-0.09	-0.51	133	80	0.00105697	0.0945515	0.419798	prosthetic group biosynthetic process	BP	-0.07	-0.31	-0.16	-0.4	1.45385	0.207174	decrease	0.286163
s__Blautia_sp._MSJ_19	GO:0008652	0.28	-0.19	148	86	0.000523512	0.0854158	0.46945	cellular amino acid biosynthetic process	BP	0.36	-0.04	0.07	0.18	1.44812	0.209661	decrease	0.289115
s__Klebsiella_pneumoniae	GO:0004784	0.04	0.5	149	82	0.000252327	0.0795132	0.463234	superoxide dismutase activity	MF	-0.08	0.21	0.29	0.14	1.44209	0.212253	increase	0.291981
s__Faecalibacterium_sp._I3389	GO:0016539	0.27	-0.18	142	82	0.00102344	0.0942794	0.455614	intein-mediated protein splicing	BP	0.34	0.02	0	0.08	1.44093	0.21271	decrease	0.291981
s__Bacteroides_xylanisolvens	GO:0016874	-0.23	-0.61	144	79	0.000905007	0.0933159	0.380475	ligase activity	MF	-0.36	-0.33	-0.35	-0.6	1.44073	0.2128	decrease	0.291981
s__Dorea_sp._AF36_15AT	GO:0008173	0.14	0.55	148	84	0.000637237	0.0888827	0.410783	RNA methyltransferase activity	MF	0.25	0.38	0.32	0.53	1.43278	0.216263	increase	0.295875
s__Adlercreutzia_equolifaciens	GO:0016831	0.3	-0.15	147	86	0.000819508	0.0906002	0.452277	carboxy-lyase activity	MF	0.23	0.36	-0.06	0.08	1.43257	0.216354	decrease	0.295875
s__Paratractidigestivibacter_faecalis	GO:0004781	-0.54	-0.12	129	78	0.000706147	0.0891345	0.429688	sulfate adenylyltransferase (ATP) activity	MF	-0.52	-0.45	-0.35	-0.24	1.43022	0.217371	increase	0.296774
s__Bacteroides_xylanisolvens	GO:0038023	-0.1	0.46	116	55	0.000382538	0.0838183	0.561998	signaling receptor activity	MF	0.01	0.19	-0.01	0.37	1.42942	0.217746	increase	0.296796
s__Catenibacterium_mitsuokai	GO:0140359	-0.31	0.15	137	83	0.000882501	0.0930704	0.459925	none	none	-0.32	-0.12	-0.09	-0.01	1.42629	0.219096	increase	0.298144
s__Waltera_intestinalis	GO:0004399	0	-0.5	144	81	9.63015e-05	0.0701595	0.504283	histidinol dehydrogenase activity	MF	-0.16	-0.21	-0.14	-0.46	1.41964	0.222168	decrease	0.301827
s__Prevotella_sp._885	GO:0009036	-0.01	0.46	107	73	0.00127072	0.0987556	0.464623	Type II site-specific deoxyribonuclease activity	MF	-0.06	0.27	0.3	0.23	1.40658	0.228161	increase	0.30946
s__Dorea_sp._AM58_8	GO:0016831	0.06	-0.4	149	86	0.000507224	0.0854158	0.457699	carboxy-lyase activity	MF	0.02	-0.02	-0.3	-0.25	1.40491	0.228981	decrease	0.3096
s__Blautia_faecis	GO:0050897	-0.42	0.01	143	86	0.00125152	0.098412	0.421772	cobalt ion binding	MF	-0.29	-0.55	-0.14	-0.14	1.40485	0.229014	increase	0.3096
s__Dorea_sp._AM58_8	GO:0004045	-0.09	0.39	149	86	0.00031294	0.0804738	0.476668	aminoacyl-tRNA hydrolase activity	MF	-0.06	0.1	0.28	0.17	1.40208	0.230282	increase	0.310805
s__Eggerthella_lenta	GO:0006470	0.07	0.48	149	86	0.000951208	0.0935868	0.414093	protein dephosphorylation	BP	0.18	-0.02	0.26	0.38	1.40038	0.231125	increase	0.311232
s__Phocea_massiliensis	GO:0008810	-0.08	0.39	143	81	0.000602065	0.0885195	0.466259	cellulase activity	MF	-0.07	0.1	0.22	0.25	1.39989	0.231352	increase	0.311232
s__Bacteroides_xylanisolvens	GO:0006979	0.27	0.68	144	79	0.000119389	0.0701595	0.410876	response to oxidative stress	BP	0.43	0.15	0.44	0.57	1.39734	0.232583	increase	0.31238
s__Desulfovibrio_piger	GO:0008880	0.34	-0.14	123	73	0.000936351	0.0933159	0.484828	glucuronate isomerase activity	MF	0.32	0.25	0.03	-0.01	1.39134	0.235441	decrease	0.315232
s__Blautia_obeum	GO:0006465	-0.08	-0.58	149	86	2.92048e-05	0.061044	0.495929	signal peptide processing	BP	-0.21	-0.21	-0.4	-0.49	1.39129	0.23547	decrease	0.315232
s__Simiaoa_sunii	GO:0016638	0.07	-0.4	146	85	0.000399201	0.0838183	0.468768	oxidoreductase activity, acting on the CH-NH2 group of donors	MF	-0.01	0.04	-0.15	-0.29	1.38572	0.238117	decrease	0.31826
s__Megasphaera_elsdenii	GO:0004888	-0.05	0.43	121	73	0.000781123	0.0893903	0.480468	transmembrane signaling receptor activity	MF	-0.08	0.31	0.04	0.26	1.38468	0.238625	increase	0.318424
s__Blautia_glucerasea	GO:0006812	0.04	0.54	149	86	5.12066e-05	0.0701595	0.497194	cation transport	BP	0.33	0.26	0.11	0.49	1.38371	0.239065	increase	0.318496
s__Collinsella_sp._TF05_9AC	GO:0030170	0.17	0.57	133	80	0.00112823	0.0949569	0.396863	pyridoxal phosphate binding	MF	0.1	0.37	0.16	0.4	1.37745	0.242032	increase	0.32193
s__Catenibacterium_mitsuokai	GO:0016407	-0.14	0.39	137	83	0.000100511	0.0701595	0.529623	acetyltransferase activity	MF	-0.12	0.07	0.12	0.19	1.37612	0.24264	increase	0.32222
s__Dorea_sp._OM07_5	GO:0004643	0.03	0.47	137	80	0.000898289	0.0933159	0.438433	phosphoribosylaminoimidazolecarboxamide formyltransferase activity	MF	-0.01	0.27	0.28	0.3	1.37325	0.243999	increase	0.323504
s__Ruminococcus_sp._210702_SL_1_03	GO:0046857	-0.02	0.43	139	83	0.000763509	0.0891345	0.446815	oxidoreductase activity, acting on other nitrogenous compounds as donors, with NAD or NADP as acceptor	MF	0.08	0.2	0.1	0.38	1.37069	0.245262	increase	0.324658
s__Romboutsia_timonensis	GO:0030153	0.1	-0.4	130	75	0.000468474	0.0838183	0.495212	bacteriocin immunity	BP	0.12	-0.07	-0.21	-0.2	1.36394	0.248637	decrease	0.328599
s__Ruminococcus_flavefaciens	GO:0022872	-0.21	-0.6	147	86	0.000636956	0.0888827	0.384795	protein-N(PI)-phosphohistidine-mannitol phosphotransferase system transmembrane transporter activity	MF	-0.25	-0.23	-0.39	-0.5	1.34699	0.256965	decrease	0.338452
s__Blautia_faecis	GO:0000256	-0.42	0.02	145	86	0.000744215	0.0891345	0.440495	allantoin catabolic process	BP	-0.38	-0.36	-0.12	-0.09	1.3469	0.257003	increase	0.338452
s__Catenibacterium_mitsuokai	GO:0004565	-0.3	0.16	137	83	0.0010294	0.0945515	0.455099	beta-galactosidase activity	MF	-0.37	-0.19	-0.06	-0.1	1.34626	0.257322	increase	0.338452
s__Pseudoflavonifractor_sp._MSJ_30	GO:0004151	-0.25	-0.61	148	86	0.00106293	0.0945515	0.359633	dihydroorotase activity	MF	-0.47	-0.39	-0.27	-0.6	1.34445	0.258235	decrease	0.338921
s__Adlercreutzia_equolifaciens	GO:0016798	-0.01	-0.43	147	86	0.0011532	0.0949569	0.420513	hydrolase activity, acting on glycosyl bonds	MF	-0.05	-0.14	-0.29	-0.34	1.34395	0.258499	decrease	0.338921
s__Anthropogastromicrobium_aceti	GO:0019509	0.01	-0.45	148	86	0.000311735	0.0804738	0.463921	L-methionine salvage from methylthioadenosine	BP	-0.06	-0.21	-0.13	-0.35	1.34287	0.259067	decrease	0.338946
s__Prevotella_sp._Marseille_P4119	GO:0008033	-0.04	-0.53	111	68	0.000458003	0.0838183	0.491957	tRNA processing	BP	-0.04	-0.3	-0.19	-0.37	1.34233	0.259339	decrease	0.338946
s__Vescimonas_fastidiosa	GO:0003684	-0.02	-0.51	144	86	0.000112475	0.0701595	0.485794	damaged DNA binding	MF	-0.22	-0.27	-0.1	-0.45	1.34123	0.259887	decrease	0.339126
s__Vescimonas_coprocola	GO:0005576	0.06	0.51	148	86	0.000288775	0.0803975	0.450328	extracellular region	CC	0.22	0.29	0.12	0.47	1.33498	0.262951	increase	0.342414
s__Anaerotignum_faecicola	GO:0008909	0.27	-0.22	146	84	0.000327026	0.0818831	0.491168	isochorismate synthase activity	MF	0.21	0.18	-0.03	-0.09	1.33442	0.263236	decrease	0.342414
s__Dorea_sp._AM58_8	GO:0015693	-0.05	0.41	149	86	0.000439119	0.0838183	0.459529	magnesium ion transport	BP	0.11	0.13	0.2	0.39	1.33325	0.263868	increase	0.342696
s__Clostridium_sp._D43t1_170807_H7	GO:0044384	0.38	-0.26	76	44	0.000688211	0.0891345	0.641977	host outer membrane	CC	0.38	-0.15	-0.05	0.22	1.3278	0.266672	decrease	0.345794
s__Anthropogastromicrobium_aceti	GO:0008930	0.01	-0.45	148	86	0.000297609	0.0804738	0.465163	methylthioadenosine nucleosidase activity	MF	-0.07	-0.21	-0.13	-0.35	1.32086	0.270276	decrease	0.348825
s__Anthropogastromicrobium_aceti	GO:0008782	0.01	-0.45	148	86	0.000297609	0.0804738	0.465163	adenosylhomocysteine nucleosidase activity	MF	-0.07	-0.21	-0.13	-0.35	1.32086	0.270276	decrease	0.348825
s__Anthropogastromicrobium_aceti	GO:0009164	0.01	-0.45	148	86	0.000297609	0.0804738	0.465163	nucleoside catabolic process	BP	-0.07	-0.21	-0.13	-0.35	1.32086	0.270276	decrease	0.348825
s__Adlercreutzia_equolifaciens	GO:0007154	0.02	-0.46	131	68	0.000798252	0.0899977	0.477237	cell communication	BP	0.01	-0.07	-0.22	-0.31	1.31348	0.274155	decrease	0.353279
s__Faecalibacillus_intestinalis	GO:0006106	-0.33	0.18	146	85	0.000164554	0.0748989	0.509565	fumarate metabolic process	BP	-0.22	-0.08	-0.28	0.07	1.31257	0.274636	increase	0.353348
s__Blautia_obeum	GO:0015067	0.03	0.49	127	78	0.000695759	0.0891345	0.454253	amidinotransferase activity	MF	-0.01	0.24	0.23	0.3	1.30189	0.280231	increase	0.3597
s__Suilimivivens_aceti	GO:0050151	-0.1	-0.52	148	86	0.000612194	0.0888827	0.418771	oleate hydratase activity	MF	-0.22	-0.22	-0.23	-0.47	1.30151	0.280444	decrease	0.3597
s__Vescimonas_fastidiosa	GO:0005215	0.04	-0.39	144	86	0.00116991	0.0954898	0.429265	transporter activity	MF	-0.17	0.02	-0.06	-0.35	1.29839	0.282074	decrease	0.36123
s__Eggerthella_lenta	GO:0051191	0.02	-0.41	149	86	0.000963434	0.0935868	0.431237	prosthetic group biosynthetic process	BP	0.11	-0.09	-0.17	-0.17	1.29365	0.284612	decrease	0.363916
s__Intestinimonas_sp._MSJ_38	GO:0004088	0.01	-0.42	147	86	0.000920674	0.0933159	0.430774	carbamoyl-phosphate synthase (glutamine-hydrolyzing) activity	MF	-0.16	-0.04	-0.24	-0.38	1.29161	0.285693	decrease	0.364655
s__Blautia_sp._Marseille_P3087	GO:0008113	0.03	-0.42	148	86	0.000681478	0.0891345	0.442929	peptide-methionine (S)-S-oxide reductase activity	MF	0.02	-0.08	-0.26	-0.26	1.29089	0.286073	decrease	0.364655
s__Simiaoa_sunii	GO:0006537	0.04	-0.41	146	85	0.000677296	0.0891345	0.448323	glutamate biosynthetic process	BP	-0.05	0.02	-0.15	-0.3	1.28972	0.286659	decrease	0.364839
s__Simiaoa_sunii	GO:0015930	0.06	-0.41	146	85	0.000405884	0.0838183	0.467255	glutamate synthase activity	MF	-0.03	0.04	-0.16	-0.28	1.28052	0.291729	decrease	0.37072
s__Ruminococcus_sp._FMBCY1	GO:0016603	-0.04	0.62	69	32	0.000696191	0.0891345	0.660389	glutaminyl-peptide cyclotransferase activity	MF	-0.09	0.41	0.35	0.25	1.27894	0.292644	increase	0.370742
s__Ruminococcus_sp._FMBCY1	GO:0017186	-0.04	0.62	69	32	0.000696191	0.0891345	0.660389	peptidyl-pyroglutamic acid biosynthetic process, using glutaminyl-peptide cyclotransferase	BP	-0.09	0.41	0.35	0.25	1.27894	0.292644	increase	0.370742
s__Catenibacterium_mitsuokai	GO:0003984	-0.45	-0.02	137	83	0.00105898	0.0945515	0.429148	acetolactate synthase activity	MF	-0.49	-0.18	-0.28	-0.25	1.26597	0.299774	increase	0.37849
s__Collinsella_sp._TF05_9AC	GO:0015233	-0.06	0.4	133	80	0.00096666	0.0935868	0.454308	pantothenate transmembrane transporter activity	MF	0.05	-0.13	0.25	0.25	1.26535	0.300134	increase	0.37849
s__Collinsella_sp._TF05_9AC	GO:0015887	-0.06	0.4	133	80	0.00096666	0.0935868	0.454308	pantothenate transmembrane transport	BP	0.05	-0.13	0.25	0.25	1.26535	0.300134	increase	0.37849
s__Phascolarctobacterium_succinatutens	GO:0004722	0.08	-0.49	121	71	5.22955e-05	0.0701595	0.573086	protein serine/threonine phosphatase activity	MF	-0.06	0.02	-0.34	-0.26	1.26408	0.300835	decrease	0.378795
s__Phascolarctobacterium_sp._Marseille_Q4147	GO:0009166	0.26	0.66	118	71	0.000692116	0.0891345	0.39647	nucleotide catabolic process	BP	0.31	0.25	0.43	0.54	1.26312	0.301342	increase	0.378856
s__Collinsella_sp._TF05_9AC	GO:0009379	-0.08	-0.5	133	80	0.00127774	0.0987608	0.418034	Holliday junction helicase complex	CC	-0.12	-0.12	-0.26	-0.4	1.26181	0.302015	decrease	0.379125
s__Faecalibacillus_intestinalis	GO:0045239	-0.33	0.18	146	85	0.000175744	0.0771574	0.507563	tricarboxylic acid cycle enzyme complex	CC	-0.22	-0.08	-0.27	0.06	1.25625	0.305141	increase	0.382061
s__Blautia_faecis	GO:0016151	0.02	0.49	149	86	0.000201253	0.0772957	0.468547	nickel cation binding	MF	0.19	0.15	0.13	0.41	1.25602	0.305279	increase	0.382061
s__Adlercreutzia_equolifaciens	GO:0032324	-0.03	0.41	147	86	0.000742033	0.0891345	0.442063	molybdopterin cofactor biosynthetic process	BP	0.01	0.1	0.18	0.29	1.25446	0.30614	increase	0.382559
s__Blautia_faecis	GO:0005975	0.43	0.01	149	86	0.00104253	0.0945515	0.421434	carbohydrate metabolic process	BP	0.23	0.48	0.37	0.1	1.25332	0.306794	decrease	0.382797
s__Oscillibacter_sp._ER4	GO:0009306	0.24	0.6	145	86	0.00131687	0.0994417	0.357306	protein secretion	BP	0.33	0.36	0.33	0.56	1.23895	0.315101	increase	0.392569
s__Faecalibacterium_sp._HTFF	GO:0000034	-0.43	0.05	149	85	0.000227283	0.0772957	0.480188	adenine deaminase activity	MF	-0.42	-0.21	-0.19	-0.17	1.23699	0.316278	increase	0.392851
s__Faecalibacterium_sp._HTFF	GO:0006146	-0.43	0.05	149	85	0.000227283	0.0772957	0.480188	adenine catabolic process	BP	-0.42	-0.21	-0.19	-0.17	1.23699	0.316278	increase	0.392851
s__Suilimivivens_aceti	GO:0071949	-0.09	-0.51	148	86	0.00064519	0.0888827	0.419641	FAD binding	MF	-0.2	-0.18	-0.2	-0.44	1.23563	0.317082	decrease	0.393258
s__Oscillibacter_sp._MSJ_31	GO:0004459	-0.26	-0.66	147	85	0.000174724	0.0771574	0.397968	L-lactate dehydrogenase activity	MF	-0.45	-0.46	-0.27	-0.59	1.23425	0.317914	decrease	0.393699
s__Adlercreutzia_equolifaciens	GO:0004644	-0.04	0.41	147	86	0.000587795	0.0878268	0.450577	phosphoribosylglycinamide formyltransferase activity	MF	0.04	0.05	0.37	0.14	1.23293	0.318696	increase	0.394076
s__Vescimonas_fastidiosa	GO:0046857	-0.06	0.43	144	86	0.000207968	0.0772957	0.486151	oxidoreductase activity, acting on other nitrogenous compounds as donors, with NAD or NADP as acceptor	MF	0.18	0.09	0.09	0.37	1.21677	0.328187	increase	0.405205
s__Dorea_sp._AM10_31	GO:0006164	-0.06	0.37	139	85	0.00120416	0.096517	0.436176	purine nucleotide biosynthetic process	BP	-0.07	-0.03	0.2	0.2	1.21469	0.329417	increase	0.406117
s__Vescimonas_fastidiosa	GO:0015450	-0.42	0.05	144	86	0.000397577	0.0838183	0.464819	P-P-bond-hydrolysis-driven protein transmembrane transporter activity	MF	-0.4	-0.26	-0.15	-0.16	1.21304	0.330445	increase	0.406777
s__Prevotella_copri	GO:0019634	0.09	-0.37	132	80	0.000960233	0.0935868	0.45925	organic phosphonate metabolic process	BP	0.05	0.06	-0.26	0.2	1.21044	0.332041	increase	0.408134
s__Vescimonas_fastidiosa	GO:0004788	-0.2	-0.58	144	86	0.000938489	0.0933159	0.379487	thiamine diphosphokinase activity	MF	-0.54	-0.22	-0.35	-0.41	1.20191	0.337147	increase	0.413358
s__Intestinimonas_butyriciproducens	GO:0004654	0.48	0.08	149	86	0.0012638	0.0985631	0.400786	polyribonucleotide nucleotidyltransferase activity	MF	0.37	0.37	0.04	0.31	1.20167	0.337292	decrease	0.413358
s__Clostridium_perfringens	GO:0018339	0.01	0.45	146	84	0.000776871	0.0893903	0.435829	peptidyl-L-beta-methylthioaspartic acid biosynthetic process from peptidyl-aspartic acid	BP	0.09	0.06	0.22	0.33	1.19691	0.340167	increase	0.416264
s__Flavonifractor_plautii	GO:0015128	-0.17	-0.56	149	86	0.00109309	0.0945515	0.382699	gluconate transmembrane transporter activity	MF	-0.23	-0.41	-0.32	-0.46	1.18816	0.345694	decrease	0.421777
s__Flavonifractor_plautii	GO:0035429	-0.17	-0.56	149	86	0.00109309	0.0945515	0.382699	gluconate transmembrane transport	BP	-0.23	-0.41	-0.32	-0.46	1.18816	0.345694	decrease	0.421777
s__Roseburia_inulinivorans	GO:0033920	0.01	-0.44	140	84	0.000749059	0.0891345	0.443583	6-phospho-beta-galactosidase activity	MF	-0.06	-0.09	-0.1	-0.32	1.18515	0.347617	decrease	0.423498
s__Parolsenella_catena	GO:0045151	0.33	-0.15	116	75	0.0010907	0.0945515	0.480969	acetoin biosynthetic process	BP	0.24	0.18	0.06	-0.05	1.18219	0.34947	decrease	0.424503
s__Parolsenella_catena	GO:0047605	0.33	-0.15	116	75	0.0010907	0.0945515	0.480969	acetolactate decarboxylase activity	MF	0.24	0.18	0.06	-0.05	1.18219	0.34947	decrease	0.424503
s__Prevotella_sp._Marseille_P4119	GO:0004534	-0.17	-0.64	111	68	0.000180721	0.0771574	0.474461	5'-3' exoribonuclease activity	MF	-0.33	-0.22	-0.32	-0.53	1.17611	0.35319	decrease	0.428392
s__Barnesiella_intestinihominis	GO:0032775	0.04	0.5	109	68	0.0012782	0.0987608	0.461237	DNA methylation on adenine	BP	0.06	0.25	0.17	0.35	1.17302	0.355151	increase	0.430139
s__Oscillibacter_valericigenes	GO:0004801	0.12	-0.48	99	54	0.000261963	0.0803975	0.594888	sedoheptulose-7-phosphate:D-glyceraldehyde-3-phosphate glyceronetransferase activity	MF	0.18	-0.18	-0.16	-0.17	1.16946	0.35745	decrease	0.432289
s__Simiaoa_sunii	GO:0004399	0	-0.46	146	85	0.000373562	0.0838183	0.458246	histidinol dehydrogenase activity	MF	-0.19	-0.18	-0.1	-0.39	1.1596	0.363743	decrease	0.438667
s__Clostridium_sp._1001270J_160509_D11	GO:0031012	0.39	-0.11	115	62	0.00114108	0.0949569	0.503336	extracellular matrix	CC	0.31	0.11	0.25	0	1.15804	0.364794	decrease	0.438667
s__Phascolarctobacterium_succinatutens	GO:0003999	-0.12	-0.55	121	71	0.000937803	0.0933159	0.437319	adenine phosphoribosyltransferase activity	MF	-0.19	-0.15	-0.32	-0.43	1.15794	0.364848	decrease	0.438667
s__Phascolarctobacterium_succinatutens	GO:0006168	-0.12	-0.55	121	71	0.000937803	0.0933159	0.437319	adenine salvage	BP	-0.19	-0.15	-0.32	-0.43	1.15794	0.364848	decrease	0.438667
s__Blautia_sp._MSJ_19	GO:0004072	0.27	-0.19	148	86	0.000591534	0.0878268	0.465414	aspartate kinase activity	MF	0.3	0.08	0.04	0.07	1.1533	0.367794	decrease	0.440947
s__Dorea_sp._OM07_5	GO:0006164	-0.09	0.41	137	80	0.000302297	0.0804738	0.49459	purine nucleotide biosynthetic process	BP	-0.04	0.06	0.2	0.23	1.15327	0.367812	increase	0.440947
s__Barnesiella_intestinihominis	GO:0009007	0.02	0.51	109	68	0.000623312	0.0888827	0.489855	site-specific DNA-methyltransferase (adenine-specific) activity	MF	0.04	0.21	0.18	0.32	1.14971	0.370162	increase	0.443121
s__Vescimonas_fastidiosa	GO:0033739	-0.13	0.38	144	86	0.00016145	0.0748989	0.504585	preQ1 synthase activity	MF	0.08	-0.02	0.04	0.29	1.14348	0.374259	increase	0.447378
s__Absicoccus_porci	GO:0020037	-0.49	0.07	92	68	0.000188123	0.0772957	0.565163	heme binding	MF	-0.37	-0.44	-0.07	-0.24	1.13473	0.379966	increase	0.453107
s__Megasphaera_elsdenii	GO:0071555	0.08	-0.42	121	74	0.00054872	0.0863981	0.495141	cell wall organization	BP	0.04	-0.19	-0.13	-0.24	1.13418	0.380349	decrease	0.453107
s__Vescimonas_fastidiosa	GO:0015572	-0.04	-0.49	137	80	0.000579192	0.0878268	0.450237	N-acetylglucosamine transmembrane transporter activity	MF	-0.22	-0.41	-0.16	-0.06	1.13279	0.381246	increase	0.453107
s__Vescimonas_fastidiosa	GO:0019866	-0.04	-0.49	137	80	0.000579192	0.0878268	0.450237	organelle inner membrane	CC	-0.22	-0.41	-0.16	-0.06	1.13279	0.381246	increase	0.453107
s__Coprococcus_eutactus	GO:0018492	-0.01	-0.46	149	86	0.000438328	0.0838183	0.449466	carbon-monoxide dehydrogenase (acceptor) activity	MF	-0.23	0.04	-0.13	-0.34	1.13179	0.381896	decrease	0.453227
s__Gallintestinimicrobium_propionicum	GO:0043743	-0.45	-0.01	148	86	0.000644095	0.0888827	0.437463	LPPG:FO 2-phospho-L-lactate transferase activity	MF	-0.35	-0.33	-0.34	-0.12	1.13015	0.382987	increase	0.45387
s__Paratractidigestivibacter_faecalis	GO:0006790	-0.54	-0.12	129	78	0.00104829	0.0945515	0.416907	sulfur compound metabolic process	BP	-0.49	-0.44	-0.36	-0.26	1.11804	0.391201	increase	0.462043
s__Oscillibacter_sp._ER4	GO:0003998	-0.38	-0.69	145	86	0.00109813	0.0945809	0.314244	acylphosphatase activity	MF	-0.47	-0.59	-0.46	-0.64	1.11788	0.391293	decrease	0.462043
s__Phascolarctobacterium_succinatutens	GO:0030145	-0.1	0.39	121	71	0.000958522	0.0935868	0.484697	manganese ion binding	MF	-0.06	0.18	-0.08	0.21	1.11748	0.391562	increase	0.462043
s__Phascolarctobacterium_sp._Marseille_Q4147	GO:0004559	0.1	-0.39	118	71	0.000764193	0.0891345	0.49566	alpha-mannosidase activity	MF	0.13	-0.13	-0.18	-0.04	1.11315	0.394469	decrease	0.464147
s__Phascolarctobacterium_sp._Marseille_Q4147	GO:0006013	0.1	-0.39	118	71	0.000764193	0.0891345	0.49566	mannose metabolic process	BP	0.13	-0.13	-0.18	-0.04	1.11315	0.394469	decrease	0.464147
s__Coprococcus_eutactus	GO:0140673	-0.3	0.15	149	86	0.000902624	0.0933159	0.447783	none	none	-0.36	-0.21	-0.11	-0.17	1.11197	0.395255	increase	0.464411
s__Bacteroides_xylanisolvens	GO:0015668	-0.03	0.52	144	79	1.58744e-05	0.0566379	0.559553	Type III site-specific deoxyribonuclease activity	MF	0.05	0.01	0.2	0.28	1.11042	0.396304	increase	0.464982
s__Oribacterium_sp._oral_taxon_102	GO:0004819	-0.01	0.5	143	84	6.48407e-05	0.0701595	0.511173	glutamine-tRNA ligase activity	MF	0.03	0.04	0.12	0.27	1.10588	0.399371	increase	0.467253
s__Oribacterium_sp._oral_taxon_102	GO:0006425	-0.01	0.5	143	84	6.48407e-05	0.0701595	0.511173	glutaminyl-tRNA aminoacylation	BP	0.03	0.04	0.12	0.27	1.10588	0.399371	increase	0.467253
s__Prevotella_hominis	GO:0016829	-0.11	0.41	112	72	0.00048001	0.0839861	0.51518	lyase activity	MF	-0.07	0.25	-0.01	0.2	1.09329	0.407902	increase	0.476559
s__Suilimivivens_aceti	GO:0004088	-0.12	-0.55	148	86	0.000368897	0.0838183	0.425304	carbamoyl-phosphate synthase (glutamine-hydrolyzing) activity	MF	-0.16	-0.27	-0.39	-0.38	1.08752	0.411823	decrease	0.48046
s__Qingrenia_yutianensis	GO:0008195	0.16	-0.45	99	54	0.000211569	0.0772957	0.610911	phosphatidate phosphatase activity	MF	0.2	-0.12	0.07	-0.1	1.08415	0.414224	decrease	0.482151
s__Intestinimonas_sp._MSJ_38	GO:0006083	0.4	0.72	147	86	0.000512251	0.0854158	0.318818	acetate metabolic process	BP	0.55	0.57	0.47	0.68	1.08286	0.415135	increase	0.482151
s__Intestinimonas_sp._MSJ_38	GO:0008775	0.4	0.72	147	86	0.000512251	0.0854158	0.318818	acetate CoA-transferase activity	MF	0.55	0.57	0.47	0.68	1.08286	0.415135	increase	0.482151
s__Senegalimassilia_anaerobia	GO:0006259	-0.05	0.38	144	85	0.00127033	0.0987556	0.429888	DNA metabolic process	BP	-0.07	0.27	0.17	0.04	1.08221	0.415607	increase	0.482151
s__Holdemanella_biformis	GO:0008609	-0.08	-0.55	140	79	0.00016398	0.0748989	0.473848	alkylglycerone-phosphate synthase activity	MF	-0.09	-0.19	-0.25	-0.33	1.0795	0.417498	decrease	0.483665
s__Fusicatenibacter_saccharivorans	GO:0009375	-0.34	0.15	145	80	0.000420601	0.0838183	0.486507	ferredoxin hydrogenase complex	CC	-0.24	-0.35	-0.03	-0.13	1.07064	0.423783	increase	0.490259
s__Adlercreutzia_equolifaciens	GO:0004106	-0.12	0.35	147	86	0.00040181	0.0838183	0.47365	chorismate mutase activity	MF	0.04	-0.08	0.25	0.14	1.06834	0.42545	increase	0.49115
s__Phocaeicola_vulgatus	GO:0008816	-0.01	0.52	106	59	0.000415719	0.0838183	0.533482	citryl-CoA lyase activity	MF	0.01	0.22	0.25	0.3	1.06643	0.426827	increase	0.49115
s__Barnesiella_intestinihominis	GO:0008767	0.06	-0.47	109	68	0.000379819	0.0838183	0.524207	UDP-galactopyranose mutase activity	MF	-0.13	0.08	-0.18	-0.3	1.06637	0.426873	decrease	0.49115
s__Intestinimonas_sp._MSJ_38	GO:0006189	0.02	-0.4	147	86	0.00131211	0.0993337	0.42073	'de novo' IMP biosynthetic process	BP	-0.08	-0.19	-0.19	-0.31	1.06626	0.426932	decrease	0.49115
s__Dorea_sp._OM07_5	GO:0009098	-0.33	0.14	137	80	0.000747452	0.0891345	0.470358	leucine biosynthetic process	BP	-0.27	-0.05	-0.05	-0.35	1.05916	0.432046	decrease	0.496342
s__Clostridium_sp._1001271B_151109_B4	GO:0070395	0.33	-0.18	111	63	0.000961259	0.0935868	0.519076	lipoteichoic acid biosynthetic process	BP	0.35	0.01	0.05	0.31	1.05692	0.43363	decrease	0.49706
s__Fusicatenibacter_saccharivorans	GO:0010124	-0.47	-0.05	149	86	0.000728152	0.0891345	0.424865	phenylacetate catabolic process	BP	-0.37	-0.53	-0.17	-0.42	1.05656	0.433874	increase	0.49706
s__Escherichia_coli	GO:0004609	0.04	-0.39	148	84	0.00124473	0.0981096	0.428886	phosphatidylserine decarboxylase activity	MF	-0.13	-0.03	-0.07	-0.31	1.04152	0.444761	decrease	0.508826
s__Vescimonas_fastidiosa	GO:0004560	-0.3	0.21	144	86	0.000180678	0.0771574	0.507694	alpha-L-fucosidase activity	MF	-0.17	-0.08	-0.14	0.06	1.03516	0.449438	increase	0.513466
s__Alistipes_onderdonkii	GO:0016597	-0.01	-0.46	127	71	0.00126742	0.09873	0.452846	amino acid binding	MF	-0.13	-0.09	-0.04	-0.32	1.02307	0.458396	decrease	0.522977
s__Simiaoa_sunii	GO:0004639	0	-0.44	146	85	0.000850695	0.091681	0.433487	phosphoribosylaminoimidazolesuccinocarboxamide synthase activity	MF	-0.12	-0.04	-0.2	-0.3	1.02068	0.460171	decrease	0.524278
s__Paratractidigestivibacter_faecalis	GO:0098662	0.42	-0.05	129	77	0.000631679	0.0888827	0.474312	inorganic cation transmembrane transport	BP	0.39	0.28	0.17	0.18	1.01903	0.461457	decrease	0.525019
s__Faecalibacillus_intestinalis	GO:0008763	0.29	-0.26	146	85	5.40941e-05	0.0701595	0.547332	UDP-N-acetylmuramate-L-alanine ligase activity	MF	0.17	0.11	0.13	-0.06	1.00818	0.469536	decrease	0.533476
s__Blautia_sp._MSJ_19	GO:0004412	0.24	-0.37	148	86	4.56182e-06	0.0490595	0.610267	homoserine dehydrogenase activity	MF	0.16	0.03	-0.01	-0.07	1.00727	0.4702	decrease	0.533496
s__Simiaoa_sunii	GO:0019556	0.17	0.56	143	82	0.0010936	0.0945515	0.392136	histidine catabolic process to glutamate and formamide	BP	0.28	0.33	0.28	0.48	1.00529	0.471698	increase	0.534462
s__Roseburia_inulinivorans	GO:0016149	0.01	-0.42	148	86	0.000996725	0.094055	0.428077	translation release factor activity, codon specific	MF	0.02	-0.2	-0.2	-0.21	1.00337	0.47315	decrease	0.534694
s__Suilimivivens_aceti	GO:0009396	-0.22	-0.64	148	86	0.000109566	0.0701595	0.420862	folic acid-containing compound biosynthetic process	BP	-0.27	-0.3	-0.39	-0.47	1.00331	0.473198	decrease	0.534694
s__Vescimonas_fastidiosa	GO:0005576	0.05	0.47	144	86	0.00103368	0.0945515	0.416824	extracellular region	CC	0.18	0.29	0.14	0.39	0.998742	0.476529	increase	0.537723
s__Oribacterium_sp._oral_taxon_102	GO:0006542	-0.02	-0.47	143	84	0.000495309	0.0846268	0.448663	glutamine biosynthetic process	BP	0	-0.14	-0.18	-0.22	0.985773	0.48631	decrease	0.548011
s__Blautia_faecis	GO:0009001	-0.35	0.22	149	86	2.04884e-05	0.0593299	0.569053	serine O-acetyltransferase activity	MF	-0.14	-0.19	-0.07	0.05	0.983419	0.488116	increase	0.549297
s__Ruminococcus_flavefaciens	GO:0006465	0	0.44	147	86	0.00063781	0.0888827	0.441578	signal peptide processing	BP	0.11	0.24	0.1	0.33	0.978591	0.491738	increase	0.55262
s__Clostridium_sp._D43t1_170807_H7	GO:0033743	0.38	-0.11	115	69	0.000996785	0.094055	0.492627	peptide-methionine (R)-S-oxide reductase activity	MF	0.16	0.09	0.36	-0.01	0.966625	0.50082	decrease	0.562062
s__Anthropogastromicrobium_aceti	GO:0008811	-0.35	0.15	148	86	0.000220411	0.0772957	0.49462	chloramphenicol O-acetyltransferase activity	MF	-0.27	-0.18	-0.04	-0.1	0.964449	0.502461	increase	0.562972
s__Vescimonas_coprocola	GO:0008736	-0.3	0.15	148	86	0.000829573	0.090875	0.451503	L-fucose isomerase activity	MF	-0.12	-0.21	-0.15	0.05	0.963774	0.502994	increase	0.562972
s__Blautia_faecis	GO:0016793	0.39	-0.09	149	86	0.000250542	0.0794612	0.48255	triphosphoric monoester hydrolase activity	MF	0.31	0.32	0.14	0.11	0.957523	0.507814	decrease	0.567597
s__Phascolarctobacterium_succinatutens	GO:0006470	0.06	-0.41	121	71	0.00121334	0.0968972	0.469777	protein dephosphorylation	BP	-0.15	0.08	-0.28	-0.24	0.954112	0.510487	decrease	0.569492
s__Collinsella_sp._TF05_9AC	GO:0008976	-0.04	0.43	133	80	0.000681895	0.0891345	0.462457	polyphosphate kinase activity	MF	0.04	0.04	0.13	0.26	0.953576	0.510888	increase	0.569492
s__Faecalibacterium_prausnitzii	GO:0004348	0.46	0.03	149	86	0.000765505	0.0891345	0.426466	glucosylceramidase activity	MF	0.25	0.45	0.33	0.15	0.950868	0.513005	decrease	0.570312
s__Faecalibacterium_prausnitzii	GO:0006665	0.46	0.03	149	86	0.000765505	0.0891345	0.426466	sphingolipid metabolic process	BP	0.25	0.45	0.33	0.15	0.950868	0.513005	decrease	0.570312
s__Ruminococcus_sp._NSJ_71	GO:0061077	0.06	-0.44	122	73	0.000471915	0.0838183	0.497196	chaperone-mediated protein folding	BP	-0.05	-0.24	-0.2	-0.28	0.945741	0.517017	decrease	0.574
s__Bifidobacterium_pseudocatenulatum	GO:0032549	-0.08	0.4	120	78	0.000883001	0.0930704	0.471644	ribonucleoside binding	MF	0.07	-0.15	0.12	0.19	0.94013	0.521469	increase	0.578166
s__Faecalibacterium_sp._CLA_AA_H233	GO:0016855	-0.02	0.41	149	85	0.000936409	0.0933159	0.433229	racemase and epimerase activity, acting on amino acids and derivatives	MF	0.04	0.21	0.05	0.25	0.934963	0.525531	increase	0.581888
s__Prevotella_sp._Marseille_P4119	GO:0004459	-0.07	-0.54	111	68	0.000642417	0.0888827	0.474849	L-lactate dehydrogenase activity	MF	-0.31	-0.09	-0.21	-0.41	0.926204	0.532403	decrease	0.588708
s__Dorea_sp._AM10_31	GO:0004814	-0.35	0.09	139	85	0.00120406	0.096517	0.439186	arginine-tRNA ligase activity	MF	-0.3	-0.25	-0.08	-0.17	0.91678	0.539878	increase	0.59484
s__Dorea_sp._AM10_31	GO:0006420	-0.35	0.09	139	85	0.00120406	0.096517	0.439186	arginyl-tRNA aminoacylation	BP	-0.3	-0.25	-0.08	-0.17	0.91678	0.539878	increase	0.59484
s__Vescimonas_coprocola	GO:0004151	-0.25	-0.63	148	86	0.000517132	0.0854158	0.376815	dihydroorotase activity	MF	-0.52	-0.37	-0.31	-0.46	0.916468	0.540109	increase	0.59484
s__Holdemanella_sp._MSK_7_32	GO:0018339	-0.04	-0.46	135	85	0.000988969	0.0939633	0.427158	peptidyl-L-beta-methylthioaspartic acid biosynthetic process from peptidyl-aspartic acid	BP	-0.21	-0.18	-0.17	-0.38	0.91467	0.541555	decrease	0.595638
s__Bacteroides_uniformis	GO:0008816	-0.11	0.43	105	58	0.000762411	0.0891345	0.53692	citryl-CoA lyase activity	MF	0.03	0.14	0.04	0.28	0.911128	0.544394	increase	0.596851
s__Collinsella_sp._TF05_9AC	GO:0006799	-0.03	0.43	133	80	0.000591264	0.0878268	0.46642	polyphosphate biosynthetic process	BP	0.06	0.05	0.13	0.27	0.910616	0.544825	increase	0.596851
s__Collinsella_sp._TF05_9AC	GO:0009358	-0.03	0.43	133	80	0.000591264	0.0878268	0.46642	polyphosphate kinase complex	CC	0.06	0.05	0.13	0.27	0.910616	0.544825	increase	0.596851
s__Bifidobacterium_adolescentis	GO:0043683	0.68	0.15	75	38	0.00099077	0.0940004	0.530095	type IV pilus biogenesis	BP	0.43	0.64	0.4	0.28	0.908477	0.54658	decrease	0.59798
s__Intestinimonas_sp._MSJ_38	GO:0004641	-0.07	-0.48	147	86	0.00108454	0.0945515	0.40947	phosphoribosylformylglycinamidine cyclo-ligase activity	MF	-0.23	-0.21	-0.25	-0.41	0.902403	0.551431	decrease	0.602489
s__Bacteroides_caccae	GO:0004399	-0.19	-0.59	143	80	0.000741623	0.0891345	0.397555	histidinol dehydrogenase activity	MF	-0.32	-0.26	-0.48	-0.43	0.899729	0.553601	decrease	0.604061
s__Clostridium_sp._D43t1_170807_H7	GO:0006401	0.17	-0.4	115	69	0.000140781	0.0713457	0.568642	RNA catabolic process	BP	-0.15	-0.25	0.08	-0.11	0.892396	0.559599	increase	0.609534
s__Phascolarctobacterium_sp._Marseille_Q4147	GO:0004722	0.03	-0.47	118	71	0.000411168	0.0838183	0.502637	protein serine/threonine phosphatase activity	MF	-0.07	-0.03	-0.21	-0.26	0.891771	0.560092	decrease	0.609534
s__Akkermansia_muciniphila	GO:0070573	-0.31	0.24	126	66	0.000265127	0.0803975	0.552512	metallodipeptidase activity	MF	-0.13	-0.29	0.04	-0.03	0.887245	0.5637	increase	0.612653
s__Bifidobacterium_pseudocatenulatum	GO:0003899	-0.08	0.41	120	78	0.000542839	0.0862747	0.489241	DNA-directed 5'-3' RNA polymerase activity	MF	0.04	-0.05	0.17	0.21	0.862842	0.583554	increase	0.633398
s__Oscillibacter_sp._ER4	GO:0016491	-0.34	-0.68	145	86	0.000753896	0.0891345	0.336101	oxidoreductase activity	MF	-0.47	-0.43	-0.41	-0.58	0.852859	0.591735	decrease	0.641435
s__Oribacterium_sp._oral_taxon_102	GO:0008195	0.06	-0.5	98	54	0.000612468	0.0888827	0.551721	phosphatidate phosphatase activity	MF	0.06	-0.26	-0.19	0	0.849611	0.594505	decrease	0.643593
s__Prevotella_copri	GO:0004726	0.02	-0.45	126	80	0.000488664	0.0839861	0.474041	non-membrane spanning protein tyrosine phosphatase activity	MF	-0.1	-0.11	-0.14	-0.3	0.844095	0.598955	decrease	0.647561
s__Oscillibacter_sp._MSJ_31	GO:0004151	-0.27	-0.62	147	85	0.00119792	0.0964756	0.351834	dihydroorotase activity	MF	-0.44	-0.5	-0.29	-0.55	0.842099	0.600547	decrease	0.648434
s__Vescimonas_fastidiosa	GO:0006465	0.08	0.51	144	86	0.00047336	0.083849	0.432755	signal peptide processing	BP	0.23	0.39	0.23	0.4	0.838298	0.603678	increase	0.650963
s__Oscillibacter_valericigenes	GO:0015128	-0.32	-0.65	149	86	0.000979544	0.0935868	0.338257	gluconate transmembrane transporter activity	MF	-0.33	-0.4	-0.5	-0.46	0.831396	0.609318	decrease	0.655334
s__Oscillibacter_valericigenes	GO:0035429	-0.32	-0.65	149	86	0.000979544	0.0935868	0.338257	gluconate transmembrane transport	BP	-0.33	-0.4	-0.5	-0.46	0.831396	0.609318	decrease	0.655334
s__Clostridium_sp._D43t1_170807_H7	GO:0000041	0.31	-0.25	115	69	0.0002266	0.0772957	0.559535	transition metal ion transport	BP	0.01	0.19	0.09	-0.11	0.830155	0.610345	decrease	0.655585
s__Eubacterium_coprostanoligenes	GO:0006402	0.32	-0.18	139	83	0.000254517	0.0795851	0.503914	mRNA catabolic process	BP	0.2	0.05	0.12	0.01	0.822903	0.6164	decrease	0.661229
s__Yeguia_hominis	GO:0015572	0.02	-0.46	139	80	0.000312025	0.0804738	0.479796	N-acetylglucosamine transmembrane transporter activity	MF	-0.02	-0.28	-0.18	-0.16	0.813133	0.624372	decrease	0.668046
s__Yeguia_hominis	GO:0019866	0.02	-0.46	139	80	0.000312025	0.0804738	0.479796	organelle inner membrane	CC	-0.02	-0.28	-0.18	-0.16	0.813133	0.624372	decrease	0.668046
s__Bifidobacterium_adolescentis	GO:0043107	0.69	0.17	73	38	0.00130878	0.0992806	0.515778	type IV pilus-dependent motility	BP	0.43	0.64	0.42	0.3	0.808711	0.628012	decrease	0.671071
s__Absicoccus_porci	GO:0004113	0.52	-0.03	92	68	0.000203783	0.0772957	0.55272	2',3'-cyclic-nucleotide 3'-phosphodiesterase activity	MF	0.4	0.42	0.18	0.29	0.804695	0.631361	decrease	0.672909
s__Absicoccus_porci	GO:0008664	0.52	-0.03	92	68	0.000203783	0.0772957	0.55272	2'-5'-RNA ligase activity	MF	0.4	0.42	0.18	0.29	0.804695	0.631361	decrease	0.672909
s__Fusicatenibacter_saccharivorans	GO:0003883	-0.39	0.05	149	86	0.000748515	0.0891345	0.442808	CTP synthase activity	MF	-0.26	-0.33	-0.15	-0.12	0.800008	0.635156	increase	0.676081
s__Dorea_sp._NSJ_36	GO:0003918	-0.03	0.4	141	80	0.00123763	0.0978272	0.437888	DNA topoisomerase type II (ATP-hydrolyzing) activity	MF	0.06	0.11	0.15	0.24	0.79775	0.637053	increase	0.677228
s__Simiaoa_sunii	GO:0004730	0.01	0.44	146	85	0.000709162	0.0891345	0.438492	pseudouridylate synthase activity	MF	0.14	0.13	0.18	0.3	0.774088	0.656551	increase	0.697058
s__Desulfovibrio_piger	GO:0006306	-0.01	0.46	123	73	0.000714593	0.0891345	0.473635	DNA methylation	BP	0.03	0.02	0.14	0.21	0.761923	0.666591	increase	0.705903
s__Desulfovibrio_piger	GO:0008170	-0.01	0.46	123	73	0.000714593	0.0891345	0.473635	N-methyltransferase activity	MF	0.03	0.02	0.14	0.21	0.761923	0.666591	increase	0.705903
s__Blautia_faecis	GO:0004053	-0.44	0	145	84	0.000793415	0.0899977	0.436732	arginase activity	MF	-0.4	-0.4	-0.24	-0.29	0.749605	0.676758	increase	0.715752
s__Cyclospora_cayetanensis	GO:0030178	0.01	0.51	126	54	0.000916164	0.0933159	0.504001	negative regulation of Wnt signaling pathway	BP	0.12	0.08	0.12	0.3	0.746056	0.679788	increase	0.718037
s__Collinsella_sp._TF05_9AC	GO:0030435	-0.2	-0.62	133	80	0.000375108	0.0838183	0.413651	sporulation resulting in formation of a cellular spore	BP	-0.25	-0.52	-0.33	-0.39	0.73333	0.69011	decrease	0.728009
s__Intestinimonas_sp._MSJ_38	GO:0015562	0.21	0.59	146	86	0.00106145	0.0945515	0.372322	efflux transmembrane transporter activity	MF	0.38	0.31	0.27	0.46	0.726627	0.695663	increase	0.732931
s__Suilimivivens_aceti	GO:0004326	-0.15	-0.56	148	86	0.000411045	0.0838183	0.415947	tetrahydrofolylpolyglutamate synthase activity	MF	-0.23	-0.29	-0.33	-0.38	0.70742	0.711503	decrease	0.748664
s__Phocaeicola_vulgatus	GO:0016855	-0.31	0.15	148	86	0.000694136	0.0891345	0.457404	racemase and epimerase activity, acting on amino acids and derivatives	MF	-0.27	-0.18	-0.06	-0.3	0.667502	0.743587	increase	0.781429
s__Vescimonas_fastidiosa	GO:0004151	-0.29	-0.67	144	86	0.000253094	0.0795132	0.378344	dihydroorotase activity	MF	-0.49	-0.54	-0.36	-0.49	0.658917	0.750341	increase	0.787524
s__Paratractidigestivibacter_faecalis	GO:0015658	0.63	0.17	129	78	0.000106203	0.0701595	0.45825	branched-chain amino acid transmembrane transporter activity	MF	0.56	0.43	0.53	0.45	0.65768	0.751301	decrease	0.787531
s__Bifidobacterium_pseudocatenulatum	GO:0006351	-0.08	0.4	120	78	0.000802283	0.0899977	0.47531	transcription, DNA-templated	BP	0.06	-0.05	0.16	0.16	0.646847	0.759783	increase	0.795413
s__Vescimonas_coprocola	GO:0015572	-0.05	-0.5	141	80	0.000457856	0.0838183	0.45166	N-acetylglucosamine transmembrane transporter activity	MF	-0.17	-0.34	-0.1	-0.15	0.620419	0.780247	increase	0.814771
s__Vescimonas_coprocola	GO:0019866	-0.05	-0.5	141	80	0.000457856	0.0838183	0.45166	organelle inner membrane	CC	-0.17	-0.34	-0.1	-0.15	0.620419	0.780247	increase	0.814771
s__Bacteroides_xylanisolvens	GO:0008176	-0.15	-0.56	144	79	0.000764804	0.0891345	0.408984	tRNA (guanine-N7-)-methyltransferase activity	MF	-0.22	-0.48	-0.28	-0.3	0.607225	0.790171	decrease	0.824092
s__Catenibacterium_mitsuokai	GO:0009082	-0.29	0.2	137	83	0.000422783	0.0838183	0.489105	branched-chain amino acid biosynthetic process	BP	-0.21	-0.2	-0.11	-0.07	0.603384	0.793028	increase	0.82517
s__Vescimonas_fastidiosa	GO:0050661	-0.18	-0.57	144	86	0.00109985	0.0945809	0.381099	NADP binding	MF	-0.38	-0.23	-0.22	-0.37	0.603183	0.793202	increase	0.82517
s__Bacteroides_xylanisolvens	GO:0008609	-0.06	0.46	137	75	0.000152318	0.0740501	0.520165	alkylglycerone-phosphate synthase activity	MF	0.09	0.28	-0.01	0.18	0.584204	0.80744	decrease	0.838925
s__Parolsenella_massiliensis	GO:0006568	-0.5	-0.04	118	77	0.000709065	0.0891345	0.458243	tryptophan metabolic process	BP	-0.31	-0.47	-0.36	-0.27	0.581666	0.8093	increase	0.839801
s__Collinsella_sp._TF05_9AC	GO:0016874	0.02	0.48	133	80	0.000450432	0.0838183	0.464203	ligase activity	MF	0.15	0.16	0.29	0.28	0.574571	0.814494	increase	0.842972
s__Clostridium_sp._BIOML_A1	GO:0015572	0.01	-0.47	127	71	0.000637197	0.0888827	0.479041	N-acetylglucosamine transmembrane transporter activity	MF	-0.03	-0.38	-0.04	-0.14	0.573284	0.815417	decrease	0.842972
s__Clostridium_sp._BIOML_A1	GO:0019866	0.01	-0.47	127	71	0.000637197	0.0888827	0.479041	organelle inner membrane	CC	-0.03	-0.38	-0.04	-0.14	0.573284	0.815417	decrease	0.842972
s__Vescimonas_fastidiosa	GO:0016755	0.08	-0.38	144	86	0.000550315	0.0864449	0.460046	transferase activity, transferring amino-acyl groups	MF	-0.02	-0.17	-0.11	-0.15	0.566404	0.820424	decrease	0.846387
s__Clostridium_sp._D43t1_170807_H7	GO:0009431	0.53	0.05	109	63	0.00104768	0.0945515	0.472961	bacterial-type flagellum basal body, MS ring	CC	0.43	0.24	0.5	0.36	0.565954	0.82077	increase	0.846387
s__Vescimonas_fastidiosa	GO:0044038	0.08	-0.38	144	86	0.000546641	0.0862747	0.460295	cell wall macromolecule biosynthetic process	BP	-0.02	-0.17	-0.11	-0.14	0.558136	0.826374	decrease	0.850792
s__Ruminococcus_flavefaciens	GO:0008609	0.42	0.74	140	81	0.000374732	0.0838183	0.322488	alkylglycerone-phosphate synthase activity	MF	0.56	0.48	0.54	0.61	0.55711	0.827102	increase	0.850792
s__Dorea_sp._AM58_8	GO:0008234	-0.15	-0.56	149	86	0.000485187	0.0839861	0.411841	cysteine-type peptidase activity	MF	-0.23	-0.26	-0.39	-0.2	0.548838	0.833071	increase	0.855866
s__Vescimonas_fastidiosa	GO:0043565	-0.42	0.03	144	86	0.00055786	0.0872186	0.451327	sequence-specific DNA binding	MF	-0.31	-0.19	-0.21	-0.2	0.520479	0.852519	increase	0.874759
s__Parolsenella_massiliensis	GO:0004425	-0.45	0.01	118	77	0.0011563	0.0949605	0.452511	indole-3-glycerol-phosphate synthase activity	MF	-0.23	-0.46	-0.29	-0.3	0.516077	0.855385	decrease	0.87661
s__Prevotella_sp._Marseille_P4119	GO:0022857	0.16	0.64	111	68	0.000123577	0.0703469	0.487041	transmembrane transporter activity	MF	0.43	0.17	0.37	0.39	0.508336	0.860566	decrease	0.880827
s__Ruminococcus_sp._210702_SL_1_03	GO:0043190	-0.11	-0.54	139	83	0.000445104	0.0838183	0.433139	ATP-binding cassette (ABC) transporter complex	CC	-0.24	-0.37	-0.27	-0.34	0.487826	0.873834	decrease	0.893301
s__Blautia_ammoniilytica	GO:0009166	-0.01	-0.44	148	86	0.000906357	0.0933159	0.427775	nucleotide catabolic process	BP	-0.13	-0.12	-0.23	-0.23	0.471014	0.884263	decrease	0.902845
s__Barnesiella_intestinihominis	GO:0016603	0.21	0.73	86	41	0.000324949	0.0818831	0.517655	glutaminyl-peptide cyclotransferase activity	MF	0.38	0.13	0.3	0.31	0.451202	0.895944	decrease	0.912515
s__Barnesiella_intestinihominis	GO:0017186	0.21	0.73	86	41	0.000324949	0.0818831	0.517655	peptidyl-pyroglutamic acid biosynthetic process, using glutaminyl-peptide cyclotransferase	BP	0.38	0.13	0.3	0.31	0.451202	0.895944	decrease	0.912515
s__Faecalibacillus_intestinalis	GO:0009009	0.36	-0.08	146	85	0.00121428	0.0968972	0.433313	site-specific recombinase activity	MF	0.13	0.25	0.24	0.16	0.446585	0.898643	increase	0.914137
s__Clostridium_sp._AF37_5	GO:0002098	0.39	-0.07	133	74	0.00104353	0.0945515	0.463007	tRNA wobble uridine modification	BP	0.17	0.29	0.16	0.27	0.439731	0.902526	increase	0.916958
s__Clostridium_sp._D43t1_170807_H7	GO:0004298	0.31	-0.22	113	69	0.000545315	0.0862747	0.527381	threonine-type endopeptidase activity	MF	0.17	0.06	0.19	0.07	0.432861	0.906366	decrease	0.919728
s__Dorea_sp._NSJ_36	GO:0003937	-0.02	0.46	141	80	0.000234656	0.0781441	0.487815	IMP cyclohydrolase activity	MF	0.16	0.15	0.19	0.25	0.420092	0.913279	increase	0.924904
s__Ruminococcus_sp._M6_2020	GO:0006465	-0.01	0.41	148	86	0.00120423	0.096517	0.422331	signal peptide processing	BP	0.13	0.3	0.09	0.19	0.419302	0.913707	decrease	0.924904
s__Suilimivivens_aceti	GO:0016758	0.06	0.49	148	86	0.000592079	0.0878268	0.429696	transferase activity, transferring hexosyl groups	MF	0.16	0.15	0.19	0.24	0.415505	0.915727	increase	0.925672
s__Blautia_sp._BIOML_A1	GO:0006812	-0.05	0.39	146	86	0.00089942	0.0933159	0.439069	cation transport	BP	0.15	0.11	0.11	0.21	0.41354	0.916707	increase	0.925672
s__Intestinimonas_sp._MSJ_38	GO:0033739	-0.06	0.38	147	86	0.000902984	0.0933159	0.439467	preQ1 synthase activity	MF	0.09	0.09	0.11	0.18	0.410373	0.918341	increase	0.92619
s__Holdemanella_biformis	GO:0006633	-0.02	0.41	148	84	0.00114588	0.0949569	0.427749	fatty acid biosynthetic process	BP	0.18	0.02	0.21	0.16	0.389186	0.928794	increase	0.93559
s__Paratractidigestivibacter_faecalis	GO:0015803	0.59	0.03	129	78	8.83915e-06	0.0490595	0.560468	branched-chain amino acid transport	BP	0.51	0.4	0.49	0.44	0.365807	0.939517	decrease	0.944057
s__Fusicatenibacter_saccharivorans	GO:0005618	-0.31	0.19	137	71	0.000647348	0.0888827	0.497556	cell wall	CC	-0.15	-0.24	-0.07	-0.21	0.364316	0.940164	increase	0.944057
s__Prevotella_sp._Marseille_P4119	GO:0004017	-0.1	-0.61	111	68	0.000139717	0.0713457	0.504764	adenylate kinase activity	MF	-0.28	-0.16	-0.23	-0.31	0.363254	0.940628	decrease	0.944057
s__Ruminococcus_flavefaciens	GO:0035596	0.31	0.69	147	86	0.000198608	0.0772957	0.373003	methylthiotransferase activity	MF	0.42	0.43	0.48	0.4	0.28192	0.970327	decrease	0.972682
s__Ruminococcus_flavefaciens	GO:0018339	0.23	0.61	147	86	0.000783619	0.0895221	0.373343	peptidyl-L-beta-methylthioaspartic acid biosynthetic process from peptidyl-aspartic acid	BP	0.38	0.43	0.37	0.36	0.267384	0.974372	decrease	0.975553
s__Slackia_isoflavoniconvertens	GO:0045127	0.38	-0.2	86	62	0.000497153	0.0846851	0.574414	N-acetylglucosamine kinase activity	MF	0.17	0.05	0.12	0.13	0.211655	0.986872	decrease	0.986872
s__Prevotella_sp._P5_64	GO:0005515	0.22	0.67	78	56	0.00113166	0.0949569	0.452256	protein binding	MF
s__Prevotella_sp._P5_64	GO:0022857	0.06	0.57	78	56	0.00119237	0.0964756	0.508647	transmembrane transporter activity	MF
s__Prevotella_sp._P5_64	GO:0008033	-0.06	-0.58	78	56	0.000938721	0.0933159	0.517349	tRNA processing	BP
s__Prevotella_sp._P5_64	GO:0005978	-0.04	-0.56	78	56	0.00113939	0.0949569	0.517481	glycogen biosynthetic process	BP
s__Prevotella_sp._P5_64	GO:0004177	-0.07	-0.59	78	56	0.000667503	0.0891345	0.526603	aminopeptidase activity	MF
s__Prevotella_sp._P5_64	GO:0006012	0.04	-0.54	78	56	0.000395371	0.0838183	0.577181	galactose metabolic process	BP
s__Prevotella_sp._P5_64	GO:0008878	-0.07	-0.57	78	56	0.00115113	0.0949569	0.508573	glucose-1-phosphate adenylyltransferase activity	MF
s__Prevotella_sp._P5_64	GO:0004386	0.17	0.64	78	56	0.00108499	0.0945515	0.471551	helicase activity	MF
s__Prevotella_sp._P5_64	GO:0001510	-0.11	-0.65	78	56	0.000226762	0.0772957	0.539353	RNA methylation	BP
s__Prevotella_sp._P5_64	GO:0006071	-0.15	-0.63	78	56	0.00126277	0.0985631	0.474575	glycerol metabolic process	BP
s__Prevotella_sp._P5_64	GO:0004371	-0.15	-0.66	78	56	0.000452554	0.0838183	0.503852	glycerone kinase activity	MF
s__Prevotella_sp._P5_64	GO:0015693	-0.02	-0.55	78	56	0.00107572	0.0945515	0.524742	magnesium ion transport	BP
s__Prevotella_sp._P5_64	GO:0008760	0	-0.54	78	56	0.000863207	0.0921457	0.537848	UDP-N-acetylglucosamine 1-carboxyvinyltransferase activity	MF
s__Prevotella_sp._P5_64	GO:0019277	0	-0.54	78	56	0.000863207	0.0921457	0.537848	UDP-N-acetylgalactosamine biosynthetic process	BP
s__Prevotella_sp._P5_64	GO:0016783	-0.17	-0.69	78	56	0.000200275	0.0772957	0.516722	sulfurtransferase activity	MF
s__Prevotella_sp._P5_64	GO:0009306	0.16	0.64	78	56	0.000845452	0.0914118	0.485785	protein secretion	BP
s__Prevotella_sp._P5_64	GO:0008237	0.15	0.63	78	56	0.00115546	0.0949605	0.477484	metallopeptidase activity	MF
s__Prevotella_sp._P5_64	GO:0019867	0.16	0.68	78	56	0.000197958	0.0772957	0.523544	outer membrane	CC
s__Prevotella_sp._P5_64	GO:0015940	0.09	0.65	78	56	0.000121141	0.0701595	0.566904	pantothenate biosynthetic process	BP
s__Prevotella_sp._P5_64	GO:0043937	-0.06	-0.6	78	56	0.000448941	0.0838183	0.539881	regulation of sporulation	BP
s__Prevotella_sp._P5_64	GO:0016462	0.03	-0.56	78	56	0.000281557	0.0803975	0.584538	pyrophosphatase activity	MF
s__Prevotella_sp._P5_64	GO:0018492	-0.04	-0.62	78	56	0.000154872	0.0747461	0.578816	carbon-monoxide dehydrogenase (acceptor) activity	MF
s__Prevotella_sp._P5_64	GO:0015417	0.05	-0.52	78	56	0.000586558	0.0878268	0.566336	polyamine-transporting ATPase activity	MF
s__Clostridium_sp._AF15_31	GO:0070004	0.38	-0.19	81	50	0.00122177	0.0971076	0.578328	cysteine-type exopeptidase activity	MF
s__Prevotella_sp._P5_64	GO:0015562	0.2	0.66	78	56	0.00104526	0.0945515	0.461737	efflux transmembrane transporter activity	MF
s__Prevotella_sp._P5_64	GO:0009103	-0.03	0.54	78	56	0.000457437	0.0838183	0.569058	lipopolysaccharide biosynthetic process	BP
s__Prevotella_sp._P5_64	GO:0004564	0.02	-0.51	78	56	0.00129316	0.0990763	0.528611	beta-fructofuranosidase activity	MF
s__Prevotella_sp._P5_64	GO:0003864	0.11	0.64	78	56	0.000364397	0.0838183	0.526925	3-methyl-2-oxobutanoate hydroxymethyltransferase activity	MF
s__Prevotella_sp._P5_64	GO:0032217	-0.09	-0.64	78	56	0.000229388	0.0772957	0.547601	riboflavin transmembrane transporter activity	MF
s__Prevotella_sp._P5_64	GO:0032218	-0.09	-0.64	78	56	0.000229388	0.0772957	0.547601	riboflavin transport	BP
s__Prevotella_sp._P5_64	GO:0015594	0.06	-0.54	78	56	0.000217194	0.0772957	0.602653	putrescine-importing ATPase activity	MF
s__Prevotella_sp._P5_64	GO:0016209	0.07	0.66	78	56	6.80453e-05	0.0701595	0.589755	antioxidant activity	MF
s__Alistipes_indistinctus	GO:0016776	0.08	-0.53	97	45	0.000346119	0.08298	0.610056	phosphotransferase activity, phosphate group as acceptor	MF
s__Prevotella_sp._P5_64	GO:0006979	0.1	0.6	78	56	0.000861848	0.0921457	0.507628	response to oxidative stress	BP
s__Prevotella_sp._P5_64	GO:0006576	-0.01	-0.56	78	56	0.000585819	0.0878268	0.550625	cellular biogenic amine metabolic process	BP
s__Prevotella_sp._P5_64	GO:0070009	0.18	0.64	77	56	0.00118882	0.0964756	0.468442	serine-type aminopeptidase activity	MF
s__Prevotella_sp._P5_64	GO:0015661	0.25	0.7	78	56	0.000616453	0.0888827	0.454067	L-lysine efflux transmembrane transporter activity	MF
s__Prevotella_sp._P5_64	GO:1903401	0.25	0.7	78	56	0.000616453	0.0888827	0.454067	L-lysine transmembrane transport	BP
s__Prevotella_sp._P5_64	GO:0005337	0.19	0.66	78	56	0.000933028	0.0933159	0.467425	nucleoside transmembrane transporter activity	MF
s__Blautia_faecis	GO:0008612	-0.42	0.12	87	58	0.00115123	0.0949569	0.538408	peptidyl-lysine modification to peptidyl-hypusine	BP
s__Alistipes_indistinctus	GO:0019062	-0.06	0.54	88	40	0.000752973	0.0891345	0.605808	virion attachment to host cell	BP
s__Prevotella_sp._P5_64	GO:0008645	0.16	0.65	76	52	0.000933137	0.0933159	0.492357	hexose transmembrane transport	BP
s__Prevotella_sp._P5_64	GO:0015153	0.16	0.65	76	52	0.000933137	0.0933159	0.492357	rhamnose transmembrane transporter activity	MF
s__Senegalimassilia_faecalis	GO:0030600	0.5	-0.16	73	45	0.000326448	0.0818831	0.656034	feruloyl esterase activity	MF
s__Bacteroides_ovatus	GO:0030600	-0.14	0.53	76	45	0.000183057	0.0771655	0.669825	feruloyl esterase activity	MF
s__Collinsella_sp._TF05_9AC	GO:0030600	0.06	-0.57	71	44	0.000370227	0.0838183	0.631451	feruloyl esterase activity	MF
s__Brotomerdimonas_butyrica	GO:0030600	0.38	-0.38	76	45	4.71428e-05	0.0701595	0.755555	feruloyl esterase activity	MF
s__Bacteroides_thetaiotaomicron	GO:0030600	-0.24	0.53	76	45	1.67164e-05	0.0566379	0.775774	feruloyl esterase activity	MF
s__Bacteroides_xylanisolvens	GO:0030600	-0.16	0.62	75	45	4.70495e-06	0.0490595	0.787731	feruloyl esterase activity	MF
s__Clostridium_sp._1001270J_160509_D11	GO:0030979	-0.15	0.58	73	39	7.74381e-05	0.0701595	0.7349	alpha-glucan biosynthetic process	BP
s__Prevotella_sp._P5_64	GO:0051741	-0.11	-0.63	64	50	0.00114943	0.0949569	0.5251	2-methyl-6-phytyl-1,4-benzoquinone methyltransferase activity	MF
s__Prevotella_sp._P4_67	GO:0036065	-0.15	0.71	49	24	0.000118548	0.0701595	0.854561	fucosylation	BP
s__Eubacterium_ramulus	GO:0015914	-0.41	0.21	76	45	0.000863815	0.0921457	0.62126	phospholipid transport	BP

## Sheet: C.Gut Metabolome-NEG
t1	t2	ρ1	ρ2	n1	n2	p	BH_p	abs_diff_cor	Metabolites	smiles	kingdom	super_class	class	sub_class	direct_parent	ρG1	ρG2	ρG3	ρG4	E	p.trend	trend	adj.p.trend
s__Mediterraneibacter_glycyrrhizinilyticus	HMDB0030663	-0.31	0.07	148	86	0.00428444	0.0785424	0.384031	4',7-Di-O-methylcatechin	COC1=CC(O)=C2CC(O)C(OC2=C1)C1=CC(O)=C(OC)C=C1	Organic compounds	Phenylpropanoids and polyketides	Flavonoids	Flavans	Catechins	-0.47	-0.18	0.03	0.39	4.09676	4.7e-05	increase	0.011285
s__Ellagibacter_isourolithinifaciens	HMDB0041287	0.05	-0.35	139	86	0.00321692	0.0713299	0.396878	16-Hydroxy-10-oxohexadecanoic acid	OCCCCCCC(=O)CCCCCCCCC(O)=O	Organic compounds	Lipids and lipid-like molecules	Fatty Acyls	Fatty acids and conjugates	Long-chain fatty acids	0.14	0.02	-0.2	-0.64	3.87317	0.000108	decrease	0.011285
s__Jingyaoa_shaoxingensis	HMDB0006575	0.14	-0.38	148	86	0.000114628	0.0191012	0.51328	Lacto-N-biose I	CC(=O)N[C@H]1[C@@H](O)O[C@H](CO)[C@@H](O)[C@@H]1O[C@@H]1O[C@H](CO)[C@H](O)[C@H](O)[C@H]1O	Organic compounds	Organic oxygen compounds	Organooxygen compounds	Carbohydrates and carbohydrate conjugates	Acylaminosugars	0.24	-0.26	-0.09	-0.55	3.8083	0.000133	decrease	0.011285
s__Yeguia_hominis	HMDB0245333	0.27	0.61	145	86	0.00162067	0.0582487	0.343362	2,2-Dimethylbutyric acid	CCC(C)(C)C(O)=O	Organic compounds	Lipids and lipid-like molecules	Fatty Acyls	Fatty acids and conjugates	Methyl-branched fatty acids	0.23	0.38	0.36	0.8	3.79657	0.000141	increase	0.011285
s__Solobacterium_moorei	HMDB0248208	-0.35	0.1	118	71	0.00245683	0.0692493	0.449259	alpha-Eleostearic acid	CCCCC=CC=CC=CCCCCCCCC(O)=O	Organic compounds	Lipids and lipid-like molecules	Fatty Acyls	Lineolic acids and derivatives	Lineolic acids and derivatives	-0.44	-0.43	-0.13	0.43	3.75223	0.000168	increase	0.011285
s__Ellagibacter_isourolithinifaciens	HMDB0035204	0.03	0.39	139	86	0.00781189	0.0997431	0.351553	Dukunolide C	CC(=O)OC1C2=CCCC3(C)C(OC(=O)C(=C23)C2(O)C3(C)OC(=O)C4OC34C(C)(C)C(=O)C12O)C1=COC=C1	Organic compounds	Organoheterocyclic compounds	Naphthopyrans		Naphthopyrans	-0.02	0.11	0.18	0.69	3.7401	0.000179	increase	0.011285
s__Lentihominibacter_faecis	HMDB0003559	0.02	-0.49	147	85	6.8823e-05	0.015948	0.507109	Gibberellin A3	[H][C@@]12CC[C@]3(O)C[C@]1(CC3=C)[C@@H](C(O)=O)[C@]1([H])[C@@]3(C)[C@@H](O)C=C[C@@]21OC3=O	Organic compounds	Lipids and lipid-like molecules	Prenol lipids	Diterpenoids	C19-gibberellin 6-carboxylic acids	0.17	-0.1	-0.21	-0.59	3.73527	0.000185	decrease	0.011285
s__Oscillibacter_sp._ER4	HMDB0000749	-0.04	-0.51	144	86	0.00018375	0.0194316	0.468544	Mesaconic acid	C\C(=C/C(O)=O)C(O)=O	Organic compounds	Lipids and lipid-like molecules	Fatty Acyls	Fatty acids and conjugates	Methyl-branched fatty acids	0	-0.18	-0.05	-0.67	3.55184	0.000381	decrease	0.0203359
s__Pseudoflavonifractor_phocaeensis	HMDB0030687	-0.18	-0.52	148	86	0.00435497	0.0789422	0.340101	Cyclomorusin	CC(C)=CC1OC2=C(C=CC(O)=C2)C2=C1C(=O)C1=C(O2)C2=C(OC(C)(C)C=C2)C=C1O	Organic compounds	Phenylpropanoids and polyketides	Flavonoids	Pyranoflavonoids	Pyranoflavonoids	-0.14	-0.37	-0.37	-0.73	3.47552	0.000516	decrease	0.0221613
s__Yeguia_hominis	HMDB0030471	0.09	0.46	145	86	0.00367771	0.0742898	0.367515	1,4-Ipomeadiol	CC(O)CCC(O)C1=COC=C1	Organic compounds	Organoheterocyclic compounds	Heteroaromatic compounds		Heteroaromatic compounds	-0.07	0.2	0.29	0.61	3.47434	0.000519	increase	0.0221613
s__Catenibacterium_mitsuokai	HMDB0002166	-0.28	0.23	136	83	0.000238307	0.0234009	0.510292	beta-Aminoisobutyric acid	C[C@@H](CN)C(O)=O	Organic compounds	Organic acids and derivatives	Carboxylic acids and derivatives	Amino acids, peptides, and analogues	Beta amino acids and derivatives	-0.44	-0.05	-0.05	0.31	3.44815	0.000583	increase	0.022631
s__Holdemanella_sp._MSK_7_32	HMDB0011757	0.06	0.45	134	85	0.00285451	0.0710887	0.388193	N-Acetylvaline	CC(C)[C@H](NC(C)=O)C(O)=O	Organic compounds	Organic acids and derivatives	Carboxylic acids and derivatives	Amino acids, peptides, and analogues	Valine and derivatives	0.06	0.22	0.15	0.69	3.40975	0.000691	increase	0.0245881
s__Dorea_sp._AM58_8	HMDB0304033	0.03	-0.49	148	86	5.02383e-05	0.015948	0.516028	18-hydroxyoleate	OCCCCCCCCC=CCCCCCCCC([O-])=O	Organic compounds	Lipids and lipid-like molecules	Fatty Acyls	Fatty acids and conjugates	Long-chain fatty acids	0.27	-0.15	-0.5	-0.27	3.3403	0.000911	decrease	0.0299228
s__Dysosmobacter_sp._BX15	HMDB0034464	0.06	-0.46	145	85	6.61885e-05	0.015948	0.51941	Austinol	CC1OC(=O)C23C(=C)C(C)(OC(=O)C12O)C(O)C1=C(C)C2(CCC31C)C=CC(=O)OC2(C)C	Organic compounds	Organoheterocyclic compounds	Furopyrans		Furopyrans	0.1	-0.28	-0.1	-0.56	3.27124	0.001181	decrease	0.0347578
s__Blautia_sp._Marseille_P3087	HMDB0253702	0.04	0.41	147	86	0.00464995	0.080527	0.367509	Isouramil	NC1=C(O)C(=O)NC(=O)N1	Organic compounds	Organoheterocyclic compounds	Diazines	Pyrimidines and pyrimidine derivatives	Hydroxypyrimidines	-0.08	0.13	0.19	0.58	3.26282	0.001221	increase	0.0347578
s__Ruminococcus_torques	HMDB0030421	0.39	0.01	148	86	0.00305877	0.0713299	0.386453	Linalool 3-[xylosyl-(1->6)-glucoside]	CC(C)=CCCC(C)(OC1OC(COC2OCC(O)C(O)C2O)C(O)C(O)C1O)C=C	Organic compounds	Lipids and lipid-like molecules	Fatty Acyls	Fatty acyl glycosides	Fatty acyl glycosides of mono- and disaccharides	0.53	0.27	0.13	-0.14	3.22467	0.00142	decrease	0.0378962
s__Yeguia_hominis	HMDB0013897	0.3	0.6	145	86	0.00510174	0.0830015	0.303643	4-ene-Valproic acid	CCCC(CC=C)C(O)=O	Organic compounds	Lipids and lipid-like molecules	Fatty Acyls	Fatty acids and conjugates	Methyl-branched fatty acids	0.24	0.4	0.42	0.75	3.17423	0.001706	increase	0.0428507
s__Gallintestinimicrobium_propionicum	HMDB0002243	0.29	-0.19	147	86	0.000362582	0.0277489	0.482671	Picolinic acid	OC(=O)C1=CC=CC=N1	Organic compounds	Organoheterocyclic compounds	Pyridines and derivatives	Pyridinecarboxylic acids and derivatives	Pyridinecarboxylic acids	0.26	0.16	0.03	-0.42	3.14743	0.001878	decrease	0.0445503
s__Bacteroides_fragilis	HMDB0000227	-0.14	-0.48	148	84	0.00710529	0.097028	0.334543	Mevalonic acid	C[C@@](O)(CCO)CC(O)=O	Organic compounds	Lipids and lipid-like molecules	Fatty Acyls	Fatty acids and conjugates	Hydroxy fatty acids	-0.28	-0.27	-0.07	-0.72	3.12445	0.002057	decrease	0.0457744
s__Dorea_sp._AF36_15AT	HMDB0304033	0	-0.42	147	84	0.00118273	0.0501325	0.424962	18-hydroxyoleate	OCCCCCCCCC=CCCCCCCCC([O-])=O	Organic compounds	Lipids and lipid-like molecules	Fatty Acyls	Fatty acids and conjugates	Long-chain fatty acids	0.29	-0.25	-0.48	-0.13	3.1111	0.002144	decrease	0.0457744
s__Dorea_phocaeensis	HMDB0303957	0.31	-0.07	146	86	0.0055317	0.0859288	0.374109	(22alpha)-hydroxy-campesterol	CC(C)C(C)CC(O)C(C)C1CCC2C3CC=C4CC(O)CCC4(C)C3CCC12C	Organic compounds	Lipids and lipid-like molecules	Steroids and steroid derivatives	Bile acids, alcohols and derivatives	Dihydroxy bile acids, alcohols and derivatives	0.4	0.29	-0.03	-0.27	3.08616	0.002336	decrease	0.0470234
s__Bilophila_wadsworthia	HMDB0061651	-0.03	-0.49	102	56	0.00344827	0.0726515	0.45697	3-hydroxypristanic acid	CC(C)CCCC(C)CCCC(C)CCC(O)C(C)C(O)=O	Organic compounds	Lipids and lipid-like molecules	Prenol lipids	Diterpenoids	Acyclic diterpenoids	0.01	-0.11	-0.14	-0.67	3.06804	0.002487	decrease	0.0470234
s__Phocea_massiliensis	HMDB0000832	0.04	-0.38	146	86	0.00167343	0.0589229	0.416624	Capryloylglycine	CCCCCCCC(=O)NCC(O)=O	Organic compounds	Organic acids and derivatives	Carboxylic acids and derivatives	Amino acids, peptides, and analogues	N-acyl-alpha amino acids	0.02	-0.07	-0.09	-0.59	3.05483	0.002579	decrease	0.0470234
s__Oscillibacter_sp._ER4	HMDB0303957	-0.27	0.16	144	86	0.00157779	0.0582308	0.430626	(22alpha)-hydroxy-campesterol	CC(C)C(C)CC(O)C(C)C1CCC2C3CC=C4CC(O)CCC4(C)C3CCC12C	Organic compounds	Lipids and lipid-like molecules	Steroids and steroid derivatives	Bile acids, alcohols and derivatives	Dihydroxy bile acids, alcohols and derivatives	-0.22	-0.38	0.15	0.36	3.0472	0.002643	increase	0.0470234
s__Blautia_sp._Marseille_P3087	HMDB0001097	-0.34	0.09	147	86	0.00126056	0.0509691	0.431921	Protoporphyrinogen IX	CC1=C2CC3=C(C)C(C=C)=C(CC4=C(C)C(C=C)=C(CC5=C(C)C(CCC(O)=O)=C(CC(N2)=C1CCC(O)=O)N5)N4)N3	Organic compounds	Organoheterocyclic compounds	Tetrapyrroles and derivatives	Porphyrins	Porphyrins	-0.33	-0.1	-0.3	0.33	3.01833	0.002908	increase	0.0487765
s__Dorea_sp._AM13_35	HMDB0304033	0.14	-0.4	126	74	0.000161103	0.0192104	0.540654	18-hydroxyoleate	OCCCCCCCCC=CCCCCCCCC([O-])=O	Organic compounds	Lipids and lipid-like molecules	Fatty Acyls	Fatty acids and conjugates	Long-chain fatty acids	0.44	-0.12	-0.33	-0.06	3.01226	0.00297	decrease	0.0487765
s__Megasphaera_elsdenii	HMDB0035249	0.15	-0.38	120	74	0.000277369	0.0254208	0.528841	Taraxinic acid glucosyl ester	C\C1=C\C2OC(=O)C(=C)C2CC\C(=C/CC1)C(=O)OC1OC(CO)C(O)C(O)C1O	Organic compounds	Lipids and lipid-like molecules	Prenol lipids	Terpene lactones	Germacranolides and derivatives	0.39	-0.22	-0.33	-0.28	2.97532	0.003381	decrease	0.0534699
s__Anaerotardibacter_sp._CLA_AA_M13	HMDB0037647	-0.01	-0.45	137	84	0.000727855	0.0398895	0.442378	11-Hexadecenoic acid	CCCC\C=C\CCCCCCCCCC(O)=O	Organic compounds	Lipids and lipid-like molecules	Fatty Acyls	Fatty acids and conjugates	Long-chain fatty acids	0.07	-0.14	-0.2	-0.55	2.94551	0.003752	decrease	0.057218
s__Dorea_ammoniilytica	HMDB0000668	0.3	-0.12	147	84	0.00217452	0.0683624	0.417633	Hematoporphyrin IX	CC(O)C1=C2NC(\C=C3/N\C(=C/C4=N/C(=C\C5=N\C(=C/2)\C(C)=C5C(C)O)/C(C)=C4CCC(O)=O)C(CCC(O)=O)=C3C)=C1C	Organic compounds	Organoheterocyclic compounds	Tetrapyrroles and derivatives	Porphyrins	Porphyrins	0.39	0.32	-0.03	-0.25	2.93339	0.003905	decrease	0.0574978
s__Butyrivibrio_crossotus	HMDB0038498	0.03	0.42	146	85	0.00272119	0.0705733	0.389643	Polyporusterone E	CC(C)C(C)C1OC1C(C)C1CCC2(O)C3=CC(=O)C4CC(O)C(O)CC4(C)C3CCC12C	Organic compounds	Lipids and lipid-like molecules	Steroids and steroid derivatives	Cholestane steroids	Cholesterols and derivatives	-0.16	0.23	0.16	0.46	2.90116	0.00436	increase	0.0620573
s__Bifidobacterium_adolescentis	HMDB0004230	0.11	0.51	105	68	0.00499831	0.0822925	0.397557	Pyrrole-2-carboxylic acid	OC(=O)C1=CC=CN1	Organic compounds	Organoheterocyclic compounds	Pyrroles	Pyrrole carboxylic acids and derivatives	Pyrrole 2-carboxylic acids	-0.09	0.15	0.21	0.59	2.85655	0.005049	increase	0.0686214
s__Dorea_sp._AM10_31	HMDB0030421	0.11	-0.35	138	85	0.000585429	0.0363515	0.467479	Linalool 3-[xylosyl-(1->6)-glucoside]	CC(C)=CCCC(C)(OC1OC(COC2OCC(O)C(O)C2O)C(O)C(O)C1O)C=C	Organic compounds	Lipids and lipid-like molecules	Fatty Acyls	Fatty acyl glycosides	Fatty acyl glycosides of mono- and disaccharides	0.24	-0.05	-0.22	-0.38	2.84358	0.005279	decrease	0.0686214
s__Clostridium_sp._BIOML_A1	HMDB0031048	0.33	-0.06	134	77	0.00674493	0.0938997	0.383216	Avocadyne 1-acetate	CC(=O)OCC(O)CC(O)CCCCCCCCCCCC#C	Organic compounds	Lipids and lipid-like molecules	Fatty Acyls	Fatty alcohols	Long-chain fatty alcohols	0.28	0.42	0.05	-0.31	2.83326	0.005447	decrease	0.0686214
s__Turicibacter_sanguinis	HMDB0303957	0.01	0.45	112	60	0.00473382	0.0806305	0.43176	(22alpha)-hydroxy-campesterol	CC(C)C(C)CC(O)C(C)C1CCC2C3CC=C4CC(O)CCC4(C)C3CCC12C	Organic compounds	Lipids and lipid-like molecules	Steroids and steroid derivatives	Bile acids, alcohols and derivatives	Dihydroxy bile acids, alcohols and derivatives	-0.27	0.08	0.28	0.49	2.83253	0.005464	increase	0.0686214
s__Ruminococcus_torques	HMDB0030407	0.43	0.04	148	86	0.00223378	0.0683624	0.392171	Merodesmosine	NC(CCCCNC\C(CCC(N)C(O)=O)=C\CCCC(N)C(O)=O)C(O)=O	Organic compounds	Organic acids and derivatives	Carboxylic acids and derivatives	Amino acids, peptides, and analogues	Alpha amino acids	0.59	0.26	0.2	0.05	2.81109	0.0059	decrease	0.0700161
s__Cyclospora_cayetanensis	HMDB0005765	0.02	0.51	148	86	8.85239e-05	0.0191012	0.490856	Ophthalmic acid	CC[C@H](NC(=O)CC[C@H](N)C(O)=O)C(=O)NCC(O)=O	Organic compounds	Organic acids and derivatives	Carboxylic acids and derivatives	Amino acids, peptides, and analogues	Oligopeptides	-0.09	0.15	0.44	0.5	2.81102	0.005903	increase	0.0700161
s__Lentihominibacter_faecis	HMDB0002166	-0.07	0.44	147	85	0.000111902	0.0191012	0.505521	beta-Aminoisobutyric acid	C[C@@H](CN)C(O)=O	Organic compounds	Organic acids and derivatives	Carboxylic acids and derivatives	Amino acids, peptides, and analogues	Beta amino acids and derivatives	-0.16	0.12	0.12	0.44	2.79406	0.006234	increase	0.0714776
s__Oscillibacter_sp._MSJ_31	HMDB0034464	0.11	-0.39	146	85	0.000177046	0.0193935	0.500198	Austinol	CC1OC(=O)C23C(=C)C(C)(OC(=O)C12O)C(O)C1=C(C)C2(CCC31C)C=CC(=O)OC2(C)C	Organic compounds	Organoheterocyclic compounds	Furopyrans		Furopyrans	0.09	-0.2	-0.03	-0.5	2.78872	0.006361	decrease	0.0714776
s__Intestinimonas_sp._MSJ_38	HMDB0001863	-0.15	-0.49	146	86	0.00616281	0.0915681	0.335459	2-Hydroxyvaleric acid	CCCC(O)C(O)=O	Organic compounds	Lipids and lipid-like molecules	Fatty Acyls	Fatty acids and conjugates	Hydroxy fatty acids	-0.34	0.03	-0.25	-0.66	2.77353	0.006685	decrease	0.071614
s__Ruminococcus_gnavus	HMDB0094676	0.3	-0.09	148	86	0.00391191	0.0765852	0.388751	Val-Val-Val	CC(C)C(N)C(=O)NC(C(C)C)C(=O)NC(C(C)C)C(O)=O	Organic compounds	Organic acids and derivatives	Carboxylic acids and derivatives	Amino acids, peptides, and analogues	Oligopeptides	0.52	0.21	-0.04	-0.05	2.77153	0.00672	decrease	0.071614
s__Veillonella_parvula	HMDB0060002	-0.04	0.4	142	85	0.00118125	0.0501325	0.431191	Indole-3-carboxilic acid-O-sulphate	OS(=O)(=O)OC(=O)C1=CNC2=C1C=CC=C2	Organic compounds	Organoheterocyclic compounds	Indoles and derivatives	Indolecarboxylic acids and derivatives	Indolecarboxylic acids and derivatives	-0.05	0.11	0.17	0.52	2.75986	0.006963	increase	0.071614
s__Dysosmobacter_sp._BX15	HMDB0039122	-0.37	0.01	145	85	0.004083	0.0776443	0.381574	Crocin 4	COC(=O)C(\C)=C/C=C/C(/C)=C/C=C/C=C(/C)\C=C\C=C(/C)C(=O)OC1OC(CO)C(O)C(O)C1O	Organic compounds	Lipids and lipid-like molecules	Prenol lipids	Diterpenoids	Diterpenoids	-0.49	-0.24	-0.12	0.09	2.75682	0.007044	increase	0.071614
s__Ellagibacter_isourolithinifaciens	HMDB0001964	0.05	0.43	139	86	0.00327813	0.0720062	0.381914	Caffeic acid	OC(=O)\C=C\C1=CC(O)=C(O)C=C1	Organic compounds	Phenylpropanoids and polyketides	Cinnamic acids and derivatives	Hydroxycinnamic acids and derivatives	Hydroxycinnamic acids	-0.03	0.02	0.32	0.54	2.7497	0.007213	increase	0.0716268
s__Faecalibacterium_sp._I3389	HMDB0281875	0.06	-0.43	147	85	0.000152843	0.0192104	0.496133	PS(18:3/TXB2)	[H][C@@](COC(=O)CCC[C@H](O)\C=C/C=C/C=C/[C@H](O)C\C=C/CCCCC)(COP(O)(=O)OC[C@H](N)C(O)=O)OC(=O)CCCCCCC\C=C/C\C=C/C\C=C/CC						0.17	-0.01	-0.29	-0.42	2.72486	0.007831	decrease	0.0759963
s__Dorea_sp._OM07_5	HMDB0304033	0.12	-0.48	136	80	5.8981e-06	0.011163	0.607274	18-hydroxyoleate	OCCCCCCCCC=CCCCCCCCC([O-])=O	Organic compounds	Lipids and lipid-like molecules	Fatty Acyls	Fatty acids and conjugates	Long-chain fatty acids	0.43	-0.18	-0.23	-0.03	2.70063	0.008432	decrease	0.07906
s__Mediterraneibacter_glycyrrhizinilyticus	HMDB0303929	-0.23	0.35	148	86	1.22245e-05	0.0119429	0.584576	Salvianolic acid C	[H]\C(=C(\[H])C1=C2C=C(OC2=C(O)C=C1)C1=CC(O)=C(O)C=C1)C(=O)O[C@]([H])(CC1=CC(O)=C(O)C=C1)C(O)=O	Organic compounds	Phenylpropanoids and polyketides	2-arylbenzofuran flavonoids		2-arylbenzofuran flavonoids	-0.2	-0.38	0.22	0.3	2.6972	0.008517	increase	0.07906
s__Intestinimonas_sp._MSJ_38	HMDB0000749	-0.02	-0.5	146	86	0.000143861	0.0192104	0.479497	Mesaconic acid	C\C(=C/C(O)=O)C(O)=O	Organic compounds	Lipids and lipid-like molecules	Fatty Acyls	Fatty acids and conjugates	Methyl-branched fatty acids	-0.23	-0.01	-0.17	-0.62	2.66236	0.009465	decrease	0.0854939
s__Parolsenella_catena	HMDB0000133	0.01	-0.49	125	83	0.000174024	0.0193935	0.498314	Guanosine	NC1=NC2=C(N=CN2[C@@H]2O[C@H](CO)[C@@H](O)[C@H]2O)C(=O)N1	Organic compounds	Nucleosides, nucleotides, and analogues	Purine nucleosides		Purine nucleosides	-0.06	0.02	-0.28	-0.58	2.65053	0.0098	decrease	0.0854939
s__Oliverpabstia_intestinalis	HMDB0302946	0	-0.39	147	85	0.00313359	0.0713299	0.388716	Salvianolic acid K	OC(C(OC1=CC=C(\C=C\C(=O)OC(CC2=CC=C(O)C(O)=C2)C(O)=O)C=C1O)C(O)=O)C1=CC=C(O)C(O)=C1	Organic compounds	Lignans, neolignans and related compounds			Lignans, neolignans and related compounds	0.08	0.15	-0.23	-0.45	2.64971	0.009825	decrease	0.0854939
s__Solobacterium_moorei	HMDB0256643	0.33	-0.12	118	71	0.00230282	0.0690052	0.45484	Plicatic acid	COC1=CC2=C(C=C1O)C(C1=CC(O)=C(O)C(OC)=C1)C(O)(C(O)=O)C(O)(CO)C2	Organic compounds	Lignans, neolignans and related compounds	Aryltetralin lignans	9,9p-dihydroxyaryltetralin lignans	9,9p-dihydroxyaryltetralin lignans	0.52	0.18	-0.12	0.02	2.64409	0.010011	decrease	0.0854939
s__Dysosmobacter_welbionis	HMDB0014420	-0.02	0.38	144	84	0.00289288	0.0710887	0.397248	Olmesartan	CCCC1=NC(=C(N1CC1=CC=C(C=C1)C1=C(C=CC=C1)C1=NN=NN1)C(O)=O)C(C)(C)O	Organic compounds	Benzenoids	Benzene and substituted derivatives	Biphenyls and derivatives	Biphenyls and derivatives	-0.06	0.16	0.12	0.49	2.63176	0.010399	increase	0.0870661
s__Brotomerdimonas_butyrica	HMDB0000191	-0.29	0.14	146	85	0.00135909	0.0533831	0.435663	Aspartic acid	N[C@@H](CC(O)=O)C(O)=O	Organic compounds	Organic acids and derivatives	Carboxylic acids and derivatives	Amino acids, peptides, and analogues	Aspartic acid and derivatives	-0.1	-0.27	-0.1	0.38	2.59088	0.011774	increase	0.0937581
s__Ruminococcus_sp._FMBCY1	HMDB0255844	0.34	-0.14	103	58	0.00336542	0.0726515	0.479925	o-Cresolphthalein	CC1=C(O)C=CC(=C1)C1(OC(=O)C2=CC=CC=C12)C1=CC(C)=C(O)C=C1	Organic compounds	Organoheterocyclic compounds	Benzofurans	Benzofuranones	Benzofuranones	0.54	0.04	-0.08	-0.05	2.58928	0.01184	decrease	0.0937581
s__Eggerthella_lenta	HMDB0030799	-0.26	-0.57	148	86	0.00547876	0.0858339	0.312558	5-Deoxymyricanone	COC1=CC2=CC(=C1OC)C1=C(O)C=CC(CCC(=O)CCCC2)=C1	Organic compounds	Phenylpropanoids and polyketides	Diarylheptanoids	Cyclic diarylheptanoids	Meta,meta-bridged biphenyls	-0.2	-0.38	-0.35	-0.66	2.58874	0.011857	decrease	0.0937581
s__Bilophila_wadsworthia	HMDB0038970	-0.02	-0.49	102	56	0.00275435	0.0705733	0.468214	Formylfusarochromanone	CC1(C)CC(=O)C2=C(N)C(=CC=C2O1)C(=O)CC(CO)NC=O	Organic compounds	Organoheterocyclic compounds	Benzopyrans	1-benzopyrans	2,2-dimethyl-1-benzopyrans	0	0.18	-0.23	-0.55	2.57791	0.012292	decrease	0.0954306
s__Bacteroides_fragilis	HMDB0000749	-0.07	-0.42	148	84	0.00656891	0.093099	0.351621	Mesaconic acid	C\C(=C/C(O)=O)C(O)=O	Organic compounds	Lipids and lipid-like molecules	Fatty Acyls	Fatty acids and conjugates	Methyl-branched fatty acids	-0.05	-0.07	-0.16	-0.56	2.55944	0.012971	decrease	0.0975666
s__Blautia_massiliensis	HMDB0005082	-0.07	0.36	147	86	0.00106307	0.0488327	0.435928	Lipoxin B4	CCCCC[C@H](O)[C@H](O)\C=C\C=C\C=C/C=C/[C@@H](O)CCCC(O)=O	Organic compounds	Lipids and lipid-like molecules	Fatty Acyls	Eicosanoids	Lipoxins	-0.33	0.01	0.22	0.23	2.55194	0.013249	increase	0.0975666
s__Prevotellamassilia_timonensis	HMDB0303929	0.21	-0.44	118	70	8.11999e-06	0.011163	0.653675	Salvianolic acid C	[H]\C(=C(\[H])C1=C2C=C(OC2=C(O)C=C1)C1=CC(O)=C(O)C=C1)C(=O)O[C@]([H])(CC1=CC(O)=C(O)C=C1)C(O)=O	Organic compounds	Phenylpropanoids and polyketides	2-arylbenzofuran flavonoids		2-arylbenzofuran flavonoids	0.16	0.25	-0.06	-0.41	2.5492	0.013355	decrease	0.0975666
s__Ellagibacter_isourolithinifaciens	HMDB0029518	0.05	0.49	139	86	0.000548677	0.0359187	0.43889	Liqcoumarin	CC(=O)C1=C(O)C2=C(OC(=O)C=C2C)C=C1	Organic compounds	Phenylpropanoids and polyketides	Coumarins and derivatives	Hydroxycoumarins	Hydroxycoumarins	0.01	0.11	0.24	0.54	2.54519	0.013512	increase	0.0975666
s__Solobacterium_moorei	HMDB0030663	0.31	-0.14	118	71	0.00280137	0.0708369	0.447936	4',7-Di-O-methylcatechin	COC1=CC(O)=C2CC(O)C(OC2=C1)C1=CC(O)=C(OC)C=C1	Organic compounds	Phenylpropanoids and polyketides	Flavonoids	Flavans	Catechins	0.46	-0.1	-0.01	-0.14	2.53747	0.013827	decrease	0.0975666
s__Allisonella_histaminiformans	HMDB0037647	0.03	0.5	92	61	0.00247757	0.0692493	0.466363	11-Hexadecenoic acid	CCCC\C=C\CCCCCCCCCC(O)=O	Organic compounds	Lipids and lipid-like molecules	Fatty Acyls	Fatty acids and conjugates	Long-chain fatty acids	0	0.31	0.25	0.59	2.52758	0.014205	increase	0.0975666
s__Fusicatenibacter_sp._CLA_AA_H277	HMDB0000138	-0.08	0.37	147	86	0.000818735	0.0420769	0.44573	Glycocholic acid	C[C@H](CCC(O)=NCC(O)=O)[C@H]1CC[C@H]2[C@@H]3[C@H](O)C[C@@H]4C[C@H](O)CC[C@]4(C)[C@H]3C[C@H](O)[C@]12C	Organic compounds	Lipids and lipid-like molecules	Steroids and steroid derivatives	Bile acids, alcohols and derivatives	Glycinated bile acids and derivatives	-0.05	0.01	0.05	0.48	2.52444	0.014341	increase	0.0975666
s__Ruminococcus_gnavus	HMDB0301759	0.44	0.11	148	86	0.00764856	0.0991234	0.33511	Alliin	N[C@@H](CS(=O)CC=C)C(O)=O	Organic compounds	Organic acids and derivatives	Carboxylic acids and derivatives	Amino acids, peptides, and analogues	L-alpha-amino acids	0.46	0.48	0.28	-0.06	2.51829	0.014591	decrease	0.0975666
s__Ellagibacter_isourolithinifaciens	HMDB0030561	0.02	0.44	139	86	0.0014081	0.0541478	0.416026	3-Hydroxy-8,9-dimethoxycoumestan	COC1=C(OC)C=C2C(OC3=C2C(=O)OC2=C3C=CC(O)=C2)=C1	Organic compounds	Phenylpropanoids and polyketides	Isoflavonoids	Coumestans	Coumestans	0.08	0.11	0.13	0.58	2.50781	0.015053	increase	0.0975666
s__Parolsenella_catena	HMDB0000148	-0.31	0.06	125	83	0.00769698	0.0991234	0.374154	Glutamic acid	N[C@@H](CCC(O)=O)C(O)=O	Organic compounds	Organic acids and derivatives	Carboxylic acids and derivatives	Amino acids, peptides, and analogues	Glutamic acid and derivatives	-0.18	-0.31	-0.12	0.33	2.50733	0.015086	increase	0.0975666
s__Dysosmobacter_sp._BX15	HMDB0030421	-0.33	0.03	145	85	0.0076523	0.0991234	0.358139	Linalool 3-[xylosyl-(1->6)-glucoside]	CC(C)=CCCC(C)(OC1OC(COC2OCC(O)C(O)C2O)C(O)C(O)C1O)C=C	Organic compounds	Lipids and lipid-like molecules	Fatty Acyls	Fatty acyl glycosides	Fatty acyl glycosides of mono- and disaccharides	-0.46	-0.16	-0.16	0.06	2.49917	0.015439	increase	0.0975666
s__Desulfovibrio_piger	HMDB0036093	-0.17	0.41	122	73	4.96817e-05	0.015948	0.586595	Abscisic acid	C\C(\C=C\C1(O)C(C)=CC(=O)CC1(C)C)=C/C(O)=O	Organic compounds	Lipids and lipid-like molecules	Prenol lipids	Sesquiterpenoids	Abscisic acids and derivatives	-0.29	0.16	0.25	0.3	2.49036	0.015848	increase	0.0975666
s__Parolsenella_catena	HMDB0029990	0.16	-0.41	125	83	2.97262e-05	0.015948	0.576235	Dulciol A	CC(C)=CCC\C(C)=C\CC1=C(O)C(O)=C(CC=C(C)C)C2=C1OC1=C(C(O)=CC(O)=C1)C2=O	Organic compounds	Organoheterocyclic compounds	Benzopyrans	1-benzopyrans	8-prenylated xanthones	0.21	0.07	-0.09	-0.37	2.48828	0.015934	decrease	0.0975666
s__Blautia_sp._MCC283	HMDB0303447	0.07	-0.35	146	86	0.00160408	0.0582487	0.421698	Gibberellin A4	CC12C3C(C(O)=O)C45CC(CCC4C3(CCC1O)OC2=O)C(=C)C5	Organic compounds	Lipids and lipid-like molecules	Prenol lipids	Diterpenoids	C19-gibberellin 6-carboxylic acids	0.1	0.02	-0.18	-0.43	2.48385	0.016134	decrease	0.0975666
s__Oscillibacter_sp._MSJ_31	HMDB0030421	-0.44	-0.08	146	85	0.00477249	0.0809467	0.359838	Linalool 3-[xylosyl-(1->6)-glucoside]	CC(C)=CCCC(C)(OC1OC(COC2OCC(O)C(O)C2O)C(O)C(O)C1O)C=C	Organic compounds	Lipids and lipid-like molecules	Fatty Acyls	Fatty acyl glycosides	Fatty acyl glycosides of mono- and disaccharides	-0.43	-0.4	-0.28	0.11	2.48305	0.016175	increase	0.0975666
s__Streptococcus_salivarius	HMDB0254994	-0.19	-0.57	119	63	0.00465677	0.080527	0.379697	N-(2,3-Dihydroxypropyl)valine	CC(C)C(NCC(O)CO)C(O)=O	Organic compounds	Organic acids and derivatives	Carboxylic acids and derivatives	Amino acids, peptides, and analogues	Valine and derivatives	-0.17	-0.24	-0.35	-0.69	2.47981	0.016326	decrease	0.0975666
s__Ruminococcus_sp._NSJ_71	HMDB0256221	-0.02	-0.4	135	80	0.00516286	0.0835017	0.380212	Pendimethalin	CCC(CC)NC1=C(C=C(C)C(C)=C1[N+]([O-])=O)[N+]([O-])=O	Organic compounds	Benzenoids	Benzene and substituted derivatives	Aniline and substituted anilines	Dinitroanilines	0.24	-0.38	-0.31	-0.21	2.47308	0.016658	decrease	0.0975666
s__Mogibacterium_kristiansenii	HMDB0000148	-0.36	0.08	144	84	0.00137417	0.0535926	0.431545	Glutamic acid	N[C@@H](CCC(O)=O)C(O)=O	Organic compounds	Organic acids and derivatives	Carboxylic acids and derivatives	Amino acids, peptides, and analogues	Glutamic acid and derivatives	-0.33	-0.38	-0.17	0.19	2.47248	0.01668	increase	0.0975666
s__Faecalibacterium_sp._I3389	HMDB0037004	-0.03	0.37	147	85	0.00323881	0.071527	0.391818	Gibberellin A77	[H][C@@]12C[C@H](O)[C@]3(O)C[C@]1(CC3=C)[C@@H](C(O)=O)[C@]1([H])[C@@]3(C)CCC[C@@]21OC3=O	Organic compounds	Lipids and lipid-like molecules	Prenol lipids	Diterpenoids	C19-gibberellin 6-carboxylic acids	-0.13	-0.05	0.28	0.4	2.46468	0.017065	increase	0.0977102
s__Prevotella_copri	HMDB0000881	0.28	-0.14	138	83	0.00232151	0.0690052	0.422877	Xanthurenic acid	OC(=O)C1=NC2=C(O)C=CC=C2C(O)=C1	Organic compounds	Organoheterocyclic compounds	Quinolines and derivatives	Quinoline carboxylic acids	Quinoline carboxylic acids	0.33	0.03	0.12	-0.22	2.45513	0.017529	decrease	0.0977102
s__Ellagibacter_isourolithinifaciens	HMDB0240371	0.15	0.49	139	86	0.00590493	0.0894524	0.341546	3-Hydroxyphenylpropionic acid glucuronide	O[C@@H]1[C@@H](O)[C@H](OC2=CC=CC(CCC(O)=O)=C2)O[C@@H]([C@H]1O)C(O)=O	Organic compounds	Organic oxygen compounds	Organooxygen compounds	Carbohydrates and carbohydrate conjugates	Phenolic glycosides	0.04	0.3	0.29	0.54	2.44893	0.017821	increase	0.0977102
s__Ellagibacter_isourolithinifaciens	HMDB0253373	0.12	0.48	139	86	0.00373051	0.0745966	0.363111	Idarubicinone	CC(=O)C1(O)CC(O)C2=C(O)C3=C(C(O)=C2C1)C(=O)C1=CC=CC=C1C3=O	Organic compounds	Benzenoids	Naphthacenes	Tetracenequinones	Tetracenequinones	-0.05	0.25	0.38	0.47	2.44326	0.018109	increase	0.0977102
s__Dorea_sp._AM58_8	HMDB0094676	0.06	-0.43	148	86	0.000222846	0.0222806	0.481922	Val-Val-Val	CC(C)C(N)C(=O)NC(C(C)C)C(=O)NC(C(C)C)C(O)=O	Organic compounds	Organic acids and derivatives	Carboxylic acids and derivatives	Amino acids, peptides, and analogues	Oligopeptides	0.22	-0.23	-0.29	-0.32	2.44046	0.01824	decrease	0.0977102
s__Lentihominibacter_faecis	HMDB0000148	-0.07	0.39	147	85	0.00058834	0.0363515	0.456775	Glutamic acid	N[C@@H](CCC(O)=O)C(O)=O	Organic compounds	Organic acids and derivatives	Carboxylic acids and derivatives	Amino acids, peptides, and analogues	Glutamic acid and derivatives	-0.12	0.13	0.09	0.41	2.43606	0.018459	increase	0.0977102
s__Dorea_sp._OM07_5	HMDB0003689	-0.06	0.37	136	80	0.0020786	0.0676116	0.425675	Neuroprotectin D1	CC\C=C/C[C@H](O)\C=C/C=C/C=C/[C@H](O)C\C=C/C\C=C/CCC(O)=O	Organic compounds	Lipids and lipid-like molecules	Fatty Acyls	Fatty acids and conjugates	Very long-chain fatty acids	-0.04	-0.13	0.26	0.45	2.43568	0.01848	increase	0.0977102
s__Faecalibacterium_sp._AF27_11BH	HMDB0242632	0.29	-0.09	145	84	0.00673371	0.0938997	0.370468	Sisomicin sulfate	CNC1C(O)C(OC2C(N)CC(N)C(OC3OC(CN)=CCC3N)C2O)OCC1(C)O						0.16	0.22	0.18	-0.34	2.42897	0.0188	decrease	0.0977102
s__Slackia_isoflavoniconvertens	HMDB0256000	0.14	0.51	146	86	0.00181507	0.0619942	0.379421	Oxonol	O\C1=C\C=C/C=C\C=C/O1						0.02	0.4	0.34	0.52	2.42607	0.018935	increase	0.0977102
s__Coprococcus_catus	HMDB0000929	-0.09	0.35	148	86	0.000933292	0.045823	0.442319	Tryptophan	N[C@@H](CC1=CNC2=C1C=CC=C2)C(O)=O	Organic compounds	Organoheterocyclic compounds	Indoles and derivatives	Indolyl carboxylic acids and derivatives	Indolyl carboxylic acids and derivatives	0.01	0.08	-0.03	0.5	2.41396	0.019618	increase	0.0977102
s__Allisonella_histaminiformans	HMDB0001900	0.2	-0.41	92	61	0.000165869	0.0192104	0.611501	Ribonolactone	OC[C@H]1OC(=O)[C@H](O)[C@@H]1O	Organic compounds	Organic oxygen compounds	Organooxygen compounds	Carbohydrates and carbohydrate conjugates	Pentoses	0.03	0.2	0.09	-0.49	2.41176	0.019731	decrease	0.0977102
s__Phocaeicola_massiliensis	HMDB0000156	0.07	-0.4	141	78	0.000618321	0.0369581	0.470393	Malic acid	O[C@@H](CC(O)=O)C(O)=O	Organic compounds	Organic acids and derivatives	Hydroxy acids and derivatives	Beta hydroxy acids and derivatives	Beta hydroxy acids and derivatives	-0.14	0.22	-0.06	-0.48	2.40942	0.019866	decrease	0.0977102
s__Collinsella_aerofaciens	HMDB0011757	-0.02	0.4	148	86	0.00106482	0.0488327	0.428478	N-Acetylvaline	CC(C)[C@H](NC(C)=O)C(O)=O	Organic compounds	Organic acids and derivatives	Carboxylic acids and derivatives	Amino acids, peptides, and analogues	Valine and derivatives	-0.04	0.19	0.15	0.47	2.40856	0.019921	increase	0.0977102
s__Dorea_sp._AF24_7LB	HMDB0030421	0.11	-0.38	146	82	0.000349063	0.0277489	0.484094	Linalool 3-[xylosyl-(1->6)-glucoside]	CC(C)=CCCC(C)(OC1OC(COC2OCC(O)C(O)C2O)C(O)C(O)C1O)C=C	Organic compounds	Lipids and lipid-like molecules	Fatty Acyls	Fatty acyl glycosides	Fatty acyl glycosides of mono- and disaccharides	0.19	-0.02	-0.24	-0.35	2.40743	0.019991	decrease	0.0977102
s__Clostridium_sp._BIOML_A1	HMDB0033375	0.33	-0.14	134	77	0.000877675	0.0446883	0.471952	Octyl gallate	CCCCCCCCOC(=O)C1=CC(O)=C(O)C(O)=C1	Organic compounds	Benzenoids	Benzene and substituted derivatives	Benzoic acids and derivatives	Galloyl esters	0.4	0.23	0.02	-0.15	2.40513	0.020137	decrease	0.0977102
s__Streptococcus_parasanguinis	HMDB0000511	-0.06	-0.46	123	70	0.00436414	0.0789422	0.401294	Capric acid	CCCCCCCCCC(O)=O	Organic compounds	Lipids and lipid-like molecules	Fatty Acyls	Fatty acids and conjugates	Medium-chain fatty acids	-0.09	-0.04	-0.12	-0.6	2.39817	0.020536	decrease	0.0985267
s__Ruminococcus_sp._M6_2020	HMDB0000881	-0.05	-0.48	147	86	0.000616806	0.0369581	0.431831	Xanthurenic acid	OC(=O)C1=NC2=C(O)C=CC=C2C(O)=C1	Organic compounds	Organoheterocyclic compounds	Quinolines and derivatives	Quinoline carboxylic acids	Quinoline carboxylic acids	0.04	-0.08	-0.34	-0.46	2.39094	0.02098	decrease	0.098637
s__Anthropogastromicrobium_aceti	HMDB0000560	0.03	-0.38	147	86	0.00225015	0.0683624	0.403619	Goshuyic acid	CCCCC\C=C/C\C=C/CCCC(O)=O	Organic compounds	Lipids and lipid-like molecules	Fatty Acyls	Fatty acids and conjugates	Long-chain fatty acids	0.1	-0.14	-0.16	-0.41	2.38595	0.021264	decrease	0.098637
s__Prevotellamassilia_timonensis	HMDB0029285	0.01	-0.4	118	70	0.00494857	0.0821548	0.41061	Avenanthramide 1s	COC1=CC(\C=C\C(=O)NC2=CC=CC=C2C(O)=O)=CC(OC)=C1O	Organic compounds	Phenylpropanoids and polyketides	Cinnamic acids and derivatives	Hydroxycinnamic acids and derivatives	Avenanthramides	0.23	-0.34	-0.22	-0.35	2.38421	0.021363	decrease	0.098637
s__Ruminococcus_sp._BSD2780120874_150323_B10	HMDB0029408	-0.04	-0.41	131	76	0.00748433	0.0984002	0.369569	Betanin	OCC1OC(OC2=C(O)C=C3C(CC(C([O-])=O)\[N+]3=C/C=C3\CC(NC(=C3)C(O)=O)C(O)=O)=C2)C(O)C(O)C1O	Organic compounds	Lipids and lipid-like molecules	Prenol lipids	Sesquiterpenoids	Sesquiterpenoids	-0.1	-0.25	-0.11	-0.59	2.37595	0.02189	decrease	0.098637
s__Romboutsia_timonensis	HMDB0000289	-0.18	0.42	129	76	1.9587e-05	0.015387	0.602074	Uric acid	O=C1NC2=C(N1)C(=O)NC(=O)N2	Organic compounds	Organoheterocyclic compounds	Imidazopyrimidines	Purines and purine derivatives	Xanthines	-0.37	-0.18	0.19	0.16	2.37592	0.021891	increase	0.098637
s__Suilimivivens_aceti	HMDB0038498	-0.04	0.35	147	86	0.00341835	0.0726515	0.390326	Polyporusterone E	CC(C)C(C)C1OC1C(C)C1CCC2(O)C3=CC(=O)C4CC(O)C(O)CC4(C)C3CCC12C	Organic compounds	Lipids and lipid-like molecules	Steroids and steroid derivatives	Cholestane steroids	Cholesterols and derivatives	0.1	0.1	-0.16	0.48	2.37512	0.021945	increase	0.098637
s__Ellagibacter_isourolithinifaciens	HMDB0035579	0.13	0.47	139	86	0.00667139	0.0938997	0.339724	1-Phenyl-1,3-dodecanedione	CCCCCCCCCC(=O)CC(=O)C1=CC=CC=C1	Organic compounds	Organic oxygen compounds	Organooxygen compounds	Carbonyl compounds	Alkyl-phenylketones	0.05	0.21	0.4	0.53	2.36819	0.022381	increase	0.0988592
s__Jingyaoa_shaoxingensis	HMDB0035684	0.07	0.49	148	86	0.00071619	0.0397811	0.422607	Deacetylnomilin	CC12CCC3C4(C)C(CC(=O)C3(C)C11OC1C(=O)OC2C1=COC=C1)C(C)(C)OC(=O)CC4O	Organic compounds	Lipids and lipid-like molecules	Prenol lipids	Triterpenoids	Limonoids	0	0.24	0.33	0.49	2.36346	0.022684	increase	0.0988592
s__Allisonella_histaminiformans	HMDB0032935	0.38	-0.09	92	61	0.00398433	0.0766078	0.468076	1-(2-Thienyl)-1-butanone	CCCC(=O)C1=CC=CS1	Organic compounds	Organic oxygen compounds	Organooxygen compounds	Carbonyl compounds	Aryl alkyl ketones	0.39	0.17	0.38	-0.22	2.36339	0.022689	decrease	0.0988592
s__Clostridium_sp._D43t1_170807_H7	HMDB0259830	-0.33	0.27	114	69	6.51307e-05	0.015948	0.604033	VINYLSULFONIC ACID	OS(=O)(=O)C=C	Organic compounds	Organic acids and derivatives	Organic sulfonic acids and derivatives	Organosulfonic acids and derivatives	Organosulfonic acids	-0.19	-0.2	-0.15	0.38	2.35262	0.023365	increase	0.100776
s__Mogibacterium_kristiansenii	HMDB0002166	-0.36	0.07	144	84	0.00156504	0.0582308	0.425583	beta-Aminoisobutyric acid	C[C@@H](CN)C(O)=O	Organic compounds	Organic acids and derivatives	Carboxylic acids and derivatives	Amino acids, peptides, and analogues	Beta amino acids and derivatives	-0.37	-0.38	-0.19	0.14	2.34162	0.024054	increase	0.102711
s__Prevotella_hominis	HMDB0037647	0.04	0.44	111	72	0.0053003	0.084238	0.401157	11-Hexadecenoic acid	CCCC\C=C\CCCCCCCCCC(O)=O	Organic compounds	Lipids and lipid-like molecules	Fatty Acyls	Fatty acids and conjugates	Long-chain fatty acids	-0.07	0.06	0.34	0.46	2.33079	0.024756	increase	0.104662
s__Anaerobutyricum_soehngenii	HMDB0034639	0.01	0.45	148	86	0.000637178	0.0376757	0.438858	Esculentic acid (Phytolacca)	CC1(CO)C(O)CCC2(C)C1CCC1(C)C2CC=C2C3CC(C)(CCC3(CCC12C)C(O)=O)C(O)=O	Organic compounds	Lipids and lipid-like molecules	Prenol lipids	Triterpenoids	Triterpenoids	0.05	-0.08	0.36	0.47	2.32685	0.025024	increase	0.104757
s__Prevotella_pectinovora	HMDB0000881	0.33	-0.26	113	70	0.000104983	0.0191012	0.58597	Xanthurenic acid	OC(=O)C1=NC2=C(O)C=CC=C2C(O)=C1	Organic compounds	Organoheterocyclic compounds	Quinolines and derivatives	Quinoline carboxylic acids	Quinoline carboxylic acids	0.25	0.22	0.12	-0.31	2.3209	0.025466	decrease	0.105206
s__Oscillibacter_sp._ER4	HMDB0001987	-0.13	-0.49	144	86	0.00338717	0.0726515	0.362469	2-Hydroxy-2-methylbutyric acid	CCC(C)(O)C(O)=O	Organic compounds	Lipids and lipid-like molecules	Fatty Acyls	Fatty acids and conjugates	Hydroxy fatty acids	-0.24	-0.12	-0.19	-0.61	2.31893	0.025624	decrease	0.105206
s__Collinsella_tanakaei	HMDB0000765	-0.29	0.19	142	83	0.000506705	0.0343996	0.479083	Mannitol	OC[C@@H](O)[C@@H](O)[C@H](O)[C@H](O)CO	Organic compounds	Organic oxygen compounds	Organooxygen compounds	Carbohydrates and carbohydrate conjugates	Sugar alcohols	-0.3	-0.29	-0.01	0.22	2.31027	0.026254	increase	0.106766
s__Anaeromassilibacillus_sp._An200	HMDB0000806	-0.03	0.36	145	84	0.00364514	0.0742898	0.38978	Myristic acid	CCCCCCCCCCCCCC(O)=O	Organic compounds	Lipids and lipid-like molecules	Fatty Acyls	Fatty acids and conjugates	Long-chain fatty acids	-0.03	0.07	0.14	0.46	2.29253	0.027587	increase	0.111129
s__Ruminococcus_sp._Marseille_P6503	HMDB0242412	-0.13	-0.52	137	84	0.00168229	0.0589229	0.389516	Deoxycholylalanine	CC(CCC(=O)NC(C)C(O)=O)C1CCC2C3CCC4CC(O)CCC4(C)C3CC(O)C12C						-0.02	-0.25	-0.25	-0.5	2.28879	0.027884	decrease	0.111275
s__Intestinimonas_sp._MSJ_38	HMDB0001987	-0.14	-0.51	146	86	0.00220586	0.0683624	0.373422	2-Hydroxy-2-methylbutyric acid	CCC(C)(O)C(O)=O	Organic compounds	Lipids and lipid-like molecules	Fatty Acyls	Fatty acids and conjugates	Hydroxy fatty acids	-0.37	-0.02	-0.25	-0.62	2.28144	0.028473	decrease	0.112503
s__Holdemanella_biformis	HMDB0034464	-0.01	0.37	147	84	0.00364764	0.0742898	0.387167	Austinol	CC1OC(=O)C23C(=C)C(C)(OC(=O)C12O)C(O)C1=C(C)C2(CCC31C)C=CC(=O)OC2(C)C	Organic compounds	Organoheterocyclic compounds	Furopyrans		Furopyrans	0.01	0.1	0.14	0.48	2.27574	0.02892	increase	0.112503
s__Prevotellamassilia_timonensis	HMDB0035900	-0.35	0.17	118	70	0.000471315	0.0330943	0.522572	Muricatenol	CCCCCCCCCCCCCCCC(O)C(O)CC\C=C/CCCC(O)CCCCCC(O)CC1=CC(C)OC1=O	Organic compounds	Lipids and lipid-like molecules	Fatty Acyls	Fatty alcohols	Annonaceous acetogenins	-0.44	-0.04	-0.11	0.1	2.27487	0.028982	increase	0.112503
s__Slackia_isoflavoniconvertens	HMDB0035683	0.02	0.5	146	86	0.000118242	0.0191239	0.483278	Dukunolide A	CC12OC(=O)C3OC13C(C)(C)C(=O)C1(O)CC3=CCCC4(C)C(OC(=O)C(=C34)C21O)C1=COC=C1	Organic compounds	Lipids and lipid-like molecules	Fatty Acyls	Fatty alcohols	Long-chain fatty alcohols	-0.19	0.21	0.31	0.3	2.27117	0.029279	increase	0.112632
s__Intestinimonas_butyriciproducens	HMDB0034647	0.36	-0.09	148	86	0.000747156	0.0398895	0.449242	Oleanderolide 3-acetate	CC(=O)OC1CCC2(C)C(CCC3(C)C2CC(O)C24OC(=O)C5(CCC(C)(C)CC25)CCC34C)C1(C)C	Organic compounds	Lipids and lipid-like molecules	Prenol lipids	Triterpenoids	Triterpenoids	0.29	0.29	0.17	-0.21	2.25454	0.030645	decrease	0.11538
s__Slackia_isoflavoniconvertens	HMDB0302506	0.16	0.53	146	86	0.00209899	0.0676116	0.369398	4-Deoxy-2,3-dihydromycosinol	CC#CC#CC=C1OC2(CCCO2)C=C1	Organic compounds	Organic oxygen compounds	Organooxygen compounds	Ethers	Ketals	-0.06	0.18	0.48	0.26	2.24427	0.03149	increase	0.11538
s__Phascolarctobacterium_sp._Marseille_Q4147	HMDB0000749	-0.01	-0.42	117	71	0.00445011	0.0791941	0.410935	Mesaconic acid	C\C(=C/C(O)=O)C(O)=O	Organic compounds	Lipids and lipid-like molecules	Fatty Acyls	Fatty acids and conjugates	Methyl-branched fatty acids	-0.11	-0.22	0.04	-0.56	2.24371	0.031532	decrease	0.11538
s__Lentihominibacter_faecis	HMDB0003306	-0.08	-0.43	147	85	0.00633645	0.0921376	0.350947	Phloretin	OC1=CC=C(CCC(=O)C2=C(O)C=C(O)C=C2O)C=C1	Organic compounds	Phenylpropanoids and polyketides	Linear 1,3-diarylpropanoids	Chalcones and dihydrochalcones	2'-Hydroxy-dihydrochalcones	-0.15	-0.05	-0.22	-0.55	2.24325	0.031572	decrease	0.11538
s__Prevotella_hominis	HMDB0041608	0.1	-0.39	111	72	0.00106563	0.0488327	0.486014	Methional diethyl acetal	CCOC(CCSC)OCC	Organic compounds	Organic oxygen compounds	Organooxygen compounds	Ethers	Acetals	0.27	-0.05	-0.28	-0.23	2.24176	0.031708	decrease	0.11538
s__Dorea_formicigenerans	HMDB0094676	0.06	-0.37	148	86	0.00114823	0.0501122	0.431417	Val-Val-Val	CC(C)C(N)C(=O)NC(C(C)C)C(=O)NC(C(C)C)C(O)=O	Organic compounds	Organic acids and derivatives	Carboxylic acids and derivatives	Amino acids, peptides, and analogues	Oligopeptides	0.16	-0.07	-0.22	-0.33	2.24084	0.031769	decrease	0.11538
s__Senegalimassilia_faecalis	HMDB0000323	0.01	-0.39	136	85	0.00309922	0.0713299	0.395896	3-Amino-2-piperidone	NC1CCCNC1=O	Organic compounds	Organic acids and derivatives	Carboxylic acids and derivatives	Amino acids, peptides, and analogues	Alpha amino acid amides	0.27	-0.13	-0.28	-0.13	2.23944	0.031885	decrease	0.11538
s__Phocaeicola_vulgatus	HMDB0000749	0	-0.37	147	86	0.00418855	0.0783429	0.377775	Mesaconic acid	C\C(=C/C(O)=O)C(O)=O	Organic compounds	Lipids and lipid-like molecules	Fatty Acyls	Fatty acids and conjugates	Methyl-branched fatty acids	-0.07	-0.02	-0.11	-0.5	2.2216	0.033399	decrease	0.119843
s__Ruminococcus_sp._210702_SL_1_03	HMDB0012096	0.01	0.41	138	83	0.00342534	0.0726515	0.390662	SM(d18:1/12:0)	CCCCCCCCCCCCC\C=C\[C@@H](O)[C@H](COP([O-])(=O)OCC[N+](C)(C)C)NC(=O)CCCCCCCCCCC	Organic compounds	Lipids and lipid-like molecules	Sphingolipids	Phosphosphingolipids	Phosphosphingolipids	-0.11	0.22	0.25	0.38	2.21554	0.033952	increase	0.120813
s__Barnesiella_intestinihominis	HMDB0302470	0.33	-0.09	109	68	0.00633661	0.0921376	0.419704	Vanilloyl glucose	[H][C@]1(CO)O[C@@]([H])(OC(=O)C2=CC(OC)=C(O)C=C2)[C@]([H])(O)[C@@]([H])(O)[C@]1([H])O	Organic compounds	Phenylpropanoids and polyketides	Tannins	Hydrolyzable tannins	Hydrolyzable tannins	0.36	0.46	-0.16	-0.07	2.20059	0.035383	decrease	0.12383
s__Ruminococcus_sp._Marseille_P6503	HMDB0000119	-0.12	-0.46	137	84	0.00739019	0.098161	0.342694	Glyoxylic acid	OC(=O)C=O	Organic compounds	Organic acids and derivatives	Carboxylic acids and derivatives	Carboxylic acids	Carboxylic acids	-0.06	-0.14	-0.26	-0.52	2.19819	0.035589	decrease	0.12383
s__Senegalimassilia_anaerobia	HMDB0253702	-0.03	0.38	143	85	0.00240145	0.0692493	0.404749	Isouramil	NC1=C(O)C(=O)NC(=O)N1	Organic compounds	Organoheterocyclic compounds	Diazines	Pyrimidines and pyrimidine derivatives	Hydroxypyrimidines	-0.21	-0.06	0.3	0.23	2.19735	0.03567	increase	0.12383
s__Bacteroides_fragilis	HMDB0001987	-0.08	-0.53	148	84	0.000246135	0.0235831	0.450542	2-Hydroxy-2-methylbutyric acid	CCC(C)(O)C(O)=O	Organic compounds	Lipids and lipid-like molecules	Fatty Acyls	Fatty acids and conjugates	Hydroxy fatty acids	-0.19	-0.14	-0.28	-0.58	2.18323	0.037031	decrease	0.125235
s__Paratractidigestivibacter_faecalis	HMDB0000148	-0.32	0.23	128	78	0.000112585	0.0191012	0.550955	Glutamic acid	N[C@@H](CCC(O)=O)C(O)=O	Organic compounds	Organic acids and derivatives	Carboxylic acids and derivatives	Amino acids, peptides, and analogues	Glutamic acid and derivatives	-0.21	-0.31	0.03	0.24	2.18214	0.037152	increase	0.125235
s__Ellagibacter_isourolithinifaciens	HMDB0256612	-0.09	0.35	139	86	0.00107898	0.0490356	0.44185	Piroximone	CCC1=C(NC(=O)N1)C(=O)C1=CC=NC=C1	Organic compounds	Organoheterocyclic compounds	Pyridines and derivatives	Pyridinecarboxylic acids and derivatives	Pyridinecarboxylic acids and derivatives	-0.28	0.16	0.15	0.21	2.18174	0.037198	increase	0.125235
s__Mediterraneibacter_butyricigenes	HMDB0242057	-0.11	0.42	148	85	5.5264e-05	0.015948	0.531275	N-Myristoyl Phenylalanine	CCCCCCCCCCCCCC(=O)NC(CC1=CC=CC=C1)C(O)=O	Organic compounds	Organic acids and derivatives	Carboxylic acids and derivatives	Amino acids, peptides, and analogues	Phenylalanine and derivatives	-0.14	0.17	0.24	0.34	2.17615	0.037753	increase	0.125235
s__Roseburia_inulinivorans	HMDB0257470	0	-0.36	147	86	0.00600341	0.0903414	0.363237	Salvianolic acid A	OC(=O)C(CC1=CC=C(O)C(O)=C1)OC(=O)C=CC1=CC=C(O)C(O)=C1C=CC1=CC=C(O)C(O)=C1	Organic compounds	Phenylpropanoids and polyketides	Stilbenes		Stilbenes	-0.1	0.15	-0.18	-0.44	2.175	0.037862	decrease	0.125235
s__Intestinimonas_butyriciproducens	HMDB0005765	0.17	0.53	148	86	0.00249804	0.0693281	0.360557	Ophthalmic acid	CC[C@H](NC(=O)CC[C@H](N)C(O)=O)C(=O)NCC(O)=O	Organic compounds	Organic acids and derivatives	Carboxylic acids and derivatives	Amino acids, peptides, and analogues	Oligopeptides	0.05	0.16	0.52	0.43	2.17496	0.037867	increase	0.125235
s__Gallintestinimicrobium_propionicum	HMDB0000851	0.27	-0.09	147	86	0.00767132	0.0991234	0.361841	Pyridinoline	N[C@@H](CCC1=C[N+](C[C@H](O)CC[C@H](N)C([O-])=O)=CC(O)=C1C[C@H](N)C(O)=O)C(O)=O	Organic compounds	Organic acids and derivatives	Carboxylic acids and derivatives	Amino acids, peptides, and analogues	L-alpha-amino acids	0.37	0.24	-0.02	-0.11	2.17099	0.038231	decrease	0.125235
s__Faecalibacterium_sp._Marseille_Q4896	HMDB0034721	-0.29	0.09	146	80	0.0056493	0.0867752	0.383689	Procurcumadiol	CC(C)=C1CC2(O)C(CCC2(C)O)C(C)=CC1=O	Organic compounds	Lipids and lipid-like molecules	Prenol lipids	Sesquiterpenoids	Guaianes	-0.41	-0.05	-0.08	0.06	2.16933	0.038421	increase	0.125235
s__Cyclospora_cayetanensis	HMDB0000832	-0.12	-0.46	148	86	0.00550419	0.0859288	0.346406	Capryloylglycine	CCCCCCCC(=O)NCC(O)=O	Organic compounds	Organic acids and derivatives	Carboxylic acids and derivatives	Amino acids, peptides, and analogues	N-acyl-alpha amino acids	-0.05	-0.2	-0.26	-0.49	2.16407	0.03896	decrease	0.125933
s__Ellagibacter_isourolithinifaciens	HMDB0302506	0.08	0.44	139	86	0.00473607	0.0806305	0.363797	4-Deoxy-2,3-dihydromycosinol	CC#CC#CC=C1OC2(CCCO2)C=C1	Organic compounds	Organic oxygen compounds	Organooxygen compounds	Ethers	Ketals	-0.07	0.05	0.43	0.35	2.16138	0.039225	increase	0.125933
s__Blautia_hansenii	HMDB0028695	0.01	0.37	148	86	0.00649468	0.093099	0.35909	Alanylproline	C[C@H](N)C(=O)N1CCC[C@H]1C(O)=O	Organic compounds	Organic acids and derivatives	Carboxylic acids and derivatives	Amino acids, peptides, and analogues	Dipeptides	-0.13	0.05	0.25	0.34	2.14929	0.040567	increase	0.1286
s__Prevotella_sp._885	HMDB0249817	0.54	0.17	107	73	0.00614462	0.0915681	0.364465	Cercosporamide	CC(=O)C1=C(O)C=C2OC3=C(C(O)=CC(O)=C3C(N)=O)C2(C)C1=O	Organic compounds	Benzenoids	Benzene and substituted derivatives	Benzoic acids and derivatives	Salicylic acid and derivatives	0.59	0.29	0.43	0.14	2.14845	0.040658	decrease	0.1286
s__Anaerotardibacter_sp._CLA_AA_M13	HMDB0304641	-0.13	-0.49	137	84	0.00395915	0.0765852	0.362084	9-F1-phytoprostane	CC[C@H]1[C@@H](O)C[C@H](O)[C@H]1\C=C\[C@H](O)CCCCCCCC(O)=O	Organic compounds	Lipids and lipid-like molecules	Fatty Acyls	Eicosanoids	Prostaglandins and related compounds	-0.31	-0.02	-0.23	-0.58	2.14061	0.041512	decrease	0.130335
s__Dorea_sp._NSJ_36	HMDB0304033	0.08	-0.37	140	80	0.00118517	0.0501325	0.446567	18-hydroxyoleate	OCCCCCCCCC=CCCCCCCCC([O-])=O	Organic compounds	Lipids and lipid-like molecules	Fatty Acyls	Fatty acids and conjugates	Long-chain fatty acids	0.28	-0.05	-0.33	0.15	2.13389	0.042245	decrease	0.131669
s__Ellagibacter_isourolithinifaciens	HMDB0030858	0.19	0.53	139	86	0.00385186	0.075919	0.345635	Austdiol	CC1=CC2=C(C=O)C(=O)C(C)(O)C(O)C2=CO1	Organic compounds	Organoheterocyclic compounds	Azaphilones		Azaphilones	0.18	0.29	0.34	0.59	2.12605	0.043141	increase	0.13244
s__Oscillibacter_valericigenes	HMDB0034464	0.13	-0.36	148	86	0.000222685	0.0222806	0.492652	Austinol	CC1OC(=O)C23C(=C)C(C)(OC(=O)C12O)C(O)C1=C(C)C2(CCC31C)C=CC(=O)OC2(C)C	Organic compounds	Organoheterocyclic compounds	Furopyrans		Furopyrans	0.1	-0.08	-0.09	-0.36	2.1257	0.043176	decrease	0.13244
s__Prevotella_pectinovora	HMDB0001900	0.12	-0.4	113	70	0.000431252	0.031556	0.524089	Ribonolactone	OC[C@H]1OC(=O)[C@H](O)[C@@H]1O	Organic compounds	Organic oxygen compounds	Organooxygen compounds	Carbohydrates and carbohydrate conjugates	Pentoses	0.14	-0.06	0	-0.37	2.12335	0.043423	decrease	0.13244
s__Blautia_massiliensis	HMDB0010208	-0.18	0.38	147	86	2.39124e-05	0.015948	0.562918	15,16-DiHODE	CCC(O)C(O)C\C=C/C\C=C/CCCCCCCC(O)=O	Organic compounds	Lipids and lipid-like molecules	Fatty Acyls	Lineolic acids and derivatives	Lineolic acids and derivatives	-0.18	-0.04	0.15	0.29	2.11532	0.044342	increase	0.134284
s__Slackia_isoflavoniconvertens	HMDB0038242	-0.02	-0.41	146	86	0.00233733	0.0691021	0.395754	Ascorbyl stearate	CCCCCCCCCCCCCCCCCC(=O)OCC(O)C1OC(=O)C(O)=C1O	Organic compounds	Lipids and lipid-like molecules	Fatty Acyls	Fatty acid esters	Fatty acid esters	0.03	0.04	-0.36	-0.41	2.10232	0.045825	decrease	0.136475
s__Holdemanella_porci	HMDB0256787	-0.05	-0.42	137	84	0.00462982	0.080527	0.373449	Procainamide 4-hydroxylamine	CCN(CC)CCNC(=O)C1=CC=C(NO)C=C1	Organic compounds	Benzenoids	Benzene and substituted derivatives	Benzoic acids and derivatives	Benzamides	0.02	-0.24	-0.04	-0.44	2.10006	0.046102	decrease	0.136475
s__Dorea_sp._AM13_35	HMDB0035438	-0.36	0.03	126	74	0.00734762	0.0980568	0.3849	Promucosine	COC(=O)N1CCC2=CC(OC)=C(OC)C3=C2C1CC31C=CC(=O)C=C1	Organic compounds	Lipids and lipid-like molecules	Fatty Acyls	Fatty alcohols	Annonaceous acetogenins	-0.54	-0.21	-0.02	-0.27	2.09964	0.046155	increase	0.136475
s__Ruminococcus_sp._Marseille_P6503	HMDB0030407	0	-0.36	137	84	0.00668395	0.0938997	0.366406	Merodesmosine	NC(CCCCNC\C(CCC(N)C(O)=O)=C\CCCC(N)C(O)=O)C(O)=O	Organic compounds	Organic acids and derivatives	Carboxylic acids and derivatives	Amino acids, peptides, and analogues	Alpha amino acids	0	-0.03	-0.14	-0.45	2.09813	0.046344	decrease	0.136475
s__Roseburia_faecis	HMDB0000254	-0.01	-0.36	148	86	0.00725509	0.0975447	0.354099	Succinic acid	OC(=O)CCC(O)=O	Organic compounds	Organic acids and derivatives	Carboxylic acids and derivatives	Dicarboxylic acids and derivatives	Dicarboxylic acids and derivatives	0.13	-0.19	-0.18	-0.33	2.08436	0.047982	decrease	0.140331
s__Bacteroides_thetaiotaomicron	HMDB0001987	-0.1	-0.49	146	81	0.00243115	0.0692493	0.384206	2-Hydroxy-2-methylbutyric acid	CCC(C)(O)C(O)=O	Organic compounds	Lipids and lipid-like molecules	Fatty Acyls	Fatty acids and conjugates	Hydroxy fatty acids	-0.17	-0.04	-0.36	-0.52	2.07929	0.048602	decrease	0.140361
s__Prevotellamassilia_timonensis	HMDB0012225	-0.03	-0.44	118	70	0.004088	0.0776443	0.411424	Enol-phenylpyruvate	OC(=O)C(\O)=C\C1=CC=CC=C1	Organic compounds	Benzenoids	Benzene and substituted derivatives	Phenylpyruvic acid derivatives	Phenylpyruvic acid derivatives	0.12	-0.18	-0.34	-0.38	2.07382	0.049281	decrease	0.140361
s__Prevotella_sp._Marseille_P4119	HMDB0303929	0.22	-0.4	111	68	3.59378e-05	0.015948	0.624914	Salvianolic acid C	[H]\C(=C(\[H])C1=C2C=C(OC2=C(O)C=C1)C1=CC(O)=C(O)C=C1)C(=O)O[C@]([H])(CC1=CC(O)=C(O)C=C1)C(O)=O	Organic compounds	Phenylpropanoids and polyketides	2-arylbenzofuran flavonoids		2-arylbenzofuran flavonoids	0.37	-0.18	-0.13	-0.1	2.07241	0.049445	decrease	0.140361
s__Bacteroides_fragilis	HMDB0001863	-0.11	-0.53	148	84	0.000760689	0.0402214	0.41194	2-Hydroxyvaleric acid	CCCC(O)C(O)=O	Organic compounds	Lipids and lipid-like molecules	Fatty Acyls	Fatty acids and conjugates	Hydroxy fatty acids	-0.23	-0.16	-0.25	-0.59	2.07085	0.049629	decrease	0.140361
s__Streptococcus_salivarius	HMDB0013897	-0.18	-0.63	119	63	0.000475441	0.0330943	0.452053	4-ene-Valproic acid	CCCC(CC=C)C(O)=O	Organic compounds	Lipids and lipid-like molecules	Fatty Acyls	Fatty acids and conjugates	Methyl-branched fatty acids	-0.14	-0.27	-0.27	-0.6	2.07079	0.049636	decrease	0.140361
s__Blautia_sp._Marseille_P3087	HMDB0302798	0.27	-0.17	147	86	0.000956985	0.0465704	0.448157	Cycloolivil	COC1=CC2=C(C=C1O)C(C(CO)C(O)(CO)C2)C1=CC(OC)=C(O)C=C1	Organic compounds	Lignans, neolignans and related compounds	Aryltetralin lignans	9,9p-dihydroxyaryltetralin lignans	9,9p-dihydroxyaryltetralin lignans	0.26	0.18	0.03	-0.2	2.06564	0.05029	decrease	0.141275
s__Mediterraneibacter_glycyrrhizinilyticus	HMDB0254509	0.31	-0.06	148	86	0.00614019	0.0915681	0.368439	METENEPROST	CCCCC(C)(C)C(O)C=CC1C(O)CC(=C)C1CC=CCCCC(O)=O	Organic compounds	Lipids and lipid-like molecules	Fatty Acyls	Fatty acids and conjugates	Long-chain fatty acids	0.36	0.15	0.05	-0.09	2.06178	0.050763	decrease	0.141672
s__Collinsella_aerofaciens	HMDB0000138	0.02	-0.38	148	86	0.00275928	0.0705733	0.394493	Glycocholic acid	C[C@H](CCC(O)=NCC(O)=O)[C@H]1CC[C@H]2[C@@H]3[C@H](O)C[C@@H]4C[C@H](O)CC[C@]4(C)[C@H]3C[C@H](O)[C@]12C	Organic compounds	Lipids and lipid-like molecules	Steroids and steroid derivatives	Bile acids, alcohols and derivatives	Glycinated bile acids and derivatives	0.13	-0.03	-0.39	-0.12	2.05302	0.051934	decrease	0.143621
s__Prevotella_pectinovora	HMDB0303929	0.18	-0.42	113	70	4.09408e-05	0.015948	0.608846	Salvianolic acid C	[H]\C(=C(\[H])C1=C2C=C(OC2=C(O)C=C1)C1=CC(O)=C(O)C=C1)C(=O)O[C@]([H])(CC1=CC(O)=C(O)C=C1)C(O)=O	Organic compounds	Phenylpropanoids and polyketides	2-arylbenzofuran flavonoids		2-arylbenzofuran flavonoids	0.23	-0.11	-0.13	-0.27	2.0515	0.052134	decrease	0.143621
s__Streptococcus_salivarius	HMDB0245333	-0.16	-0.62	119	63	0.000419563	0.0311781	0.460225	2,2-Dimethylbutyric acid	CCC(C)(C)C(O)=O	Organic compounds	Lipids and lipid-like molecules	Fatty Acyls	Fatty acids and conjugates	Methyl-branched fatty acids	-0.16	-0.2	-0.23	-0.61	2.03643	0.054152	decrease	0.147369
s__Ellagibacter_isourolithinifaciens	HMDB0250990	-0.02	-0.37	139	86	0.0075714	0.0988958	0.355093	Demethoxyrapamycin	COC1CC(CC(C)C2CC(=O)C(C)C=C(C)C(O)CC(=O)C(C)CC(C)C=CC=CC=C(C)C(CC3CCC(C)C(O)(O3)C(=O)C(=O)N3CCCCC3C(=O)O2)OC)CCC1O	Organic compounds	Phenylpropanoids and polyketides	Macrolide lactams		Macrolide lactams	0.1	-0.25	-0.43	-0.15	2.03619	0.054185	decrease	0.147369
s__Lentihominibacter_faecis	HMDB0295137	0.13	0.48	147	85	0.00478408	0.0809467	0.34984	DG(14:0/18:1-2OH(9,10)/0:0)	CCCCCCCCCCCCCC(=O)OC[C@H](CO)OC(=O)CCCCCCC[C@H](O)[C@@H](O)C\C=C/CCCCC						0.13	0.28	0.26	0.53	2.01574	0.057038	increase	0.15322
s__Phascolarctobacterium_succinatutens	HMDB0037647	0.03	0.42	120	71	0.00552518	0.0859288	0.3973	11-Hexadecenoic acid	CCCC\C=C\CCCCCCCCCC(O)=O	Organic compounds	Lipids and lipid-like molecules	Fatty Acyls	Fatty acids and conjugates	Long-chain fatty acids	-0.02	0.28	0.19	0.44	2.01561	0.057054	increase	0.15322
s__Phascolarctobacterium_succinatutens	HMDB0002269	-0.05	0.41	120	71	0.0015884	0.0582308	0.459639	Curcumin	COC1=CC(\C=C\C(=O)CC(=O)\C=C\C2=CC(OC)=C(O)C=C2)=CC=C1O	Organic compounds	Phenylpropanoids and polyketides	Diarylheptanoids	Linear diarylheptanoids	Curcuminoids	-0.17	0.12	0.12	0.32	2.01079	0.057703	increase	0.153995
s__Anaerostipes_hadrus	HMDB0037647	0.01	-0.41	148	86	0.00134175	0.0533355	0.418636	11-Hexadecenoic acid	CCCC\C=C\CCCCCCCCCC(O)=O	Organic compounds	Lipids and lipid-like molecules	Fatty Acyls	Fatty acids and conjugates	Long-chain fatty acids	0.02	-0.12	-0.22	-0.41	1.99453	0.060117	decrease	0.159441
s__Clostridium_sp._AM42_36	HMDB0030754	0.08	-0.46	94	63	0.000584039	0.0363515	0.538709	11-Methoxynoryangonin	COC1=CC(=O)OC(\C=C/C2=CC(OC)=C(O)C=C2)=C1	Organic compounds	Phenylpropanoids and polyketides	Kavalactones		Kavalactones	0.24	-0.06	-0.14	-0.3	1.99087	0.060654	decrease	0.159661
s__Yeguia_hominis	HMDB0005765	0.23	0.55	145	86	0.00558159	0.0859766	0.320952	Ophthalmic acid	CC[C@H](NC(=O)CC[C@H](N)C(O)=O)C(=O)NCC(O)=O	Organic compounds	Organic acids and derivatives	Carboxylic acids and derivatives	Amino acids, peptides, and analogues	Oligopeptides	0.13	0.43	0.42	0.53	1.98892	0.060948	increase	0.159661
s__Paratractidigestivibacter_faecalis	HMDB0002166	-0.32	0.22	128	78	0.000150589	0.0192104	0.540972	beta-Aminoisobutyric acid	C[C@@H](CN)C(O)=O	Organic compounds	Organic acids and derivatives	Carboxylic acids and derivatives	Amino acids, peptides, and analogues	Beta amino acids and derivatives	-0.25	-0.35	0.06	0.16	1.98396	0.061711	increase	0.159998
s__Slackia_isoflavoniconvertens	HMDB0030754	0.09	0.46	146	86	0.00302951	0.0713299	0.373408	11-Methoxynoryangonin	COC1=CC(=O)OC(\C=C/C2=CC(OC)=C(O)C=C2)=C1	Organic compounds	Phenylpropanoids and polyketides	Kavalactones		Kavalactones	-0.02	0.32	0.32	0.41	1.98334	0.061826	increase	0.159998
s__Clostridium_sp._AM42_36	HMDB0030561	0.12	-0.45	94	63	0.000357099	0.0277489	0.563806	3-Hydroxy-8,9-dimethoxycoumestan	COC1=C(OC)C=C2C(OC3=C2C(=O)OC2=C3C=CC(O)=C2)=C1	Organic compounds	Phenylpropanoids and polyketides	Isoflavonoids	Coumestans	Coumestans	0.03	-0.03	-0.09	-0.48	1.98103	0.062206	decrease	0.160012
s__Bacteroides_thetaiotaomicron	HMDB0011676	0.01	-0.38	146	81	0.00394263	0.0765852	0.388353	Xylono-1,5-lactone	O[C@@H]1COC(=O)[C@H](O)[C@H]1O	Organic compounds	Organoheterocyclic compounds	Lactones	Delta valerolactones	Delta valerolactones	0.06	0.04	-0.15	-0.37	1.97642	0.062909	decrease	0.160851
s__Ellagibacter_isourolithinifaciens	HMDB0033850	0.1	0.5	139	86	0.00113302	0.0498438	0.406339	Astilbin	C[C@@H]1O[C@@H](O[C@@H]2[C@H](OC3=CC(O)=CC(O)=C3C2=O)C2=CC(O)=C(O)C=C2)[C@H](O)[C@H](O)[C@H]1O	Organic compounds	Phenylpropanoids and polyketides	Flavonoids	Flavonoid glycosides	Flavonoid-3-O-glycosides	0.02	0.25	0.36	0.45	1.96966	0.063968	increase	0.162585
s__Butyricicoccus_faecihominis	HMDB0040980	-0.29	0.12	146	86	0.00244287	0.0692493	0.410706	Valdiate	CC(C)CC(=O)OC1OC=C(COC(C)=O)C2CCC(C)C12	Organic compounds	Lipids and lipid-like molecules	Prenol lipids	Monoterpenoids	Iridoids and derivatives	-0.38	-0.17	-0.12	0.04	1.95837	0.065819	increase	0.1663
s__Dorea_sp._AM10_31	HMDB0002183	0.3	-0.13	138	85	0.00204311	0.067276	0.423672	Docosahexaenoic acid	CC\C=C/C\C=C/C\C=C/C\C=C/C\C=C/C\C=C/CCC(O)=O	Organic compounds	Lipids and lipid-like molecules	Fatty Acyls	Fatty acids and conjugates	Very long-chain fatty acids	0.34	0.15	0.09	-0.08	1.94301	0.06838	decrease	0.171319
s__Ruminococcus_champanellensis	HMDB0033865	0.25	0.58	141	84	0.00351322	0.0734571	0.333062	Lotaustralin	CCC(C)(OC1OC(CO)C(O)C(O)C1O)C#N	Organic compounds	Organic oxygen compounds	Organooxygen compounds	Carbohydrates and carbohydrate conjugates	Cyanogenic glycosides	0.15	0.37	0.47	0.54	1.94159	0.068608	increase	0.171319
s__Phascolarctobacterium_sp._Marseille_Q4147	HMDB0037647	-0.01	0.47	117	71	0.000810744	0.0420592	0.477075	11-Hexadecenoic acid	CCCC\C=C\CCCCCCCCCC(O)=O	Organic compounds	Lipids and lipid-like molecules	Fatty Acyls	Fatty acids and conjugates	Long-chain fatty acids	-0.01	0.24	0.16	0.44	1.93873	0.069053	increase	0.171428
s__Prevotella_hominis	HMDB0000207	0.1	0.56	111	72	0.000661228	0.0381552	0.457286	Oleic acid	CCCCCCCC\C=C/CCCCCCCC(O)=O	Organic compounds	Lipids and lipid-like molecules	Fatty Acyls	Fatty acids and conjugates	Long-chain fatty acids	-0.04	-0.04	0.42	0.37	1.93081	0.070389	increase	0.17326
s__Blautia_luti	HMDB0014613	-0.29	0.21	148	86	0.000258689	0.0241107	0.493697	Tetrahydrocannabinol	[H][C@@]12C=C(C)CC[C@@]1([H])C(C)(C)OC1=CC(CCCCC)=CC(O)=C21	Organic compounds	Organoheterocyclic compounds	Benzopyrans	1-benzopyrans	2,2-dimethyl-1-benzopyrans	-0.33	-0.17	0.1	0.05	1.92899	0.070707	increase	0.17326
s__Megasphaera_elsdenii	HMDB0034704	0.04	0.44	120	74	0.00422004	0.0785424	0.400391	22-Deoxoisocucurbitacin D	CC(C)(O)\C=C\CC(C)(O)C1C(O)CC2(C)C3CC=C4C(CC(=O)C(O)C4(C)C)C3(C)C(=O)CC12C	Organic compounds	Lipids and lipid-like molecules	Steroids and steroid derivatives	Cucurbitacins	Cucurbitacins	-0.01	0.32	-0.03	0.44	1.92715	0.071008	increase	0.17326
s__Slackia_isoflavoniconvertens	HMDB0030561	0.01	0.46	146	86	0.000396341	0.0298559	0.453251	3-Hydroxy-8,9-dimethoxycoumestan	COC1=C(OC)C=C2C(OC3=C2C(=O)OC2=C3C=CC(O)=C2)=C1	Organic compounds	Phenylpropanoids and polyketides	Isoflavonoids	Coumestans	Coumestans	-0.07	0.27	0.11	0.35	1.92118	0.072107	increase	0.174941
s__Eggerthella_lenta	HMDB0256612	0.02	0.49	148	86	0.000179863	0.0193935	0.472204	Piroximone	CCC1=C(NC(=O)N1)C(=O)C1=CC=NC=C1	Organic compounds	Organoheterocyclic compounds	Pyridines and derivatives	Pyridinecarboxylic acids and derivatives	Pyridinecarboxylic acids and derivatives	-0.09	0.23	0.15	0.33	1.91786	0.07271	increase	0.175408
s__Phocaeicola_massiliensis	HMDB0000749	0.06	-0.43	141	78	0.000306648	0.0263478	0.490762	Mesaconic acid	C\C(=C/C(O)=O)C(O)=O	Organic compounds	Lipids and lipid-like molecules	Fatty Acyls	Fatty acids and conjugates	Methyl-branched fatty acids	-0.02	-0.05	0	-0.43	1.89087	0.077651	decrease	0.186139
s__Blautia_wexlerae	HMDB0061655	0.28	-0.13	148	86	0.00241694	0.0692493	0.410592	3-hydroxytridecanoic acid	CCCCCCCCCCC(O)CC(O)=O	Organic compounds	Lipids and lipid-like molecules	Fatty Acyls	Fatty acids and conjugates	Long-chain fatty acids	0.41	0.12	0.03	0.01	1.88874	0.07803	decrease	0.186139
s__Bacteroides_thetaiotaomicron	HMDB0000227	-0.06	-0.44	146	81	0.00381182	0.0756721	0.377868	Mevalonic acid	C[C@@](O)(CCO)CC(O)=O	Organic compounds	Lipids and lipid-like molecules	Fatty Acyls	Fatty acids and conjugates	Hydroxy fatty acids	-0.11	-0.02	-0.24	-0.46	1.8847	0.078803	decrease	0.1864
s__Brotomerdimonas_butyrica	HMDB0060379	-0.06	0.36	146	85	0.00172691	0.0595654	0.418993	3-Polyprenyl-4-hydroxy-5-methoxybenzoate	COC1=C(O)C(C\C=C(/C)CCC=C(C)C)=CC(=C1)C(O)=O	Organic compounds	Benzenoids	Benzene and substituted derivatives	Benzoic acids and derivatives	M-methoxybenzoic acids and derivatives	-0.23	0.02	0.24	0.04	1.88272	0.079167	increase	0.1864
s__Prevotella_pectinovora	HMDB0011676	-0.08	-0.47	113	70	0.00626107	0.0915681	0.386461	Xylono-1,5-lactone	O[C@@H]1COC(=O)[C@H](O)[C@H]1O	Organic compounds	Organoheterocyclic compounds	Lactones	Delta valerolactones	Delta valerolactones	-0.21	-0.22	-0.03	-0.54	1.88127	0.079449	decrease	0.1864
s__Collinsella_sp._AM34_10	HMDB0242602	-0.03	-0.4	132	81	0.00625057	0.0915681	0.370057	9-Hpode	CCCCCC=CC=CC(CCCCCCCC(O)=O)OO	Organic compounds	Lipids and lipid-like molecules	Fatty Acyls	Lineolic acids and derivatives	Lineolic acids and derivatives	-0.02	0.14	-0.38	-0.32	1.87256	0.081046	decrease	0.189107
s__Bacteroides_thetaiotaomicron	HMDB0001863	-0.13	-0.47	146	81	0.00732384	0.0980568	0.34131	2-Hydroxyvaleric acid	CCCC(O)C(O)=O	Organic compounds	Lipids and lipid-like molecules	Fatty Acyls	Fatty acids and conjugates	Hydroxy fatty acids	-0.21	0.02	-0.35	-0.48	1.86519	0.082521	decrease	0.191503
s__Mediterraneibacter_faecis	HMDB0030421	0.28	-0.26	148	86	6.13225e-05	0.015948	0.5403	Linalool 3-[xylosyl-(1->6)-glucoside]	CC(C)=CCCC(C)(OC1OC(COC2OCC(O)C(O)C2O)C(O)C(O)C1O)C=C	Organic compounds	Lipids and lipid-like molecules	Fatty Acyls	Fatty acyl glycosides	Fatty acyl glycosides of mono- and disaccharides	0.31	0.15	-0.1	-0.08	1.86293	0.082985	decrease	0.191538
s__Anaerobutyricum_soehngenii	HMDB0030799	-0.06	0.35	148	86	0.00192516	0.0641605	0.413648	5-Deoxymyricanone	COC1=CC2=CC(=C1OC)C1=C(O)C=CC(CCC(=O)CCCC2)=C1	Organic compounds	Phenylpropanoids and polyketides	Diarylheptanoids	Cyclic diarylheptanoids	Meta,meta-bridged biphenyls	0.12	-0.01	0.09	0.45	1.85839	0.083919	increase	0.192653
s__Dorea_sp._AM58_8	HMDB0266571	-0.34	0.04	148	86	0.00523849	0.0839839	0.372155	PA(2:0/18:3(10,12,15)-OH(9))	[H][C@@](COC(C)=O)(COP(O)(O)=O)OC(=O)CCCCCCCC(O)\C=C\C=C\C\C=C\CC						-0.36	-0.1	-0.04	0.04	1.84771	0.086146	increase	0.196361
s__Ellagibacter_isourolithinifaciens	HMDB0014323	0.2	0.54	139	86	0.0036919	0.0742898	0.343594	Valsartan	CCCCC(=O)N(CC1=CC=C(C=C1)C1=CC=CC=C1C1=NNN=N1)[C@@H](C(C)C)C(O)=O	Organic compounds	Organic acids and derivatives	Carboxylic acids and derivatives	Amino acids, peptides, and analogues	Valine and derivatives	0.13	0.26	0.4	0.51	1.846	0.086528	increase	0.196361
s__Yeguia_hominis	HMDB0241954	0	-0.36	145	86	0.00625591	0.0915681	0.36266	N-Oleoyl Arginine	CCCCCCCCC=CCCCCCCCC(=O)NC(CCCN=C(N)N)C(O)=O						0.17	-0.27	-0.25	-0.18	1.844	0.086914	decrease	0.196361
s__Dorea_sp._AM13_35	HMDB0001238	-0.32	0.11	126	74	0.00342389	0.0726515	0.426369	N-Acetylserotonin	CC(=O)NCCC1=CNC2=C1C=C(O)C=C2	Organic compounds	Organoheterocyclic compounds	Indoles and derivatives	Hydroxyindoles	Hydroxyindoles	-0.43	-0.12	0.1	-0.3	1.84097	0.087548	increase	0.196753
s__Prevotella_pectinovora	HMDB0000749	0.07	-0.41	113	70	0.00121986	0.0504361	0.479705	Mesaconic acid	C\C(=C/C(O)=O)C(O)=O	Organic compounds	Lipids and lipid-like molecules	Fatty Acyls	Fatty acids and conjugates	Methyl-branched fatty acids	-0.12	-0.11	0.11	-0.44	1.83553	0.088661	decrease	0.198211
s__Dorea_sp._AM13_35	HMDB0000133	-0.03	-0.44	126	74	0.00289361	0.0710887	0.414681	Guanosine	NC1=NC2=C(N=CN2[C@@H]2O[C@H](CO)[C@@H](O)[C@H]2O)C(=O)N1	Organic compounds	Nucleosides, nucleotides, and analogues	Purine nucleosides		Purine nucleosides	0.02	-0.15	-0.32	-0.4	1.82354	0.091196	decrease	0.202816
s__Streptococcus_parasanguinis	HMDB0000638	-0.07	-0.48	123	70	0.00319897	0.0713299	0.410461	Dodecanoic acid	CCCCCCCCCCCC(O)=O	Organic compounds	Lipids and lipid-like molecules	Fatty Acyls	Fatty acids and conjugates	Medium-chain fatty acids	-0.07	-0.1	-0.17	-0.5	1.81962	0.092042	decrease	0.203307
s__Dysosmobacter_sp._BX15	HMDB0060328	0.32	-0.07	145	85	0.00416726	0.0782108	0.387195	1-Nitro-5,6-dihydroxy-dihydronaphthalene	OC1C=CC2=C(C=CC=C2N(=O)=O)C1O	Organic compounds	Benzenoids	Naphthalenes	Nitronaphthalenes	Nitronaphthalenes	0.45	-0.01	0.12	0.12	1.8182	0.092369	decrease	0.203307
s__Phocaeicola_massiliensis	HMDB0011676	0.07	-0.45	141	78	0.000141676	0.0192104	0.515019	Xylono-1,5-lactone	O[C@@H]1COC(=O)[C@H](O)[C@H]1O	Organic compounds	Organoheterocyclic compounds	Lactones	Delta valerolactones	Delta valerolactones	-0.07	0.05	-0.01	-0.41	1.80916	0.094327	decrease	0.206552
s__Slackia_isoflavoniconvertens	HMDB0253373	0.07	0.45	146	86	0.00253349	0.0693281	0.384039	Idarubicinone	CC(=O)C1(O)CC(O)C2=C(O)C3=C(C(O)=C2C1)C(=O)C1=CC=CC=C1C3=O	Organic compounds	Benzenoids	Naphthacenes	Tetracenequinones	Tetracenequinones	-0.09	0.26	0.34	0.24	1.80488	0.095266	increase	0.207544
s__Dorea_sp._OM07_5	HMDB0038820	0.09	-0.36	136	80	0.00125511	0.0509691	0.447392	Isorhamnetin 3-(6''-malonylglucoside)	COC1=C(O)C=CC(=C1)C1=C(OC2OC(COC(=O)CC(O)=O)C(O)C(O)C2O)C(=O)C2=C(O)C=C(O)C=C2O1	Organic compounds	Phenylpropanoids and polyketides	Flavonoids	Flavonoid glycosides	Flavonoid-3-O-glycosides	0.26	-0.15	-0.18	-0.09	1.80241	0.095817	decrease	0.207685
s__Bilophila_wadsworthia	HMDB0002237	0.05	-0.45	102	56	0.00196798	0.0651924	0.496427	3,4-Dimethylbenzoic acid	CC1=C(C)C=C(C=C1)C(O)=O	Organic compounds	Benzenoids	Benzene and substituted derivatives	Benzoic acids and derivatives	Benzoic acids	0.19	-0.25	-0.11	-0.29	1.79555	0.097349	decrease	0.209405
s__Streptococcus_thermophilus	HMDB0000947	0.02	-0.4	114	69	0.00485894	0.0816318	0.416844	Undecanoic acid	CCCCCCCCCCC(O)=O	Organic compounds	Lipids and lipid-like molecules	Fatty Acyls	Fatty acids and conjugates	Medium-chain fatty acids	0.21	-0.16	-0.21	-0.24	1.7935	0.097783	decrease	0.209405
s__Anaerotardibacter_sp._CLA_AA_M13	HMDB0034639	-0.06	-0.44	137	84	0.0033296	0.0723694	0.382818	Esculentic acid (Phytolacca)	CC1(CO)C(O)CCC2(C)C1CCC1(C)C2CC=C2C3CC(C)(CCC3(CCC12C)C(O)=O)C(O)=O	Organic compounds	Lipids and lipid-like molecules	Prenol lipids	Triterpenoids	Triterpenoids	-0.14	0.05	-0.15	-0.43	1.79223	0.098082	decrease	0.209405
s__Ellagibacter_isourolithinifaciens	HMDB0251439	0.18	0.54	139	86	0.00292462	0.0711614	0.356432	Dioxybenzone	COC1=CC(O)=C(C=C1)C(=O)C1=CC=CC=C1O	Organic compounds	Benzenoids	Benzene and substituted derivatives	Benzophenones	Benzophenones	0.21	0.15	0.41	0.53	1.78786	0.099078	increase	0.210479
s__Prevotella_stercorea	HMDB0001858	-0.3	0.17	130	77	0.00105633	0.0488327	0.470367	p-Cresol	CC1=CC=C(O)C=C1	Organic compounds	Benzenoids	Phenols	Cresols	Para cresols	-0.19	-0.12	-0.26	0.21	1.77345	0.102529	increase	0.216732
s__Suilimivivens_aceti	HMDB0000832	-0.06	-0.45	147	86	0.00216587	0.0683624	0.390457	Capryloylglycine	CCCCCCCC(=O)NCC(O)=O	Organic compounds	Organic acids and derivatives	Carboxylic acids and derivatives	Amino acids, peptides, and analogues	N-acyl-alpha amino acids	-0.24	-0.19	-0.12	-0.52	1.75483	0.107055	decrease	0.225185
s__Dysosmobacter_sp._BX15	HMDB0015159	0.3	-0.06	145	85	0.00769608	0.0991234	0.361596	Mycophenolic acid	COC1=C(C\C=C(/C)CCC(O)=O)C(O)=C2C(=O)OCC2=C1C	Organic compounds	Organoheterocyclic compounds	Isocoumarans	Isobenzofuranones	Phthalides	0.42	0.03	0.02	0.19	1.75023	0.108254	decrease	0.22659
s__Lentihominibacter_faecis	HMDB0254221	-0.05	-0.42	147	85	0.00453413	0.0796588	0.367938	Lurtotecan	CCC1(O)C(=O)OCC2=C1C=C1N(CC3=C(CN4CCN(C)CC4)C4=CC5=C(OCCO5)C=C4N=C13)C2=O	Organic compounds	Alkaloids and derivatives	Camptothecins		Camptothecins	-0.13	-0.1	-0.22	-0.47	1.73629	0.11178	decrease	0.23283
s__Ruminococcus_sp._Marseille_P6503	HMDB0264500	-0.01	-0.44	137	84	0.000915756	0.0457272	0.436338	PA(19:0/PGE1)	CCCCCCCCCCCCCCCCCCC(=O)OC[C@H](COP(O)(O)=O)OC(=O)CCCCCC[C@@H]1[C@@H](\C=C\[C@@H](O)CCCCC)[C@H](O)CC1=O						-0.06	-0.12	-0.16	-0.43	1.71409	0.117608	decrease	0.24378
s__Phascolarctobacterium_succinatutens	HMDB0000207	0.04	0.46	120	71	0.00285696	0.0710887	0.421017	Oleic acid	CCCCCCCC\C=C/CCCCCCCC(O)=O	Organic compounds	Lipids and lipid-like molecules	Fatty Acyls	Fatty acids and conjugates	Long-chain fatty acids	-0.04	0.15	0.07	0.36	1.70461	0.120131	increase	0.247806
s__Bifidobacterium_longum	HMDB0005809	-0.01	0.39	138	83	0.00311305	0.0713299	0.398011	Eugenol	COC1=CC(CC=C)=CC=C1O	Organic compounds	Benzenoids	Phenols	Methoxyphenols	Methoxyphenols	-0.02	0.23	0.17	0.36	1.69563	0.122643	increase	0.251772
s__Ruminococcus_bromii	HMDB0034721	0.03	-0.36	147	86	0.00274668	0.0705733	0.397446	Procurcumadiol	CC(C)=C1CC2(O)C(CCC2(C)O)C(C)=CC1=O	Organic compounds	Lipids and lipid-like molecules	Prenol lipids	Sesquiterpenoids	Guaianes	0.04	-0.11	-0.36	-0.26	1.69264	0.123503	decrease	0.252324
s__Cyclospora_cayetanensis	HMDB0030421	-0.28	0.09	148	86	0.00649055	0.093099	0.368386	Linalool 3-[xylosyl-(1->6)-glucoside]	CC(C)=CCCC(C)(OC1OC(COC2OCC(O)C(O)C2O)C(O)C(O)C1O)C=C	Organic compounds	Lipids and lipid-like molecules	Fatty Acyls	Fatty acyl glycosides	Fatty acyl glycosides of mono- and disaccharides	-0.25	-0.28	-0.04	0.11	1.68229	0.126403	increase	0.257019
s__Brotolimicola_acetigignens	HMDB0005781	-0.03	0.37	143	82	0.00273393	0.0705733	0.405346	Glycitein	COC1=C(O)C=C2OC=C(C(=O)C2=C1)C1=CC=C(O)C=C1	Organic compounds	Phenylpropanoids and polyketides	Isoflavonoids	Isoflav-2-enes	Isoflavones	-0.09	0.18	0.07	0.28	1.67993	0.127067	increase	0.257145
s__Coprococcus_comes	HMDB0040622	0.28	-0.1	148	86	0.00486911	0.0816318	0.381222	3'-(2''-Galloylglucosyl)-phloroacetophenone	CC(=O)C1=C(O)C(C2OC(CO)C(O)C(O)C2OC(=O)C2=CC(O)=C(O)C(O)=C2)=C(O)C=C1O	Organic compounds	Organic oxygen compounds	Organooxygen compounds	Carbohydrates and carbohydrate conjugates	Phenolic glycosides	0.41	0.1	0.05	0.09	1.67561	0.128264	decrease	0.258343
s__Prevotella_sp._885	HMDB0001900	0.08	-0.46	107	73	0.000215764	0.0222806	0.537949	Ribonolactone	OC[C@H]1OC(=O)[C@H](O)[C@@H]1O	Organic compounds	Organic oxygen compounds	Organooxygen compounds	Carbohydrates and carbohydrate conjugates	Pentoses	0.13	-0.19	0.09	-0.27	1.66498	0.13138	decrease	0.263377
s__Anaerotardibacter_sp._CLA_AA_M13	HMDB0005022	-0.04	-0.44	137	84	0.0027567	0.0705733	0.392721	Pravastatin	[H][C@]12[C@H](C[C@H](O)C=C1C=C[C@H](C)[C@@H]2CC[C@@H](O)C[C@@H](O)CC(O)=O)OC(=O)[C@@H](C)CC	Organic compounds	Organic acids and derivatives	Hydroxy acids and derivatives	Medium-chain hydroxy acids and derivatives	Medium-chain hydroxy acids and derivatives	-0.27	-0.12	-0.08	-0.48	1.65591	0.134131	decrease	0.267393
s__Collinsella_aerofaciens	HMDB0253702	-0.08	0.4	148	86	0.000363324	0.0277489	0.470403	Isouramil	NC1=C(O)C(=O)NC(=O)N1	Organic compounds	Organoheterocyclic compounds	Diazines	Pyrimidines and pyrimidine derivatives	Hydroxypyrimidines	0.09	-0.14	0.1	0.34	1.65318	0.134921	increase	0.267393
s__Mogibacterium_kristiansenii	HMDB0029607	0.3	-0.12	144	84	0.00221718	0.0683624	0.418256	Stigmastentriol	CCC(CC(O)C(C)C1CCC2C3C(O)C=C4CC(O)CCC4(C)C3CCC12C)C(C)C	Organic compounds	Lipids and lipid-like molecules	Steroids and steroid derivatives	Stigmastanes and derivatives	Stigmastanes and derivatives	0.22	0.33	0.16	-0.09	1.65216	0.135262	decrease	0.267393
s__Roseburia_inulinivorans	HMDB0030799	0.31	-0.07	147	86	0.00490534	0.0819892	0.378924	5-Deoxymyricanone	COC1=CC2=CC(=C1OC)C1=C(O)C=CC(CCC(=O)CCCC2)=C1	Organic compounds	Phenylpropanoids and polyketides	Diarylheptanoids	Cyclic diarylheptanoids	Meta,meta-bridged biphenyls	0.23	0.34	0.09	-0.08	1.64661	0.13693	decrease	0.268959
s__Mediterraneibacter_butyricigenes	HMDB0249817	0.07	-0.4	148	85	0.000436126	0.031556	0.465177	Cercosporamide	CC(=O)C1=C(O)C=C2OC3=C(C(O)=CC(O)=C3C(N)=O)C2(C)C1=O	Organic compounds	Benzenoids	Benzene and substituted derivatives	Benzoic acids and derivatives	Salicylic acid and derivatives	0.16	-0.32	-0.13	-0.2	1.64533	0.137314	decrease	0.268959
s__Prevotella_copri	HMDB0041700	-0.05	0.39	138	83	0.00112957	0.0498438	0.440566	6-Hydroxyenterolactone	OC1=CC(C[C@@H]2[C@@H](CC3=CC(O)=CC=C3)COC2=O)=C(O)C=C1	Organic compounds	Lignans, neolignans and related compounds	Furanoid lignans	Tetrahydrofuran lignans	Dibenzylbutyrolactone lignans	0.16	-0.21	0.38	0.25	1.63122	0.141609	increase	0.27551
s__Anaerotardibacter_sp._CLA_AA_M13	HMDB0011531	0.05	-0.42	137	84	0.000542671	0.0359187	0.46263	MG(0:0/14:1/0:0)	[H]C(CO)(CO)OC(=O)CCCCCCC\C=C/CCCC	Organic compounds	Lipids and lipid-like molecules	Glycerolipids	Monoradylglycerols	2-monoacylglycerols	-0.05	0	-0.15	-0.38	1.63011	0.141949	decrease	0.27551
s__Ruminococcus_bicirculans	HMDB0033339	0	-0.52	146	84	3.33916e-05	0.015948	0.522797	Mollicellin A	CC1=CC(O)=C(C=O)C2=C1C(=O)OC1=C(O2)C(C)=C2C(=O)CC(C)(C)OC2=C1	Organic compounds	Lipids and lipid-like molecules	Prenol lipids	Sesterterpenoids	Sesterterpenoids	-0.34	0.05	-0.09	-0.46	1.62659	0.143028	decrease	0.276348
s__Clostridium_sp._AF15_41	HMDB0251034	0.03	-0.52	113	65	0.000124442	0.0192104	0.55598	Descyclopropyl Abacavir	NC1=NC2=C(N=CN2C2CC(CO)C=C2)C(N)=N1	Organic compounds	Nucleosides, nucleotides, and analogues	Nucleoside and nucleotide analogues	Cyclopentyl nucleosides	1,3-substituted cyclopentyl purine nucleosides	0.02	-0.07	-0.19	-0.38	1.6227	0.144323	decrease	0.277594
s__Collinsella_aerofaciens	HMDB0003306	0.01	-0.36	148	86	0.00529749	0.084238	0.368999	Phloretin	OC1=CC=C(CCC(=O)C2=C(O)C=C(O)C=C2O)C=C1	Organic compounds	Phenylpropanoids and polyketides	Linear 1,3-diarylpropanoids	Chalcones and dihydrochalcones	2'-Hydroxy-dihydrochalcones	-0.07	0.09	-0.15	-0.35	1.61702	0.146153	decrease	0.279854
s__Ruminococcus_champanellensis	HMDB0033339	0.22	-0.38	141	84	7.34264e-06	0.011163	0.606437	Mollicellin A	CC1=CC(O)=C(C=O)C2=C1C(=O)OC1=C(O2)C(C)=C2C(=O)CC(C)(C)OC2=C1	Organic compounds	Lipids and lipid-like molecules	Prenol lipids	Sesterterpenoids	Sesterterpenoids	0.07	0.08	0.03	-0.29	1.60405	0.150259	decrease	0.286431
s__Simiaoa_sunii	HMDB0002664	0.03	0.39	145	85	0.00708347	0.097028	0.354594	Prostaglandin E3	CC\C=C/C[C@H](O)\C=C\[C@H]1[C@H](O)CC(=O)[C@@H]1C\C=C/CCCC(O)=O	Organic compounds	Lipids and lipid-like molecules	Fatty Acyls	Eicosanoids	Prostaglandins and related compounds	0.21	-0.17	0.17	0.37	1.59264	0.154048	increase	0.292349
s__Mediterraneibacter_glycyrrhizinilyticus	HMDB0251913	0.1	-0.4	148	86	0.000167685	0.0192104	0.496682	Ergosine	CC(C)CC1N2C(=O)C(C)(NC(=O)C3CN(C)C4CC5=CNC6=CC=CC(=C56)C4=C3)OC2(O)C2CCCN2C1=O	Organic compounds	Alkaloids and derivatives	Ergoline and derivatives	Lysergic acids and derivatives	Ergopeptines	0.05	0.03	-0.14	-0.3	1.58893	0.155293	decrease	0.293408
s__Pseudoflavonifractor_capillosus	HMDB0000666	-0.01	0.38	148	86	0.00312235	0.0713299	0.388996	Heptanoic acid	CCCCCCC(O)=O	Organic compounds	Lipids and lipid-like molecules	Fatty Acyls	Fatty acids and conjugates	Medium-chain fatty acids	0.11	0	0.19	0.39	1.58362	0.157052	increase	0.294274
s__Ruminococcus_sp._NSJ_71	HMDB0033865	0.12	0.51	135	80	0.002554	0.0693281	0.383831	Lotaustralin	CCC(C)(OC1OC(CO)C(O)C(O)C1O)C#N	Organic compounds	Organic oxygen compounds	Organooxygen compounds	Carbohydrates and carbohydrate conjugates	Cyanogenic glycosides	0.09	0.26	0.38	0.42	1.58096	0.157923	increase	0.294274
s__Bifidobacterium_adolescentis	HMDB0001856	-0.04	0.39	105	68	0.00461868	0.080527	0.430474	Protocatechuic acid	OC(=O)C1=CC(O)=C(O)C=C1	Organic compounds	Benzenoids	Benzene and substituted derivatives	Benzoic acids and derivatives	Hydroxybenzoic acid derivatives	-0.24	0.12	0.21	0.08	1.5761	0.159618	increase	0.294274
s__Dorea_sp._NSJ_36	HMDB0001999	0.3	-0.18	140	80	0.000666103	0.0381552	0.475576	Eicosapentaenoic acid	CC\C=C/C\C=C/C\C=C/C\C=C/C\C=C/CCCC(O)=O	Organic compounds	Lipids and lipid-like molecules	Fatty Acyls	Fatty acids and conjugates	Long-chain fatty acids	0.29	0.34	0.03	-0.04	1.57573	0.159757	decrease	0.294274
s__Prevotella_sp._Marseille_P4119	HMDB0035900	-0.41	0.16	111	68	0.000157	0.0192104	0.569021	Muricatenol	CCCCCCCCCCCCCCCC(O)C(O)CC\C=C/CCCC(O)CCCCCC(O)CC1=CC(C)OC1=O	Organic compounds	Lipids and lipid-like molecules	Fatty Acyls	Fatty alcohols	Annonaceous acetogenins	-0.42	-0.17	-0.24	-0.04	1.57445	0.160181	increase	0.294274
s__Clostridium_sp._1001270J_160509_D11	HMDB0244237	-0.14	0.44	122	66	0.000106288	0.0191012	0.57518	1,5-Isoquinolinediol	OC1=CC=CC2=C1C=CNC2=O	Organic compounds	Organoheterocyclic compounds	Isoquinolines and derivatives		Isoquinolines and derivatives	-0.11	-0.16	0.31	0.16	1.5731	0.160639	increase	0.294274
s__Lentihominibacter_faecis	HMDB0001935	0.16	0.5	147	85	0.0053683	0.0847567	0.338937	Warfarin	CC(=O)CC(C1=CC=CC=C1)C1=C(O)C2=C(OC1=O)C=CC=C2	Organic compounds	Phenylpropanoids and polyketides	Coumarins and derivatives	Hydroxycoumarins	4-hydroxycoumarins	0.2	0.19	0.34	0.5	1.57141	0.161223	increase	0.294274
s__Solobacterium_moorei	HMDB0000214	-0.35	0.06	118	71	0.00618707	0.0915681	0.405196	Ornithine	NCCC[C@H](N)C(O)=O	Organic compounds	Organic acids and derivatives	Carboxylic acids and derivatives	Amino acids, peptides, and analogues	L-alpha-amino acids	-0.4	-0.17	-0.03	-0.05	1.5713	0.161265	increase	0.294274
s__Vescimonas_coprocola	HMDB0254221	-0.04	-0.39	147	86	0.00724305	0.0975447	0.350755	Lurtotecan	CCC1(O)C(=O)OCC2=C1C=C1N(CC3=C(CN4CCN(C)CC4)C4=CC5=C(OCCO5)C=C4N=C13)C2=O	Organic compounds	Alkaloids and derivatives	Camptothecins		Camptothecins	0.07	-0.16	-0.23	-0.28	1.56604	0.162983	decrease	0.296144
s__Ellagibacter_isourolithinifaciens	HMDB0011531	0.1	-0.38	139	86	0.000453017	0.0323524	0.471323	MG(0:0/14:1/0:0)	[H]C(CO)(CO)OC(=O)CCCCCCC\C=C/CCCC	Organic compounds	Lipids and lipid-like molecules	Glycerolipids	Monoradylglycerols	2-monoacylglycerols	0.04	0	-0.21	-0.31	1.56193	0.164422	decrease	0.297492
s__Solobacterium_moorei	HMDB0061661	0	-0.41	118	71	0.00429255	0.0785424	0.413626	9-hydroxyoctadecanoic acid	CCCCCCCCCC(O)CCCCCCCC(O)=O	Organic compounds	Lipids and lipid-like molecules	Fatty Acyls	Fatty acids and conjugates	Long-chain fatty acids	0.12	-0.25	-0.18	-0.26	1.54893	0.168979	decrease	0.304255
s__Bacteroides_stercoris	HMDB0001863	-0.17	-0.55	144	77	0.0024094	0.0692493	0.373742	2-Hydroxyvaleric acid	CCCC(O)C(O)=O	Organic compounds	Lipids and lipid-like molecules	Fatty Acyls	Fatty acids and conjugates	Hydroxy fatty acids	-0.31	-0.2	-0.22	-0.54	1.54626	0.16999	decrease	0.304255
s__Holdemanella_sp._MSK_7_32	HMDB0256787	0.01	-0.35	134	85	0.00747911	0.0984002	0.362837	Procainamide 4-hydroxylamine	CCN(CC)CCNC(=O)C1=CC=C(NO)C=C1	Organic compounds	Benzenoids	Benzene and substituted derivatives	Benzoic acids and derivatives	Benzamides	0	-0.11	-0.04	-0.35	1.54513	0.170348	decrease	0.304255
s__Holdemanella_sp._MSK_7_32	HMDB0038170	0.05	-0.36	134	85	0.00255411	0.0693281	0.409724	Isolimonic acid	CC1(C)OC[C@]2(C(O)CC(O)=O)C1CC(=O)[C@]1(C)C2CC[C@@](C)([C@@H](O)C2=COC=C2)[C@@]11O[C@@H]1C(O)=O	Organic compounds	Organoheterocyclic compounds	Naphthofurans		Naphthofurans	-0.01	-0.15	-0.11	-0.35	1.54339	0.17101	decrease	0.304255
s__Eggerthella_lenta	HMDB0250878	0.04	0.47	148	86	0.000598236	0.0365522	0.434288	Daunomycinone	COC1=CC=CC2=C1C(=O)C1=C(O)C3=C(CC(O)(CC3O)C(C)=O)C(O)=C1C2=O	Organic compounds	Benzenoids	Naphthacenes	Tetracenequinones	Tetracenequinones	0.05	0.18	0.19	0.38	1.54006	0.172266	increase	0.305218
s__Vescimonas_coprocola	HMDB0040622	-0.3	0.09	147	86	0.00406757	0.0776443	0.387748	3'-(2''-Galloylglucosyl)-phloroacetophenone	CC(=O)C1=C(O)C(C2OC(CO)C(O)C(O)C2OC(=O)C2=CC(O)=C(O)C(O)=C2)=C(O)C=C1O	Organic compounds	Organic oxygen compounds	Organooxygen compounds	Carbohydrates and carbohydrate conjugates	Phenolic glycosides	-0.41	-0.2	-0.04	-0.21	1.53017	0.176022	increase	0.307937
s__Blautia_glucerasea	HMDB0000161	-0.03	0.36	148	86	0.00358626	0.0742898	0.386098	Alanine	C[C@H](N)C(O)=O	Organic compounds	Organic acids and derivatives	Carboxylic acids and derivatives	Amino acids, peptides, and analogues	Alanine and derivatives	-0.13	0.17	0.22	0.18	1.53015	0.176029	increase	0.307937
s__Clostridium_sp._D43t1_170807_H7	HMDB0243551	0.32	-0.3	114	69	4.85666e-05	0.015948	0.614459	Bioallethrin	CC(C)=CC1C(C(=O)OC2CC(=O)C(CC=C)=C2C)C1(C)C	Organic compounds	Lipids and lipid-like molecules	Fatty Acyls	Fatty acid esters	Pyrethroids	0.23	-0.01	0.1	-0.15	1.5294	0.176328	decrease	0.307937
s__Jingyaoa_shaoxingensis	HMDB0011668	0.01	-0.4	148	86	0.00183603	0.0620456	0.408369	6-(alphaGlucosaminyl)-1D-myo-inositol	N[C@@H]1[C@@H](O)[C@H](O)[C@@H](CO)O[C@@H]1O[C@@H]1[C@@H](O)[C@H](O)[C@@H](O)[C@@H](O)[C@H]1O	Organic compounds	Organic oxygen compounds	Organooxygen compounds	Carbohydrates and carbohydrate conjugates	Aminocyclitol glycosides	0	-0.16	-0.2	-0.33	1.52844	0.176685	decrease	0.307937
s__Anaerotardibacter_sp._CLA_AA_M13	HMDB0038499	0.03	-0.39	137	84	0.00170915	0.0594848	0.421884	Polyporusterone F	CC(C)C(C)CC(O)C(C)C1CCC2(O)C3=CC(=O)C4CC(O)C(O)CC4(C)C3CCC12C	Organic compounds	Lipids and lipid-like molecules	Steroids and steroid derivatives	Bile acids, alcohols and derivatives	Tetrahydroxy bile acids, alcohols and derivatives	-0.16	-0.24	-0.06	-0.46	1.52023	0.179818	decrease	0.311844
s__Mediterraneibacter_faecis	HMDB0006575	-0.03	-0.44	148	86	0.0011957	0.0501921	0.415197	Lacto-N-biose I	CC(=O)N[C@H]1[C@@H](O)O[C@H](CO)[C@@H](O)[C@@H]1O[C@@H]1O[C@H](CO)[C@H](O)[C@H](O)[C@H]1O	Organic compounds	Organic oxygen compounds	Organooxygen compounds	Carbohydrates and carbohydrate conjugates	Acylaminosugars	-0.07	-0.32	-0.07	-0.4	1.51732	0.180814	decrease	0.311844
s__Evtepia_gabavorous	HMDB0005764	-0.02	0.38	146	85	0.0025741	0.0693281	0.400397	Melanostatin	CC(C)C[C@H](NC(=O)[C@@H]1CCCN1)C(=O)NCC(N)=O	Organic compounds	Organic acids and derivatives	Carboxylic acids and derivatives	Amino acids, peptides, and analogues	Oligopeptides	0.17	-0.07	0.08	0.38	1.51661	0.181118	increase	0.311844
s__Vescimonas_fastidiosa	HMDB0000666	0.05	0.42	143	86	0.00367811	0.0742898	0.37659	Heptanoic acid	CCCCCCC(O)=O	Organic compounds	Lipids and lipid-like molecules	Fatty Acyls	Fatty acids and conjugates	Medium-chain fatty acids	0.12	0.26	0.13	0.44	1.51128	0.183148	increase	0.314073
s__Dorea_sp._AM13_35	HMDB0002124	0.31	-0.12	126	74	0.00318911	0.0713299	0.430264	Apigenin	OC1=CC=C(C=C1)C1=CC(=O)C2=C(O)C=C(O)C=C2O1	Organic compounds	Phenylpropanoids and polyketides	Flavonoids	Flavones	Flavones	0.26	0.12	0.14	-0.1	1.50732	0.184754	decrease	0.31533
s__Blautia_schinkii	HMDB0030471	0	-0.38	148	86	0.00426795	0.0785424	0.376175	1,4-Ipomeadiol	CC(O)CCC(O)C1=COC=C1	Organic compounds	Organoheterocyclic compounds	Heteroaromatic compounds		Heteroaromatic compounds	0.07	-0.23	-0.2	-0.26	1.50573	0.185358	decrease	0.31533
s__Ellagibacter_isourolithinifaciens	HMDB0037002	0.15	0.52	139	86	0.00223493	0.0683624	0.371594	Mozambioside	CC12CC(=O)C3=C(C=CO3)C1CCC13CC(CC(OC4OC(CO)C(O)C(O)C4O)C21)C(O)(CO)C3	Organic compounds	Organoheterocyclic compounds	Naphthofurans		Naphthofurans	0.14	0.15	0.43	0.45	1.50196	0.186815	increase	0.316548
s__Clostridium_sp._AF37_5	HMDB0034520	-0.06	-0.48	132	74	0.00207511	0.0676116	0.416259	Gypsogenin 3-O-bglucuronide	CC1(C)CCC2(CCC3(C)C(=CCC4C5(C)CCC(OC6OC(C(O)C(O)C6O)C(O)=O)C(C)(C=O)C5CCC34C)C2C1)C(O)=O	Organic compounds	Lipids and lipid-like molecules	Prenol lipids	Terpene glycosides	Triterpene saponins	0.01	-0.26	-0.34	-0.33	1.48518	0.193522	decrease	0.326616
s__Dorea_sp._AF24_7LB	HMDB0304033	0.08	-0.36	146	82	0.00103927	0.0488327	0.445063	18-hydroxyoleate	OCCCCCCCCC=CCCCCCCCC([O-])=O	Organic compounds	Lipids and lipid-like molecules	Fatty Acyls	Fatty acids and conjugates	Long-chain fatty acids	0.19	-0.12	-0.23	0.08	1.48212	0.194769	decrease	0.327427
s__Intestinimonas_butyriciproducens	HMDB0030421	-0.33	0.06	148	86	0.00308261	0.0713299	0.395631	Linalool 3-[xylosyl-(1->6)-glucoside]	CC(C)=CCCC(C)(OC1OC(COC2OCC(O)C(O)C2O)C(O)C(O)C1O)C=C	Organic compounds	Lipids and lipid-like molecules	Fatty Acyls	Fatty acyl glycosides	Fatty acyl glycosides of mono- and disaccharides	-0.35	-0.25	-0.06	-0.03	1.47867	0.196185	increase	0.328514
s__Mediterraneibacter_butyricigenes	HMDB0253702	0	0.42	148	85	0.00125155	0.0509691	0.420709	Isouramil	NC1=C(O)C(=O)NC(=O)N1	Organic compounds	Organoheterocyclic compounds	Diazines	Pyrimidines and pyrimidine derivatives	Hydroxypyrimidines	-0.03	0.04	0.3	0.28	1.47213	0.198926	increase	0.331802
s__Qingrenia_yutianensis	HMDB0010727	-0.02	0.36	142	82	0.00505566	0.0824958	0.379993	3-Oxododecanoic acid	CCCCCCCCCC(=O)CC(O)=O	Organic compounds	Organic acids and derivatives	Keto acids and derivatives	Medium-chain keto acids and derivatives	Medium-chain keto acids and derivatives	-0.04	0.18	0.18	0.28	1.46522	0.201738	increase	0.333982
s__Vescimonas_coprocola	HMDB0000666	0.04	0.44	147	86	0.00173313	0.0595654	0.401186	Heptanoic acid	CCCCCCC(O)=O	Organic compounds	Lipids and lipid-like molecules	Fatty Acyls	Fatty acids and conjugates	Medium-chain fatty acids	0.12	0.18	0.09	0.43	1.46502	0.201797	increase	0.333982
s__Faecalibacillus_intestinalis	HMDB0030471	-0.07	-0.47	145	85	0.00155487	0.0582308	0.40157	1,4-Ipomeadiol	CC(O)CCC(O)C1=COC=C1	Organic compounds	Organoheterocyclic compounds	Heteroaromatic compounds		Heteroaromatic compounds	-0.38	-0.06	-0.18	-0.5	1.4628	0.202746	decrease	0.334257
s__Ruminococcus_sp._210702_SL_1_03	HMDB0033913	-0.02	-0.39	138	83	0.00635028	0.0921376	0.36579	Cassiaside	CC1=CC(=O)C2=C(O1)C=C1C=CC=C(OC3OC(CO)C(O)C(O)C3O)C1=C2O	Organic compounds	Organoheterocyclic compounds	Naphthopyrans	Naphthopyranones	Naphthopyranone glycosides	-0.05	-0.03	-0.27	-0.36	1.45837	0.204648	decrease	0.336095
s__Clostridium_sp._AM42_36	HMDB0035683	-0.01	-0.45	94	63	0.00529283	0.084238	0.433362	Dukunolide A	CC12OC(=O)C3OC13C(C)(C)C(=O)C1(O)CC3=CCCC4(C)C(OC(=O)C(=C34)C21O)C1=COC=C1	Organic compounds	Lipids and lipid-like molecules	Fatty Acyls	Fatty alcohols	Long-chain fatty alcohols	-0.08	-0.03	-0.27	-0.43	1.45281	0.207029	decrease	0.338703
s__Ellagibacter_isourolithinifaciens	HMDB0015159	0	0.49	139	86	0.000140355	0.0192104	0.486974	Mycophenolic acid	COC1=C(C\C=C(/C)CCC(O)=O)C(O)=C2C(=O)OCC2=C1C	Organic compounds	Organoheterocyclic compounds	Isocoumarans	Isobenzofuranones	Phthalides	0.01	0.04	0.33	0.32	1.44532	0.210209	increase	0.341636
s__Methanobrevibacter_smithii	HMDB0002670	-0.1	-0.54	85	55	0.00451981	0.0796588	0.443989	Naringenin	OC1=CC=C(C=C1)[C@@H]1CC(=O)C2=C(O1)C=C(O)C=C2O	Organic compounds	Phenylpropanoids and polyketides	Flavonoids	Flavans	Flavanones	-0.17	-0.08	-0.24	-0.49	1.44258	0.211393	decrease	0.341636
s__Eggerthella_lenta	HMDB0302836	0	-0.39	148	86	0.00318929	0.0713299	0.386667	Sativic acid	CCCCCC(O)C(O)CC(O)C(O)CCCCCCCC(O)=O	Organic compounds	Lipids and lipid-like molecules	Fatty Acyls	Fatty acids and conjugates	Long-chain fatty acids	0.06	-0.09	-0.27	-0.22	1.44065	0.212251	decrease	0.341636
s__Blautia_schinkii	HMDB0000666	0.01	-0.37	148	86	0.00459803	0.0805241	0.374158	Heptanoic acid	CCCCCCC(O)=O	Organic compounds	Lipids and lipid-like molecules	Fatty Acyls	Fatty acids and conjugates	Medium-chain fatty acids	-0.02	-0.17	-0.07	-0.33	1.43696	0.213844	decrease	0.341636
s__Dorea_sp._AF24_7LB	HMDB0000133	0.03	-0.38	146	82	0.0023202	0.0690052	0.409745	Guanosine	NC1=NC2=C(N=CN2[C@@H]2O[C@H](CO)[C@@H](O)[C@H]2O)C(=O)N1	Organic compounds	Nucleosides, nucleotides, and analogues	Purine nucleosides		Purine nucleosides	0.04	-0.1	-0.29	-0.27	1.43396	0.215174	decrease	0.341636
s__Bacteroides_fragilis	HMDB0011676	-0.07	-0.41	148	84	0.00783579	0.0997431	0.344761	Xylono-1,5-lactone	O[C@@H]1COC(=O)[C@H](O)[C@H]1O	Organic compounds	Organoheterocyclic compounds	Lactones	Delta valerolactones	Delta valerolactones	-0.08	-0.16	-0.13	-0.38	1.43342	0.2154	decrease	0.341636
s__Dorea_sp._AM10_31	HMDB0001999	0.29	-0.24	138	85	9.50826e-05	0.0191012	0.535179	Eicosapentaenoic acid	CC\C=C/C\C=C/C\C=C/C\C=C/C\C=C/CCCC(O)=O	Organic compounds	Lipids and lipid-like molecules	Fatty Acyls	Fatty acids and conjugates	Long-chain fatty acids	0.18	0.08	0.09	-0.14	1.43229	0.21588	decrease	0.341636
s__Clostridium_sp._D43t1_170807_H7	HMDB0000150	-0.34	0.11	114	69	0.0031698	0.0713299	0.446493	Gluconolactone	OC[C@H]1OC(=O)[C@H](O)[C@@H](O)[C@@H]1O	Organic compounds	Organic oxygen compounds	Organooxygen compounds	Carbohydrates and carbohydrate conjugates	Gluconolactones	-0.36	-0.16	-0.27	-0.01	1.43173	0.216132	increase	0.341636
s__Methanobrevibacter_smithii	HMDB0038365	0.14	0.57	85	55	0.00385068	0.075919	0.438416	Gallocatechin	O[C@H]1CC2=C(O)C=C(O)C=C2O[C@@H]1C1=CC(O)=C(O)C(O)=C1	Organic compounds	Phenylpropanoids and polyketides	Flavonoids	Flavans	Epigallocatechins	-0.06	0.02	0.49	-0.07	1.43107	0.216448	increase	0.341636
s__Phascolarctobacterium_sp._Marseille_Q4147	HMDB0001900	0.06	-0.44	117	71	0.000562171	0.0359463	0.498996	Ribonolactone	OC[C@H]1OC(=O)[C@H](O)[C@@H]1O	Organic compounds	Organic oxygen compounds	Organooxygen compounds	Carbohydrates and carbohydrate conjugates	Pentoses	0.14	-0.1	-0.03	-0.21	1.42852	0.217558	decrease	0.341636
s__Ruminococcus_flavefaciens	HMDB0004230	-0.14	-0.49	146	86	0.004407	0.0791941	0.350526	Pyrrole-2-carboxylic acid	OC(=O)C1=CC=CN1	Organic compounds	Organoheterocyclic compounds	Pyrroles	Pyrrole carboxylic acids and derivatives	Pyrrole 2-carboxylic acids	-0.01	-0.34	-0.31	-0.3	1.42837	0.217623	decrease	0.341636
s__Anaerotardibacter_sp._CLA_AA_M13	HMDB0003072	0.28	0.62	137	84	0.00188134	0.0630822	0.341751	Quinic acid	O[C@@H]1C[C@@](O)(C[C@@H](O)[C@H]1O)C(O)=O	Organic compounds	Organic oxygen compounds	Organooxygen compounds	Alcohols and polyols	Quinic acids and derivatives	0.27	0.26	0.58	0.4	1.42514	0.219075	increase	0.342656
s__Blautia_faecicola	HMDB0032133	-0.08	-0.43	148	86	0.00571852	0.0875937	0.352243	Bisphenol A	CC(C)(C1=CC=C(O)C=C1)C1=CC=C(O)C=C1	Organic compounds	Benzenoids	Benzene and substituted derivatives	Diphenylmethanes	Bisphenols	0.01	-0.29	-0.31	-0.25	1.41832	0.222069	decrease	0.346071
s__Dorea_sp._AM10_31	HMDB0001043	0.33	-0.03	138	85	0.00736452	0.0980568	0.363392	Arachidonic acid	CCCCC\C=C/C\C=C/C\C=C/C\C=C/CCCC(O)=O	Organic compounds	Lipids and lipid-like molecules	Fatty Acyls	Fatty acids and conjugates	Long-chain fatty acids	0.28	0.23	0.21	-0.03	1.40944	0.226214	decrease	0.351249
s__Clostridium_sp._AF23_8	HMDB0257416	0.01	-0.41	116	68	0.00425146	0.0785424	0.422764	S-Nitrosocaptopril	CC(CSN=O)C(=O)N1CCCC1C(O)=O	Organic compounds	Organic acids and derivatives	Carboxylic acids and derivatives	Amino acids, peptides, and analogues	N-acyl-alpha amino acids	0.16	-0.38	-0.05	-0.19	1.40522	0.228212	decrease	0.352221
s__Oliverpabstia_intestinalis	HMDB0258566	0.07	-0.35	147	85	0.00158776	0.0582308	0.423647	Sulbactam	CC1(C)C(N2C(CC2=O)S1(=O)=O)C(O)=O	Organic compounds	Organic acids and derivatives	Carboxylic acids and derivatives	Amino acids, peptides, and analogues	Alpha amino acids and derivatives	0.01	0.03	-0.18	-0.29	1.40464	0.22849	decrease	0.352221
s__Clostridium_sp._AM42_36	HMDB0038477	0.1	-0.46	94	63	0.00032886	0.0269911	0.563356	Cassiaside B	COC1=CC(O)=C2C(OC3OC(COC4OCC(O)(CO)C4O)C(O)C(O)C3O)=C3C(=O)C=C(C)OC3=CC2=C1	Organic compounds	Organoheterocyclic compounds	Naphthopyrans	Naphthopyranones	Naphthopyranone glycosides	0.21	-0.11	-0.21	-0.1	1.38843	0.236191	decrease	0.362019
s__Methanobrevibacter_smithii	HMDB0304634	-0.09	0.47	85	55	0.000770945	0.0403755	0.560964	16-B1-phytoprostane	CC[C@H](O)\C=C\C1=C(CCCCCCCC(O)=O)C(=O)CC1	Organic compounds	Lipids and lipid-like molecules	Fatty Acyls	Eicosanoids	Prostaglandins and related compounds	-0.02	-0.14	0.31	0.3	1.38775	0.236542	increase	0.362019
s__Terrisporobacter_mayombei	HMDB0005794	-0.03	-0.4	134	80	0.00654677	0.093099	0.369775	Quercetin	OC1=CC(O)=C2C(OC(=C(O)C2=O)C2=CC(O)=C(O)C=C2)=C1	Organic compounds	Phenylpropanoids and polyketides	Flavonoids	Flavones	Flavonols	-0.08	-0.13	-0.19	-0.39	1.38313	0.238684	decrease	0.363993
s__Barnesiella_intestinihominis	HMDB0036438	-0.33	0.1	109	68	0.00520354	0.0836674	0.429653	Fasciculic acid B	CC(CCC(O)C(C)(C)O)C1CCC2(C)C3=C(CC(O)C12C)C1(C)CC(OC(=O)CC(C)(O)CC(O)=O)C(O)C(C)(C)C1CC3	Organic compounds	Lipids and lipid-like molecules	Prenol lipids	Triterpenoids	Triterpenoids	-0.33	-0.15	0.04	-0.04	1.38062	0.2399	increase	0.364546
s__Intestinimonas_sp._MSJ_38	HMDB0034704	0.15	0.51	146	86	0.00289578	0.0710887	0.361826	22-Deoxoisocucurbitacin D	CC(C)(O)\C=C\CC(C)(O)C1C(O)CC2(C)C3CC=C4C(CC(=O)C(O)C4(C)C)C3(C)C(=O)CC12C	Organic compounds	Lipids and lipid-like molecules	Steroids and steroid derivatives	Cucurbitacins	Cucurbitacins	0.19	0.35	0.21	0.47	1.37843	0.240918	increase	0.364794
s__Clostridium_sp._OM08_29	HMDB0256722	-0.01	0.39	105	69	0.00752411	0.0985121	0.402573	Pracinostat	CCCCC1=NC2=C(C=CC(C=CC(=O)NO)=C2)N1CCN(CC)CC	Organic compounds	Organoheterocyclic compounds	Benzimidazoles		Benzimidazoles	0.07	0.01	0.09	0.37	1.37308	0.24343	increase	0.367295
s__Ruminococcus_champanellensis	HMDB0002123	0.21	0.53	141	84	0.00777335	0.0997315	0.318794	1,3,7-Trimethyluric acid	CN1C(=O)NC2=C1C(=O)N(C)C(=O)N2C	Organic compounds	Organoheterocyclic compounds	Imidazopyrimidines	Purines and purine derivatives	Xanthines	0.18	0.32	0.37	0.46	1.36916	0.245311	increase	0.368564
s__Vescimonas_fastidiosa	HMDB0000881	0.01	-0.35	143	86	0.00717072	0.0973625	0.35915	Xanthurenic acid	OC(=O)C1=NC2=C(O)C=CC=C2C(O)=C1	Organic compounds	Organoheterocyclic compounds	Quinolines and derivatives	Quinoline carboxylic acids	Quinoline carboxylic acids	-0.02	-0.01	-0.29	-0.31	1.36775	0.245997	decrease	0.368564
s__Ellagibacter_isourolithinifaciens	HMDB0301704	-0.14	0.37	139	86	0.000156301	0.0192104	0.509441	Ellagic acid arabinoside	[H][C@]1(O)CO[C@@]([H])(OC2=CC3=C4C(OC(=O)C5=CC(O)=C(O)C(OC3=O)=C45)=C2O)[C@]([H])(O)[C@@]1([H])O	Organic compounds	Phenylpropanoids and polyketides	Tannins	Hydrolyzable tannins	Hydrolyzable tannins	0.01	-0.03	0.13	0.3	1.35591	0.251909	increase	0.376102
s__Bacteroides_stercoris	HMDB0006575	0.05	0.41	144	77	0.00705825	0.097028	0.362818	Lacto-N-biose I	CC(=O)N[C@H]1[C@@H](O)O[C@H](CO)[C@@H](O)[C@@H]1O[C@@H]1O[C@H](CO)[C@H](O)[C@H](O)[C@H]1O	Organic compounds	Organic oxygen compounds	Organooxygen compounds	Carbohydrates and carbohydrate conjugates	Acylaminosugars	0.2	0.19	0.2	0.48	1.35408	0.252799	increase	0.376116
s__Bacteroides_stercoris	HMDB0001987	-0.17	-0.56	144	77	0.00140079	0.0541478	0.39164	2-Hydroxy-2-methylbutyric acid	CCC(C)(O)C(O)=O	Organic compounds	Lipids and lipid-like molecules	Fatty Acyls	Fatty acids and conjugates	Hydroxy fatty acids	-0.27	-0.22	-0.24	-0.51	1.34955	0.254965	decrease	0.378021
s__Yeguia_hominis	HMDB0304284	0.28	-0.12	145	86	0.00313428	0.0713299	0.401481	cannabigerolate	CCCCCC1=CC(O)=C(CC=C(C)CCC=C(C)C)C(O)=C1C(O)=O	Organic compounds	Benzenoids	Benzene and substituted derivatives	Benzoic acids and derivatives	Hydroxybenzoic acid derivatives	0.15	0.05	0.18	-0.15	1.34242	0.258541	decrease	0.381997
s__Anaerobutyricum_hallii	HMDB0302368	0.11	0.46	148	86	0.0053242	0.0843741	0.348261	2-Acetyl-4-methylthiazole	CC(=O)C1=NC(C)=CS1	Organic compounds	Organic oxygen compounds	Organooxygen compounds	Carbonyl compounds	Aryl alkyl ketones	0.21	0.26	0.22	0.47	1.33797	0.260777	increase	0.383972
s__Senegalimassilia_faecalis	HMDB0035575	-0.03	0.35	136	85	0.00446097	0.0791941	0.385354	4,6-Nonadecanedione	CCCCCCCCCCCCCC(=O)CC(=O)CCC	Organic compounds	Organic oxygen compounds	Organooxygen compounds	Carbonyl compounds	Beta-diketones	-0.03	0.04	0.08	0.27	1.33121	0.264204	increase	0.387172
s__Clostridium_sp._AF37_5	HMDB0030687	-0.11	-0.5	132	74	0.00312813	0.0713299	0.390893	Cyclomorusin	CC(C)=CC1OC2=C(C=CC(O)=C2)C2=C1C(=O)C1=C(O2)C2=C(OC(C)(C)C=C2)C=C1O	Organic compounds	Phenylpropanoids and polyketides	Flavonoids	Pyranoflavonoids	Pyranoflavonoids	-0.06	-0.33	-0.32	-0.37	1.33011	0.264764	decrease	0.387172
s__Faecalibacillus_intestinalis	HMDB0304805	0.03	0.39	145	85	0.00695324	0.0962657	0.354972	Leu-Pro-Ile	CCC(C)C(N=C(O)C1CCCN1C(=O)C(N)CC(C)C)C(O)=O	Organic compounds	Organic acids and derivatives	Carboxylic acids and derivatives	Amino acids, peptides, and analogues	Oligopeptides	0.15	0.13	0.05	0.38	1.32776	0.265928	increase	0.387547
s__Vescimonas_fastidiosa	HMDB0244507	0.35	-0.04	143	86	0.00291466	0.0711614	0.397858	13-Docosenamide	CCCCCCCCC=CCCCCCCCCCCCC(N)=O	Organic compounds	Lipids and lipid-like molecules	Fatty Acyls	Fatty amides	Fatty amides	0.38	0.03	0.19	0.1	1.32561	0.267008	decrease	0.387797
s__Holdemanella_sp._MSK_7_32	HMDB0039040	0.11	-0.36	134	85	0.000656272	0.0381552	0.465449	Apiumoside	CC(C)(OC1OC(COC(=O)\C=C\C2=CC=C(O)C=C2)C(O)C(O)C1O)C1CC2=C(O1)C(O)=C1OC(=O)C=CC1=C2	Organic compounds	Phenylpropanoids and polyketides	Coumarins and derivatives	Furanocoumarins	Psoralens	-0.03	0.04	-0.04	-0.29	1.32323	0.268224	decrease	0.388243
s__Faecalibacterium_sp._I3389	HMDB0115337	-0.07	-0.44	147	85	0.00392093	0.0765852	0.369524	PA(22:4/20:4)	[H][C@@](COC(=O)CCCCC\C=C/C\C=C/C\C=C/C\C=C/CCCCC)(COP(O)(O)=O)OC(=O)CCC\C=C/C\C=C/C\C=C/C\C=C/CCCCC	Organic compounds	Lipids and lipid-like molecules	Glycerophospholipids	Glycerophosphates	1,2-diacylglycerol-3-phosphates	0.01	-0.31	-0.24	-0.28	1.31232	0.273947	decrease	0.395187
s__Eggerthella_lenta	HMDB0038498	-0.04	-0.39	148	86	0.00723223	0.0975447	0.349649	Polyporusterone E	CC(C)C(C)C1OC1C(C)C1CCC2(O)C3=CC(=O)C4CC(O)C(O)CC4(C)C3CCC12C	Organic compounds	Lipids and lipid-like molecules	Steroids and steroid derivatives	Cholestane steroids	Cholesterols and derivatives	-0.18	-0.21	-0.09	-0.42	1.30301	0.278922	decrease	0.399884
s__Butyrivibrio_crossotus	HMDB0000619	-0.31	0.08	146	85	0.00450591	0.0796588	0.384781	Cholic acid	C[C@H](CCC(O)=O)[C@H]1CC[C@H]2[C@@H]3[C@H](O)C[C@@H]4C[C@H](O)CC[C@]4(C)[C@H]3C[C@H](O)[C@]12C	Organic compounds	Lipids and lipid-like molecules	Steroids and steroid derivatives	Bile acids, alcohols and derivatives	Trihydroxy bile acids, alcohols and derivatives	-0.15	-0.33	-0.05	0.05	1.30272	0.279076	increase	0.399884
s__Desulfovibrio_piger	HMDB0035900	-0.31	0.09	122	73	0.00652385	0.093099	0.401157	Muricatenol	CCCCCCCCCCCCCCCC(O)C(O)CC\C=C/CCCC(O)CCCCCC(O)CC1=CC(C)OC1=O	Organic compounds	Lipids and lipid-like molecules	Fatty Acyls	Fatty alcohols	Annonaceous acetogenins	-0.28	-0.02	-0.07	0.03	1.30041	0.280286	increase	0.400275
s__Olsenella_uli	HMDB0029990	0.03	-0.38	140	84	0.00214464	0.0683624	0.411866	Dulciol A	CC(C)=CCC\C(C)=C\CC1=C(O)C(O)=C(CC=C(C)C)C2=C1OC1=C(C(O)=CC(O)=C1)C2=O	Organic compounds	Organoheterocyclic compounds	Benzopyrans	1-benzopyrans	8-prenylated xanthones	-0.03	0.04	-0.02	-0.29	1.29735	0.281813	decrease	0.401114
s__Dorea_sp._AF24_7LB	HMDB0030407	0.03	-0.38	146	82	0.00248083	0.0692493	0.406787	Merodesmosine	NC(CCCCNC\C(CCC(N)C(O)=O)=C\CCCC(N)C(O)=O)C(O)=O	Organic compounds	Organic acids and derivatives	Carboxylic acids and derivatives	Amino acids, peptides, and analogues	Alpha amino acids	0.04	-0.11	-0.31	-0.09	1.27831	0.292185	decrease	0.414495
s__Ruthenibacterium_lactatiformans	HMDB0031048	0.4	-0.21	148	86	4.41163e-06	0.011163	0.607444	Avocadyne 1-acetate	CC(=O)OCC(O)CC(O)CCCCCCCCCCCC#C	Organic compounds	Lipids and lipid-like molecules	Fatty Acyls	Fatty alcohols	Long-chain fatty alcohols	0.22	0.32	0.12	-0.01	1.26583	0.299024	decrease	0.422792
s__Dorea_sp._AM10_31	HMDB0001976	0.31	-0.08	138	85	0.00425956	0.0785424	0.391313	Docosapentaenoic acid (22n-6)	CCCCC\C=C/C\C=C/C\C=C/C\C=C/C\C=C/CCC(O)=O	Organic compounds	Lipids and lipid-like molecules	Fatty Acyls	Fatty acids and conjugates	Very long-chain fatty acids	0.33	0.05	0.1	0.06	1.26272	0.300758	decrease	0.42384
s__Prevotellamassilia_timonensis	HMDB0001900	0.06	-0.39	118	70	0.00237864	0.0692493	0.448449	Ribonolactone	OC[C@H]1OC(=O)[C@H](O)[C@@H]1O	Organic compounds	Organic oxygen compounds	Organooxygen compounds	Carbohydrates and carbohydrate conjugates	Pentoses	0	-0.23	0	-0.31	1.24642	0.309916	decrease	0.43531
s__Eggerthella_lenta	HMDB0030754	0.08	0.48	148	86	0.00165845	0.0588374	0.393271	11-Methoxynoryangonin	COC1=CC(=O)OC(\C=C/C2=CC(OC)=C(O)C=C2)=C1	Organic compounds	Phenylpropanoids and polyketides	Kavalactones		Kavalactones	0.1	0.25	0.2	0.36	1.24108	0.312983	increase	0.438176
s__Senegalimassilia_anaerobia	HMDB0031958	0.07	-0.38	143	85	0.000747063	0.0398895	0.451029	3-O-Acetylepisamarcandin	CC(=O)OC1CCC2(C)C(COC3=CC4=C(C=CC(=O)O4)C=C3)C(C)(O)CCC2C1(C)C	Organic compounds	Phenylpropanoids and polyketides	Coumarins and derivatives		Coumarins and derivatives	0.08	-0.04	-0.25	-0.07	1.22563	0.322107	decrease	0.449476
s__Blautia_sp._MSK20_18	HMDB0005082	-0.15	0.36	145	86	0.000159822	0.0192104	0.506571	Lipoxin B4	CCCCC[C@H](O)[C@H](O)\C=C\C=C\C=C/C=C/[C@@H](O)CCCC(O)=O	Organic compounds	Lipids and lipid-like molecules	Fatty Acyls	Eicosanoids	Lipoxins	-0.09	0.01	0.24	0.01	1.21889	0.326098	increase	0.453563
s__Collinsella_sp._TF05_9AC	HMDB0035904	-0.01	-0.39	132	80	0.00656487	0.093099	0.372518	Phyllanthusol B	CC1COC2(CC1OC(=O)C1=CC=CC=C1)OC1CC(CC(O)C1(O)C2O)C(=O)OC1CC(O)C(O)C(O)C1OC1OC(CO)C(O)C(O)C1NC(C)=O	Organic compounds	Organic oxygen compounds	Organooxygen compounds	Carbohydrates and carbohydrate conjugates	N-acyl-alpha-hexosamines	-0.04	-0.1	-0.36	-0.19	1.21001	0.331357	decrease	0.459381
s__Eggerthella_lenta	HMDB0004230	0.15	0.51	148	86	0.00296244	0.0713299	0.359109	Pyrrole-2-carboxylic acid	OC(=O)C1=CC=CN1	Organic compounds	Organoheterocyclic compounds	Pyrroles	Pyrrole carboxylic acids and derivatives	Pyrrole 2-carboxylic acids	0.21	0.33	0.34	0.45	1.19678	0.339455	increase	0.469085
s__Streptococcus_parasanguinis	HMDB0303972	0.03	0.42	123	70	0.0067839	0.0942037	0.387742	3-hydroxycyclocitral	[H][C@@]1(O)CC(C)=C(C=O)C(C)(C)C1	Organic compounds	Organic oxygen compounds	Organooxygen compounds	Alcohols and polyols	Secondary alcohols	-0.07	0.16	0.18	0.23	1.18946	0.343951	increase	0.473765
s__Ellagibacter_isourolithinifaciens	HMDB0030933	0	-0.37	139	86	0.00556094	0.0859766	0.370365	Avocadynofuran	C#CCCCCCCCCCCCC1=CC=CO1	Organic compounds	Organoheterocyclic compounds	Heteroaromatic compounds		Heteroaromatic compounds	0.05	-0.42	-0.16	0	1.18054	0.349552	decrease	0.479093
s__Blautia_obeum	HMDB0014748	-0.02	0.35	148	86	0.00499695	0.0822925	0.372673	Metaraminol	C[C@H](N)[C@H](O)C1=CC(O)=CC=C1	Organic compounds	Benzenoids	Benzene and substituted derivatives	Phenylpropanes	Phenylpropanes	0.19	0.08	0.02	0.34	1.17975	0.350063	increase	0.479093
s__Faecalibacterium_sp._AF27_11BH	HMDB0251617	0.01	0.45	145	84	0.000700993	0.0393343	0.440825	Dracorhodin	COC1=C(C)C(=O)C=C2OC(=CC=C12)C1=CC=CC=C1	Organic compounds	Phenylpropanoids and polyketides	Flavonoids	O-methylated flavonoids	5-O-methylated flavonoids	0.1	-0.02	0.19	0.3	1.16474	0.359583	increase	0.490214
s__Slackia_isoflavoniconvertens	HMDB0038494	0.04	0.42	146	86	0.00330092	0.0720308	0.379457	Americanol	OC\C=C\C1=CC2=C(O[C@@H]([C@@H](CO)O2)C2=CC(O)=C(O)C=C2)C=C1	Organic compounds	Organoheterocyclic compounds	Benzodioxanes	Phenylbenzodioxanes	Phenylbenzo-1,4-dioxanes	-0.02	0.24	0.24	0.24	1.16296	0.360722	increase	0.490214
s__Kineothrix_sp._MSJ_39	HMDB0263133	-0.01	0.37	147	86	0.0043435	0.0789422	0.376762	PA(20:4-2OH/14:1)	[H][C@@](COC(=O)CCC[C@H](O)[C@@H](O)C\C=C/C\C=C/C\C=C/C\C=C/CC)(COP(O)(O)=O)OC(=O)CCCCCCC\C=C/CCCC						-0.06	0.21	0.25	0.06	1.16073	0.362076	increase	0.490214
s__Barnesiella_intestinihominis	HMDB0005765	0.01	0.45	109	68	0.00286693	0.0710887	0.439158	Ophthalmic acid	CC[C@H](NC(=O)CC[C@H](N)C(O)=O)C(=O)NCC(O)=O	Organic compounds	Organic acids and derivatives	Carboxylic acids and derivatives	Amino acids, peptides, and analogues	Oligopeptides	-0.02	0.15	0.23	0.28	1.15965	0.362781	increase	0.490214
s__Oscillibacter_sp._MCC667	HMDB0006575	0.01	0.39	147	85	0.00396923	0.0765852	0.37942	Lacto-N-biose I	CC(=O)N[C@H]1[C@@H](O)O[C@H](CO)[C@@H](O)[C@@H]1O[C@@H]1O[C@H](CO)[C@H](O)[C@H](O)[C@H]1O	Organic compounds	Organic oxygen compounds	Organooxygen compounds	Carbohydrates and carbohydrate conjugates	Acylaminosugars	0.13	0.12	0.1	0.37	1.15753	0.364139	increase	0.490496
s__Mitsuokella_jalaludinii	HMDB0000244	-0.05	0.37	129	77	0.00243062	0.0692493	0.427643	Riboflavin	CC1=C(C)C=C2N(C[C@H](O)[C@H](O)[C@H](O)CO)C3=NC(=O)NC(=O)C3=NC2=C1	Organic compounds	Organoheterocyclic compounds	Pteridines and derivatives	Alloxazines and isoalloxazines	Flavins	0.12	-0.16	0.26	0.22	1.1512	0.368288	increase	0.494525
s__Holdemanella_sp._MSK_7_32	HMDB0000720	-0.13	0.45	134	85	1.3031e-05	0.0119429	0.581847	Levulinic acid	CC(=O)CCC(O)=O	Organic compounds	Organic acids and derivatives	Keto acids and derivatives	Gamma-keto acids and derivatives	Gamma-keto acids and derivatives	-0.19	0.09	0.09	0	1.14897	0.369738	increase	0.494916
s__Terrisporobacter_mayombei	HMDB0259140	0.03	-0.38	134	80	0.00344803	0.0726515	0.402854	triacsin c	CCCC=CCC=CC=CC=NN=NO	Organic compounds	Organic nitrogen compounds	Organonitrogen compounds		Organonitrogen compounds	0.08	-0.23	-0.18	-0.12	1.14015	0.375474	decrease	0.501023
s__Ruminococcus_callidus	HMDB0030754	0.05	-0.38	145	86	0.0011816	0.0501325	0.430833	11-Methoxynoryangonin	COC1=CC(=O)OC(\C=C/C2=CC(OC)=C(O)C=C2)=C1	Organic compounds	Phenylpropanoids and polyketides	Kavalactones		Kavalactones	0.11	-0.23	-0.1	-0.15	1.13664	0.377783	decrease	0.501027
s__Holdemanella_porci	HMDB0341110	0.08	-0.36	137	84	0.00134818	0.0533355	0.436656	Camphanic acid							0.1	0.16	-0.18	-0.02	1.13659	0.377824	decrease	0.501027
s__Ellagibacter_isourolithinifaciens	HMDB0256643	0.02	0.37	139	86	0.00749767	0.0984002	0.355388	Plicatic acid	COC1=CC2=C(C=C1O)C(C1=CC(O)=C(O)C(OC)=C1)C(O)(C(O)=O)C(O)(CO)C2	Organic compounds	Lignans, neolignans and related compounds	Aryltetralin lignans	9,9p-dihydroxyaryltetralin lignans	9,9p-dihydroxyaryltetralin lignans	0.15	0.24	-0.02	0.35	1.12826	0.383334	increase	0.505256
s__Ruthenibacterium_lactatiformans	HMDB0034639	0.32	-0.17	148	86	0.00030046	0.0263478	0.486395	Esculentic acid (Phytolacca)	CC1(CO)C(O)CCC2(C)C1CCC1(C)C2CC=C2C3CC(C)(CCC3(CCC12C)C(O)=O)C(O)=O	Organic compounds	Lipids and lipid-like molecules	Prenol lipids	Triterpenoids	Triterpenoids	0.16	0.31	-0.02	0	1.12819	0.383379	decrease	0.505256
s__Dysosmobacter_welbionis	HMDB0030421	-0.34	0.05	144	84	0.00343616	0.0726515	0.395001	Linalool 3-[xylosyl-(1->6)-glucoside]	CC(C)=CCCC(C)(OC1OC(COC2OCC(O)C(O)C2O)C(O)C(O)C1O)C=C	Organic compounds	Lipids and lipid-like molecules	Fatty Acyls	Fatty acyl glycosides	Fatty acyl glycosides of mono- and disaccharides	-0.21	-0.12	-0.3	0.03	1.12348	0.386519	increase	0.507827
s__Bacteroides_stercoris	HMDB0245096	0.08	0.44	144	77	0.00615401	0.0915681	0.36387	2-Deoxy-2-fluoro-alphagalactopyranose	OCC1OC(O)C(F)C(O)C1O	Organic compounds	Organic oxygen compounds	Organooxygen compounds	Carbohydrates and carbohydrate conjugates	Hexoses	0.15	0.21	0.18	0.39	1.12115	0.388112	increase	0.508191
s__Clostridium_sp._AF37_5	HMDB0249269	0.03	0.41	132	74	0.0060129	0.0903414	0.383041	Bisindolylmaleimide i	CN(C)CCCN1C=C(C2=C1C=CC=C2)C1=C(C(=O)NC1=O)C1=CNC2=C1C=CC=C2	Organic compounds	Organoheterocyclic compounds	Indoles and derivatives	N-alkylindoles	N-alkylindoles	-0.06	0.09	0.22	0.17	1.11883	0.389684	increase	0.508191
s__Ruminococcus_sp._Marseille_P6503	HMDB0000881	-0.03	-0.39	137	84	0.00741632	0.0982707	0.357253	Xanthurenic acid	OC(=O)C1=NC2=C(O)C=CC=C2C(O)=C1	Organic compounds	Organoheterocyclic compounds	Quinolines and derivatives	Quinoline carboxylic acids	Quinoline carboxylic acids	-0.08	-0.03	-0.3	-0.3	1.11789	0.390367	decrease	0.508191
s__Dysosmobacter_sp._BX15	HMDB0012231	-0.29	0.09	145	85	0.00467675	0.0806189	0.38486	Geranylfarnesyl diphosphate	CC(C)=CCC\C(C)=C\CC\C(C)=C\CC\C(C)=C\CC\C(C)=C\COP(O)(=O)OP(O)(O)=O	Organic compounds	Lipids and lipid-like molecules	Prenol lipids	Polyprenols	Polyprenyl diphosphates	-0.27	0.09	-0.09	-0.03	1.11462	0.39248	increase	0.509389
s__Pseudoflavonifractor_sp._MSJ_30	HMDB0035973	0.36	-0.04	147	86	0.00260316	0.0694891	0.399846	Lucidenic acid M	CC(CCC(O)=O)C1CC(O)C2(C)C3=C(C(=O)CC12C)C1(C)CCC(O)C(C)(C)C1CC3O	Organic compounds	Phenylpropanoids and polyketides	Flavonoids	O-methylated flavonoids	7-O-methylated flavonoids	0.26	0.34	0.04	0.1	1.11064	0.395226	decrease	0.511398
s__Blautia_schinkii	HMDB0000251	0.01	0.37	148	86	0.00622327	0.0915681	0.35981	Taurine	NCCS(O)(=O)=O	Organic compounds	Organic acids and derivatives	Organic sulfonic acids and derivatives	Organosulfonic acids and derivatives	Organosulfonic acids	0.24	0.09	0.04	0.35	1.102	0.40106	increase	0.51738
s__Blautia_faecis	HMDB0304033	0.35	-0.03	148	86	0.00482328	0.0813596	0.374144	18-hydroxyoleate	OCCCCCCCCC=CCCCCCCCC([O-])=O	Organic compounds	Lipids and lipid-like molecules	Fatty Acyls	Fatty acids and conjugates	Long-chain fatty acids	0.39	0.16	0.11	0.28	1.09911	0.402995	decrease	0.51831
s__Bifidobacterium_longum	HMDB0011547	0.15	-0.39	138	83	6.57535e-05	0.015948	0.542559	MG(0:0/20:3/0:0)	[H]C(CO)(CO)OC(=O)CCCCCC\C=C/C\C=C/C\C=C/CCCCC	Organic compounds	Lipids and lipid-like molecules	Endocannabinoids		Endocannabinoids	0.08	0.01	-0.2	-0.12	1.09169	0.408024	decrease	0.523202
s__Dorea_formicigenerans	HMDB0000910	0.27	-0.11	148	86	0.00496006	0.0821548	0.380898	Tridecanoic acid	CCCCCCCCCCCCC(O)=O	Organic compounds	Lipids and lipid-like molecules	Fatty Acyls	Fatty acids and conjugates	Long-chain fatty acids	0.31	-0.01	0.02	0.31	1.08935	0.409682	decrease	0.523755
s__Dorea_phocaeensis	HMDB0006101	0.03	-0.42	146	86	0.000542684	0.0359187	0.451517	Enterolactone	OC1=CC=CC(C[C@@H]2COC(=O)[C@H]2CC2=CC(O)=CC=C2)=C1	Organic compounds	Lignans, neolignans and related compounds	Furanoid lignans	Tetrahydrofuran lignans	Dibenzylbutyrolactone lignans	-0.07	0.04	-0.16	-0.25	1.07415	0.420207	decrease	0.535064
s__Holdemanella_biformis	HMDB0038170	0.05	-0.38	147	84	0.00121578	0.0504361	0.431115	Isolimonic acid	CC1(C)OC[C@]2(C(O)CC(O)=O)C1CC(=O)[C@]1(C)C2CC[C@@](C)([C@@H](O)C2=COC=C2)[C@@]11O[C@@H]1C(O)=O	Organic compounds	Organoheterocyclic compounds	Naphthofurans		Naphthofurans	-0.08	-0.15	-0.01	-0.31	1.07301	0.421034	decrease	0.535064
s__Anaerotardibacter_sp._CLA_AA_M13	HMDB0250878	0.02	0.52	137	84	0.000107499	0.0191012	0.492912	Daunomycinone	COC1=CC=CC2=C1C(=O)C1=C(O)C3=C(CC(O)(CC3O)C(C)=O)C(O)=C1C2=O	Organic compounds	Benzenoids	Naphthacenes	Tetracenequinones	Tetracenequinones	0.09	0.13	0.23	0.32	1.05833	0.431606	increase	0.546872
s__Anaerotardibacter_sp._CLA_AA_M13	HMDB0059644	-0.01	0.43	137	84	0.00101792	0.0486741	0.435639	NADHX	NC(=O)C1=CN([C@@H]2O[C@H](COP(O)(=O)OP(O)(=O)OC[C@H]3O[C@H]([C@H](O)[C@@H]3O)N3C=NC4=C(N)N=CN=C34)[C@@H](O)[C@H]2O)[C@@H](O)CC1	Organic compounds	Nucleosides, nucleotides, and analogues	Purine nucleotides	Purine nucleotide sugars	Purine nucleotide sugars	0.1	-0.01	0.15	0.28	1.03921	0.44533	increase	0.561456
s__Lachnospira_eligens	HMDB0253399	-0.28	0.12	148	86	0.00307861	0.0713299	0.400721	Ilexgenin A	CC1CCC2(CCC3(C)C(=CCC4C5(C)CCC(O)C(C)(C5CCC34C)C(O)=O)C2C1(C)O)C(O)=O	Organic compounds	Lipids and lipid-like molecules	Prenol lipids	Triterpenoids	Triterpenoids	-0.25	-0.09	-0.09	-0.02	1.03867	0.445746	increase	0.561456
s__Faecalibacillus_sp._MSK20_93	HMDB0014554	-0.02	-0.45	109	54	0.00746139	0.0984002	0.425888	Mupirocin	C[C@H](O)[C@H](C)[C@@H]1O[C@H]1C[C@H]1CO[C@@H](C\C(C)=C\C(=O)OCCCCCCCCC(O)=O)[C@H](O)[C@@H]1O	Organic compounds	Lipids and lipid-like molecules	Fatty Acyls	Fatty acids and conjugates	Medium-chain fatty acids	-0.01	-0.2	-0.11	-0.31	1.02883	0.452986	decrease	0.568897
s__Anaeromassilibacillus_sp._An200	HMDB0035973	0.29	-0.1	145	84	0.00472032	0.0806305	0.38642	Lucidenic acid M	CC(CCC(O)=O)C1CC(O)C2(C)C3=C(C(=O)CC12C)C1(C)CCC(O)C(C)(C)C1CC3O	Organic compounds	Phenylpropanoids and polyketides	Flavonoids	O-methylated flavonoids	7-O-methylated flavonoids	0.09	0.38	-0.02	0.09	1.02195	0.45817	decrease	0.57372
s__Clostridium_sp._AM42_36	HMDB0002833	0.19	-0.41	94	63	0.00016457	0.0192104	0.602245	Testosterone sulfate	[H][C@@]12CC[C@H](OS(O)(=O)=O)[C@@]1(C)CC[C@@]1([H])[C@@]2([H])CCC2=CC(=O)CC[C@]12C	Organic compounds	Lipids and lipid-like molecules	Steroids and steroid derivatives	Sulfated steroids	Sulfated steroids	0.1	-0.01	-0.06	-0.18	1.01927	0.460202	decrease	0.57458
s__Kineothrix_sp._MSJ_39	HMDB0062534	-0.36	0	147	86	0.00537918	0.0847567	0.367394	TetraHCA	CC(CCC(O)C(C)C(O)=O)C1CCC2C3C(O)CC4CC(O)CCC4(C)C3CC(O)C12C	Organic compounds	Lipids and lipid-like molecules	Steroids and steroid derivatives	Bile acids, alcohols and derivatives	Tetrahydroxy bile acids, alcohols and derivatives	-0.38	-0.23	-0.16	-0.21	1.00573	0.470384	increase	0.585
s__Dorea_sp._OM07_5	HMDB0038170	-0.31	0.1	136	80	0.00299454	0.0713299	0.415727	Isolimonic acid	CC1(C)OC[C@]2(C(O)CC(O)=O)C1CC(=O)[C@]1(C)C2CC[C@@](C)([C@@H](O)C2=COC=C2)[C@@]11O[C@@H]1C(O)=O	Organic compounds	Organoheterocyclic compounds	Naphthofurans		Naphthofurans	-0.26	-0.37	-0.15	-0.09	1.00447	0.471288	increase	0.585
s__Allisonella_histaminiformans	HMDB0258926	-0.12	0.47	92	61	0.00024874	0.0235831	0.58301	Tetranorprostanedioic acid	OC(=O)CCCCCCCC1CCCC1CCC(O)=O	Organic compounds	Lipids and lipid-like molecules	Fatty Acyls	Fatty acids and conjugates	Medium-chain fatty acids	0.03	0.21	0	0.29	1.00257	0.472689	increase	0.585038
s__Ruminococcus_sp._Marseille_P6503	HMDB0030128	-0.02	-0.38	137	84	0.00735046	0.0980568	0.360115	Physalin B	CC12OC(=O)C3(O)CCC4C(CC=C5CC=CC(=O)C45C)C45OC13C(C4=O)C1(C)CC2OC(=O)C1CO5	Organic compounds	Lipids and lipid-like molecules	Steroids and steroid derivatives	Physalins and derivatives	Physalins and derivatives	-0.11	0.02	-0.18	-0.27	1.00066	0.474083	decrease	0.585068
s__Faecalibacterium_sp._HTFF	HMDB0116536	0.35	-0.03	148	85	0.0037914	0.0755395	0.385613	PGP(i-12:0/i-12:0)	[H][C@](O)(COP(O)(O)=O)COP(O)(=O)OC[C@@]([H])(COC(=O)CCCCCCCCC(C)C)OC(=O)CCCCCCCCC(C)C	Organic compounds	Lipids and lipid-like molecules	Glycerophospholipids	Glycerophosphoglycerophosphates	Phosphatidylglycerophosphates	0.31	0.33	0.1	0.14	0.995367	0.478006	decrease	0.586625
s__Blautia_massiliensis	HMDB0011543	0.06	0.43	147	86	0.0032867	0.0720062	0.376681	MG(0:0/20:1/0:0)	[H]C(CO)(CO)OC(=O)CCCCCCCCC\C=C/CCCCCCCC	Organic compounds	Lipids and lipid-like molecules	Endocannabinoids		Endocannabinoids	0.15	0.01	0.28	0.3	0.994662	0.478519	increase	0.586625
s__Anaerotardibacter_sp._CLA_AA_M13	HMDB0038498	-0.03	-0.41	137	84	0.00410883	0.0776443	0.38023	Polyporusterone E	CC(C)C(C)C1OC1C(C)C1CCC2(O)C3=CC(=O)C4CC(O)C(O)CC4(C)C3CCC12C	Organic compounds	Lipids and lipid-like molecules	Steroids and steroid derivatives	Cholestane steroids	Cholesterols and derivatives	-0.08	-0.08	-0.3	-0.29	0.993394	0.479466	decrease	0.586625
s__Qingrenia_yutianensis	HMDB0041094	0.07	0.44	142	82	0.00429919	0.0785424	0.371556	Gingerglycolipid B	CCCCC\C=C/C\C=C/CCCCCCCC(=O)OCC(O)COC1OC(COC2OC(CO)C(O)C(O)C2O)C(O)C(O)C1O	Organic compounds	Lipids and lipid-like molecules	Glycerolipids	Glycosylglycerols	Glycosylmonoacylglycerols	0.25	-0.03	0.23	0.32	0.976426	0.492367	increase	0.599523
s__Ruminococcus_torques	HMDB0061657	0.29	-0.07	148	86	0.00671858	0.0938997	0.36544	3-hydroxypentadecanoic acid	CCCCCCCCCCCCC(O)CC(O)=O	Organic compounds	Lipids and lipid-like molecules	Fatty Acyls	Fatty acids and conjugates	Long-chain fatty acids	0.33	0.1	0.22	0.13	0.975789	0.492816	decrease	0.599523
s__Eggerthella_lenta	HMDB0000299	0.01	-0.37	148	86	0.00409645	0.0776443	0.378371	Xanthosine	OC[C@H]1O[C@H]([C@H](O)[C@@H]1O)N1C=NC2=C1N=C(O)N=C2O	Organic compounds	Nucleosides, nucleotides, and analogues	Purine nucleosides		Purine nucleosides	0.07	-0.21	-0.12	-0.11	0.97371	0.494332	decrease	0.599658
s__Prevotella_sp._885	HMDB0038820	0.35	-0.07	107	73	0.00503082	0.0824958	0.420189	Isorhamnetin 3-(6''-malonylglucoside)	COC1=C(O)C=CC(=C1)C1=C(OC2OC(COC(=O)CC(O)=O)C(O)C(O)C2O)C(=O)C2=C(O)C=C(O)C=C2O1	Organic compounds	Phenylpropanoids and polyketides	Flavonoids	Flavonoid glycosides	Flavonoid-3-O-glycosides	0.28	0.21	0.2	0.05	0.969574	0.497499	decrease	0.601791
s__Collinsella_aerofaciens	HMDB0244507	0.01	0.4	148	86	0.00267202	0.0705733	0.392287	13-Docosenamide	CCCCCCCCC=CCCCCCCCCCCCC(N)=O	Organic compounds	Lipids and lipid-like molecules	Fatty Acyls	Fatty amides	Fatty amides	-0.02	0.04	0.26	0	0.957286	0.506922	increase	0.610766
s__Ruminococcus_callidus	HMDB0250878	0.01	-0.38	145	86	0.00369112	0.0742898	0.38365	Daunomycinone	COC1=CC=CC2=C1C(=O)C1=C(O)C3=C(CC(O)(CC3O)C(C)=O)C(O)=C1C2=O	Organic compounds	Benzenoids	Naphthacenes	Tetracenequinones	Tetracenequinones	-0.01	-0.12	-0.26	-0.12	0.956216	0.50778	decrease	0.610766
s__Dorea_longicatena	HMDB0061657	0.28	-0.08	148	86	0.0078347	0.0997431	0.359432	3-hydroxypentadecanoic acid	CCCCCCCCCCCCC(O)CC(O)=O	Organic compounds	Lipids and lipid-like molecules	Fatty Acyls	Fatty acids and conjugates	Long-chain fatty acids	0.26	0.14	-0.01	0.21	0.942488	0.518448	decrease	0.621846
s__Romboutsia_timonensis	HMDB0040582	-0.14	0.42	129	76	6.96038e-05	0.015948	0.560016	1-Methyl-2-pyrrolecarboxaldehyde	CN1C=CC=C1C=O	Organic compounds	Organic oxygen compounds	Organooxygen compounds	Carbonyl compounds	Aryl-aldehydes	-0.1	-0.04	0.13	0.09	0.939929	0.520474	increase	0.622528
s__Streptococcus_salivarius	HMDB0301791	0.37	0.7	119	63	0.00228421	0.0690052	0.336862	28-Norcastasterone	[H][C@@]12CC[C@H]([C@H](C)[C@@H](O)[C@H](O)CC(C)C)[C@@]1(C)CC[C@@]1([H])[C@@]2([H])CC(=O)[C@@]2([H])C[C@H](O)[C@H](O)C[C@]12C	Organic compounds	Lipids and lipid-like molecules	Steroids and steroid derivatives	Bile acids, alcohols and derivatives	Tetrahydroxy bile acids, alcohols and derivatives	0.49	0.31	0.36	0.58	0.921391	0.535148	increase	0.638291
s__Eggerthella_lenta	HMDB0034639	-0.25	-0.56	148	86	0.00573641	0.0876237	0.313526	Esculentic acid (Phytolacca)	CC1(CO)C(O)CCC2(C)C1CCC1(C)C2CC=C2C3CC(C)(CCC3(CCC12C)C(O)=O)C(O)=O	Organic compounds	Lipids and lipid-like molecules	Prenol lipids	Triterpenoids	Triterpenoids	-0.34	-0.32	-0.3	-0.49	0.908519	0.545461	decrease	0.64878
s__Anaerotardibacter_sp._CLA_AA_M13	HMDB0301704	-0.01	0.37	137	84	0.00504256	0.0824958	0.378248	Ellagic acid arabinoside	[H][C@]1(O)CO[C@@]([H])(OC2=CC3=C4C(OC(=O)C5=CC(O)=C(O)C(OC3=O)=C45)=C2O)[C@]([H])(O)[C@@]1([H])O	Organic compounds	Phenylpropanoids and polyketides	Tannins	Hydrolyzable tannins	Hydrolyzable tannins	0.06	-0.02	0.2	0.23	0.905407	0.547982	increase	0.649294
s__Clostridium_sp._AF15_41	HMDB0000947	0.07	0.48	113	65	0.00469231	0.0806305	0.409693	Undecanoic acid	CCCCCCCCCCC(O)=O	Organic compounds	Lipids and lipid-like molecules	Fatty Acyls	Fatty acids and conjugates	Medium-chain fatty acids	0.4	0.15	0.18	0.28	0.904183	0.548935	decrease	0.649294
s__Anaerotardibacter_sp._CLA_AA_M13	HMDB0262791	0.37	0.67	137	84	0.00218731	0.0683624	0.308005	PA(5-iso PGF2VI/12:0)	CCCCCCCCCCCC(=O)O[C@H](COC(=O)C\C=C/C[C@@H]1[C@@H](O)C[C@@H](O)[C@@H]1\C=C\[C@H](O)CCCCC)COP(O)(O)=O						0.52	0.34	0.6	0.55	0.89965	0.552579	increase	0.651799
s__Faecalicatena_fissicatena	HMDB0035973	-0.15	0.36	148	86	0.000140949	0.0192104	0.508397	Lucidenic acid M	CC(CCC(O)=O)C1CC(O)C2(C)C3=C(C(=O)CC12C)C1(C)CCC(O)C(C)(C)C1CC3O	Organic compounds	Phenylpropanoids and polyketides	Flavonoids	O-methylated flavonoids	7-O-methylated flavonoids	-0.05	-0.01	0.12	0.15	0.884642	0.564788	increase	0.664365
s__Brotomerdimonas_butyrica	HMDB0002664	0.33	-0.06	146	85	0.00321036	0.0713299	0.396394	Prostaglandin E3	CC\C=C/C[C@H](O)\C=C\[C@H]1[C@H](O)CC(=O)[C@@H]1C\C=C/CCCC(O)=O	Organic compounds	Lipids and lipid-like molecules	Fatty Acyls	Eicosanoids	Prostaglandins and related compounds	0.3	0.32	0.11	0.14	0.86691	0.579146	decrease	0.67834
s__Clostridium_sp._OM08_29	HMDB0038498	-0.17	0.42	105	69	0.000103862	0.0191012	0.588228	Polyporusterone E	CC(C)C(C)C1OC1C(C)C1CCC2(O)C3=CC(=O)C4CC(O)C(O)CC4(C)C3CCC12C	Organic compounds	Lipids and lipid-like molecules	Steroids and steroid derivatives	Cholestane steroids	Cholesterols and derivatives	-0.04	0.02	0.07	0.17	0.86605	0.579846	increase	0.67834
s__Clostridium_sp._AM42_36	HMDB0002379	-0.07	0.41	94	63	0.00254068	0.0693281	0.479721	Mesoporphyrin IX	CCC1=C(C)/C2=C/C3=C(CC)C(C)=C(N3)\C=C3/N=C(/C=C4\N=C(\C=C\1/N\2)C(C)=C4CCC(O)=O)C(CCC(O)=O)=C3C	Organic compounds	Organoheterocyclic compounds	Tetrapyrroles and derivatives	Porphyrins	Porphyrins	0	0.04	0.24	0.22	0.860496	0.584368	increase	0.681763
s__Holdemanella_porci	HMDB0000720	-0.09	0.4	137	84	0.000321687	0.0268024	0.485583	Levulinic acid	CC(=O)CCC(O)=O	Organic compounds	Organic acids and derivatives	Keto acids and derivatives	Gamma-keto acids and derivatives	Gamma-keto acids and derivatives	-0.11	0.15	0.1	-0.03	0.858531	0.585988	increase	0.68179
s__Prevotella_pectinovora	HMDB0035900	-0.33	0.11	113	70	0.00365202	0.0742898	0.439443	Muricatenol	CCCCCCCCCCCCCCCC(O)C(O)CC\C=C/CCCC(O)CCCCCC(O)CC1=CC(C)OC1=O	Organic compounds	Lipids and lipid-like molecules	Fatty Acyls	Fatty alcohols	Annonaceous acetogenins	-0.26	-0.05	-0.22	-0.05	0.855117	0.588833	increase	0.683238
s__Allisonella_histaminiformans	HMDB0256853	-0.1	0.43	92	61	0.00100873	0.048658	0.52836	Prostaglandin E2 methyl ester	CCCCCC(O)C=CC1C(O)CC(=O)C1CC=CCCCC(=O)OC	Organic compounds	Lipids and lipid-like molecules	Fatty Acyls	Eicosanoids	Prostaglandins and related compounds	0.26	0.02	0.11	0.34	0.828067	0.610964	increase	0.706996
s__Collinsella_tanakaei	HMDB0001311	0.08	0.45	142	83	0.00415982	0.0782108	0.369583	Lactic acid	C[C@@H](O)C(O)=O	Organic compounds	Organic acids and derivatives	Hydroxy acids and derivatives	Alpha hydroxy acids and derivatives	Alpha hydroxy acids and derivatives	0.11	0.16	0.34	0.15	0.824844	0.613611	increase	0.70814
s__Dorea_sp._AF24_7LB	HMDB0001043	0.3	-0.09	146	82	0.00438802	0.0791138	0.391104	Arachidonic acid	CCCCC\C=C/C\C=C/C\C=C/C\C=C/CCCC(O)=O	Organic compounds	Lipids and lipid-like molecules	Fatty Acyls	Fatty acids and conjugates	Long-chain fatty acids	0.19	0.29	0.21	0.06	0.821553	0.616401	decrease	0.709443
s__Collinsella_aerofaciens	HMDB0000832	0.06	0.42	148	86	0.00587961	0.0893148	0.354132	Capryloylglycine	CCCCCCCC(=O)NCC(O)=O	Organic compounds	Organic acids and derivatives	Carboxylic acids and derivatives	Amino acids, peptides, and analogues	N-acyl-alpha amino acids	0.13	0.12	0.11	0.29	0.812115	0.624179	increase	0.716464
s__Mitsuokella_jalaludinii	HMDB0258926	-0.22	0.37	129	77	2.67313e-05	0.015948	0.595722	Tetranorprostanedioic acid	OC(=O)CCCCCCCC1CCCC1CCC(O)=O	Organic compounds	Lipids and lipid-like molecules	Fatty Acyls	Fatty acids and conjugates	Medium-chain fatty acids	-0.08	-0.06	0.05	0.12	0.803676	0.631191	increase	0.72257
s__Ruminococcus_gnavus	HMDB0034721	0.02	0.41	148	86	0.00247165	0.0692493	0.392665	Procurcumadiol	CC(C)=C1CC2(O)C(CCC2(C)O)C(C)=CC1=O	Organic compounds	Lipids and lipid-like molecules	Prenol lipids	Sesquiterpenoids	Guaianes	0.16	0.01	0.28	0.18	0.77899	0.651471	increase	0.743792
s__Streptococcus_parasanguinis	HMDB0000947	-0.05	-0.49	123	70	0.00183914	0.0620456	0.43318	Undecanoic acid	CCCCCCCCCCC(O)=O	Organic compounds	Lipids and lipid-like molecules	Fatty Acyls	Fatty acids and conjugates	Medium-chain fatty acids	-0.06	-0.07	-0.26	-0.23	0.774856	0.65484	decrease	0.745644
s__Eubacterium_ramulus	HMDB0037651	0.28	-0.16	148	86	0.00110043	0.0496003	0.441869	Epigallocatechin-(4beta->8)-catechin	OC1CC2=C(OC1C1=CC(O)=C(O)C=C1)C(C1C(O)C(OC3=CC(O)=CC(O)=C13)C1=CC(O)=C(O)C(O)=C1)=C(O)C=C2O	Organic compounds	Phenylpropanoids and polyketides	Flavonoids	Biflavonoids and polyflavonoids	Biflavonoids and polyflavonoids	0.07	0.31	0.1	0.02	0.768589	0.660019	decrease	0.749543
s__Blautia_faecis	HMDB0000289	-0.09	0.36	148	86	0.000697427	0.0393343	0.451639	Uric acid	O=C1NC2=C(N1)C(=O)NC(=O)N2	Organic compounds	Organoheterocyclic compounds	Imidazopyrimidines	Purines and purine derivatives	Xanthines	0.07	0.04	-0.05	-0.1	0.761135	0.666182	decrease	0.754535
s__Paratractidigestivibacter_faecalis	HMDB0000832	-0.02	0.39	128	78	0.00394533	0.0765852	0.402441	Capryloylglycine	CCCCCCCC(=O)NCC(O)=O	Organic compounds	Organic acids and derivatives	Carboxylic acids and derivatives	Amino acids, peptides, and analogues	N-acyl-alpha amino acids	0.07	-0.07	0.13	0.17	0.75252	0.673336	increase	0.759218
s__Extibacter_muris	HMDB0251034	0.29	-0.12	148	86	0.00270785	0.0705733	0.405609	Descyclopropyl Abacavir	NC1=NC2=C(N=CN2C2CC(CO)C=C2)C(N)=N1	Organic compounds	Nucleosides, nucleotides, and analogues	Nucleoside and nucleotide analogues	Cyclopentyl nucleosides	1,3-substituted cyclopentyl purine nucleosides	0.03	0.07	0.14	-0.08	0.751397	0.674258	decrease	0.759218
s__Clostridium_sp._AM42_36	HMDB0034687	0.02	-0.42	94	63	0.00517824	0.0835049	0.441093	Resveratrol 4'-(6-galloylglucoside)	OC1C(COC(=O)C2=CC(O)=C(O)C(O)=C2)OC(OC2=CC=C(\C=C/C3=CC(O)=CC(O)=C3)C=C2)C(O)C1O	Organic compounds	Lipids and lipid-like molecules	Prenol lipids	Sesterterpenoids	Scalarane sesterterpenoids	-0.09	-0.2	0	-0.28	0.749719	0.675651	decrease	0.759218
s__Dorea_sp._AM58_8	HMDB0002670	-0.02	-0.37	148	86	0.00659618	0.0932452	0.357209	Naringenin	OC1=CC=C(C=C1)[C@@H]1CC(=O)C2=C(O1)C=C(O)C=C2O	Organic compounds	Phenylpropanoids and polyketides	Flavonoids	Flavans	Flavanones	-0.12	-0.13	-0.24	-0.28	0.738922	0.684551	decrease	0.7672
s__Clostridium_sp._AM49_4BH	HMDB0257424	-0.01	0.36	139	83	0.00625677	0.0915681	0.370323	S-Phenyl thioacetate	CC(=O)SC1=CC=CC=C1	Organic compounds	Benzenoids	Thiophenol esters		Thiophenol esters	0.01	0.27	0.12	0.17	0.723004	0.697589	increase	0.778515
s__Klebsiella_pneumoniae	HMDB0035973	0.27	-0.1	148	85	0.00646813	0.093099	0.370452	Lucidenic acid M	CC(CCC(O)=O)C1CC(O)C2(C)C3=C(C(=O)CC12C)C1(C)CCC(O)C(C)(C)C1CC3O	Organic compounds	Phenylpropanoids and polyketides	Flavonoids	O-methylated flavonoids	7-O-methylated flavonoids	0.05	0.18	0.26	0.01	0.72212	0.698293	decrease	0.778515
s__Streptococcus_thermophilus	HMDB0302368	-0.01	0.41	114	69	0.00446448	0.0791941	0.419531	2-Acetyl-4-methylthiazole	CC(=O)C1=NC(C)=CS1	Organic compounds	Organic oxygen compounds	Organooxygen compounds	Carbonyl compounds	Aryl alkyl ketones	-0.05	0.13	0.16	0.06	0.718765	0.701068	increase	0.778888
s__Allisonella_histaminiformans	HMDB0005022	-0.17	0.41	92	61	0.000303693	0.0263478	0.585984	Pravastatin	[H][C@]12[C@H](C[C@H](O)C=C1C=C[C@H](C)[C@@H]2CC[C@@H](O)C[C@@H](O)CC(O)=O)OC(=O)[C@@H](C)CC	Organic compounds	Organic acids and derivatives	Hydroxy acids and derivatives	Medium-chain hydroxy acids and derivatives	Medium-chain hydroxy acids and derivatives	0.14	0.26	-0.03	0.28	0.717267	0.702276	increase	0.778888
s__Clostridium_sp._AF37_5	HMDB0038365	0	0.41	132	74	0.0034731	0.0728953	0.408552	Gallocatechin	O[C@H]1CC2=C(O)C=C(O)C=C2O[C@@H]1C1=CC(O)=C(O)C(O)=C1	Organic compounds	Phenylpropanoids and polyketides	Flavonoids	Flavans	Epigallocatechins	0.21	0.12	0.06	0.05	0.714129	0.704987	decrease	0.779869
s__Allisonella_histaminiformans	HMDB0010208	-0.03	0.46	92	61	0.00223939	0.0683624	0.483691	15,16-DiHODE	CCC(O)C(O)C\C=C/C\C=C/CCCCCCCC(O)=O	Organic compounds	Lipids and lipid-like molecules	Fatty Acyls	Lineolic acids and derivatives	Lineolic acids and derivatives	0.05	0.32	0.09	0.24	0.709216	0.70905	increase	0.781746
s__Mitsuokella_jalaludinii	HMDB0034647	-0.12	0.38	129	77	0.000357302	0.0277489	0.505066	Oleanderolide 3-acetate	CC(=O)OC1CCC2(C)C(CCC3(C)C2CC(O)C24OC(=O)C5(CCC(C)(C)CC25)CCC34C)C1(C)C	Organic compounds	Lipids and lipid-like molecules	Prenol lipids	Triterpenoids	Triterpenoids	-0.07	0	0.14	0.02	0.707588	0.710345	increase	0.781746
s__Blautia_schinkii	HMDB0030775	0	-0.37	148	86	0.00547498	0.0858339	0.366296	Quercetin 3-galactoside	OC[C@H]1O[C@@H](OC2=C(OC3=C(C(O)=CC(O)=C3)C2=O)C2=CC(O)=C(O)C=C2)[C@H](O)[C@@H](O)[C@H]1O	Organic compounds	Phenylpropanoids and polyketides	Flavonoids	Flavonoid glycosides	Flavonoid-3-O-glycosides	-0.07	-0.09	-0.15	-0.22	0.695439	0.720269	decrease	0.790629
s__Oribacterium_sp._oral_taxon_102	HMDB0034704	0.07	0.49	142	84	0.000923026	0.0457272	0.42102	22-Deoxoisocucurbitacin D	CC(C)(O)\C=C\CC(C)(O)C1C(O)CC2(C)C3CC=C4C(CC(=O)C(O)C4(C)C)C3(C)C(=O)CC12C	Organic compounds	Lipids and lipid-like molecules	Steroids and steroid derivatives	Cucurbitacins	Cucurbitacins	0.21	0.35	0.08	0.24	0.688823	0.725701	decrease	0.79455
s__Bilophila_wadsworthia	HMDB0247263	-0.04	0.43	102	56	0.00361686	0.0742898	0.46983	7-Hydroxymitragynine	CCC1CN2CCC3(O)C(=NC4=CC=CC(OC)=C34)C2CC1C(=COC)C(=O)OC	Organic compounds	Lipids and lipid-like molecules	Prenol lipids	Diterpenoids	Hetisine-type diterpenoid alkaloids	0.05	0.52	0.08	0.16	0.680313	0.732392	decrease	0.799626
s__Clostridium_sp._BIOML_A1	HMDB0000947	-0.02	0.39	134	77	0.00297095	0.0713299	0.412893	Undecanoic acid	CCCCCCCCCCC(O)=O	Organic compounds	Lipids and lipid-like molecules	Fatty Acyls	Fatty acids and conjugates	Medium-chain fatty acids	0.21	0.2	0	0.19	0.678202	0.734083	decrease	0.799626
s__Intestinibacter_bartlettii	HMDB0301759	-0.01	0.37	135	77	0.00673206	0.0938997	0.377982	Alliin	N[C@@H](CS(=O)CC=C)C(O)=O	Organic compounds	Organic acids and derivatives	Carboxylic acids and derivatives	Amino acids, peptides, and analogues	L-alpha-amino acids	0.15	-0.08	0.11	0.19	0.669474	0.741184	increase	0.805307
s__Ruminococcus_callidus	HMDB0033835	0.07	-0.35	145	86	0.00163343	0.0583263	0.4221	Propyl gallate	CCCOC(=O)C1=CC(O)=C(O)C(O)=C1	Organic compounds	Benzenoids	Benzene and substituted derivatives	Benzoic acids and derivatives	Galloyl esters	0.01	-0.12	-0.14	-0.14	0.656466	0.75135	decrease	0.81428
s__Anthropogastromicrobium_aceti	HMDB0002166	-0.09	-0.44	147	86	0.00516067	0.0835017	0.355172	beta-Aminoisobutyric acid	C[C@@H](CN)C(O)=O	Organic compounds	Organic acids and derivatives	Carboxylic acids and derivatives	Amino acids, peptides, and analogues	Beta amino acids and derivatives	-0.18	-0.19	-0.17	-0.32	0.643784	0.761282	decrease	0.821193
s__Blautia_sp._MSJ_19	HMDB0030354	0.05	-0.37	147	86	0.00161271	0.0582487	0.418935	Arenaine	CC1C2CCC(C)(C=C)N2C(=N)NC1=O	Organic compounds	Organoheterocyclic compounds	Diazines	Pyrimidines and pyrimidine derivatives	Pyrimidones	0.01	0.02	-0.14	-0.1	0.643003	0.761926	decrease	0.821193
s__Bacteroides_thetaiotaomicron	HMDB0094676	0.07	0.43	146	81	0.0069674	0.0962657	0.353114	Val-Val-Val	CC(C)C(N)C(=O)NC(C(C)C)C(=O)NC(C(C)C)C(O)=O	Organic compounds	Organic acids and derivatives	Carboxylic acids and derivatives	Amino acids, peptides, and analogues	Oligopeptides	0.12	0.21	0.29	0.16	0.64098	0.763498	increase	0.821193
s__Ruminococcus_sp._NSJ_71	HMDB0005765	-0.03	0.4	135	80	0.00153134	0.0580747	0.432758	Ophthalmic acid	CC[C@H](NC(=O)CC[C@H](N)C(O)=O)C(=O)NCC(O)=O	Organic compounds	Organic acids and derivatives	Carboxylic acids and derivatives	Amino acids, peptides, and analogues	Oligopeptides	0.05	0.2	0.22	0.12	0.636951	0.76658	increase	0.822436
s__Mediterraneibacter_faecis	HMDB0011668	0.04	-0.43	148	86	0.000320872	0.0268024	0.467787	6-(alphaGlucosaminyl)-1D-myo-inositol	N[C@@H]1[C@@H](O)[C@H](O)[C@@H](CO)O[C@@H]1O[C@@H]1[C@@H](O)[C@H](O)[C@@H](O)[C@@H](O)[C@H]1O	Organic compounds	Organic oxygen compounds	Organooxygen compounds	Carbohydrates and carbohydrate conjugates	Aminocyclitol glycosides	-0.12	-0.28	0	-0.23	0.633452	0.769317	increase	0.823304
s__Collinsella_bouchesdurhonensis	HMDB0302506	0.02	0.4	137	84	0.00494765	0.0821548	0.375122	4-Deoxy-2,3-dihydromycosinol	CC#CC#CC=C1OC2(CCCO2)C=C1	Organic compounds	Organic oxygen compounds	Organooxygen compounds	Ethers	Ketals	0.01	0.11	0.19	0.06	0.625414	0.775476	increase	0.827821
s__Alistipes_onderdonkii	HMDB0014399	0.03	0.41	126	71	0.0071108	0.097028	0.384118	Doxycycline	[H][C@@]12[C@@H](C)C3=C(C(O)=CC=C3)C(=O)C1=C(O)[C@]1(O)C(=O)C(C(N)=O)=C(O)[C@@H](N(C)C)[C@]1([H])[C@H]2O	Organic compounds	Phenylpropanoids and polyketides	Tetracyclines		Tetracyclines	0.1	0.21	0.11	0.24	0.61328	0.784797	increase	0.835682
s__Dorea_sp._AM13_35	HMDB0002664	0	-0.38	126	74	0.00703159	0.0969091	0.38433	Prostaglandin E3	CC\C=C/C[C@H](O)\C=C\[C@H]1[C@H](O)CC(=O)[C@@H]1C\C=C/CCCC(O)=O	Organic compounds	Lipids and lipid-like molecules	Fatty Acyls	Eicosanoids	Prostaglandins and related compounds	-0.26	-0.05	-0.1	-0.27	0.599516	0.795148	increase	0.843577
s__Clostridium_sp._AM42_36	HMDB0000939	0.09	-0.4	94	63	0.00210249	0.0676116	0.490484	S-Adenosylhomocysteine	N[C@@H](CCSC[C@H]1O[C@H]([C@H](O)[C@@H]1O)N1C=NC2=C1N=CN=C2N)C(O)=O	Organic compounds	Organoheterocyclic compounds	Lactones	Gamma butyrolactones	Gamma butyrolactones	-0.08	-0.03	-0.15	-0.22	0.598202	0.796163	decrease	0.843577
s__Blautia_stercoris	HMDB0005809	0.06	-0.38	148	86	0.000892567	0.0450296	0.440139	Eugenol	COC1=CC(CC=C)=CC=C1O	Organic compounds	Benzenoids	Phenols	Methoxyphenols	Methoxyphenols	0.04	-0.13	-0.08	0.08	0.586473	0.804943	increase	0.850769
s__Ruminococcus_sp._NSJ_71	HMDB0033339	0.08	-0.36	135	80	0.00151245	0.0577567	0.440027	Mollicellin A	CC1=CC(O)=C(C=O)C2=C1C(=O)OC1=C(O2)C(C)=C2C(=O)CC(C)(C)OC2=C1	Organic compounds	Lipids and lipid-like molecules	Prenol lipids	Sesterterpenoids	Sesterterpenoids	-0.04	0.02	-0.2	0	0.579678	0.81	decrease	0.854
s__Clostridium_saudiense	HMDB0116536	-0.14	-0.51	117	71	0.00581971	0.0886499	0.373203	PGP(i-12:0/i-12:0)	[H][C@](O)(COP(O)(O)=O)COP(O)(=O)OC[C@@]([H])(COC(=O)CCCCCCCCC(C)C)OC(=O)CCCCCCCCC(C)C	Organic compounds	Lipids and lipid-like molecules	Glycerophospholipids	Glycerophosphoglycerophosphates	Phosphatidylglycerophosphates	-0.21	-0.21	-0.25	-0.34	0.575541	0.812997	decrease	0.855049
s__Roseburia_inulinivorans	HMDB0034721	-0.28	0.12	147	86	0.00352707	0.0734672	0.395575	Procurcumadiol	CC(C)=C1CC2(O)C(CCC2(C)O)C(C)=CC1=O	Organic compounds	Lipids and lipid-like molecules	Prenol lipids	Sesquiterpenoids	Guaianes	-0.12	-0.04	-0.13	0	0.5691	0.817747	increase	0.857931
s__Dorea_formicigenerans	HMDB0038847	0.29	-0.11	148	86	0.00315557	0.0713299	0.398673	Apigenin 7-[rhamnosyl-(1->2)-galacturonide]	CC1OC(OC2C(O)C(O)C(OC2OC2=CC(O)=C3C(=O)C=C(OC3=C2)C2=CC=C(O)C=C2)C(O)=O)C(O)C(O)C1O	Organic compounds	Phenylpropanoids and polyketides	Flavonoids	Flavonoid glycosides	Flavonoid-7-O-glucuronides	0.05	0.29	0.04	0.06	0.557929	0.825901	decrease	0.863352
s__Anthropogastromicrobium_aceti	HMDB0000148	-0.09	-0.45	147	86	0.00370166	0.0742898	0.367213	Glutamic acid	N[C@@H](CCC(O)=O)C(O)=O	Organic compounds	Organic acids and derivatives	Carboxylic acids and derivatives	Amino acids, peptides, and analogues	Glutamic acid and derivatives	-0.18	-0.26	-0.14	-0.3	0.556406	0.826958	decrease	0.863352
s__Ellagibacter_isourolithinifaciens	HMDB0014420	-0.04	-0.4	139	86	0.00597378	0.0902467	0.361238	Olmesartan	CCCC1=NC(=C(N1CC1=CC=C(C=C1)C1=C(C=CC=C1)C1=NN=NN1)C(O)=O)C(C)(C)O	Organic compounds	Benzenoids	Benzene and substituted derivatives	Biphenyls and derivatives	Biphenyls and derivatives	-0.07	-0.11	-0.21	-0.16	0.534824	0.842069	decrease	0.876984
s__Anaerotardibacter_sp._CLA_AA_M13	HMDB0029518	0.33	0.72	137	84	6.72332e-05	0.015948	0.391628	Liqcoumarin	CC(=O)C1=C(O)C2=C(OC(=O)C=C2C)C=C1	Organic compounds	Phenylpropanoids and polyketides	Coumarins and derivatives	Hydroxycoumarins	Hydroxycoumarins	0.52	0.28	0.5	0.51	0.531394	0.844401	increase	0.877273
s__Absicoccus_porci	HMDB0034021	0.02	-0.39	92	68	0.00778047	0.0997315	0.414662	Artobiloxanthone	CC(=C)C1CC2=C(OC3=C(C(O)=CC4=C3C=CC(C)(C)O4)C2=O)C2=C1C(O)=C(O)C=C2O	Organic compounds	Benzenoids	Benzene and substituted derivatives	Phenylpropanes	Phenylpropanes	-0.16	-0.23	-0.13	-0.3	0.514862	0.855602	decrease	0.886753
s__Dorea_formicigenerans	HMDB0000152	0.34	-0.06	148	86	0.00280823	0.0708369	0.398708	Gentisic acid	OC(=O)C1=C(O)C=CC(O)=C1	Organic compounds	Benzenoids	Benzene and substituted derivatives	Benzoic acids and derivatives	Hydroxybenzoic acid derivatives	0.24	0.15	0.1	0.27	0.506278	0.86134	increase	0.88881
s__Gemmiger_formicilis	HMDB0060328	0	0.36	148	86	0.00656632	0.093099	0.358879	1-Nitro-5,6-dihydroxy-dihydronaphthalene	OC1C=CC2=C(C=CC=C2N(=O)=O)C1O	Organic compounds	Benzenoids	Naphthalenes	Nitronaphthalenes	Nitronaphthalenes	0.17	0.03	0.21	0.22	0.503379	0.863281	increase	0.88881
s__Ruminococcus_sp._Marseille_P6503	HMDB0002231	-0.01	0.44	137	84	0.000557903	0.0359463	0.455879	11-Eicosenoic acid	CCCCCCCC\C=C/CCCCCCCCCC(O)=O	Organic compounds	Lipids and lipid-like molecules	Fatty Acyls	Fatty acids and conjugates	Long-chain fatty acids	0.14	0.16	0.15	0.26	0.502539	0.863832	increase	0.88881
s__Oscillibacter_sp._MSJ_31	HMDB0244507	0.35	-0.05	146	85	0.002794	0.0708369	0.400699	13-Docosenamide	CCCCCCCCC=CCCCCCCCCCCCC(N)=O	Organic compounds	Lipids and lipid-like molecules	Fatty Acyls	Fatty amides	Fatty amides	0.29	0.08	0.25	0.21	0.493234	0.869873	decrease	0.892874
s__Anaerotardibacter_sp._CLA_AA_M13	HMDB0256612	0.07	0.53	137	84	0.000306399	0.0263478	0.45262	Piroximone	CCC1=C(NC(=O)N1)C(=O)C1=CC=NC=C1	Organic compounds	Organoheterocyclic compounds	Pyridines and derivatives	Pyridinecarboxylic acids and derivatives	Pyridinecarboxylic acids and derivatives	0.15	0.29	0.15	0.11	0.487804	0.873274	decrease	0.894216
s__Simiaoa_sunii	HMDB0034704	0.16	0.55	145	85	0.00111124	0.0496806	0.38923	22-Deoxoisocucurbitacin D	CC(C)(O)\C=C\CC(C)(O)C1C(O)CC2(C)C3CC=C4C(CC(=O)C(O)C4(C)C)C3(C)C(=O)CC12C	Organic compounds	Lipids and lipid-like molecules	Steroids and steroid derivatives	Cucurbitacins	Cucurbitacins	0.3	0.34	0.25	0.39	0.468388	0.885281	increase	0.904342
s__Parolsenella_massiliensis	HMDB0000672	0.02	-0.46	117	77	0.000498757	0.0342833	0.484506	Hexadecanedioic acid	OC(=O)CCCCCCCCCCCCCCC(O)=O	Organic compounds	Lipids and lipid-like molecules	Fatty Acyls	Fatty acids and conjugates	Long-chain fatty acids	-0.18	-0.04	-0.24	-0.06	0.461458	0.889525	increase	0.906301
s__Clostridium_sp._AF36_4	HMDB0301744	0	-0.44	131	78	0.00130095	0.0522184	0.438262	Lariciresinol-sesquilignan	COC1=CC(CC2COC(C2CO)C2=CC=C(OC(CO)C(O)C3=CC=C(O)C(OC)=C3)C(OC)=C2)=CC=C1O	Organic compounds	Lignans, neolignans and related compounds	Furanoid lignans	Tetrahydrofuran lignans	7,9'-epoxylignans	-0.08	-0.35	-0.09	-0.13	0.458135	0.891444	increase	0.906301
s__Bacteroides_thetaiotaomicron	HMDB0255516	0.02	-0.38	146	81	0.0029866	0.0713299	0.400296	Neoandrographolide	CC1(COC2OC(CO)C(O)C(O)C2O)CCCC2(C)C(CCC3=CCOC3=O)C(=C)CCC12	Organic compounds	Lipids and lipid-like molecules	Prenol lipids	Terpene glycosides	Diterpene glycosides	-0.14	-0.09	-0.03	-0.17	0.384832	0.930489	decrease	0.94375
s__Collinsella_bouchesdurhonensis	HMDB0030996	0.1	-0.36	137	84	0.000742616	0.0398895	0.460019	Colnelenic acid	CC\C=C/C\C=C/C=C/O\C=C\CCCCCCC(O)=O	Organic compounds	Lipids and lipid-like molecules	Fatty Acyls	Fatty acids and conjugates	Medium-chain fatty acids	-0.02	-0.03	-0.04	-0.11	0.374534	0.935281	decrease	0.946363
s__Butyrivibrio_crossotus	HMDB0302368	-0.12	-0.46	146	85	0.00643034	0.0930537	0.343153	2-Acetyl-4-methylthiazole	CC(=O)C1=NC(C)=CS1	Organic compounds	Organic oxygen compounds	Organooxygen compounds	Carbonyl compounds	Aryl alkyl ketones	-0.23	-0.25	-0.31	-0.26	0.294969	0.966135	decrease	0.975271
s__Clostridium_sp._AF15_41	HMDB0032056	-0.01	0.44	113	65	0.00258417	0.0693281	0.449768	Eugenyl benzoate	COC1=C(OC(=O)C2=CC=CC=C2)C=CC(CC=C)=C1	Organic compounds	Phenylpropanoids and polyketides	Depsides and depsidones		Depsides and depsidones	0.2	0.16	0.24	0.15	0.244827	0.979925	decrease	0.986858
s__Jingyaoa_shaoxingensis	HMDB0251617	0.02	-0.36	148	86	0.00442274	0.0791941	0.377362	Dracorhodin	COC1=C(C)C(=O)C=C2OC(=CC=C12)C1=CC=CC=C1	Organic compounds	Phenylpropanoids and polyketides	Flavonoids	O-methylated flavonoids	5-O-methylated flavonoids	-0.17	-0.09	-0.12	-0.14	0.225756	0.984081	increase	0.988695
s__Jingyaoa_shaoxingensis	HMDB0253034	0.04	-0.36	148	86	0.00266578	0.0705733	0.399422	Val-pro-pro	CC(C)C(N)C(=O)N1CCCC1C(=O)N1CCCC1C(O)=O	Organic compounds	Organic acids and derivatives	Carboxylic acids and derivatives	Amino acids, peptides, and analogues	Oligopeptides	-0.09	-0.05	-0.07	-0.12	0.203194	0.988292	decrease	0.988695
s__Clostridium_sp._AF23_8	HMDB0000258	-0.01	-0.4	116	68	0.00716504	0.0973625	0.397165	Sucrose	OC[C@H]1O[C@@](CO)(O[C@H]2O[C@H](CO)[C@@H](O)[C@H](O)[C@H]2O)[C@@H](O)[C@@H]1O	Organic compounds	Organic oxygen compounds	Organooxygen compounds	Carbohydrates and carbohydrate conjugates	O-glycosyl compounds	-0.09	-0.2	-0.11	-0.1	0.20086	0.988695	increase	0.988695
s__Prevotella_sp._P5_64	HMDB0001858	-0.07	0.44	78	56	0.00258452	0.0693281	0.512933	p-Cresol	CC1=CC=C(O)C=C1	Organic compounds	Benzenoids	Phenols	Cresols	Para cresols
s__Faecalibacillus_sp._H12	HMDB0242632	0.03	0.5	98	44	0.00558167	0.0859766	0.473476	Sisomicin sulfate	CNC1C(O)C(OC2C(N)CC(N)C(OC3OC(CN)=CCC3N)C2O)OCC1(C)O

## Sheet: D.Gut Metabolome-POS
t1	t2	ρ1	ρ2	n1	n2	p	BH_p	abs_diff_cor	Metabolites	smiles	kingdom	super_class	class	sub_class	direct_parent	ρG1	ρG2	ρG3	ρG4	E	p.trend	trend	adj.p.trend
s__Oscillibacter_sp._ER4	HMDB0301792	-0.04	0.44	144	86	0.000275166	0.0406962	0.474853	2-Deoxy-28-homocastasterone	[H][C@]12C[C@H](O)CC[C@]1(C)C1CC[C@]3(C)C(CCC3C1CC2=O)[C@H](C)[C@@H](O)[C@H](O)[C@@H](CC)C(C)C	Organic compounds	Lipids and lipid-like molecules	Steroids and steroid derivatives	Stigmastanes and derivatives	Stigmastanes and derivatives	-0.12	0.34	0.12	0.72	4.50793	1.3e-05	increase	0.002794
s__Yeguia_hominis	HMDB0029410	-0.2	-0.57	145	86	0.00163252	0.0769343	0.364657	2-Acetyl-3-ethylpyrazine	CCC1=NC=CN=C1C(C)=O	Organic compounds	Organic oxygen compounds	Organooxygen compounds	Carbonyl compounds	Aryl alkyl ketones	-0.12	-0.42	-0.33	-0.79	4.21552	3.4e-05	decrease	0.002794
s__Ruminococcus_champanellensis	HMDB0000870	-0.02	-0.47	141	84	0.000399204	0.0477847	0.457203	Histamine	NCCC1=CNC=N1	Organic compounds	Organic nitrogen compounds	Organonitrogen compounds	Amines	2-arylethylamines	0.17	-0.34	-0.19	-0.66	4.1842	3.7e-05	decrease	0.002794
s__Intestinimonas_butyriciproducens	HMDB0014417	0.06	-0.43	148	86	0.000180121	0.0366839	0.488172	Betazole	NCCC1=CC=NN1	Organic compounds	Organic nitrogen compounds	Organonitrogen compounds	Amines	2-arylethylamines	0.33	-0.28	-0.23	-0.53	4.12378	4.4e-05	decrease	0.002794
s__Yeguia_hominis	HMDB0062807	-0.25	-0.65	145	86	0.000231169	0.0373931	0.39365	Sphingosine(1+)	[H]\C(CCCCCCCCCCCCC)=C(\[H])[C@@]([H])(O)[C@@]([H])([NH3+])CO	Organic compounds	Organic nitrogen compounds	Organonitrogen compounds	Amines	1,2-aminoalcohols	-0.26	-0.44	-0.3	-0.82	3.89098	9.8e-05	decrease	0.0049784
s__Anaerobutyricum_soehngenii	HMDB0258495	-0.29	0.2	148	86	0.00025591	0.0403058	0.493893	Sterculic acid	CCCCCCCCC1=C(CCCCCCCC(O)=O)C1	Organic compounds	Lipids and lipid-like molecules	Fatty Acyls	Fatty acids and conjugates	Medium-chain fatty acids	-0.3	-0.12	-0.2	0.49	3.74141	0.000178	increase	0.00753533
s__Bifidobacterium_catenulatum	HMDB0030808	-0.02	0.49	92	59	0.00112147	0.0626649	0.514093	Pinocembrin	OC1=CC(O)=C2C(=O)C[C@H](OC2=C1)C1=CC=CC=C1	Organic compounds	Phenylpropanoids and polyketides	Flavonoids	Flavans	Flavanones	-0.33	0.11	0.28	0.65	3.6595	0.000262	increase	0.00950686
s__Ruminococcus_champanellensis	HMDB0244017	0.05	-0.38	141	84	0.00135448	0.0692866	0.431329	1-Vinylimidazole	C=CN1C=CN=C1	Organic compounds	Organoheterocyclic compounds	Azoles	Imidazoles	N-substituted imidazoles	0.14	-0.23	-0.06	-0.6	3.62073	0.000302	decrease	0.0095885
s__Dorea_ammoniilytica	HMDB0000328	-0.3	0.13	147	84	0.00187521	0.0790555	0.423845	12-Ketodeoxycholic acid	[H][C@@]1(CC[C@@]2([H])[C@]3([H])CC[C@]4([H])C[C@H](O)CC[C@]4(C)[C@@]3([H])CC(=O)[C@]12C)[C@H](C)CCC(O)=O	Organic compounds	Lipids and lipid-like molecules	Steroids and steroid derivatives	Bile acids, alcohols and derivatives	Monohydroxy bile acids, alcohols and derivatives	-0.51	0.01	-0.03	0.23	3.49494	0.000485	increase	0.0126492
s__Yeguia_hominis	HMDB0038712	0	-0.49	145	86	0.000103006	0.0366839	0.492585	Isosclerone	OC1CCC(=O)C2=C1C=CC=C2O	Organic compounds	Benzenoids	Tetralins		Tetralins	0.23	-0.19	-0.15	-0.51	3.48853	0.000498	decrease	0.0126492
s__Oscillibacter_sp._MCC667	HMDB0014417	0.09	-0.41	147	85	0.000179651	0.0366839	0.495837	Betazole	NCCC1=CC=NN1	Organic compounds	Organic nitrogen compounds	Organonitrogen compounds	Amines	2-arylethylamines	0.17	-0.2	-0.1	-0.55	3.4617	0.000552	decrease	0.0127462
s__Dorea_sp._AM13_35	HMDB0094676	-0.01	-0.42	126	74	0.00415654	0.0998413	0.403292	Val-Val-Val	CC(C)C(N)C(=O)NC(C(C)C)C(=O)NC(C(C)C)C(O)=O	Organic compounds	Organic acids and derivatives	Carboxylic acids and derivatives	Amino acids, peptides, and analogues	Oligopeptides	0.23	0.09	-0.44	-0.54	3.42882	0.000632	decrease	0.0133773
s__Streptococcus_salivarius	HMDB0062807	0.17	0.56	119	63	0.00335958	0.094973	0.397314	Sphingosine(1+)	[H]\C(CCCCCCCCCCCCC)=C(\[H])[C@@]([H])(O)[C@@]([H])([NH3+])CO	Organic compounds	Organic nitrogen compounds	Organonitrogen compounds	Amines	1,2-aminoalcohols	-0.06	0.45	0.26	0.69	3.39171	0.000739	increase	0.0144389
s__Faecalibacterium_sp._I3389	HMDB0000289	-0.03	-0.41	147	85	0.003567	0.0957073	0.379131	Uric acid	O=C1NC2=C(N1)C(=O)NC(=O)N2	Organic compounds	Organoheterocyclic compounds	Imidazopyrimidines	Purines and purine derivatives	Xanthines	0.13	0.02	-0.3	-0.56	3.34757	0.000876	decrease	0.0158931
s__Dysosmobacter_sp._BX15	HMDB0005015	0.07	-0.43	145	85	0.000132766	0.0366839	0.502993	Gabapentin	NCC1(CC(O)=O)CCCCC1	Organic compounds	Organic acids and derivatives	Carboxylic acids and derivatives	Amino acids, peptides, and analogues	Gamma amino acids and derivatives	0.09	0.09	-0.14	-0.57	3.26265	0.001223	decrease	0.0185121
s__Ellagibacter_isourolithinifaciens	HMDB0033115	0.03	0.52	139	86	9.7176e-05	0.0366839	0.489901	6-Methylquinoline	CC1=CC2=C(C=C1)N=CC=C2	Organic compounds	Organoheterocyclic compounds	Quinolines and derivatives		Quinolines and derivatives	-0.05	0.12	0.35	0.61	3.26159	0.001229	increase	0.0185121
s__Negativibacillus_massiliensis	HMDB0000896	0.31	-0.1	133	79	0.00362362	0.0957073	0.410757	Taurodeoxycholic acid	[H][C@@]1(CC[C@@]2([H])[C@]3([H])CC[C@]4([H])C[C@H](O)CC[C@]4(C)[C@@]3([H])C[C@H](O)[C@]12C)[C@H](C)CCC(=O)NCCS(O)(=O)=O	Organic compounds	Lipids and lipid-like molecules	Steroids and steroid derivatives	Bile acids, alcohols and derivatives	Taurinated bile acids and derivatives	0.42	0.28	-0.01	-0.3	3.2598	0.001239	decrease	0.0185121
s__Dysosmobacter_sp._BX15	HMDB0247166	-0.04	-0.44	145	85	0.00173115	0.0779521	0.40407	2-Azaspiro[4.5]decan-3-one	OC1=NCC2(C1)CCCCC2	Organic compounds	Organoheterocyclic compounds	Azaspirodecane derivatives		Azaspirodecane derivatives	-0.01	0.03	-0.26	-0.62	3.22843	0.001401	decrease	0.018923
s__Oscillibacter_sp._MCC667	HMDB0005015	0.06	-0.38	147	85	0.000932267	0.0599959	0.440297	Gabapentin	NCC1(CC(O)=O)CCCCC1	Organic compounds	Organic acids and derivatives	Carboxylic acids and derivatives	Amino acids, peptides, and analogues	Gamma amino acids and derivatives	0.14	0.06	-0.21	-0.53	3.22443	0.001421	decrease	0.018923
s__Ruminococcus_flavefaciens	HMDB0000870	-0.09	-0.48	146	86	0.00233637	0.0843	0.381176	Histamine	NCCC1=CNC=N1	Organic compounds	Organic nitrogen compounds	Organonitrogen compounds	Amines	2-arylethylamines	0.07	-0.34	-0.19	-0.57	3.18705	0.001622	decrease	0.018923
s__Bacteroides_caccae	HMDB0000262	0	-0.49	142	80	0.000167975	0.0366839	0.490872	Thymine	CC1=CNC(=O)NC1=O	Organic compounds	Organoheterocyclic compounds	Diazines	Pyrimidines and pyrimidine derivatives	Hydroxypyrimidines	-0.03	-0.17	-0.14	-0.64	3.1851	0.001639	decrease	0.018923
s__Phascolarctobacterium_succinatutens	HMDB0254453	0.31	-0.12	120	71	0.00349349	0.0957073	0.436197	Mepindolol	CC(C)NCC(O)COC1=CC=CC2=C1C=C(C)N2	Organic compounds	Organoheterocyclic compounds	Indoles and derivatives	Indoles	Indoles	0.45	0.22	-0.05	-0.3	3.18518	0.001639	decrease	0.018923
s__Oliverpabstia_intestinalis	HMDB0034381	0	-0.41	147	85	0.00169282	0.0779521	0.411763	Methyl linoleate	CCCCC\C=C/C\C=C/CCCCCCCC(=O)OC	Organic compounds	Lipids and lipid-like molecules	Fatty Acyls	Lineolic acids and derivatives	Lineolic acids and derivatives	0.06	-0.05	-0.16	-0.58	3.17143	0.001722	decrease	0.0190169
s__Dysosmobacter_sp._BX15	HMDB0000262	-0.03	-0.45	145	85	0.00130764	0.0680541	0.414163	Thymine	CC1=CNC(=O)NC1=O	Organic compounds	Organoheterocyclic compounds	Diazines	Pyrimidines and pyrimidine derivatives	Hydroxypyrimidines	0	-0.13	-0.2	-0.61	3.15932	0.0018	decrease	0.01905
s__Qingrenia_yutianensis	HMDB0252224	0.03	0.49	142	82	0.000364687	0.0476146	0.458256	Fenspiride	OC1=NCC2(CCN(CCC3=CC=CC=C3)CC2)O1	Organic compounds	Organoheterocyclic compounds	Azaspirodecane derivatives		Azaspirodecane derivatives	-0.1	0.14	0.31	0.55	3.12538	0.002054	increase	0.0208686
s__Lentihominibacter_faecis	HMDB0014391	0	-0.39	147	85	0.00334403	0.094973	0.387303	Ziprasidone	ClC1=C(CCN2CCN(CC2)C2=NSC3=CC=CC=C23)C=C2CC(=O)NC2=C1	Organic compounds	Organoheterocyclic compounds	Diazinanes	Piperazines	N-arylpiperazines	0.05	-0.16	-0.07	-0.58	3.09984	0.002226	decrease	0.0217463
s__Ruminococcus_flavefaciens	HMDB0013253	-0.25	-0.59	146	86	0.00233266	0.0843	0.340825	N-Acetylhistamine	CC(=O)NCCC1=CN=CN1	Organic compounds	Organic acids and derivatives	Carboxylic acids and derivatives	Carboxylic acid derivatives	N-acetyl-2-arylethylamines	-0.12	-0.49	-0.33	-0.68	3.08291	0.00236	decrease	0.0222015
s__Slackia_isoflavoniconvertens	HMDB0000181	-0.32	0.2	146	86	0.000122678	0.0366839	0.518264	Dopa	N[C@@H](CC1=CC=C(O)C(O)=C1)C(O)=O	Organic compounds	Organic acids and derivatives	Carboxylic acids and derivatives	Amino acids, peptides, and analogues	Tyrosine and derivatives	-0.49	-0.15	0.03	0.14	2.99519	0.003157	increase	0.0277648
s__Slackia_isoflavoniconvertens	HMDB0254329	0.08	-0.4	146	86	0.000304729	0.04293	0.477945	manoalide	CC(CCC1=C(C)CCCC1(C)C)=CCCC1=CCC(OC1O)C1=CC(=O)OC1O	Organic compounds	Lipids and lipid-like molecules	Prenol lipids	Terpene lactones	Diterpene lactones	0.3	-0.09	-0.28	-0.35	2.99379	0.00317	decrease	0.0277648
s__Parolsenella_catena	HMDB0000133	-0.01	-0.52	125	83	0.000100709	0.0366839	0.506707	Guanosine	NC1=NC2=C(N=CN2[C@@H]2O[C@H](CO)[C@@H](O)[C@H]2O)C(=O)N1	Organic compounds	Nucleosides, nucleotides, and analogues	Purine nucleosides		Purine nucleosides	-0.04	0.05	-0.28	-0.61	2.98337	0.003299	decrease	0.0279315
s__Dorea_sp._AM10_31	HMDB0094676	0.1	-0.38	138	85	0.000441466	0.0497904	0.474738	Val-Val-Val	CC(C)C(N)C(=O)NC(C(C)C)C(=O)NC(C(C)C)C(O)=O	Organic compounds	Organic acids and derivatives	Carboxylic acids and derivatives	Amino acids, peptides, and analogues	Oligopeptides	0.24	0	-0.19	-0.41	2.9696	0.003432	decrease	0.0281203
s__Solobacterium_moorei	HMDB0032930	-0.22	0.39	118	71	3.77355e-05	0.0366839	0.60842	Benzothiazole	S1C=NC2=CC=CC=C12	Organic compounds	Organoheterocyclic compounds	Benzothiazoles		Benzothiazoles	-0.35	-0.06	0.06	0.34	2.88793	0.004575	increase	0.0363141
s__Ruminococcus_sp._Marseille_P6503	HMDB0029540	-0.17	-0.52	137	84	0.00353947	0.0957073	0.356664	Nobiletin	COC1=CC=C(C=C1OC)C1=CC(=O)C2=C(O1)C(OC)=C(OC)C(OC)=C2OC	Organic compounds	Phenylpropanoids and polyketides	Flavonoids	O-methylated flavonoids	8-O-methylated flavonoids	-0.14	-0.03	-0.36	-0.63	2.86314	0.004947	decrease	0.0380769
s__Faecalibacterium_sp._I3389	HMDB0094647	-0.07	0.36	147	85	0.00106441	0.0614856	0.437656	Mono-(2-ethyl-5-carboxypentyl) phthalate	CCC(CCCC(O)=O)COC(=O)C1=CC=CC=C1C(O)=O	Organic compounds	Benzenoids	Benzene and substituted derivatives	Benzoic acids and derivatives	Benzoic acid esters	-0.2	-0.15	0.27	0.42	2.8401	0.005342	increase	0.0399079
s__Romboutsia_timonensis	HMDB0002670	0.29	-0.26	129	76	0.00015342	0.0366839	0.545372	Naringenin	OC1=CC=C(C=C1)[C@@H]1CC(=O)C2=C(O1)C=C(O)C=C2O	Organic compounds	Phenylpropanoids and polyketides	Flavonoids	Flavans	Flavanones	0.33	0.26	-0.03	-0.32	2.79795	0.006159	decrease	0.0446967
s__Eubacterium_coprostanoligenes	HMDB0304110	-0.02	0.42	138	83	0.00103501	0.0614856	0.4383	3-(5'-methylthio)pentylmalate	CSCCCCCC(C(O)C([O-])=O)C([O-])=O	Organic compounds	Organic acids and derivatives	Hydroxy acids and derivatives	Medium-chain hydroxy acids and derivatives	Medium-chain hydroxy acids and derivatives	-0.14	0.11	0.22	0.46	2.72953	0.007705	increase	0.0543631
s__Holdemanella_biformis	HMDB0032930	-0.08	0.41	147	84	0.000190729	0.0366839	0.4945	Benzothiazole	S1C=NC2=CC=CC=C12	Organic compounds	Organoheterocyclic compounds	Benzothiazoles		Benzothiazoles	-0.16	-0.13	0.15	0.42	2.70721	0.008282	increase	0.0555413
s__Pseudoflavonifractor_sp._MSJ_30	HMDB0062807	-0.28	-0.63	147	86	0.00127792	0.0670909	0.34424	Sphingosine(1+)	[H]\C(CCCCCCCCCCCCC)=C(\[H])[C@@]([H])(O)[C@@]([H])([NH3+])CO	Organic compounds	Organic nitrogen compounds	Organonitrogen compounds	Amines	1,2-aminoalcohols	-0.24	-0.35	-0.46	-0.7	2.70521	0.008328	decrease	0.0555413
s__Oscillibacter_sp._MSJ_31	HMDB0030963	-0.21	0.36	146	85	2.32976e-05	0.0366839	0.569287	Punicic acid	CCCC\C=C\C=C/C=C/CCCCCCCC(O)=O	Organic compounds	Lipids and lipid-like molecules	Fatty Acyls	Lineolic acids and derivatives	Lineolic acids and derivatives	-0.31	0.11	0.11	0.28	2.69649	0.008528	increase	0.0555413
s__Pseudoflavonifractor_sp._MSJ_30	HMDB0244456	-0.47	-0.1	147	86	0.0026245	0.0866486	0.374832	N-(4-Amino-2,5-diethoxyphenyl)benzamide	CCOC1=CC(N=C(O)C2=CC=CC=C2)=C(OCC)C=C1N	Organic compounds	Benzenoids	Benzene and substituted derivatives	Anilides	Benzanilides	-0.51	-0.35	-0.3	0.04	2.68133	0.008937	increase	0.05675
s__Dorea_sp._AF24_7LB	HMDB0000262	0	0.4	146	82	0.00323889	0.0947693	0.392364	Thymine	CC1=CNC(=O)NC1=O	Organic compounds	Organoheterocyclic compounds	Diazines	Pyrimidines and pyrimidine derivatives	Hydroxypyrimidines	-0.01	0.18	0.21	0.53	2.64969	0.009825	increase	0.0608671
s__Bifidobacterium_catenulatum	HMDB0029676	0.01	0.48	92	59	0.00314219	0.0947693	0.465473	Diosmetin	COC1=C(O)C=C(C=C1)C1=CC(=O)C2=C(O1)C=C(O)C=C2O	Organic compounds	Phenylpropanoids and polyketides	Flavonoids	O-methylated flavonoids	4'-O-methylated flavonoids	-0.12	0.19	0.24	0.59	2.63615	0.010264	increase	0.0620728
s__Parolsenella_catena	HMDB0000132	0	-0.45	125	83	0.000763368	0.0571094	0.451968	Guanine	NC1=NC(=O)C2=C(N1)N=CN2	Organic compounds	Organoheterocyclic compounds	Imidazopyrimidines	Purines and purine derivatives	Purines and purine derivatives	0.12	-0.05	-0.3	-0.47	2.61077	0.01109	decrease	0.0655084
s__Pseudoflavonifractor_sp._MSJ_30	HMDB0254682	0.2	0.56	147	86	0.00204972	0.0828387	0.357784	Metoprolol acid	CC(C)NCC(O)COC1=CC=C(CC(O)=O)C=C1	Organic compounds	Benzenoids	Phenol ethers		Phenol ethers	0.01	0.35	0.6	0.32	2.55773	0.013038	increase	0.0752648
s__Holdemanella_biformis	HMDB0006323	-0.33	0.09	147	84	0.00232112	0.0843	0.412057	Tetracosapentaenoic acid (24:5n-3)	CC\C=C/C\C=C/C\C=C/C\C=C/C\C=C/CCCCCCCC(O)=O	Organic compounds	Lipids and lipid-like molecules	Fatty Acyls	Fatty acids and conjugates	Very long-chain fatty acids	-0.38	-0.21	-0.07	0.18	2.54679	0.01345	increase	0.0759178
s__Blautia_hansenii	HMDB0000157	0.03	-0.35	148	86	0.00424407	0.0999701	0.380004	Hypoxanthine	OC1=NC=NC2=C1NC=N2	Organic compounds	Organoheterocyclic compounds	Imidazopyrimidines	Purines and purine derivatives	Hypoxanthines	0.16	0.05	-0.17	-0.38	2.4891	0.015894	decrease	0.0869474
s__Streptococcus_salivarius	HMDB0011174	-0.05	0.5	119	63	0.000177712	0.0366839	0.551914	Isoleucylproline	CC[C@H](C)[C@H](N)C(=O)N1CCC[C@H]1C(O)=O	Organic compounds	Organic acids and derivatives	Carboxylic acids and derivatives	Amino acids, peptides, and analogues	Dipeptides	-0.11	0.1	0.23	0.5	2.48227	0.016207	increase	0.0869474
s__Oscillibacter_sp._ER4	HMDB0005015	0.03	-0.41	144	86	0.000915475	0.0599959	0.435545	Gabapentin	NCC1(CC(O)=O)CCCCC1	Organic compounds	Organic acids and derivatives	Carboxylic acids and derivatives	Amino acids, peptides, and analogues	Gamma amino acids and derivatives	0.04	0.04	-0.21	-0.48	2.47782	0.016431	decrease	0.0869474
s__Romboutsia_timonensis	HMDB0037797	-0.09	0.37	129	76	0.00115719	0.063196	0.461832	Citbrasine	COC1=C(O)C2=C(N(C)C3=C(C=CC=C3O)C2=O)C(OC)=C1OC	Organic compounds	Organoheterocyclic compounds	Quinolines and derivatives	Benzoquinolines	Acridones	-0.21	-0.05	0.18	0.37	2.45318	0.017624	increase	0.0870435
s__Gemmiger_formicilis	HMDB0004988	-0.05	-0.42	148	86	0.00410356	0.0994324	0.369481	Pi-Methylimidazoleacetic acid	CN1C=NC=C1CC(O)=O	Organic compounds	Organoheterocyclic compounds	Azoles	Imidazoles	Imidazolyl carboxylic acids and derivatives	0.08	-0.45	-0.13	-0.44	2.4444	0.018046	decrease	0.0870435
s__Yeguia_hominis	HMDB0245745	0.34	0.65	145	86	0.00302882	0.0944142	0.304006	Ac-Pro-Gly-Pro-OH	CC(=O)N1CCCC1C(=O)NCC(=O)N1CCCC1C(O)=O	Organic compounds	Organic acids and derivatives	Carboxylic acids and derivatives	Amino acids, peptides, and analogues	Oligopeptides	0.22	0.61	0.49	0.65	2.44401	0.018073	increase	0.0870435
s__Paratractidigestivibacter_faecalis	HMDB0000133	-0.04	-0.43	128	78	0.00386386	0.0960888	0.394721	Guanosine	NC1=NC2=C(N=CN2[C@@H]2O[C@H](CO)[C@@H](O)[C@H]2O)C(=O)N1	Organic compounds	Nucleosides, nucleotides, and analogues	Purine nucleosides		Purine nucleosides	-0.08	0.11	-0.27	-0.51	2.43814	0.018348	decrease	0.0870435
s__Anaerobutyricum_soehngenii	HMDB0245893	0.15	-0.35	148	86	0.00020002	0.0366839	0.497754	3-Hydroxybenzylhydrazine	NNCC1=CC(O)=CC=C1	Organic compounds	Benzenoids	Phenols	1-hydroxy-4-unsubstituted benzenoids	1-hydroxy-4-unsubstituted benzenoids	0.26	-0.02	-0.07	-0.27	2.43705	0.018405	decrease	0.0870435
s__Alistipes_putredinis	HMDB0014984	0.21	-0.41	123	63	5.81161e-05	0.0366839	0.612081	Flurandrenolide	[H][C@@]12C[C@@]3([H])[C@]4([H])C[C@]([H])(F)C5=CC(=O)CC[C@]5(C)[C@@]4([H])[C@@H](O)C[C@]3(C)[C@@]1(OC(C)(C)O2)C(=O)CO	Organic compounds	Lipids and lipid-like molecules	Steroids and steroid derivatives	Hydroxysteroids	21-hydroxysteroids	0.41	-0.26	-0.27	0.13	2.43097	0.018703	decrease	0.0870435
s__Turicibacter_sanguinis	HMDB0000761	-0.02	0.43	112	60	0.00376268	0.0960888	0.447843	Lithocholic acid	[H][C@@]1(CC[C@@]2([H])[C@]3([H])CC[C@]4([H])C[C@H](O)CC[C@]4(C)[C@@]3([H])CC[C@]12C)[C@H](C)CCC(O)=O	Organic compounds	Lipids and lipid-like molecules	Steroids and steroid derivatives	Bile acids, alcohols and derivatives	Monohydroxy bile acids, alcohols and derivatives	-0.1	-0.08	0.26	0.53	2.42776	0.018848	increase	0.0870435
s__Ruminococcus_sp._Marseille_P6503	HMDB0251390	-0.07	-0.44	137	84	0.00420384	0.0998413	0.372963	Dimethyl-3-hydroxypyrid-4-one	CC1=NC=C(C)C(=O)C1O	Organic compounds	Organoheterocyclic compounds	Pyridines and derivatives	Hydropyridines	Dihydropyridines	-0.08	-0.16	-0.23	-0.57	2.41663	0.019487	decrease	0.0883875
s__Qingrenia_yutianensis	HMDB0245745	0.28	0.61	142	82	0.00259076	0.0866486	0.333518	Ac-Pro-Gly-Pro-OH	CC(=O)N1CCCC1C(=O)NCC(=O)N1CCCC1C(O)=O	Organic compounds	Organic acids and derivatives	Carboxylic acids and derivatives	Amino acids, peptides, and analogues	Oligopeptides	0.26	0.28	0.4	0.67	2.38919	0.021068	increase	0.0927531
s__Dysosmobacter_welbionis	HMDB0000292	0.07	-0.37	144	84	0.00103345	0.0614856	0.440857	Xanthine	O=C1NC2=C(NC=N2)C(=O)N1	Organic compounds	Organoheterocyclic compounds	Imidazopyrimidines	Purines and purine derivatives	Xanthines	-0.01	-0.04	-0.11	-0.5	2.38677	0.021207	decrease	0.0927531
s__Phascolarctobacterium_succinatutens	HMDB0002335	-0.03	0.39	120	71	0.00388745	0.0960888	0.420955	Aspartylproline	N[C@@H](CC(O)=O)C(=O)N1CCC[C@H]1C(O)=O	Organic compounds	Organic acids and derivatives	Carboxylic acids and derivatives	Amino acids, peptides, and analogues	Dipeptides	-0.35	0.2	0.24	0.18	2.38139	0.021545	increase	0.0927531
s__Oscillibacter_sp._MSJ_31	HMDB0000369	-0.3	0.16	146	85	0.000677759	0.0571094	0.461639	3b,17b-Dihydroxyetiocholane	C[C@]12CCC3C(CCC4C[C@@H](O)CC[C@]34C)C1CC[C@@H]2O	Organic compounds	Lipids and lipid-like molecules	Steroids and steroid derivatives	Androstane steroids	Androgens and derivatives	-0.4	0.03	-0.07	0.1	2.35393	0.023284	increase	0.0978774
s__Phascolarctobacterium_faecium	HMDB0000292	0.03	-0.48	114	64	0.000512924	0.0513	0.514087	Xanthine	O=C1NC2=C(NC=N2)C(=O)N1	Organic compounds	Organoheterocyclic compounds	Imidazopyrimidines	Purines and purine derivatives	Xanthines	0.11	0.06	-0.23	-0.45	2.35039	0.023506	decrease	0.0978774
s__Phocaeicola_massiliensis	HMDB0013657	-0.05	-0.44	141	78	0.0035336	0.0957073	0.389406	2-Arachidonyl Glycerol ether	CCCCC\C=C/C\C=C/C\C=C/C\C=C/CCCCOC(CO)CO	Organic compounds	Lipids and lipid-like molecules	Endocannabinoids		Endocannabinoids	-0.08	-0.05	-0.19	-0.55	2.32229	0.025351	decrease	0.103144
s__Streptococcus_thermophilus	HMDB0005015	0.05	0.46	114	69	0.00425938	0.0999701	0.409867	Gabapentin	NCC1(CC(O)=O)CCCCC1	Organic compounds	Organic acids and derivatives	Carboxylic acids and derivatives	Amino acids, peptides, and analogues	Gamma amino acids and derivatives	0.02	0.05	0.21	0.55	2.31953	0.025583	increase	0.103144
s__Ruminococcus_callidus	HMDB0301792	0.01	0.4	145	86	0.00252599	0.0866486	0.395214	2-Deoxy-28-homocastasterone	[H][C@]12C[C@H](O)CC[C@]1(C)C1CC[C@]3(C)C(CCC3C1CC2=O)[C@H](C)[C@@H](O)[C@H](O)[C@@H](CC)C(C)C	Organic compounds	Lipids and lipid-like molecules	Steroids and steroid derivatives	Stigmastanes and derivatives	Stigmastanes and derivatives	-0.04	0.2	0.1	0.45	2.30096	0.026941	increase	0.106922
s__Bacteroides_thetaiotaomicron	HMDB0000262	-0.09	-0.47	146	81	0.00362044	0.0957073	0.373008	Thymine	CC1=CNC(=O)NC1=O	Organic compounds	Organoheterocyclic compounds	Diazines	Pyrimidines and pyrimidine derivatives	Hydroxypyrimidines	-0.03	-0.37	-0.18	-0.5	2.28619	0.028105	decrease	0.109826
s__Extibacter_muris	HMDB0006002	-0.29	0.14	148	86	0.00144603	0.0713097	0.430771	Ethyltestosterone	[H][C@@]12CC[C@@](O)(CC)[C@@]1(C)CC[C@@]1([H])[C@@]2([H])CCC2=CC(=O)CC[C@]12C	Organic compounds	Lipids and lipid-like molecules	Steroids and steroid derivatives	Pregnane steroids	Gluco/mineralocorticoids, progestogins and derivatives	0.09	-0.25	-0.2	0.36	2.23383	0.032357	increase	0.121337
s__Intestinimonas_butyriciproducens	HMDB0000157	-0.03	-0.44	148	86	0.00172756	0.0779521	0.402578	Hypoxanthine	OC1=NC=NC2=C1NC=N2	Organic compounds	Organoheterocyclic compounds	Imidazopyrimidines	Purines and purine derivatives	Hypoxanthines	0.03	-0.2	-0.23	-0.44	2.23252	0.032466	decrease	0.121337
s__Holdemanella_sp._MSK_7_32	HMDB0000369	0.06	-0.38	134	85	0.00104949	0.0614856	0.443529	3b,17b-Dihydroxyetiocholane	C[C@]12CCC3C(CCC4C[C@@H](O)CC[C@]34C)C1CC[C@@H]2O	Organic compounds	Lipids and lipid-like molecules	Steroids and steroid derivatives	Androstane steroids	Androgens and derivatives	0.02	-0.26	-0.17	-0.46	2.23215	0.032484	decrease	0.121337
s__Anaerotardibacter_sp._CLA_AA_M13	HMDB0039937	-0.01	-0.4	137	84	0.00388696	0.0960888	0.385636	Pipercitine	CCCCCCCCCCCCCCC\C=C\C(=O)N1CCCCC1	Organic compounds	Organoheterocyclic compounds	Piperidines	N-acylpiperidines	N-acylpiperidines	-0.09	-0.08	-0.07	-0.53	2.20367	0.035054	decrease	0.125779
s__Bifidobacterium_adolescentis	HMDB0294721	0.13	-0.39	105	68	0.000699886	0.0571094	0.518612	DG(12:0/18:1-2OH(9,10)/0:0)	CCCCCCCCCCCC(=O)OC[C@H](CO)OC(=O)CCCCCCC[C@H](O)[C@@H](O)C\C=C/CCCCC						0.23	-0.1	-0.01	-0.34	2.20258	0.035176	decrease	0.125779
s__Clostridium_sp._AF36_4	HMDB0032759	0.08	-0.43	131	78	0.000193775	0.0366839	0.513911	Moschamine	COC1=CC(\C=C\C(=O)NCCC2=CNC3=C2C=C(O)C=C3)=CC=C1O	Organic compounds	Organoheterocyclic compounds	Indoles and derivatives	Tryptamines and derivatives	N-acylserotonins	0.21	0.03	-0.37	-0.08	2.19845	0.035567	decrease	0.125779
s__Dorea_sp._AM13_35	HMDB0000132	-0.04	-0.44	126	74	0.00386975	0.0960888	0.400764	Guanine	NC1=NC(=O)C2=C(N1)N=CN2	Organic compounds	Organoheterocyclic compounds	Imidazopyrimidines	Purines and purine derivatives	Purines and purine derivatives	0.01	-0.23	-0.34	-0.49	2.1976	0.035654	decrease	0.125779
s__Terrisporobacter_mayombei	HMDB0061685	0.08	-0.42	134	80	0.000195739	0.0366839	0.508878	N-Methylhistamine	CNCCC1=CN=CN1	Organic compounds	Organic nitrogen compounds	Organonitrogen compounds	Amines	Aralkylamines	0.09	-0.13	-0.15	-0.4	2.14273	0.041276	decrease	0.143618
s__Coprococcus_eutactus	HMDB0254784	-0.01	-0.4	148	86	0.00254103	0.0866486	0.394168	Ibrexafungerp	CC(C)C(C)C1(C)CCC2(C)C3CCC4C5(C)COCC4(CC(C5OCC(C)(N)C(C)(C)C)N4N=CN=C4C4=CC=NC=C4)C3=CCC2(C)C1C(O)=O	Organic compounds	Lipids and lipid-like molecules	Steroids and steroid derivatives	Hydroxysteroids	Hydroxysteroids	0.17	-0.08	-0.35	-0.17	2.12732	0.043002	decrease	0.147601
s__Faecalibacillus_intestinalis	HMDB0000034	-0.17	0.36	145	85	0.000100972	0.0366839	0.523988	Adenine	NC1=C2NC=NC2=NC=N1	Organic compounds	Organoheterocyclic compounds	Imidazopyrimidines	Purines and purine derivatives	6-aminopurines	-0.19	-0.07	0.06	0.28	2.11951	0.043875	increase	0.14859
s__Ruminococcus_gnavus	HMDB0038712	-0.04	0.39	148	86	0.00105362	0.0614856	0.431712	Isosclerone	OC1CCC(=O)C2=C1C=CC=C2O	Organic compounds	Benzenoids	Tetralins		Tetralins	-0.04	0.1	-0.01	0.41	2.11147	0.044767	increase	0.14958
s__Vescimonas_coprocola	HMDB0247166	-0.09	-0.48	147	86	0.00156169	0.0747736	0.394682	2-Azaspiro[4.5]decan-3-one	OC1=NCC2(C1)CCCCC2	Organic compounds	Organoheterocyclic compounds	Azaspirodecane derivatives		Azaspirodecane derivatives	-0.06	-0.08	-0.3	-0.49	2.1066	0.045345	decrease	0.14958
s__Vescimonas_coprocola	HMDB0005015	0	-0.45	147	86	0.000445216	0.0497904	0.452402	Gabapentin	NCC1(CC(O)=O)CCCCC1	Organic compounds	Organic acids and derivatives	Carboxylic acids and derivatives	Amino acids, peptides, and analogues	Gamma amino acids and derivatives	0.04	-0.01	-0.2	-0.41	2.09904	0.046238	decrease	0.149677
s__Clostridium_sp._BIOML_A1	HMDB0013253	-0.03	-0.44	134	77	0.00256501	0.0866486	0.408762	N-Acetylhistamine	CC(=O)NCCC1=CN=CN1	Organic compounds	Organic acids and derivatives	Carboxylic acids and derivatives	Carboxylic acid derivatives	N-acetyl-2-arylethylamines	0.09	-0.28	-0.33	0.3	2.09641	0.046553	increase	0.149677
s__Oscillibacter_sp._MCC667	HMDB0258859	0.11	0.48	147	85	0.00327558	0.0947693	0.368033	Testosterone decanoate	CCCCCCCCCC(=O)OC1CCC2C3CCC4=CC(=O)CCC4(C)C3CCC12C	Organic compounds	Lipids and lipid-like molecules	Steroids and steroid derivatives	Steroid esters	Steroid esters	-0.02	0.29	0.28	0.42	2.08071	0.04842	increase	0.152084
s__Ruthenibacterium_lactatiformans	HMDB0245858	0.31	-0.13	148	86	0.000903209	0.0599959	0.446961	9,10-Seco-5,7,10(19)-cholestatriene	CC(C)CCCC(C)C1CCC2C(CCCC12C)=CC=C1CCCCC1=C	Organic compounds	Lipids and lipid-like molecules	Steroids and steroid derivatives	Vitamin D and derivatives	Vitamin D and derivatives	0.36	0.22	0	-0.09	2.059	0.051106	decrease	0.152084
s__Yeguia_hominis	HMDB0041082	-0.31	-0.66	145	86	0.000887229	0.0599959	0.343449	1,5,8-Heptadecatriene	CCCCCCCC\C=C\C\C=C\CCC=C	Organic compounds	Hydrocarbons	Unsaturated hydrocarbons	Olefins	Alkatrienes	-0.33	-0.39	-0.45	-0.67	2.05564	0.051542	decrease	0.152084
s__Holdemanella_porci	HMDB0030960	0.02	-0.39	137	84	0.00212976	0.0828387	0.412954	Obtusilactone A	CCCCCCCCCCCCC\C=C1\C(O)C(=C)OC1=O	Organic compounds	Organoheterocyclic compounds	Tetrahydrofurans		Tetrahydrofurans	0.03	-0.17	-0.34	-0.42	2.05064	0.052251	decrease	0.152084
s__Mediterraneibacter_glycyrrhizinilyticus	HMDB0256040	-0.02	0.38	148	86	0.00255482	0.0866486	0.397791	p-hydroxybenzoylecgonine	CN1C2CCC1C(C(C2)OC(=O)C1=CC=C(O)C=C1)C(O)=O	Organic compounds	Benzenoids	Benzene and substituted derivatives	Benzoic acids and derivatives	p-Hydroxybenzoic acid alkyl esters	-0.02	0.25	0.07	0.42	2.05061	0.052255	increase	0.152084
s__Eggerthella_lenta	HMDB0006002	0.12	-0.37	148	86	0.000308436	0.04293	0.480945	Ethyltestosterone	[H][C@@]12CC[C@@](O)(CC)[C@@]1(C)CC[C@@]1([H])[C@@]2([H])CCC2=CC(=O)CC[C@]12C	Organic compounds	Lipids and lipid-like molecules	Steroids and steroid derivatives	Pregnane steroids	Gluco/mineralocorticoids, progestogins and derivatives	0.14	0.03	-0.36	-0.17	2.04959	0.052382	decrease	0.152084
s__Collinsella_aerofaciens	HMDB0036584	0.05	0.44	148	86	0.00276083	0.0883613	0.383158	Tetramethylpyrazine	CC1=NC(C)=C(C)N=C1C	Organic compounds	Organoheterocyclic compounds	Diazines	Pyrazines	Pyrazines	0.02	0.02	0.16	0.45	2.04862	0.052492	increase	0.152084
s__Phascolarctobacterium_faecium	HMDB0014417	0.01	-0.45	114	64	0.00188436	0.0790555	0.463423	Betazole	NCCC1=CC=NN1	Organic compounds	Organic nitrogen compounds	Organonitrogen compounds	Amines	2-arylethylamines	0.01	0.13	-0.2	-0.43	2.04685	0.05276	decrease	0.152084
s__Intestinimonas_butyriciproducens	HMDB0014391	0.1	-0.37	148	86	0.000462088	0.0502836	0.466255	Ziprasidone	ClC1=C(CCN2CCN(CC2)C2=NSC3=CC=CC=C23)C=C2CC(=O)NC2=C1	Organic compounds	Organoheterocyclic compounds	Diazinanes	Piperazines	N-arylpiperazines	-0.01	-0.19	-0.01	-0.44	2.04664	0.052797	decrease	0.152084
s__Oscillibacter_valericigenes	HMDB0005015	0.04	-0.36	148	86	0.00322598	0.0947693	0.391372	Gabapentin	NCC1(CC(O)=O)CCCCC1	Organic compounds	Organic acids and derivatives	Carboxylic acids and derivatives	Amino acids, peptides, and analogues	Gamma amino acids and derivatives	0	0.04	-0.13	-0.42	2.04062	0.053594	decrease	0.152084
s__Clostridium_sp._1001270H_150608_G6	HMDB0011570	0.35	-0.26	90	58	0.000278787	0.0406962	0.608602	MG(18:3/0:0/0:0)	[H][C@](O)(CO)COC(=O)CCCCCCC\C=C/C\C=C/C\C=C/CC	Organic compounds	Lipids and lipid-like molecules	Fatty Acyls	Lineolic acids and derivatives	Lineolic acids and derivatives	0.22	0.3	-0.05	-0.29	2.03837	0.053888	decrease	0.152084
s__Bacteroides_uniformis	HMDB0029786	0.08	-0.37	145	83	0.000726144	0.0571094	0.456128	10-Oxo-11-octadecen-13-olide	CCCCCC1OC(=O)CCCCCCCCC(=O)\C=C\1	Organic compounds	Phenylpropanoids and polyketides	Macrolides and analogues		Macrolides and analogues	-0.05	0.08	-0.15	-0.43	2.01275	0.057424	decrease	0.160282
s__Ruminococcus_bromii	HMDB0015055	0.08	-0.37	147	86	0.000746914	0.0571094	0.448646	Spectinomycin	[H][C@@]12O[C@H](C)CC(=O)[C@]1(O)O[C@]1([H])[C@@H](NC)[C@@H](O)[C@@H](NC)[C@H](O)[C@@]1([H])O2	Organic compounds	Organoheterocyclic compounds	Dioxanes	1,4-dioxanes	1,4-dioxanes	-0.02	-0.12	-0.12	-0.44	1.99922	0.059389	decrease	0.163965
s__Lachnospira_eligens	HMDB0035728	0.32	-0.19	148	86	0.000170209	0.0366839	0.506114	Ganoderol A	CC(CC\C=C(/C)CO)C1CCC2(C)C3=CCC4C(C)(C)C(=O)CCC4(C)C3=CCC12C	Organic compounds	Lipids and lipid-like molecules	Prenol lipids	Triterpenoids	Triterpenoids	0.32	0.23	0.01	-0.11	1.9854	0.061487	decrease	0.167932
s__Terrisporobacter_mayombei	HMDB0029410	-0.01	-0.43	134	80	0.00185463	0.0790555	0.419769	2-Acetyl-3-ethylpyrazine	CCC1=NC=CN=C1C(C)=O	Organic compounds	Organic oxygen compounds	Organooxygen compounds	Carbonyl compounds	Aryl alkyl ketones	0.08	-0.31	-0.12	-0.37	1.9725	0.063493	decrease	0.171566
s__Lachnospira_eligens	HMDB0030475	-0.02	0.42	148	86	0.000687762	0.0571094	0.441769	Aflatoxin G2	COC1=CC2=C(C3CCOC3O2)C2=C1C1=C(C(=O)OCC1)C(=O)O2	Organic compounds	Phenylpropanoids and polyketides	Coumarins and derivatives	Furanocoumarins	Difurocoumarolactones	-0.13	0.07	0.36	0.14	1.96223	0.065189	increase	0.17178
s__Olsenella_uli	HMDB0011570	0.08	-0.36	140	84	0.00127324	0.0670909	0.437195	MG(18:3/0:0/0:0)	[H][C@](O)(CO)COC(=O)CCCCCCC\C=C/C\C=C/C\C=C/CC	Organic compounds	Lipids and lipid-like molecules	Fatty Acyls	Lineolic acids and derivatives	Lineolic acids and derivatives	0.12	0	-0.23	-0.32	1.96173	0.065289	decrease	0.17178
s__Clostridium_sp._D43t1_170807_H7	HMDB0246621	0.32	-0.14	114	69	0.00258847	0.0866486	0.458327	4,7,10,13,16-Docosapentaenoic acid	CCCCCC=CCC=CCC=CCC=CCC=CCCC(O)=O	Organic compounds	Lipids and lipid-like molecules	Fatty Acyls	Fatty acids and conjugates	Very long-chain fatty acids	0.47	-0.05	-0.02	0.23	1.95977	0.065601	decrease	0.17178
s__Anaerobutyricum_soehngenii	HMDB0254007	-0.27	0.2	148	86	0.000569966	0.055922	0.466783	Lenapenem	CNCCC(O)C1CC(CN1)SC1=C(N2C(C(C(C)O)C2=O)C1C)C(O)=O	Organic compounds	Organoheterocyclic compounds	Lactams	Beta lactams	Thienamycins	-0.18	-0.15	-0.03	0.26	1.94836	0.067458	increase	0.17484
s__Parabacteroides_distasonis	HMDB0006524	-0.09	0.38	147	81	0.000597257	0.0571094	0.465697	3-Indoleacetonitrile	N#CCC1=CNC2=C1C=CC=C2	Organic compounds	Organoheterocyclic compounds	Indoles and derivatives	Indoles	3-alkylindoles	-0.06	-0.14	0.13	0.34	1.94331	0.068326	increase	0.175301
s__Clostridium_sp._1001270H_150608_G6	HMDB0011579	0.36	-0.15	90	58	0.00210372	0.0828387	0.514411	MG(20:4/0:0/0:0)	[H][C@](O)(CO)COC(=O)CCCCCC\C=C/C\C=C/C\C=C/C\C=C/CC	Organic compounds	Lipids and lipid-like molecules	Glycerolipids	Monoradylglycerols	Monoacylglycerols	0.43	0.1	0.21	-0.08	1.92848	0.070793	decrease	0.179736
s__Intestinimonas_butyriciproducens	HMDB0005015	-0.02	-0.41	148	86	0.00266388	0.0866486	0.390132	Gabapentin	NCC1(CC(O)=O)CCCCC1	Organic compounds	Organic acids and derivatives	Carboxylic acids and derivatives	Amino acids, peptides, and analogues	Gamma amino acids and derivatives	-0.03	-0.03	-0.17	-0.43	1.92472	0.07147	decrease	0.179736
s__Yeguia_hominis	HMDB0041334	-0.32	-0.66	145	86	0.000924131	0.0599959	0.34054	8,11-Heptadecadienal	CCCCC\C=C/C\C=C\CCCCCCC=O	Organic compounds	Lipids and lipid-like molecules	Fatty Acyls	Fatty aldehydes	Fatty aldehydes	-0.32	-0.38	-0.46	-0.65	1.90949	0.07421	decrease	0.183442
s__Alistipes_communis	HMDB0257115	-0.08	0.44	116	63	0.000500012	0.0513	0.526325	Raxofelast	CC(=O)OC1=C(C)C(C)=C2OC(CC(O)=O)CC2=C1C	Organic compounds	Organoheterocyclic compounds	Coumarans		Coumarans	-0.05	-0.23	0.45	0.05	1.90817	0.074437	increase	0.183442
s__Brotomerdimonas_butyrica	HMDB0001848	-0.04	0.46	146	85	9.86484e-05	0.0366839	0.503809	Imipramine	CN(C)CCCN1C2=CC=CC=C2CCC2=CC=CC=C12	Organic compounds	Organoheterocyclic compounds	Benzazepines	Dibenzazepines	Dibenzazepines	0.02	0.08	0.08	0.43	1.90444	0.07511	increase	0.183442
s__Collinsella_sp._AM34_10	HMDB0000369	-0.01	-0.41	132	81	0.00356799	0.0957073	0.395389	3b,17b-Dihydroxyetiocholane	C[C@]12CCC3C(CCC4C[C@@H](O)CC[C@]34C)C1CC[C@@H]2O	Organic compounds	Lipids and lipid-like molecules	Steroids and steroid derivatives	Androstane steroids	Androgens and derivatives	0.09	-0.07	-0.38	-0.25	1.89319	0.077227	decrease	0.186816
s__Dorea_sp._AM58_8	HMDB0094676	0.02	-0.4	148	86	0.00140573	0.0712403	0.418244	Val-Val-Val	CC(C)C(N)C(=O)NC(C(C)C)C(=O)NC(C(C)C)C(O)=O	Organic compounds	Organic acids and derivatives	Carboxylic acids and derivatives	Amino acids, peptides, and analogues	Oligopeptides	0.09	-0.1	-0.3	-0.32	1.88299	0.079126	decrease	0.189351
s__Oscillibacter_sp._MSJ_31	HMDB0005015	-0.03	-0.43	146	85	0.00217107	0.0838312	0.397853	Gabapentin	NCC1(CC(O)=O)CCCCC1	Organic compounds	Organic acids and derivatives	Carboxylic acids and derivatives	Amino acids, peptides, and analogues	Gamma amino acids and derivatives	0.06	-0.03	-0.33	-0.35	1.87951	0.079766	decrease	0.189351
s__Dorea_sp._OM07_5	HMDB0248111	0.43	0.05	136	80	0.00412741	0.0996071	0.381436	Alaptide	CC1NC(=O)C2(CCCC2)NC1=O	Organic compounds	Organic acids and derivatives	Carboxylic acids and derivatives	Amino acids, peptides, and analogues	Alpha amino acids and derivatives	0.58	0.17	0.12	0.55	1.85519	0.084569	decrease	0.196543
s__Faecalibacterium_sp._I3389	HMDB0006528	0.03	-0.41	147	85	0.000654989	0.0571094	0.447735	Docosapentaenoic acid (22n-3)	CC\C=C/C\C=C/C\C=C/C\C=C/C\C=C/CCCCCC(O)=O	Organic compounds	Lipids and lipid-like molecules	Fatty Acyls	Fatty acids and conjugates	Very long-chain fatty acids	0.1	0.04	-0.24	-0.31	1.85486	0.084635	decrease	0.196543
s__Brotomerdimonas_butyrica	HMDB0030808	-0.02	-0.48	146	85	0.000266242	0.0406962	0.463428	Pinocembrin	OC1=CC(O)=C2C(=O)C[C@H](OC2=C1)C1=CC=CC=C1	Organic compounds	Phenylpropanoids and polyketides	Flavonoids	Flavans	Flavanones	-0.07	-0.19	-0.21	-0.46	1.85261	0.085117	decrease	0.196543
s__Collinsella_sp._AM34_10	HMDB0030963	0.07	-0.37	132	81	0.00144666	0.0713097	0.440663	Punicic acid	CCCC\C=C\C=C/C=C/CCCCCCCC(O)=O	Organic compounds	Lipids and lipid-like molecules	Fatty Acyls	Lineolic acids and derivatives	Lineolic acids and derivatives	0.15	-0.01	-0.21	-0.28	1.8451	0.086695	decrease	0.196834
s__Romboutsia_timonensis	HMDB0030464	0.07	-0.46	129	76	0.000133301	0.0366839	0.528687	Erythroskyrin	CC(C)C1N(C)C(=O)C(C(=O)\C=C\C=C\C=C\C=C/C=C/C2OC3CC(C)OC3C2O)=C1O	Organic compounds	Organoheterocyclic compounds	Furofurans		Furofurans	0.15	-0.03	-0.15	-0.29	1.8446	0.086793	decrease	0.196834
s__Parolsenella_catena	HMDB0243935	0.01	-0.39	125	83	0.00382802	0.0960888	0.397012	1-Methyladenosin	CN1C=NC2=C(N=CN2C2OC(CO)C(O)C2O)C1=N	Organic compounds	Nucleosides, nucleotides, and analogues	Purine nucleosides		Purine nucleosides	0.09	0.02	-0.36	-0.28	1.83063	0.089696	decrease	0.199946
s__Prevotella_sp._Marseille_P4119	HMDB0255452	0.12	-0.42	111	68	0.000366278	0.0476146	0.534954	Naphthoxylactic acid	OC(COC1=CC=CC2=CC=CC=C12)C(O)=O	Organic compounds	Benzenoids	Naphthalenes		Naphthalenes	0.18	0.07	-0.32	-0.19	1.83019	0.089798	decrease	0.199946
s__Slackia_isoflavoniconvertens	HMDB0015522	0.02	0.4	146	86	0.00326817	0.0947693	0.38423	Sulfamethazine	CC1=CC(C)=NC(NS(=O)(=O)C2=CC=C(N)C=C2)=N1	Organic compounds	Benzenoids	Benzene and substituted derivatives	Benzenesulfonamides	Aminobenzenesulfonamides	-0.03	0.09	0.18	0.37	1.82617	0.090643	increase	0.199946
s__Bacteroides_xylanisolvens	HMDB0031041	-0.09	0.38	143	79	0.000679165	0.0571094	0.466865	1,8,15-Heptadecatriene-11,13-diyne	C\C=C/C#CC#CC\C=C\CCCCCC=C	Organic compounds	Hydrocarbons	Unsaturated hydrocarbons	Enynes	Enynes	-0.01	0.06	0.12	0.39	1.823	0.091314	increase	0.199946
s__Faecalibacterium_sp._CLA_AA_H233	HMDB0041959	-0.08	0.35	148	85	0.00125193	0.0669001	0.432216	Normorphine	[H][C@@]12OC3=C4C(C[C@@]5([H])NCC[C@@]14[C@@]5([H])C=C[C@@H]2O)=CC=C3O	Organic compounds	Alkaloids and derivatives	Morphinans		Morphinans	-0.17	-0.1	0.26	0.18	1.81562	0.092939	increase	0.201764
s__Collinsella_sp._TF05_9AC	HMDB0034937	-0.3	0.2	132	80	0.000371086	0.0476146	0.50253	Cappariloside A	OCC1OC(OC2=CC=CC3=C2C(CC#N)=CN3)C(O)C(O)C1O	Organic compounds	Organic oxygen compounds	Organooxygen compounds	Carbohydrates and carbohydrate conjugates	Phenolic glycosides	-0.37	-0.09	0.09	-0.06	1.80823	0.094521	increase	0.201764
s__Turicibacter_sanguinis	HMDB0031035	-0.1	0.42	112	60	0.000730708	0.0571094	0.527488	5-Heneicosyl-1,3-benzenediol	CCCCCCCCCCCCCCCCCCCCCC1=CC(O)=CC(O)=C1	Organic compounds	Benzenoids	Phenols	Benzenediols	Resorcinols	-0.04	0.02	0.08	0.44	1.8082	0.094527	increase	0.201764
s__Lentihominibacter_faecis	HMDB0241774	0.11	-0.38	147	85	0.000214526	0.0366839	0.493375	Nona-4,6-dienedioylcarnitine	C[N+](C)(C)CC(CC([O-])=O)OC(=O)CCC=CC=CCC(O)=O	Organic compounds	Lipids and lipid-like molecules	Fatty Acyls	Fatty acid esters	Acyl carnitines	0.17	0.1	-0.26	-0.17	1.79901	0.096574	decrease	0.204415
s__Prevotella_sp._885	HMDB0000034	0.52	0.12	107	73	0.0037147	0.0960888	0.394883	Adenine	NC1=C2NC=NC2=NC=N1	Organic compounds	Organoheterocyclic compounds	Imidazopyrimidines	Purines and purine derivatives	6-aminopurines	0.6	0.16	0.5	0.25	1.77772	0.101517	decrease	0.213102
s__Terrisporobacter_mayombei	HMDB0251389	0.05	-0.36	134	80	0.00327721	0.0947693	0.407731	Dimethyl pimelimidate	COC(=N)CCCCCC(=N)OC	Organic compounds	Organic acids and derivatives	Carboximidic acids and derivatives	Imidoesters	Imidoesters	0.07	-0.17	-0.15	-0.34	1.76649	0.104218	decrease	0.216978
s__Eubacterium_coprostanoligenes	HMDB0243900	-0.36	0.04	138	83	0.00326222	0.0947693	0.399898	1-Hydroxyisoquinoline	O=C1NC=CC2=CC=CC=C12	Organic compounds	Organoheterocyclic compounds	Isoquinolines and derivatives	Isoquinolones and derivatives	Isoquinolones and derivatives	-0.23	0.03	-0.24	0.17	1.75049	0.108188	increase	0.221421
s__Clostridium_perfringens	HMDB0258859	0.08	0.47	145	84	0.00211622	0.0828387	0.38941	Testosterone decanoate	CCCCCCCCCC(=O)OC1CCC2C3CCC4=CC(=O)CCC4(C)C3CCC12C	Organic compounds	Lipids and lipid-like molecules	Steroids and steroid derivatives	Steroid esters	Steroid esters	0.03	0.1	0.28	0.4	1.74816	0.108789	increase	0.221421
s__Solobacterium_moorei	HMDB0035159	-0.31	0.16	118	71	0.00182398	0.0790555	0.467418	Paullinic acid	CCCCCC\C=C/CCCCCCCCCCCC(O)=O	Organic compounds	Lipids and lipid-like molecules	Fatty Acyls	Fatty acids and conjugates	Long-chain fatty acids	-0.43	0.1	-0.08	-0.06	1.74742	0.108967	increase	0.221421
s__Streptococcus_thermophilus	HMDB0038504	0.05	-0.41	114	69	0.00194179	0.0796001	0.459125	alpha-Micropteroxanthin B	C\C(CCCO)=C/C=C/C=C(\C)/C=C/C=C(\C)/C=C/C1C(C)=CC(O)CC1(C)C	Organic compounds	Lipids and lipid-like molecules	Prenol lipids	Sesterterpenoids	Sesterterpenoids	0.06	-0.09	-0.12	-0.37	1.73677	0.111645	decrease	0.225062
s__Solobacterium_moorei	HMDB0030951	0.32	-0.11	118	71	0.00425005	0.0999701	0.427264	2,4-Decadienoic isobutylamide	CCCCC\C=C/C=C/C(/O)=N/CC(C)C	Organic compounds	Lipids and lipid-like molecules	Fatty Acyls	Fatty amides	N-acyl amines	0.32	0.15	0.22	-0.09	1.71177	0.118232	decrease	0.236464
s__Terrisporobacter_mayombei	HMDB0014417	0.08	-0.38	134	80	0.000897531	0.0599959	0.460003	Betazole	NCCC1=CC=NN1	Organic compounds	Organic nitrogen compounds	Organonitrogen compounds	Amines	2-arylethylamines	0.02	-0.28	-0.05	-0.37	1.70247	0.120784	decrease	0.23874
s__Bacteroides_thetaiotaomicron	HMDB0000328	0.15	-0.37	146	81	0.000154819	0.0366839	0.516394	12-Ketodeoxycholic acid	[H][C@@]1(CC[C@@]2([H])[C@]3([H])CC[C@]4([H])C[C@H](O)CC[C@]4(C)[C@@]3([H])CC(=O)[C@]12C)[C@H](C)CCC(O)=O	Organic compounds	Lipids and lipid-like molecules	Steroids and steroid derivatives	Bile acids, alcohols and derivatives	Monohydroxy bile acids, alcohols and derivatives	-0.03	0.23	-0.06	-0.28	1.70072	0.12125	decrease	0.23874
s__Blautia_sp._MCC270	HMDB0254453	0.08	0.49	142	86	0.00105559	0.0614856	0.410388	Mepindolol	CC(C)NCC(O)COC1=CC=CC2=C1C=C(C)N2	Organic compounds	Organoheterocyclic compounds	Indoles and derivatives	Indoles	Indoles	-0.06	0.26	0.32	0.32	1.69411	0.123083	increase	0.240485
s__Roseburia_sp._CLA_AA_H204	HMDB0001538	0.05	-0.36	139	82	0.00226917	0.0843	0.416899	3-Pyridylacetic acid	OC(=O)CC1=CN=CC=C1	Organic compounds	Organoheterocyclic compounds	Pyridines and derivatives		Pyridines and derivatives	0.15	-0.2	-0.24	-0.23	1.67047	0.12977	decrease	0.249852
s__Akkermansia_muciniphila	HMDB0001432	-0.31	0.15	126	66	0.00248702	0.0866486	0.459779	Agmatine	NCCCCNC(N)=N	Organic compounds	Organic nitrogen compounds	Organonitrogen compounds	Guanidines	Guanidines	-0.4	0.04	-0.01	0.01	1.6693	0.130111	increase	0.249852
s__Roseburia_sp._CLA_AA_H209	HMDB0015138	0.28	-0.17	147	85	0.00109129	0.0616169	0.44475	Cromoglicic acid	OC(COC1=CC=CC2=C1C(=O)C=C(O2)C(O)=O)COC1=CC=CC2=C1C(=O)C=C(O2)C(O)=O	Organic compounds	Organoheterocyclic compounds	Benzopyrans	1-benzopyrans	Chromones	0.09	0.35	0.14	-0.15	1.6667	0.130853	decrease	0.249852
s__Ruminococcus_champanellensis	HMDB0032759	0.01	-0.39	141	84	0.00313819	0.0947693	0.394528	Moschamine	COC1=CC(\C=C\C(=O)NCCC2=CNC3=C2C=C(O)C=C3)=CC=C1O	Organic compounds	Organoheterocyclic compounds	Indoles and derivatives	Tryptamines and derivatives	N-acylserotonins	0.01	-0.11	-0.22	-0.36	1.66117	0.132607	decrease	0.249852
s__Eubacterium_coprostanoligenes	HMDB0000738	-0.38	0.06	138	83	0.00113079	0.0626649	0.440439	Indole	N1C=CC2=C1C=CC=C2	Organic compounds	Organoheterocyclic compounds	Indoles and derivatives	Indoles	Indoles	-0.28	0.05	-0.24	0.1	1.65724	0.133778	increase	0.249852
s__Klebsiella_pneumoniae	HMDB0003701	-0.04	0.4	148	85	0.000757712	0.0571094	0.443828	Dimethylbenzimidazole	CC1=CC2=C(C=C1C)N=CN2	Organic compounds	Organoheterocyclic compounds	Benzimidazoles		Benzimidazoles	-0.03	-0.1	0.31	0.28	1.65724	0.133779	increase	0.249852
s__Bacteroides_uniformis	HMDB0248849	-0.03	-0.44	145	83	0.00176716	0.0782868	0.408508	Bakuchiol	CC(C)=CCCC(C)(C=C)C=CC1=CC=C(O)C=C1	Organic compounds	Lipids and lipid-like molecules	Prenol lipids	Monoterpenoids	Aromatic monoterpenoids	-0.2	-0.03	-0.26	-0.47	1.65274	0.135066	decrease	0.250414
s__Blautia_obeum	HMDB0258859	-0.05	-0.49	148	86	0.000449237	0.0497904	0.440906	Testosterone decanoate	CCCCCCCCCC(=O)OC1CCC2C3CCC4=CC(=O)CCC4(C)C3CCC12C	Organic compounds	Lipids and lipid-like molecules	Steroids and steroid derivatives	Steroid esters	Steroid esters	-0.02	-0.26	-0.21	-0.37	1.63937	0.139167	decrease	0.254945
s__Dorea_sp._AM10_31	HMDB0002183	0.39	-0.14	138	85	8.042e-05	0.0366839	0.531867	Docosahexaenoic acid	CC\C=C/C\C=C/C\C=C/C\C=C/C\C=C/C\C=C/CCC(O)=O	Organic compounds	Lipids and lipid-like molecules	Fatty Acyls	Fatty acids and conjugates	Very long-chain fatty acids	0.39	0.15	-0.01	0.16	1.63819	0.139517	decrease	0.254945
s__Qingrenia_yutianensis	HMDB0029217	0.05	0.44	142	82	0.00324173	0.0947693	0.38597	Tyrosine methylester	COC(=O)[C@@H](N)CC1=CC=C(O)C=C1	Organic compounds	Organic acids and derivatives	Carboxylic acids and derivatives	Amino acids, peptides, and analogues	Tyrosine and derivatives	0.19	-0.04	0.16	0.42	1.62086	0.144901	increase	0.262892
s__Barnesiella_intestinihominis	HMDB0014339	0.04	0.46	109	68	0.0038066	0.0960888	0.422152	Tramadol	COC1=CC=CC(=C1)[C@@]1(O)CCCC[C@@H]1CN(C)C	Organic compounds	Benzenoids	Phenol ethers	Anisoles	Anisoles	0.12	0.02	0.1	0.45	1.61034	0.148265	increase	0.267087
s__Holdemanella_biformis	HMDB0062807	0.06	0.43	147	84	0.00366792	0.0957391	0.375422	Sphingosine(1+)	[H]\C(CCCCCCCCCCCCC)=C(\[H])[C@@]([H])(O)[C@@]([H])([NH3+])CO	Organic compounds	Organic nitrogen compounds	Organonitrogen compounds	Amines	1,2-aminoalcohols	-0.05	0.27	0.19	0.3	1.60027	0.151556	increase	0.271037
s__Turicibacter_sanguinis	HMDB0034732	0	0.46	112	60	0.00208868	0.0828387	0.468349	Thymoquinone	CC(C)C1=CC(=O)C(C)=CC1=O	Organic compounds	Organic oxygen compounds	Organooxygen compounds	Carbonyl compounds	P-benzoquinones	-0.07	-0.07	0.37	0.33	1.59453	0.153423	increase	0.271037
s__Prevotella_stercorea	HMDB0030951	0.3	-0.14	130	77	0.00209897	0.0828387	0.441597	2,4-Decadienoic isobutylamide	CCCCC\C=C/C=C/C(/O)=N/CC(C)C	Organic compounds	Lipids and lipid-like molecules	Fatty Acyls	Fatty amides	N-acyl amines	0.38	0.24	-0.01	0.09	1.59387	0.153659	decrease	0.271037
s__Anaerotardibacter_sp._CLA_AA_M13	HMDB0255629	-0.08	-0.5	137	84	0.00106842	0.0614856	0.414964	Nisoxetine	CNCCC(OC1=CC=CC=C1OC)C1=CC=CC=C1	Organic compounds	Benzenoids	Phenol ethers	Anisoles	Anisoles	-0.18	-0.15	-0.19	-0.49	1.58221	0.157519	decrease	0.274769
s__Bilophila_wadsworthia	HMDB0030140	0.34	-0.3	102	56	0.00010663	0.0366839	0.640396	Adlupulone	CCC(C)C(=O)C1=C(O)C(CC=C(C)C)C(=O)C(CC=C(C)C)(CC=C(C)C)C1=O	Organic compounds	Organic oxygen compounds	Organooxygen compounds	Carbonyl compounds	M-benzoquinones	0.05	-0.11	0.35	-0.27	1.58092	0.157938	decrease	0.274769
s__Blautia_faecicola	HMDB0006524	0.07	-0.35	148	86	0.00150821	0.0733871	0.423464	3-Indoleacetonitrile	N#CCC1=CNC2=C1C=CC=C2	Organic compounds	Organoheterocyclic compounds	Indoles and derivatives	Indoles	3-alkylindoles	0.12	0.1	-0.21	-0.23	1.57413	0.160284	decrease	0.276479
s__Ellagibacter_isourolithinifaciens	HMDB0002096	0.17	0.54	139	86	0.00196152	0.0798618	0.369973	3-Indolebutyric acid	OC(=O)CCCC1=CNC2=C1C=CC=C2	Organic compounds	Organoheterocyclic compounds	Indoles and derivatives	Indoles	3-alkylindoles	0.16	0.2	0.39	0.48	1.57172	0.161098	increase	0.276479
s__Ellagibacter_isourolithinifaciens	HMDB0255255	0.14	0.52	139	86	0.00193868	0.0796001	0.380374	N,N-DIETHYLANILINE	CCN(CC)C1=CC=CC=C1	Organic compounds	Organic nitrogen compounds	Organonitrogen compounds	Amines	Dialkylarylamines	0.1	0.26	0.34	0.43	1.56082	0.164782	increase	0.280904
s__Bacteroides_stercoris	HMDB0000292	0.07	-0.39	144	77	0.000741536	0.0571094	0.46466	Xanthine	O=C1NC2=C(NC=N2)C(=O)N1	Organic compounds	Organoheterocyclic compounds	Imidazopyrimidines	Purines and purine derivatives	Xanthines	-0.05	0.02	-0.11	-0.36	1.55258	0.167728	decrease	0.284019
s__Qingrenia_yutianensis	HMDB0062807	-0.11	-0.49	142	82	0.00296101	0.0932718	0.377175	Sphingosine(1+)	[H]\C(CCCCCCCCCCCCC)=C(\[H])[C@@]([H])(O)[C@@]([H])([NH3+])CO	Organic compounds	Organic nitrogen compounds	Organonitrogen compounds	Amines	1,2-aminoalcohols	-0.08	-0.09	-0.34	-0.41	1.54326	0.17105	decrease	0.287726
s__Prevotella_pectinovora	HMDB0258516	0.33	-0.17	113	70	0.000947778	0.0603452	0.500273	strophanthidin	CC12CCC3C(CCC4(O)CC(O)CCC34C=O)C1(O)CCC2C1=CC(=O)OC1	Organic compounds	Lipids and lipid-like molecules	Steroids and steroid derivatives	Steroid lactones	Cardenolides and derivatives	0.31	0.04	0.11	-0.06	1.53223	0.175262	decrease	0.292872
s__Coprococcus_catus	HMDB0241685	0.11	-0.42	148	86	4.96641e-05	0.0366839	0.532362	3-Hydroxyhept-4-enoylcarnitine	CCC=CC(O)CC(=O)OC(CC([O-])=O)C[N+](C)(C)C	Organic compounds	Lipids and lipid-like molecules	Fatty Acyls	Fatty acid esters	Acyl carnitines	0.02	-0.05	-0.26	-0.31	1.52315	0.178744	decrease	0.294833
s__Adlercreutzia_equolifaciens	HMDB0000881	-0.28	0.2	146	86	0.000386027	0.0476146	0.481259	Xanthurenic acid	OC(=O)C1=NC2=C(O)C=CC=C2C(O)=C1	Organic compounds	Organoheterocyclic compounds	Quinolines and derivatives	Quinoline carboxylic acids	Quinoline carboxylic acids	-0.21	-0.14	-0.01	0.13	1.52311	0.178757	increase	0.294833
s__Holdemanella_sp._MSK_7_32	HMDB0030960	-0.03	-0.41	134	85	0.0037905	0.0960888	0.383734	Obtusilactone A	CCCCCCCCCCCCC\C=C1\C(O)C(=C)OC1=O	Organic compounds	Organoheterocyclic compounds	Tetrahydrofurans		Tetrahydrofurans	-0.07	-0.2	-0.31	-0.4	1.51928	0.180175	decrease	0.295255
s__Veillonella_parvula	HMDB0013645	-0.01	0.39	142	85	0.00264984	0.0866486	0.399445	N,N-Dimethylsphingosine	CCCCCCCCCCCCC\C=C\[C@@H](O)[C@H](CO)N(C)C	Organic compounds	Organic nitrogen compounds	Organonitrogen compounds	Amines	1,2-aminoalcohols	0.07	0.12	0.2	0.39	1.49579	0.189223	increase	0.308094
s__Blautia_schinkii	HMDB0254682	0.05	-0.4	148	86	0.000708445	0.0571094	0.445456	Metoprolol acid	CC(C)NCC(O)COC1=CC=C(CC(O)=O)C=C1	Organic compounds	Benzenoids	Phenol ethers		Phenol ethers	0.05	-0.07	-0.12	-0.27	1.46629	0.201309	decrease	0.325685
s__Coprococcus_catus	HMDB0002820	-0.07	0.36	148	86	0.000966518	0.0608906	0.438848	Methylimidazoleacetic acid	CN1C=NC(CC(O)=O)=C1	Organic compounds	Organoheterocyclic compounds	Azoles	Imidazoles	Imidazolyl carboxylic acids and derivatives	0.24	-0.05	0.06	0.39	1.41735	0.222524	increase	0.356298
s__Blautia_obeum	HMDB0241774	0.03	-0.38	148	86	0.00173227	0.0779521	0.413112	Nona-4,6-dienedioylcarnitine	C[N+](C)(C)CC(CC([O-])=O)OC(=O)CCC=CC=CCC(O)=O	Organic compounds	Lipids and lipid-like molecules	Fatty Acyls	Fatty acid esters	Acyl carnitines	0.13	-0.07	-0.27	0.05	1.41623	0.223037	decrease	0.356298
s__Lentihominibacter_faecis	HMDB0004992	-0.28	0.12	147	85	0.00284538	0.0905828	0.406033	Benzocaine	CCOC(=O)C1=CC=C(N)C=C1	Organic compounds	Benzenoids	Benzene and substituted derivatives	Benzoic acids and derivatives	Benzoic acid esters	-0.32	-0.27	0.04	-0.14	1.40636	0.227691	increase	0.361459
s__Ruminococcus_callidus	HMDB0006524	0.02	-0.37	145	86	0.00352005	0.0957073	0.386962	3-Indoleacetonitrile	N#CCC1=CNC2=C1C=CC=C2	Organic compounds	Organoheterocyclic compounds	Indoles and derivatives	Indoles	3-alkylindoles	0.17	-0.18	-0.14	-0.12	1.39637	0.232393	decrease	0.366632
s__Brotomerdimonas_butyrica	HMDB0004992	-0.29	0.12	146	85	0.00261385	0.0866486	0.409804	Benzocaine	CCOC(=O)C1=CC=C(N)C=C1	Organic compounds	Benzenoids	Benzene and substituted derivatives	Benzoic acids and derivatives	Benzoic acid esters	-0.31	-0.27	0	-0.02	1.39043	0.235216	increase	0.368795
s__Ruminococcus_sp._NSJ_71	HMDB0241706	0.06	0.5	135	80	0.000683768	0.0571094	0.441235	2-Hydroxy-4-octenoylcarnitine	CCCC=CCC(O)C(=O)OC(CC([O-])=O)C[N+](C)(C)C	Organic compounds	Lipids and lipid-like molecules	Fatty Acyls	Fatty acid esters	Acyl carnitines	0	0.34	0.29	0.3	1.37815	0.241052	increase	0.375627
s__Faecalibacillus_sp._MSK20_93	HMDB0240563	0	0.46	109	54	0.00321737	0.0947693	0.467807	Tyrosol glucuronide	[H][C@@]1(OC2=CC=C(CCO)C=C2)O[C@]([H])(C(O)=O)[C@@]([H])(O)[C@]([H])(O)[C@@]1([H])O	Organic compounds	Organic oxygen compounds	Organooxygen compounds	Carbohydrates and carbohydrate conjugates	Phenolic glycosides	0.16	-0.07	0.2	0.44	1.36471	0.247497	increase	0.383319
s__Prevotella_sp._885	HMDB0002210	0.03	0.47	107	73	0.00213152	0.0828387	0.437458	2-Phenylglycine	NC(C(O)=O)C1=CC=CC=C1	Organic compounds	Organic acids and derivatives	Carboxylic acids and derivatives	Amino acids, peptides, and analogues	Alpha amino acids	-0.06	0.14	0.12	0.27	1.3588	0.250438	increase	0.385523
s__Paratractidigestivibacter_faecalis	HMDB0011570	0.05	-0.41	128	78	0.000860889	0.0599959	0.463069	MG(18:3/0:0/0:0)	[H][C@](O)(CO)COC(=O)CCCCCCC\C=C/C\C=C/C\C=C/CC	Organic compounds	Lipids and lipid-like molecules	Fatty Acyls	Lineolic acids and derivatives	Lineolic acids and derivatives	-0.07	0.01	-0.26	-0.34	1.35065	0.254458	decrease	0.389351
s__Anaerotardibacter_sp._CLA_AA_M13	HMDB0249339	0.34	0.69	137	84	0.000514286	0.0513	0.347773	Boldenone	CC12CCC3C(CCC4=CC(=O)C=CC34C)C1CCC2O	Organic compounds	Lipids and lipid-like molecules	Steroids and steroid derivatives	Androstane steroids	Androgens and derivatives	0.45	0.49	0.44	0.66	1.34334	0.258087	increase	0.39254
s__Slackia_isoflavoniconvertens	HMDB0250479	0.08	0.45	146	86	0.00420331	0.0998413	0.36361	Corynoline	CN1CC2=C3OCOC3=CC=C2C2(C)C(O)CC3=CC4=C(OCO4)C=C3C12	Organic compounds	Alkaloids and derivatives	Benzophenanthridine alkaloids	Hexahydrobenzophenanthridine alkaloids	Hexahydrobenzophenanthridine alkaloids	0.04	0.27	0.35	0.28	1.33456	0.2625	increase	0.396875
s__Blautia_schinkii	HMDB0036584	-0.02	0.39	148	86	0.00185308	0.0790555	0.409123	Tetramethylpyrazine	CC1=NC(C)=C(C)N=C1C	Organic compounds	Organoheterocyclic compounds	Diazines	Pyrazines	Pyrazines	0.06	0.1	0.16	0.34	1.31929	0.270372	increase	0.406358
s__Clostridium_sp._BIOML_A1	HMDB0029410	0.14	-0.38	134	77	0.000224443	0.0373137	0.519079	2-Acetyl-3-ethylpyrazine	CCC1=NC=CN=C1C(C)=O	Organic compounds	Organic oxygen compounds	Organooxygen compounds	Carbonyl compounds	Aryl alkyl ketones	0.17	0.01	-0.2	0.05	1.28837	0.286642	decrease	0.428277
s__Qingrenia_yutianensis	HMDB0000570	-0.01	0.38	142	82	0.00406421	0.0988792	0.387096	Coproporphyrin III	CC1=C(CCC(O)=O)/C2=C/C3=N/C(=C\C4=C(C)C(CCC(O)=O)=C(N4)/C=C4\N=C(\C=C\1/N\2)C(C)=C4CCC(O)=O)/C(CCC(O)=O)=C3C	Organic compounds	Organoheterocyclic compounds	Tetrapyrroles and derivatives	Porphyrins	Porphyrins	0.16	0.03	0.09	0.37	1.2851	0.288393	increase	0.428373
s__Streptococcus_salivarius	HMDB0241651	0.43	-0.04	119	63	0.00175729	0.0782868	0.468993	3-Oxobutanoylcarnitine	CC(=O)CC(=O)OC(CC([O-])=O)C[N+](C)(C)C	Organic compounds	Lipids and lipid-like molecules	Fatty Acyls	Fatty acid esters	Acyl carnitines	0.51	0.39	0.2	0.25	1.27885	0.291883	decrease	0.431037
s__Alistipes_shahii	HMDB0000881	-0.3	0.25	119	57	0.000702231	0.0571094	0.546956	Xanthurenic acid	OC(=O)C1=NC2=C(O)C=CC=C2C(O)=C1	Organic compounds	Organoheterocyclic compounds	Quinolines and derivatives	Quinoline carboxylic acids	Quinoline carboxylic acids	-0.37	-0.06	-0.03	-0.03	1.26625	0.29877	increase	0.438657
s__Alistipes_putredinis	HMDB0002183	-0.05	0.41	123	63	0.00191647	0.0796001	0.467796	Docosahexaenoic acid	CC\C=C/C\C=C/C\C=C/C\C=C/C\C=C/C\C=C/CCC(O)=O	Organic compounds	Lipids and lipid-like molecules	Fatty Acyls	Fatty acids and conjugates	Very long-chain fatty acids	0.01	0.3	0.25	-0.14	1.25945	0.302486	decrease	0.44156
s__Coprococcus_catus	HMDB0000517	0.02	0.45	148	86	0.000879724	0.0599959	0.425827	Arginine	N[C@@H](CCCNC(N)=N)C(O)=O	Organic compounds	Organic acids and derivatives	Carboxylic acids and derivatives	Amino acids, peptides, and analogues	L-alpha-amino acids	0.14	-0.08	0.26	0.31	1.2475	0.309268	increase	0.44888
s__Turicibacter_sanguinis	HMDB0012555	-0.08	0.43	112	60	0.00102159	0.0614856	0.509995	13'-Carboxy-alpha-tocopherol	C[C@H](CCC[C@H](C)CCC[C@@]1(C)CCC2=C(O1)C(C)=C(C)C(O)=C2C)CCCC(C)C(O)=O	Organic compounds	Lipids and lipid-like molecules	Prenol lipids	Quinone and hydroquinone lipids	Tocopherols	-0.07	-0.04	0.32	0.15	1.24338	0.311601	increase	0.449697
s__Jingyaoa_shaoxingensis	HMDB0253033	0.1	-0.39	148	86	0.000203907	0.0366839	0.491638	Val-Gly-Val-Ala-Pro-Gly	CC(C)C(N)C(=O)NCC(=O)NC(C(C)C)C(=O)NC(C)C(=O)N1CCCC1C(=O)NCC(O)=O	Organic compounds	Organic acids and derivatives	Carboxylic acids and derivatives	Amino acids, peptides, and analogues	Oligopeptides	-0.03	-0.11	-0.17	0.16	1.23552	0.316243	increase	0.453818
s__Eggerthella_lenta	HMDB0258859	-0.03	-0.43	148	86	0.00188888	0.0790555	0.399535	Testosterone decanoate	CCCCCCCCCC(=O)OC1CCC2C3CCC4=CC(=O)CCC4(C)C3CCC12C	Organic compounds	Lipids and lipid-like molecules	Steroids and steroid derivatives	Steroid esters	Steroid esters	0.02	-0.35	-0.24	-0.09	1.22423	0.322925	decrease	0.460803
s__Mitsuokella_jalaludinii	HMDB0033699	0.11	-0.38	129	77	0.000603176	0.0571094	0.485483	Linamarin	[H][C@]1(O)[C@]([H])(O)[C@@]([H])(CO)O[C@@]([H])(OC(C)(C)C#N)[C@]1([H])O	Organic compounds	Organic oxygen compounds	Organooxygen compounds	Carbohydrates and carbohydrate conjugates	Cyanogenic glycosides	0.02	-0.04	0	-0.27	1.20636	0.333598	decrease	0.473374
s__Clostridium_spiroforme	HMDB0015125	0.05	0.45	127	72	0.00380951	0.0960888	0.40235	Exemestane	[H][C@@]12CCC(=O)[C@@]1(C)CC[C@@]1([H])[C@@]2([H])CC(=C)C2=CC(=O)C=C[C@]12C	Organic compounds	Lipids and lipid-like molecules	Steroids and steroid derivatives	Androstane steroids	Androgens and derivatives	0.09	0.03	0.31	0.35	1.2016	0.336481	increase	0.474048
s__Parolsenella_catena	HMDB0249030	0.04	-0.36	125	83	0.0035771	0.0957073	0.40423	2(3H)-Benzothiazolone	OC1=NC2=CC=CC=C2S1	Organic compounds	Organoheterocyclic compounds	Benzothiazoles		Benzothiazoles	0.02	-0.09	-0.14	-0.26	1.19896	0.338088	decrease	0.474048
s__Simiaoa_sunii	HMDB0240563	0.12	-0.36	145	85	0.000389827	0.0476146	0.477706	Tyrosol glucuronide	[H][C@@]1(OC2=CC=C(CCO)C=C2)O[C@]([H])(C(O)=O)[C@@]([H])(O)[C@]([H])(O)[C@@]1([H])O	Organic compounds	Organic oxygen compounds	Organooxygen compounds	Carbohydrates and carbohydrate conjugates	Phenolic glycosides	0.01	0.22	-0.17	-0.12	1.19644	0.339672	decrease	0.474048
s__Ruminococcus_sp._NSJ_71	HMDB0241753	0.1	0.57	135	80	0.000183895	0.0366839	0.463922	6-Hydroxynon-4-enoylcarnitine	CCCC(O)C=CCCC(=O)OC(CC([O-])=O)C[N+](C)(C)C	Organic compounds	Lipids and lipid-like molecules	Fatty Acyls	Fatty acid esters	Acyl carnitines	0.08	0.42	0.31	0.3	1.18844	0.344617	increase	0.478321
s__Streptococcus_salivarius	HMDB0015078	-0.28	-0.64	119	63	0.00318716	0.0947693	0.361494	Zalcitabine	NC1=NC(=O)N(C=C1)[C@H]1CC[C@@H](CO)O1	Organic compounds	Nucleosides, nucleotides, and analogues	Pyrimidine nucleosides	Pyrimidine 2',3'-dideoxyribonucleosides	Pyrimidine 2',3'-dideoxyribonucleosides	-0.39	-0.24	-0.44	-0.58	1.18088	0.349353	decrease	0.482259
s__Collinsella_sp._TF05_9AC	HMDB0000181	-0.3	0.1	132	80	0.0039096	0.0960888	0.407211	Dopa	N[C@@H](CC1=CC=C(O)C(O)=C1)C(O)=O	Organic compounds	Organic acids and derivatives	Carboxylic acids and derivatives	Amino acids, peptides, and analogues	Tyrosine and derivatives	-0.37	-0.07	-0.05	-0.31	1.17598	0.352385	increase	0.483815
s__Ruthenibacterium_lactatiformans	HMDB0062321	0.05	0.43	148	86	0.00270487	0.0875062	0.384884	1-tetradecanoyl-sn-glycero-3-phosphate	CCCCCCCCCCCCCC(=O)OC[C@@H](O)COP(O)(O)=O	Organic compounds	Lipids and lipid-like molecules	Glycerophospholipids	Glycerophosphates	1-acylglycerol-3-phosphates	0.04	0.42	0.22	-0.03	1.16886	0.356935	decrease	0.487427
s__Faecalibacterium_sp._I3389	HMDB0004487	-0.02	0.37	147	85	0.00337404	0.094973	0.389549	Carvone	CC(=C)[C@H]1CC=C(C)C(=O)C1	Organic compounds	Lipids and lipid-like molecules	Prenol lipids	Monoterpenoids	Menthane monoterpenoids	0.05	0.09	0.1	0.3	1.14906	0.369678	increase	0.499907
s__Clostridium_sp._BIOML_A1	HMDB0035798	-0.2	0.39	134	77	3.42659e-05	0.0366839	0.582184	Piperdial	CC1C=C(C=O)C(C=O)C(O)C2CC(C)(C)CC12	Organic compounds	Organic oxygen compounds	Organooxygen compounds	Alcohols and polyols	Secondary alcohols	-0.17	-0.09	0.07	0.11	1.14853	0.37001	increase	0.499907
s__Coprococcus_eutactus	HMDB0011600	-0.04	0.36	148	86	0.00233711	0.0843	0.40362	3-Methyladenine	CN1C=NC(N)=C2N=CN=C12	Organic compounds	Organoheterocyclic compounds	Imidazopyrimidines	Purines and purine derivatives	6-aminopurines	-0.07	0.07	0.28	-0.08	1.14537	0.372044	increase	0.499996
s__Streptococcus_salivarius	HMDB0032807	0.32	-0.16	119	63	0.00249313	0.0866486	0.471095	Niazirin	C[C@@H]1O[C@@H](OC2=CC=C(CC#N)C=C2)[C@H](O)[C@H](O)[C@H]1O	Organic compounds	Organic oxygen compounds	Organooxygen compounds	Carbohydrates and carbohydrate conjugates	Phenolic glycosides	0.34	0.32	0.08	0.05	1.13374	0.379685	decrease	0.507579
s__Bacteroides_ovatus	HMDB0000328	0.09	-0.44	144	79	6.70701e-05	0.0366839	0.53711	12-Ketodeoxycholic acid	[H][C@@]1(CC[C@@]2([H])[C@]3([H])CC[C@]4([H])C[C@H](O)CC[C@]4(C)[C@@]3([H])CC(=O)[C@]12C)[C@H](C)CCC(O)=O	Organic compounds	Lipids and lipid-like molecules	Steroids and steroid derivatives	Bile acids, alcohols and derivatives	Monohydroxy bile acids, alcohols and derivatives	-0.08	0.22	-0.24	-0.09	1.13016	0.38206	decrease	0.50808
s__Mitsuokella_jalaludinii	HMDB0253033	-0.3	0.16	129	77	0.0014536	0.0713097	0.457545	Val-Gly-Val-Ala-Pro-Gly	CC(C)C(N)C(=O)NCC(=O)NC(C(C)C)C(=O)NC(C)C(=O)N1CCCC1C(=O)NCC(O)=O	Organic compounds	Organic acids and derivatives	Carboxylic acids and derivatives	Amino acids, peptides, and analogues	Oligopeptides	-0.3	-0.1	-0.18	-0.04	1.08728	0.411092	increase	0.54384
s__Mediterraneibacter_sp._NSJ_151	HMDB0032930	-0.02	0.38	147	85	0.00246203	0.0866486	0.400602	Benzothiazole	S1C=NC2=CC=CC=C12	Organic compounds	Organoheterocyclic compounds	Benzothiazoles		Benzothiazoles	0.06	0.03	0.06	0.28	1.08	0.416117	increase	0.547636
s__Collinsella_sp._TF05_9AC	HMDB0302219	0.05	-0.43	132	80	0.000512684	0.0513	0.473783	1-O-Feruloyl-betaglucose	COC1=C(O)C=CC(\C=C\C(=O)O[C@H]2C(O)O[C@H](CO)[C@@H](O)[C@@H]2O)=C1	Organic compounds	Phenylpropanoids and polyketides	Cinnamic acids and derivatives	Hydroxycinnamic acids and derivatives	Coumaric acids and derivatives	0.04	0.06	-0.28	0	1.07685	0.418353	decrease	0.547741
s__Clostridium_sp._BIOML_A1	HMDB0244017	0.12	-0.53	134	77	1.22403e-06	0.00732582	0.649219	1-Vinylimidazole	C=CN1C=CN=C1	Organic compounds	Organoheterocyclic compounds	Azoles	Imidazoles	N-substituted imidazoles	0.13	-0.06	-0.22	0.12	1.06126	0.429461	decrease	0.557096
s__Blautia_sp._MCC270	HMDB0248392	-0.04	0.39	142	86	0.00141647	0.0712403	0.423839	5,16-Androstadien-3beta-ol	CC12CCC3C(CC=C4CC(O)CCC34C)C1CC=C2	Organic compounds	Lipids and lipid-like molecules	Steroids and steroid derivatives	Androstane steroids	Androgens and derivatives	-0.02	0.15	0.22	0.19	1.0607	0.429885	increase	0.557096
s__Turicibacter_sanguinis	HMDB0041835	-0.32	0.36	112	60	1.63831e-05	0.0366839	0.680348	Benzidine	NC1=CC=C(C=C1)C1=CC=C(N)C=C1	Organic compounds	Benzenoids	Benzene and substituted derivatives	Biphenyls and derivatives	Benzidines	-0.25	-0.19	-0.03	0.05	1.04762	0.439286	increase	0.565644
s__Olsenella_uli	HMDB0033527	0.08	0.46	140	84	0.00263725	0.0866486	0.38628	Dehydroisochalciporone	CCC(=O)\C=C/C=C/C=C\C1=NC(C)C=CC=C1	Organic compounds	Organoheterocyclic compounds	Azepines		Azepines	0.07	0.17	0.23	0.3	1.04537	0.440935	increase	0.565644
s__Senegalimassilia_anaerobia	HMDB0256233	-0.07	0.36	143	85	0.00134548	0.0692866	0.43125	Penicillin X	CC1(C)SC2C(NC(=O)CC3=CC=C(O)C=C3)C(=O)N2C1C(O)=O	Organic compounds	Organoheterocyclic compounds	Lactams	Beta lactams	Penicillins	0.06	0.02	0.15	0.28	1.04034	0.444512	increase	0.567367
s__Clostridium_sp._D43t1_170807_H7	HMDB0030539	-0.34	0.24	114	69	0.000120084	0.0366839	0.581827	Tangeritin	COC1=CC=C(C=C1)C1=CC(=O)C2=C(OC)C(OC)=C(OC)C(OC)=C2O1	Organic compounds	Phenylpropanoids and polyketides	Flavonoids	O-methylated flavonoids	8-O-methylated flavonoids	-0.14	-0.29	-0.05	0.04	1.0295	0.452505	increase	0.574681
s__Collinsella_sp._TF05_9AC	HMDB0304110	0.3	-0.13	132	80	0.00233984	0.0843	0.429803	3-(5'-methylthio)pentylmalate	CSCCCCCC(C(O)C([O-])=O)C([O-])=O	Organic compounds	Organic acids and derivatives	Hydroxy acids and derivatives	Medium-chain hydroxy acids and derivatives	Medium-chain hydroxy acids and derivatives	0.34	0.18	0.05	0.27	1.01349	0.464566	decrease	0.587064
s__Pseudoflavonifractor_sp._MSJ_30	HMDB0255737	0.32	-0.07	147	86	0.00396218	0.0967905	0.387159	Norfenefrine	NCC(O)C1=CC(O)=CC=C1	Organic compounds	Benzenoids	Phenols	1-hydroxy-4-unsubstituted benzenoids	1-hydroxy-4-unsubstituted benzenoids	0.3	0.14	0.04	0.2	1.00869	0.468183	decrease	0.588705
s__Blautia_obeum	HMDB0241729	0.06	-0.35	148	86	0.00168457	0.0779521	0.418472	Octa-3,5-dienedioylcarnitine	C[N+](C)(C)CC(CC([O-])=O)OC(=O)CC=CC=CCC(O)=O	Organic compounds	Lipids and lipid-like molecules	Fatty Acyls	Fatty acid esters	Acyl carnitines	0.04	-0.15	-0.18	0.12	1.00356	0.471981	increase	0.590558
s__Clostridium_sp._AF37_5	HMDB0032930	0.07	-0.38	132	74	0.00177927	0.0782868	0.445052	Benzothiazole	S1C=NC2=CC=CC=C12	Organic compounds	Organoheterocyclic compounds	Benzothiazoles		Benzothiazoles	0.12	-0.19	0.01	-0.12	0.996537	0.477168	decrease	0.594121
s__Eggerthella_lenta	HMDB0255737	-0.06	0.37	148	86	0.0011615	0.063196	0.431156	Norfenefrine	NCC(O)C1=CC(O)=CC=C1	Organic compounds	Benzenoids	Phenols	1-hydroxy-4-unsubstituted benzenoids	1-hydroxy-4-unsubstituted benzenoids	0.01	0.24	0	0.22	0.969344	0.497693	increase	0.616654
s__Bacteroides_caccae	HMDB0257115	-0.04	0.37	142	80	0.00300034	0.0940158	0.405628	Raxofelast	CC(=O)OC1=C(C)C(C)=C2OC(CC(O)=O)CC2=C1C	Organic compounds	Organoheterocyclic compounds	Coumarans		Coumarans	0.04	0.04	0.26	-0.08	0.953222	0.510051	decrease	0.627821
s__Akkermansia_muciniphila	HMDB0014417	-0.09	-0.49	126	66	0.00418857	0.0998413	0.401663	Betazole	NCCC1=CC=NN1	Organic compounds	Organic nitrogen compounds	Organonitrogen compounds	Amines	2-arylethylamines	-0.18	0.12	-0.29	-0.24	0.950569	0.51213	decrease	0.627821
s__Gallintestinimicrobium_propionicum	HMDB0000070	0.3	-0.1	147	86	0.00337999	0.094973	0.396083	Pipecolic acid	OC(=O)C1CCCCN1	Organic compounds	Organic acids and derivatives	Carboxylic acids and derivatives	Amino acids, peptides, and analogues	Alpha amino acids	0.24	0.23	0.13	0.03	0.945607	0.515947	decrease	0.627821
s__Olsenella_uli	HMDB0029473	-0.02	0.43	140	84	0.000754233	0.0571094	0.445792	Isoeugenitin	COC1=C(C)C2=C(C(O)=C1)C(=O)C=C(C)O2	Organic compounds	Organoheterocyclic compounds	Benzopyrans	1-benzopyrans	Chromones	0.01	0.02	0.23	0.22	0.944792	0.516593	increase	0.627821
s__Clostridium_sp._BIOML_A1	HMDB0005015	0.01	-0.4	134	77	0.00360185	0.0957073	0.403239	Gabapentin	NCC1(CC(O)=O)CCCCC1	Organic compounds	Organic acids and derivatives	Carboxylic acids and derivatives	Amino acids, peptides, and analogues	Gamma amino acids and derivatives	0	0.05	-0.21	-0.16	0.924965	0.532286	decrease	0.642699
s__Prevotella_sp._885	HMDB0006246	0.01	0.45	107	73	0.00234214	0.0843	0.438474	Tetracosatetraenoic acid (24:4n-6)	CCCCC\C=C/C\C=C/C\C=C/C\C=C/CCCCCCCC(O)=O	Organic compounds	Lipids and lipid-like molecules	Fatty Acyls	Fatty acids and conjugates	Very long-chain fatty acids	0.06	0.53	0.06	0.16	0.922907	0.533896	decrease	0.642699
s__Pseudoflavonifractor_phocaeensis	HMDB0032807	-0.3	0.11	148	86	0.00223521	0.0843	0.412209	Niazirin	C[C@@H]1O[C@@H](OC2=CC=C(CC#N)C=C2)[C@H](O)[C@H](O)[C@H]1O	Organic compounds	Organic oxygen compounds	Organooxygen compounds	Carbohydrates and carbohydrate conjugates	Phenolic glycosides	-0.19	-0.29	-0.08	-0.04	0.913364	0.541593	increase	0.64889
s__Anaerobutyricum_hallii	HMDB0241774	0.1	-0.36	148	86	0.000498806	0.0513	0.464274	Nona-4,6-dienedioylcarnitine	C[N+](C)(C)CC(CC([O-])=O)OC(=O)CCC=CC=CCC(O)=O	Organic compounds	Lipids and lipid-like molecules	Fatty Acyls	Fatty acid esters	Acyl carnitines	0.1	-0.05	-0.15	0	0.90215	0.550574	decrease	0.654609
s__Collinsella_bouchesdurhonensis	HMDB0004487	0.28	-0.14	137	84	0.00253686	0.0866486	0.418092	Carvone	CC(=C)[C@H]1CC=C(C)C(=O)C1	Organic compounds	Lipids and lipid-like molecules	Prenol lipids	Monoterpenoids	Menthane monoterpenoids	0.21	0.09	0	0.02	0.899744	0.552516	decrease	0.654609
s__Dysosmobacter_welbionis	HMDB0033370	0.1	0.52	144	84	0.000694838	0.0571094	0.419611	Ethyl cellulose	CCOCC1OC(OC)C(OCC)C(OCC)C1OC1OC(CO)C(OC)C(O)C1O	Organic compounds	Organic oxygen compounds	Organooxygen compounds	Carbohydrates and carbohydrate conjugates	O-glycosyl compounds	0.18	0.3	0.21	0.37	0.897757	0.554098	increase	0.654609
s__Clostridium_sp._BIOML_A1	HMDB0000870	0.06	-0.39	134	77	0.00108037	0.0615809	0.455412	Histamine	NCCC1=CNC=N1	Organic compounds	Organic nitrogen compounds	Organonitrogen compounds	Amines	2-arylethylamines	0.08	0	-0.21	0.11	0.84606	0.596274	decrease	0.701174
s__Roseburia_sp._CLA_AA_H209	HMDB0252100	-0.01	-0.44	147	85	0.000854149	0.0599959	0.431052	Etilefrine	CCNCC(O)C1=CC(O)=CC=C1	Organic compounds	Benzenoids	Phenols	1-hydroxy-4-unsubstituted benzenoids	1-hydroxy-4-unsubstituted benzenoids	-0.08	-0.28	-0.21	-0.27	0.838483	0.602452	decrease	0.705174
s__Brotomerdimonas_butyrica	HMDB0041959	-0.02	-0.4	146	85	0.00363	0.0957073	0.381506	Normorphine	[H][C@@]12OC3=C4C(C[C@@]5([H])NCC[C@@]14[C@@]5([H])C=C[C@@H]2O)=CC=C3O	Organic compounds	Alkaloids and derivatives	Morphinans		Morphinans	-0.09	-0.12	-0.14	-0.28	0.833329	0.606643	decrease	0.705626
s__Mogibacterium_kristiansenii	HMDB0000479	-0.35	0.13	144	84	0.00038907	0.0476146	0.480392	3-Methylhistidine	[H][C@](N)(CC1=CN=CN1C)C(O)=O	Organic compounds	Organic acids and derivatives	Carboxylic acids and derivatives	Amino acids, peptides, and analogues	Histidine and derivatives	-0.24	-0.24	-0.05	-0.09	0.831193	0.608394	increase	0.705626
s__Blautia_faecis	HMDB0030808	0.27	-0.16	148	86	0.00161354	0.0766434	0.427773	Pinocembrin	OC1=CC(O)=C2C(=O)C[C@H](OC2=C1)C1=CC=CC=C1	Organic compounds	Phenylpropanoids and polyketides	Flavonoids	Flavans	Flavanones	0.29	0.08	0.16	0.11	0.803907	0.630995	decrease	0.728512
s__Dorea_sp._AF24_7LB	HMDB0002183	0.29	-0.18	146	82	0.000735926	0.0571094	0.46516	Docosahexaenoic acid	CC\C=C/C\C=C/C\C=C/C\C=C/C\C=C/C\C=C/CCC(O)=O	Organic compounds	Lipids and lipid-like molecules	Fatty Acyls	Fatty acids and conjugates	Very long-chain fatty acids	0.21	0.17	-0.06	0.25	0.79993	0.634219	decrease	0.728921
s__Methanobrevibacter_smithii	HMDB0001538	0.28	0.69	85	55	0.00170537	0.0779521	0.410524	3-Pyridylacetic acid	OC(=O)CC1=CN=CC=C1	Organic compounds	Organoheterocyclic compounds	Pyridines and derivatives		Pyridines and derivatives	0.29	0.45	0.54	0.35	0.795091	0.638173	increase	0.730162
s__Blautia_schinkii	HMDB0015078	-0.11	-0.48	148	86	0.00255222	0.0866486	0.375029	Zalcitabine	NC1=NC(=O)N(C=C1)[C@H]1CC[C@@H](CO)O1	Organic compounds	Nucleosides, nucleotides, and analogues	Pyrimidine nucleosides	Pyrimidine 2',3'-dideoxyribonucleosides	Pyrimidine 2',3'-dideoxyribonucleosides	-0.12	-0.24	-0.24	-0.29	0.780074	0.650515	decrease	0.740945
s__Bacteroides_uniformis	HMDB0000328	0.06	-0.36	145	83	0.00179203	0.0782868	0.421927	12-Ketodeoxycholic acid	[H][C@@]1(CC[C@@]2([H])[C@]3([H])CC[C@]4([H])C[C@H](O)CC[C@]4(C)[C@@]3([H])CC(=O)[C@]12C)[C@H](C)CCC(O)=O	Organic compounds	Lipids and lipid-like molecules	Steroids and steroid derivatives	Bile acids, alcohols and derivatives	Monohydroxy bile acids, alcohols and derivatives	-0.14	0.21	-0.03	-0.15	0.774955	0.654746	decrease	0.742435
s__Clostridium_sp._AF23_8	HMDB0000132	0.31	-0.13	116	68	0.0036792	0.0957391	0.442725	Guanine	NC1=NC(=O)C2=C(N1)N=CN2	Organic compounds	Organoheterocyclic compounds	Imidazopyrimidines	Purines and purine derivatives	Purines and purine derivatives	0.17	0.1	0.18	-0.02	0.770979	0.658059	decrease	0.742875
s__Porcipelethomonas_ammoniilytica	HMDB0030813	0.01	0.41	133	81	0.00306717	0.0947693	0.401536	Cassiachromone	CC(=O)CC1=CC(O)=CC2=C1C(=O)C=C(C)O2	Organic compounds	Organoheterocyclic compounds	Benzopyrans	1-benzopyrans	Chromones	0.11	0.08	0.15	0.26	0.726674	0.694567	increase	0.779795
s__Butyrivibrio_crossotus	HMDB0000348	-0.32	0.1	146	85	0.00218651	0.0838861	0.414535	3b,12a-Dihydroxy-5a-cholanoic acid	[H][C@@]12CC[C@H]([C@H](C)CCC(O)=O)[C@@]1(C)[C@@H](O)C[C@@]1([H])[C@@]2([H])CC[C@@]2([H])C[C@@H](O)CC[C@]12C	Organic compounds	Lipids and lipid-like molecules	Steroids and steroid derivatives	Bile acids, alcohols and derivatives	Dihydroxy bile acids, alcohols and derivatives	-0.23	-0.1	-0.07	-0.07	0.723876	0.696903	increase	0.779795
s__Streptococcus_parasanguinis	HMDB0270048	0.02	-0.4	123	70	0.00367432	0.0957391	0.422608	PG(20:4/TXB2)	CCCCC[C@H](O)\C=C\[C@H]1OC(O)C[C@H](O)[C@@H]1C\C=C/CCCC(=O)O[C@H](COC(=O)CCCCCC\C=C/C\C=C/C\C=C/C\C=C/CC)COP(O)(=O)OC[C@@H](O)CO						0.03	-0.11	-0.17	0.09	0.719628	0.700327	increase	0.780189
s__Blautia_sp._OF03_15BH	HMDB0301911	0.1	0.47	147	86	0.00287674	0.0910967	0.372801	Xanthoangelol C	C\C(CCC=O)=C/CC1=C(O)C=CC(C(=O)\C=C\C2=CC=C(O)C=C2)=C1O	Organic compounds	Phenylpropanoids and polyketides	Linear 1,3-diarylpropanoids	Chalcones and dihydrochalcones	3-prenylated chalcones	0.18	0.24	0.36	0.12	0.707071	0.710763	decrease	0.788357
s__Blautia_faecis	HMDB0034297	-0.3	0.2	148	86	0.000209568	0.0366839	0.50034	Ricinoleic acid	CCCCCCC(O)C\C=C/CCCCCCCC(O)=O	Organic compounds	Lipids and lipid-like molecules	Fatty Acyls	Fatty acids and conjugates	Long-chain fatty acids	-0.12	-0.14	-0.29	-0.04	0.689069	0.725504	increase	0.801209
s__Gallintestinimicrobium_propionicum	HMDB0000896	0.28	-0.14	147	86	0.00235223	0.0843	0.412749	Taurodeoxycholic acid	[H][C@@]1(CC[C@@]2([H])[C@]3([H])CC[C@]4([H])C[C@H](O)CC[C@]4(C)[C@@]3([H])C[C@H](O)[C@]12C)[C@H](C)CCC(=O)NCCS(O)(=O)=O	Organic compounds	Lipids and lipid-like molecules	Steroids and steroid derivatives	Bile acids, alcohols and derivatives	Taurinated bile acids and derivatives	0.23	0.14	0.05	0.15	0.679847	0.732753	decrease	0.805711
s__Olsenella_uli	HMDB0015219	0.17	0.57	140	84	0.000867129	0.0599959	0.395719	Primaquine	COC1=CC(NC(C)CCCN)=C2N=CC=CC2=C1	Organic compounds	Organoheterocyclic compounds	Quinolines and derivatives	Aminoquinolines and derivatives	Aminoquinolines and derivatives	0.25	0.22	0.32	0.37	0.662875	0.746424	increase	0.817206
s__Ruminococcus_sp._NSJ_71	HMDB0014339	0.09	0.51	135	80	0.00102166	0.0614856	0.421273	Tramadol	COC1=CC=CC(=C1)[C@@]1(O)CCCC[C@@H]1CN(C)C	Organic compounds	Benzenoids	Phenol ethers	Anisoles	Anisoles	0.16	0.24	0.33	0.21	0.631368	0.77095	increase	0.840435
s__Anaerotardibacter_sp._CLA_AA_M13	HMDB0241729	-0.05	-0.47	137	84	0.00117387	0.0632938	0.419994	Octa-3,5-dienedioylcarnitine	C[N+](C)(C)CC(CC([O-])=O)OC(=O)CC=CC=CCC(O)=O	Organic compounds	Lipids and lipid-like molecules	Fatty Acyls	Fatty acid esters	Acyl carnitines	-0.14	-0.34	-0.12	-0.27	0.6091	0.788018	decrease	0.853124
s__Romboutsia_timonensis	HMDB0002177	0.04	-0.37	129	76	0.00390582	0.0960888	0.40839	8,11,14,17-Eicosatetraenoic acid	CC\C=C/C\C=C/C\C=C/C\C=C/CCCCCCC(O)=O	Organic compounds	Lipids and lipid-like molecules	Fatty Acyls	Fatty acids and conjugates	Long-chain fatty acids	-0.09	0.11	-0.13	0.06	0.607389	0.789308	increase	0.853124
s__Gallintestinimicrobium_propionicum	HMDB0246113	0.29	-0.12	147	86	0.00230351	0.0843	0.412498	3',5'-Dideoxythymidine	CC1CCC(O1)N1C=C(C)C(=O)NC1=O	Organic compounds	Organoheterocyclic compounds	Diazines	Pyrimidines and pyrimidine derivatives	Pyrimidones	0.22	0.23	0.04	0.23	0.592445	0.800491	decrease	0.859407
s__Clostridium_sp._1001270H_150608_G6	HMDB0015009	0.46	-0.02	90	58	0.00317694	0.0947693	0.474363	Terbutaline	CC(C)(C)NCC(O)C1=CC(O)=CC(O)=C1	Organic compounds	Benzenoids	Phenols	Benzenediols	Resorcinols	0.29	0.2	0.22	0.14	0.59063	0.801888	decrease	0.859407
s__Barnesiella_intestinihominis	HMDB0245745	-0.02	0.41	109	68	0.0039174	0.0960888	0.43149	Ac-Pro-Gly-Pro-OH	CC(=O)N1CCCC1C(=O)NCC(=O)N1CCCC1C(O)=O	Organic compounds	Organic acids and derivatives	Carboxylic acids and derivatives	Amino acids, peptides, and analogues	Oligopeptides	0.06	-0.01	0.13	0.18	0.584327	0.806513	increase	0.860732
s__Blautia_stercoris	HMDB0094649	-0.04	-0.42	148	86	0.0033094	0.0947693	0.37834	2-Aminoheptanoate	CCCCC[C@H](N)C(O)=O	Organic compounds	Organic acids and derivatives	Carboxylic acids and derivatives	Amino acids, peptides, and analogues	L-alpha-amino acids	-0.14	-0.07	-0.2	-0.23	0.569053	0.817784	decrease	0.869109
s__Alistipes_communis	HMDB0249457	-0.01	-0.48	116	63	0.00155391	0.0747736	0.467005	Butaprost	CCCC1(CCC1)C(O)CC=CC1C(O)CC(=O)C1CCCCCCC(=O)OC	Organic compounds	Lipids and lipid-like molecules	Fatty Acyls	Eicosanoids	Prostaglandins and related compounds	-0.27	-0.07	-0.14	-0.3	0.54946	0.831953	decrease	0.880484
s__Ruminococcus_sp._NSJ_71	HMDB0033461	0.07	0.46	135	80	0.00271986	0.087518	0.394288	4-Coumaroylputrescine	NCCCCNC(=O)\C=C/C1=CC=C(O)C=C1	Organic compounds	Phenylpropanoids and polyketides	Cinnamic acids and derivatives	Hydroxycinnamic acids and derivatives	Coumaric acids and derivatives	0.21	0.23	0.19	0.32	0.526086	0.848084	increase	0.893831
s__Streptococcus_thermophilus	HMDB0038712	-0.12	0.41	114	69	0.000447213	0.0497904	0.523883	Isosclerone	OC1CCC(=O)C2=C1C=CC=C2O	Organic compounds	Benzenoids	Tetralins		Tetralins	-0.04	0.16	0	0.09	0.500554	0.865114	increase	0.908012
s__Dorea_formicigenerans	HMDB0030808	0.33	-0.08	148	86	0.00222334	0.0843	0.409866	Pinocembrin	OC1=CC(O)=C2C(=O)C[C@H](OC2=C1)C1=CC=CC=C1	Organic compounds	Phenylpropanoids and polyketides	Flavonoids	Flavans	Flavanones	0.23	0.13	0.17	0.28	0.492297	0.870496	increase	0.908151
s__Ruminococcus_callidus	HMDB0033699	-0.07	-0.44	145	86	0.00351907	0.0957073	0.372797	Linamarin	[H][C@]1(O)[C@]([H])(O)[C@@]([H])(CO)O[C@@]([H])(OC(C)(C)C#N)[C@]1([H])O	Organic compounds	Organic oxygen compounds	Organooxygen compounds	Carbohydrates and carbohydrate conjugates	Cyanogenic glycosides	-0.2	-0.28	-0.17	-0.3	0.489177	0.872397	decrease	0.908151
s__Bacteriophage_sp.	HMDB0004827	0.19	-0.4	120	69	8.9604e-05	0.0366839	0.581717	Proline betaine	C[N+]1(C)CCC[C@H]1C([O-])=O	Organic compounds	Organic acids and derivatives	Carboxylic acids and derivatives	Amino acids, peptides, and analogues	Proline and derivatives	0.05	-0.1	-0.09	0.04	0.462659	0.888769	decrease	0.921418
s__Ruthenibacterium_lactatiformans	HMDB0006323	0.38	-0.05	148	86	0.000908013	0.0599959	0.43765	Tetracosapentaenoic acid (24:5n-3)	CC\C=C/C\C=C/C\C=C/C\C=C/C\C=C/CCCCCCCC(O)=O	Organic compounds	Lipids and lipid-like molecules	Fatty Acyls	Fatty acids and conjugates	Very long-chain fatty acids	0.3	0.24	0.16	0.31	0.438201	0.902893	decrease	0.932255
s__Brotomerdimonas_butyrica	HMDB0252100	-0.01	0.38	146	85	0.00328275	0.0947693	0.389633	Etilefrine	CCNCC(O)C1=CC(O)=CC=C1	Organic compounds	Benzenoids	Phenols	1-hydroxy-4-unsubstituted benzenoids	1-hydroxy-4-unsubstituted benzenoids	0.15	0.02	0.2	0.15	0.425147	0.910156	increase	0.93595
s__Paratractidigestivibacter_faecalis	HMDB0029786	0.02	0.42	128	78	0.00390269	0.0960888	0.397069	10-Oxo-11-octadecen-13-olide	CCCCCC1OC(=O)CCCCCCCCC(=O)\C=C\1	Organic compounds	Phenylpropanoids and polyketides	Macrolides and analogues		Macrolides and analogues	0.16	0.04	0.21	0.16	0.401676	0.922368	increase	0.944683
s__Methanobrevibacter_smithii	HMDB0000153	-0.19	-0.66	85	55	0.000872124	0.0599959	0.465932	Estriol	[H][C@@]12C[C@@H](O)[C@H](O)[C@@]1(C)CC[C@]1([H])C3=C(CC[C@@]21[H])C=C(O)C=C3	Organic compounds	Lipids and lipid-like molecules	Steroids and steroid derivatives	Estrane steroids	Estrogens and derivatives	-0.26	-0.36	-0.35	-0.35	0.374468	0.935309	decrease	0.95409
s__Roseburia_sp._CLA_AA_H209	HMDB0030963	-0.04	0.35	147	85	0.00330057	0.0947693	0.393019	Punicic acid	CCCC\C=C\C=C/C=C/CCCCCCCC(O)=O	Organic compounds	Lipids and lipid-like molecules	Fatty Acyls	Lineolic acids and derivatives	Lineolic acids and derivatives	0.04	0.12	0.07	0.11	0.333618	0.952624	increase	0.967866
s__Roseburia_hominis	HMDB0258859	-0.01	0.37	148	86	0.00348235	0.0957073	0.385768	Testosterone decanoate	CCCCCCCCCC(=O)OC1CCC2C3CCC4=CC(=O)CCC4(C)C3CCC12C	Organic compounds	Lipids and lipid-like molecules	Steroids and steroid derivatives	Steroid esters	Steroid esters	0.09	0.2	0.07	0.14	0.246879	0.979462	decrease	0.98769
s__Faecalibacillus_sp._MSK20_93	HMDB0245858	-0.05	-0.51	109	54	0.0031576	0.0947693	0.455662	9,10-Seco-5,7,10(19)-cholestatriene	CC(C)CCCC(C)C1CCC2C(CCCC12C)=CC=C1CCCCC1=C	Organic compounds	Lipids and lipid-like molecules	Steroids and steroid derivatives	Vitamin D and derivatives	Vitamin D and derivatives	-0.13	-0.18	-0.16	-0.21	0.244892	0.979913	decrease	0.98769
s__Prevotella_copri	HMDB0256292	-0.2	-0.56	138	83	0.00265402	0.0866486	0.356871	Pentoxyresorufin	CCCCCOC1=CC2=C(C=C1)N=C1C=CC(=O)C=C1O2	Organic compounds	Organoheterocyclic compounds	Benzoxazines	Phenoxazines	Phenoxazines	-0.25	-0.26	-0.3	-0.3	0.220178	0.985185	decrease	0.989079
s__Ruthenibacterium_lactatiformans	HMDB0030963	-0.03	0.36	148	86	0.0036162	0.0957073	0.386148	Punicic acid	CCCC\C=C\C=C/C=C/CCCCCCCC(O)=O	Organic compounds	Lipids and lipid-like molecules	Fatty Acyls	Lineolic acids and derivatives	Lineolic acids and derivatives	0.1	0.09	0.12	0.13	0.156942	0.99452	increase	0.99452
s__Prevotella_sp._P5_64	HMDB0242141	-0.42	0.16	78	56	0.000800628	0.0591575	0.576967	Eicosanedioic acid	OC(=O)CCCCCCCCCCCCCCCCCCC(O)=O	Organic compounds	Lipids and lipid-like molecules	Fatty Acyls	Fatty acids and conjugates	Long-chain fatty acids

## Sheet: E.Plasma Metabolome-NEG
t1	t2	ρ1	ρ2	n1	n2	p	BH_p	abs_diff_cor	Metabolites	smiles	kingdom	super_class	class	sub_class	direct_parent	ρG1	ρG2	ρG3	ρG4	E	p.trend	trend	adj.p.trend
s__Anaerostipes_hadrus	HMDB0240662	-0.4	0.04	149	82	0.000764339	0.0206661	0.447366	3-Methylcatechol 1-sulfate	CC1=CC=CC(OS(O)(=O)=O)=C1O	Organic compounds	Organic acids and derivatives	Organic sulfuric acids and derivatives	Arylsulfates	Phenylsulfates	-0.56	-0.18	-0.22	0.37	4.40812	1.6e-05	increase	0.0032
s__Clostridium_saudiense	HMDB0304934	0.35	-0.17	118	67	0.000583023	0.0206661	0.521543	4-Allylpyrocatechol sulfate	OC1=C(OS(O)(=O)=O)C=CC(CC=C)=C1	Organic compounds	Organic acids and derivatives	Organic sulfuric acids and derivatives	Arylsulfates	Phenylsulfates	0.43	0.2	0.19	-0.54	4.09761	4.7e-05	decrease	0.0047
s__Collinsella_sp._AM34_10	HMDB0061688	-0.01	0.37	133	77	0.00651154	0.049988	0.380236	4-Hydroxyretinoic acid glucuronide	C\C(\C=C\C1=C(C)C(CCC1(C)C)OC1OC(C(O)C(O)C1O)C(O)=O)=C/C=C/C(/C)=C/C(O)=O	Organic compounds	Lipids and lipid-like molecules	Prenol lipids	Terpene glycosides	Diterpene glycosides	0.02	0.03	0.21	0.71	3.5875	0.000337	increase	0.0224667
s__Suilimivivens_aceti	HMDB0010314	-0.12	0.4	148	82	9.82851e-05	0.0123741	0.522773	BetaGlucopyranuronic acid	O[C@@H]1[C@@H](O)[C@H](OC(=O)C2=CC=CC=C2O)O[C@@H]([C@H]1O)C(O)=O	Organic compounds	Organic oxygen compounds	Organooxygen compounds	Carbohydrates and carbohydrate conjugates	O-glucuronides	-0.26	0.17	0.08	0.49	3.42448	0.000641	increase	0.0255429
s__Blautia_sp._MSK20_18	HMDB0004309	-0.29	0.13	146	82	0.00204434	0.0307504	0.424549	Triterpenoid	[H][C@@]12CC(C)(C)CC[C@@]1(CC[C@]1(C)C2=CC[C@]2([H])[C@@]3(C)CC[C@H](O)[C@@](C)(COS(O)(=O)=O)[C@]3([H])CC[C@@]12C)C(O)=O	Organic compounds	Lipids and lipid-like molecules	Prenol lipids	Triterpenoids	Triterpenoids	-0.47	-0.15	0.08	0.27	3.37102	0.000796	increase	0.0255429
s__Suilimivivens_aceti	HMDB0240252	-0.07	0.41	148	82	0.000329532	0.0172019	0.479834	Salicyluric betaglucuronide	O[C@@H]1[C@@H](O)[C@H](OC(=O)CNC(=O)C2=C(O)C=CC=C2)O[C@@H]([C@H]1O)C(O)=O	Organic compounds	Organic oxygen compounds	Organooxygen compounds	Carbohydrates and carbohydrate conjugates	O-glucuronides	-0.25	0.17	0.15	0.48	3.36781	0.000807	increase	0.0255429
s__Ellagibacter_isourolithinifaciens	HMDB0013751	0	0.36	140	82	0.00788617	0.0554675	0.360893	2-Hydroxypyridine	OC1=CC=CC=N1	Organic compounds	Organoheterocyclic compounds	Pyridines and derivatives	Hydropyridines	Pyridinones	-0.05	-0.05	0.28	0.63	3.3435	0.000894	increase	0.0255429
s__Ruminococcus_gnavus	HMDB0059772	-0.41	-0.07	149	82	0.00894674	0.0590954	0.340187	N-Phenylacetylglutamic acid	OC(=O)CC[C@H](NC(=O)CC1=CC=CC=C1)C(O)=O	Organic compounds	Organic acids and derivatives	Carboxylic acids and derivatives	Amino acids, peptides, and analogues	Glutamic acid and derivatives	-0.41	-0.2	-0.33	0.31	3.25604	0.001257	increase	0.03064
s__Dorea_longicatena	HMDB0004186	0.06	-0.37	149	82	0.00163823	0.0296124	0.424442	3-Methyldioxyindole	CC1(O)C(=O)NC2=CC=CC=C12	Organic compounds	Organoheterocyclic compounds	Indoles and derivatives	Indolines	Indolines	0.2	-0.01	-0.25	-0.5	3.20862	0.001503	decrease	0.03064
s__Mogibacterium_kristiansenii	HMDB0001898	-0.28	0.1	145	80	0.00636809	0.0491866	0.379491	Mesobilirubinogen	CCC1=C(C)C(=O)NC1CC1=C(C)C(CCC(O)=O)=C(CC2=C(CCC(O)=O)C(C)=C(CC3NC(=O)C(CC)=C3C)N2)N1	Organic compounds	Organoheterocyclic compounds	Tetrapyrroles and derivatives	Bilirubins	Bilirubins	-0.24	-0.22	-0.27	0.46	3.20448	0.001532	increase	0.03064
s__Gallintestinimicrobium_propionicum	HMDB0000991	-0.08	0.4	148	82	0.000320758	0.0172019	0.481293	2-Aminooctanoic acid	CCCCCCC(N)C(O)=O	Organic compounds	Organic acids and derivatives	Carboxylic acids and derivatives	Amino acids, peptides, and analogues	Alpha amino acids	-0.05	-0.03	0.16	0.59	3.07503	0.002427	increase	0.0428667
s__Anaerobutyricum_soehngenii	HMDB0240381	0.01	0.41	149	82	0.00237134	0.0321023	0.401055	HPAA sulfate	CC(=O)NC1=CC=CC=C1OS(O)(=O)=O	Organic compounds	Organic acids and derivatives	Organic sulfuric acids and derivatives	Arylsulfates	Phenylsulfates	0.14	-0.14	0.28	0.61	3.05597	0.002572	increase	0.0428667
s__Terrisporobacter_mayombei	HMDB0000641	-0.16	0.37	134	76	0.000188999	0.0158634	0.528342	Glutamine	N[C@@H](CCC(N)=O)C(O)=O	Organic compounds	Organic acids and derivatives	Carboxylic acids and derivatives	Amino acids, peptides, and analogues	L-alpha-amino acids	-0.18	0.12	0.07	0.51	2.99116	0.003203	increase	0.04552
[truncated: 190 more rows]

## Sheet: F.Plasma Metabolome-POS
t1	t2	ρ1	ρ2	n1	n2	p	BH_p	abs_diff_cor	Metabolites	smiles	kingdom	super_class	class	sub_class	direct_parent	ρG1	ρG2	ρG3	ρG4	E	p.trend	trend	adj.p.trend
[truncated: 162 more rows]
