# Supplementary material for: A taxon-specific measurement of disruption in a multi-modal study of microbiomes and metabolomes reveals system-wide dysbiosis preceding HIV-1 infection
Source: Nat Commun. 2025 Nov 20;16:10204. doi: 10.1038/s41467-025-64822-z (PMC12635353; doi:10.1038/s41467-025-64822-z)
Supplement: Supplementary file 8 — Supplementary Data 6 [file 41467_2025_64822_MOESM8_ESM.xlsx]

## Sheet: A.Oral Species
Supplementary Data 6 (Differential abundance analysis of oral microbiome and oral short chain fatty acids between Pre-HIV and Non-HIV). A-B. Differential abundance analysis (DAA) between Pre-HIV and Non-HIV. A-B. Log-fold changes (LFC) of absolute abundances are presented for differentially abundant features (p<0.01). Positive LFC represents a higher abundance in Pre-HIV and negative LFC represen…
Feature	lfc	p	q
Candidatus Nanosynbacter sp. TM7 075	0.794	0.0018832	0.124478
Porphyromonas endodontalis	1.163	0.00119271	0.124478
Tannerella serpentiformis	-0.82	0.00396943	0.152823
Lautropia mirabilis	-1.156	0.0092228	0.202902
Bohxovirus oralis	0.784	0.00883902	0.202902
Aggregatibacter sp. 2125159857	0.873	0.00894511	0.202902

## Sheet: B.Oral GO
Feature	Description	lfc	p	q	Ontology	Definition
GO:0015574	trehalose transmembrane transporter activity	-0.4	0.00110656	0.0769265	MF	Enables the transfer of trehalose from one side of a membrane to the other. Trehalose is the disaccharide alpha-D-glucopyranosyl-alpha-D-glucopyranoside that acts of a reserve carbohydrate in certain fungi, algae and lichens.
GO:0015771	trehalose transport	-0.4	0.00110656	0.0769265	BP	The directed movement of trehalose into, out of or within a cell, or between cells, by means of some agent such as a transporter or pore. Trehalose is a disaccharide isomeric with sucrose and obtained from certain lichens and fungi.
GO:0015942	formate metabolic process	0.37	0.00114799	0.0769566	BP	The chemical reactions and pathways involving formate, also known as methanoate, the anion HCOO- derived from methanoic (formic) acid.
GO:1901681	sulfur compound binding	-0.396	0.00153554	0.0993863	MF	Interacting selectively and non-covalently with a sulfur compound.
GO:0000272	polysaccharide catabolic process	-0.464	0.00174145	0.105442	BP	The chemical reactions and pathways resulting in the breakdown of a polysaccharide, a polymer of many (typically more than 10) monosaccharide residues linked glycosidically.
GO:0035494	SNARE complex disassembly	-0.255	0.00169118	0.105442	BP	The disaggregation of the SNARE protein complex into its constituent components. The SNARE complex is a protein complex involved in membrane fusion; a stable ternary complex consisting of a four-helix bundle, usually formed from one R-SNARE and three Q-SNAREs with an ionic layer sandwiched between hydrophobic layers.
GO:0046537	2,3-bisphosphoglycerate-independent phosphoglycerate mutase activity	-0.513	0.00193765	0.110925	MF	Catalysis of the reaction: 2-phospho-D-glycerate = 3-phospho-D glycerate; this reaction does not require the cofactor 2,3-bisphosphoglycerate.
GO:0008663	2',3'-cyclic-nucleotide 2'-phosphodiesterase activity	0.306	0.00195021	0.110925	MF	Catalysis of the reaction: nucleoside 2',3'-cyclic phosphate + H2O = nucleoside 3'-phosphate.
GO:0015572	N-acetylglucosamine transmembrane transporter activity	0.354	0.00227764	0.125739	MF	Enables the transfer of N-acetylglucosamine from one side of a membrane to the other. The D isomer of N-acetylglucosamine is a common structural unit of glycoproteins in plants, bacteria and animals; it is often the terminal sugar of an oligosaccharide group of a glycoprotein.
GO:0019866	organelle inner membrane	0.351	0.00247161	0.132549	CC	The inner, i.e. lumen-facing, lipid bilayer of an organelle envelope; usually highly selective to most ions and metabolites.
GO:0016485	protein processing	0.336	0.00270026	0.140788	BP	Any protein maturation process achieved by the cleavage of a peptide bond or bonds within a protein. Protein maturation is the process leading to the attainment of the full functional capacity of a protein.
GO:0019594	mannitol metabolic process	0.4	0.00291644	0.14795	BP	The chemical reactions and pathways involving mannitol, the alditol derived from D-mannose by reduction of the aldehyde group.
GO:0006047	UDP-N-acetylglucosamine metabolic process	-0.243	0.00366815	0.172128	BP	The chemical reactions and pathways involving UDP-N-acetylglucosamine, a substance composed of N-acetylglucosamine, a common structural unit of oligosaccharides, in glycosidic linkage with uridine diphosphate.
GO:0030257	type III protein secretion system complex	0.367	0.00349299	0.172128	CC	A complex of approximately 20 proteins, most of which are located in the cytoplasmic membrane that carries out protein secretion in the bacterial type III secretion system; type III secretion also requires a cytoplasmic, probably membrane-associated ATPase.
GO:0003910	DNA ligase (ATP) activity	0.565	0.00361113	0.172128	MF	Catalysis of the reaction: ATP + deoxyribonucleotide(n) + deoxyribonucleotide(m) = AMP + diphosphate + deoxyribonucleotide(n+m).
GO:0016742	hydroxymethyl-, formyl- and related transferase activity	0.31	0.00419197	0.19191	MF	Catalysis of the transfer of a hydroxymethyl- or formyl group from one compound (donor) to another (acceptor).
GO:0031151	histone methyltransferase activity (H3-K79 specific)	0.277	0.00482615	0.205879	MF	Catalysis of the reaction: S-adenosyl-L-methionine + histone H3 L-lysine (position 79) = S-adenosyl-L-homocysteine + histone H3 N6-methyl-L-lysine (position 79). This reaction is the addition of a methyl group onto lysine at position 79 of the histone H3 protein.
GO:0009132	nucleoside diphosphate metabolic process	0.309	0.00478255	0.205879	BP	The chemical reactions and pathways involving a nucleoside diphosphate, a compound consisting of a nucleobase linked to a deoxyribose or ribose sugar esterified with diphosphate on the sugar.
GO:0009421	bacterial-type flagellum filament cap	0.355	0.00464354	0.205879	CC	The proteinaceous structure at the distal tip of the bacterial-type flagellar filament.
GO:0004352	glutamate dehydrogenase (NAD+) activity	-0.636	0.0066913	0.243919	MF	Catalysis of the reaction: L-glutamate + H2O + NAD+ = 2-oxoglutarate + NH3 + NADH + H+.
GO:0019551	glutamate catabolic process to 2-oxoglutarate	-0.636	0.0066913	0.243919	BP	The chemical reactions and pathways resulting in the breakdown of glutamate into other compounds, including 2-oxoglutarate.
GO:0004674	protein serine/threonine kinase activity	-0.367	0.006955	0.243919	MF	Catalysis of the reactions: ATP + protein serine = ADP + protein serine phosphate, and ATP + protein threonine = ADP + protein threonine phosphate.
GO:0006397	mRNA processing	-0.332	0.00597639	0.243919	BP	Any process involved in the conversion of a primary mRNA transcript into one or more mature mRNA(s) prior to translation into polypeptide.
GO:0047111	formate dehydrogenase (cytochrome-c-553) activity	0.271	0.00673373	0.243919	MF	Catalysis of the reaction: ferricytochrome C-553 + formate = ferrocytochrome C-553 + CO2.
GO:0019062	virion attachment to host cell	0.282	0.00671391	0.243919	BP	The process by which a virion protein binds to molecules on the host cellular surface or host cell surface projection.
GO:0070204	2-succinyl-5-enolpyruvyl-6-hydroxy-3-cyclohexene-1-carboxylic-acid synthase activity	0.305	0.0070174	0.243919	MF	Catalysis of the reaction: 2-oxoglutarate + H(+) + isochorismate = 5-enolpyruvoyl-6-hydroxy-2-succinyl-cyclohex-3-ene-1-carboxylate + CO(2).
GO:0030254	protein secretion by the type III secretion system	0.343	0.00597917	0.243919	BP	The process in which proteins are transferred into the extracellular milieu or directly into host cells by the bacterial type III secretion system; secretion occurs in a continuous process without the distinct presence of periplasmic intermediates and does not involve proteolytic processing of secreted proteins.
GO:0047343	glucose-1-phosphate cytidylyltransferase activity	0.4	0.00672827	0.243919	MF	Catalysis of the reaction: alpha-D-glucose 1-phosphate + CTP = CDP-D-glucose + diphosphate.
GO:0016539	intein-mediated protein splicing	0.467	0.00686053	0.243919	BP	The removal of an internal amino acid sequence (an intein) from a protein during protein maturation; the excision of inteins is precise and the N- and C-terminal exteins are joined by a normal peptide bond. Protein splicing involves 4 nucleophilic displacements by the 3 conserved splice junction residues.
GO:0030570	pectate lyase activity	0.272	0.00718012	0.245038	MF	Catalysis of the reaction: a pectate = a pectate + a pectate oligosaccharide with 4-(4-deoxy-alpha-D-galact-4-enuronosyl)-D-galacturonate end. This reaction is the eliminative cleavage of pectate to give oligosaccharides with 4-deoxy-alpha-D-gluc-4-enuronosyl groups at their non-reducing ends.
GO:0030908	protein splicing	-0.306	0.0074352	0.245715	BP	The post-translational removal of peptide sequences from within a protein sequence.
GO:0008733	L-arabinose isomerase activity	0.449	0.00746179	0.245715	MF	Catalysis of the reaction: L-arabinose = L-ribulose.
GO:0019299	rhamnose metabolic process	0.366	0.00887116	0.287089	BP	The chemical reactions and pathways involving rhamnose, the hexose 6-deoxy-L-mannose. Rhamnose occurs commonly as a compound of plant glycosides, in polysaccharides of gums and mucilages, and in bacterial polysaccharides. It is also a component of some plant cell wall polysaccharides and frequently acts as the sugar components of flavonoids.
GO:0006914	autophagy	-0.256	0.00940166	0.2991	BP	The cellular catabolic process in which cells digest parts of their own cytoplasm; allows for both recycling of macromolecular constituents under conditions of cellular stress and remodeling the intracellular structure for cell differentiation.

## Sheet: C.Oral SCFA
SCFA	Estimate	p
