# Supplementary material for: A taxon-specific measurement of disruption in a multi-modal study of microbiomes and metabolomes reveals system-wide dysbiosis preceding HIV-1 infection
Source: Nat Commun. 2025 Nov 20;16:10204. doi: 10.1038/s41467-025-64822-z (PMC12635353; doi:10.1038/s41467-025-64822-z)
Supplement: Supplementary file 9 — Supplementary Data 7 [file 41467_2025_64822_MOESM9_ESM.xlsx]

## Sheet: A.Oral Species
Supplementary Data 7 (Trend analysis of oral microbiome and oral metabolites over sexual activity groups). Trend analysis over four sexual activity groups defined as the number of partners with whom a participant had receptive anal intercourse: G1, G2, G3, G4 correspond to groups with 0, 1, 2-5, and 6 or more receptive anal intercourse partners, respectively. Log-fold changes of absolute abundanc…
Feature	lfc_G2:G1	lfc_G3:G1	lfc_G4:G1	p	q
Candidatus Nanosynbacter sp. HMT 352	-0.198	-0.812	-1.508	0.003	0.231
Candidatus Nanosynbacter sp. TM7 057	-0.146	-0.178	-1.232	0.006	0.308
Aggregatibacter sp. oral taxon 458	0	0.38	1.36	0.009	0.308

## Sheet: B.Oral GO
Feature	Description	lfc_G2:G1	lfc_G3:G1	lfc_G4:G1	p	q	Ontology	Definition
GO:0008737	L-fuculokinase activity	-0.64	-1.148	-1.148	0	0	MF	Catalysis of the reaction: L-fuculose + ATP = L-fuculose 1-phosphate + ADP + 2 H(+).
GO:0006231	dTMP biosynthetic process	0	0	0.483	0	0	BP	The chemical reactions and pathways resulting in the formation of dTMP, deoxyribosylthymine monophosphate (2'-deoxyribosylthymine 5'-phosphate).
GO:0018142	protein-DNA covalent cross-linking	0	0.404	1.249	0	0	BP	The formation of a covalent cross-link between DNA and a protein.
GO:0033922	peptidoglycan beta-N-acetylmuramidase activity	-0.243	-0.243	-1.146	0.001	0.0521111	MF	Catalysis of the hydrolysis of terminal, non-reducing N-acetylmuramic residues.
GO:0008076	voltage-gated potassium channel complex	-0.429	-0.773	-0.933	0.001	0.0521111	CC	A protein complex that forms a transmembrane channel through which potassium ions may cross a cell membrane in response to changes in membrane potential.
GO:0015771	trehalose transport	-0.479	-0.78	-0.78	0.001	0.0521111	BP	The directed movement of trehalose into, out of or within a cell, or between cells, by means of some agent such as a transporter or pore. Trehalose is a disaccharide isomeric with sucrose and obtained from certain lichens and fungi.
GO:0035446	cysteine-glucosaminylinositol ligase activity	0	0	0.923	0.001	0.0521111	MF	Catalysis of the reaction: 1-(2-amino-2-deoxy-alpha-D-glucopyranoside)-1D-myo-inositol + L-cysteine + ATP = 1-D-myo-inosityl-2-L-cysteinylamido-2-deoxy-alpha-D-glucopyranoside + AMP + diphosphate + 2 H+. 1-(2-amino-2-deoxy-alpha-D-glucopyranoside)-1D-myo-inositol is also known as glucosaminyl-inositol or GlcN-Ins, and 1-D-myo-inosityl-2-L-cysteinylamido-2-deoxy-alpha-D-glucopyranoside as desacety…
GO:0016653	oxidoreductase activity, acting on NAD(P)H, heme protein as acceptor	0.224	0.24	1.084	0.001	0.0521111	MF	Catalysis of an oxidation-reduction (redox) reaction in which NADH or NADPH acts as a hydrogen or electron donor and reduces a heme protein.
GO:0004866	endopeptidase inhibitor activity	0	1.208	1.208	0.001	0.0521111	MF	Stops, prevents or reduces the activity of an endopeptidase, any enzyme that hydrolyzes nonterminal peptide bonds in polypeptides.
GO:0050797	thymidylate synthase (FAD) activity	0	0.326	1.279	0.001	0.0521111	MF	Catalysis of the reaction: 5,10-methylenetetrahydrofolate + dUMP + NADPH + H+ = dTMP + tetrahydrofolate + NADP+.
GO:0010468	regulation of gene expression	0	-0.328	-1.04	0.002	0.0815652	BP	Any process that modulates the frequency, rate or extent of gene expression. Gene expression is the process in which a gene's coding sequence is converted into a mature gene product or products (proteins or RNA). This includes the production of an RNA transcript as well as any processing to produce a mature RNA product or an mRNA or circRNA (for protein-coding genes) and the translation of that m…
GO:0016702	oxidoreductase activity	-0.364	-0.364	-0.992	0.002	0.0815652	MF	Catalysis of an oxidation-reduction (redox) reaction in which hydrogen or electrons are transferred from one donor, and two oxygen atoms is incorporated into a donor.
GO:0005249	voltage-gated potassium channel activity	-0.412	-0.718	-0.975	0.002	0.0815652	MF	Enables the transmembrane transfer of a potassium ion by a voltage-gated channel. A voltage-gated channel is a channel whose open state is dependent on the voltage across the membrane in which it is embedded.
GO:0009366	enterobactin synthetase complex	-0.288	-0.932	-0.932	0.002	0.0815652	CC	A multienzyme complex usually composed of four proteins, EntB, EntD, EntE and EntF. Plays a role in the enterobactin biosynthesis pathway.
GO:0008742	L-ribulose-phosphate 4-epimerase activity	-0.024	-0.54	-0.804	0.002	0.0815652	MF	Catalysis of the reaction: L-ribulose 5-phosphate = D-xylulose 5-phosphate.
GO:0015574	trehalose transmembrane transporter activity	-0.479	-0.78	-0.78	0.002	0.0815652	MF	Enables the transfer of trehalose from one side of a membrane to the other. Trehalose is the disaccharide alpha-D-glucopyranosyl-alpha-D-glucopyranoside that acts of a reserve carbohydrate in certain fungi, algae and lichens.
GO:0050151	oleate hydratase activity	0	0	0.724	0.002	0.0815652	MF	Catalysis of the reaction: (R)-10-hydroxystearate = H(2)O + oleate.
GO:0006784	heme a biosynthetic process	0.224	0.24	1.084	0.002	0.0815652	BP	The chemical reactions and pathways resulting in the formation of heme a, a derivative of heme found in cytochrome aa3.
GO:0016539	intein-mediated protein splicing	0.017	0.191	1.109	0.002	0.0815652	BP	The removal of an internal amino acid sequence (an intein) from a protein during protein maturation; the excision of inteins is precise and the N- and C-terminal exteins are joined by a normal peptide bond. Protein splicing involves 4 nucleophilic displacements by the 3 conserved splice junction residues.
GO:0004549	tRNA-specific ribonuclease activity	0	-0.869	-0.869	0.003	0.110353	MF	Catalysis of the hydrolysis of phosphodiester bonds in tRNA molecules.
GO:0019572	L-arabinose catabolic process	-0.024	-0.54	-0.804	0.003	0.110353	BP	The chemical reactions and pathways resulting in the breakdown of L-arabinose, the L-enantiomer of arabino-pentose.
GO:0006116	NADH oxidation	0	0.193	0.752	0.003	0.110353	BP	A metabolic process that results in the oxidation of reduced nicotinamide adenine dinucleotide, NADH, to the oxidized form, NAD.
GO:0046537	2,3-bisphosphoglycerate-independent phosphoglycerate mutase activity	0	0.519	1.076	0.003	0.110353	MF	Catalysis of the reaction: 2-phospho-D-glycerate = 3-phospho-D glycerate; this reaction does not require the cofactor 2,3-bisphosphoglycerate.
GO:0033926	glycopeptide alpha-N-acetylgalactosaminidase activity	-0.04	-0.376	-0.811	0.004	0.138963	MF	Catalysis of the reaction: D-galactosyl-3-(N-acetyl-alpha-D-galactosaminyl)-L-serine + H2O = D-galactosyl-3-N-acetyl-alpha-D-galactosamine + L-serine in mucin-type glycoproteins.
GO:0009678	hydrogen-translocating pyrophosphatase activity	0	0.208	0.859	0.004	0.138963	MF	Catalysis of the hydrolysis of pyrophosphate, which generates a proton motive force.
GO:0003910	DNA ligase (ATP) activity	0.285	0.729	0.877	0.004	0.138963	MF	Catalysis of the reaction: ATP + deoxyribonucleotide(n) + deoxyribonucleotide(m) = AMP + diphosphate + deoxyribonucleotide(n+m).
GO:0008940	nitrate reductase activity	0	0	0.659	0.005	0.164561	MF	Catalysis of the reaction: nitrite + acceptor = nitrate + reduced acceptor.
GO:0033103	protein secretion by the type VI secretion system	0	0.46	0.783	0.005	0.164561	BP	The process in which proteins are transferred into the extracellular milieu or directly into host cells by the type VI secretion system. Proteins secreted by this system do not require an N-terminal signal sequence.
GO:0006003	fructose 2,6-bisphosphate metabolic process	-0.342	-0.42	-0.757	0.006	0.194069	BP	The chemical reactions and pathways involving fructose 2,6-bisphosphate. The D enantiomer is an important regulator of the glycolytic and gluconeogenic pathways. It inhibits fructose 1,6-bisphosphatase and activates phosphofructokinase.
GO:1901515	poly-beta-1,6-N-acetyl-D-glucosamine transmembrane transporter activity	-0.111	-0.173	-0.72	0.007	0.211806	MF	Enables the transfer of poly-beta-1,6-N-acetyl-D-glucosamine from one side of a membrane to the other.
GO:0003994	aconitate hydratase activity	0	0	0.742	0.007	0.211806	MF	Catalysis of the reaction: citrate = isocitrate. The reaction occurs in two steps: (1) citrate = cis-aconitate + H2O, (2) cis-aconitate + H2O = isocitrate. This reaction is the interconversion of citrate and isocitrate via the labile, enzyme-bound intermediate cis-aconitate. Water is removed from one part of the citrate molecule and added back to a different atom to form isocitrate.
GO:0018492	carbon-monoxide dehydrogenase (acceptor) activity	0	0	0.838	0.007	0.211806	MF	Catalysis of the reaction: CO + H2O + acceptor = CO2 + reduced acceptor.
GO:0009448	gamma-aminobutyric acid metabolic process	-0.714	-0.774	-0.774	0.008	0.224	BP	The chemical reactions and pathways involving gamma-aminobutyric acid (GABA, 4-aminobutyrate), an amino acid which acts as a neurotransmitter in some organisms.
GO:0016775	phosphotransferase activity, nitrogenous group as acceptor	-0.689	-0.689	-0.689	0.008	0.224	MF	Catalysis of the transfer of a phosphorus-containing group from one compound (donor) to a nitrogenous group (acceptor).
GO:0015675	nickel cation transport	-0.167	-0.167	-0.663	0.008	0.224	BP	The directed movement of nickel (Ni) cations into, out of or within a cell, or between cells, by means of some agent such as a transporter or pore.
GO:0003867	4-aminobutyrate transaminase activity	-0.714	-0.774	-0.774	0.009	0.228162	MF	Catalysis of the reaction: 4-aminobutanoate + amino group acceptor = succinate semialdehyde + amino acid.
GO:0004111	creatine kinase activity	-0.713	-0.713	-0.713	0.009	0.228162	MF	Catalysis of the reaction: ATP + creatine = N-phosphocreatine + ADP + 2 H(+).
GO:0004799	thymidylate synthase activity	0	0	0.29	0.009	0.228162	MF	Catalysis of the reaction: 5,10-methylenetetrahydrofolate + dUMP = 7,8-dihydrofolate + thymidylate.
GO:0019008	molybdopterin synthase complex	0	0	0.489	0.009	0.228162	CC	A protein complex that possesses molybdopterin synthase activity. In E. coli, the complex is a heterotetramer consisting of two MoaD and two MoaE subunits.
GO:0008733	L-arabinose isomerase activity	0.706	0.816	0.816	0.009	0.228162	MF	Catalysis of the reaction: L-arabinose = L-ribulose.
GO:0008446	GDP-mannose 4,6-dehydratase activity	0	0.626	0.877	0.009	0.228162	MF	Catalysis of the reaction: GDP-alpha-D-mannose = GDP-4-dehydro-6-deoxy-alpha-D-mannose + H(2)O.
GO:0098662	inorganic cation transmembrane transport	0.065	0.536	0.925	0.009	0.228162	BP	A process in which an inorganic cation is transported from one side of a membrane to the other by means of some agent such as a transporter or pore.

## Sheet: C.Oral Metabolites
Feature	lfc_G2:G1	lfc_G3:G1	lfc_G4:G1	p	q	smiles	kingdom	super_class	class	sub_class	direct_parent	mode
Undec-5-enedioylcarnitine	-0.203	-0.236	-1.003	0.004	0.526667	C[N+](C)(C)CC(CC([O-])=O)OC(=O)CCCCC=CCCCC(O)=O	Organic compounds	Lipids and lipid-like molecules	Fatty Acyls	Fatty acid esters	Acyl carnitines	negative
Dodeca-3,6,9-trienoylcarnitine	-0.16	-0.265	-0.877	0.009	0.526667	CCC=CCC=CCC=CCC(=O)OC(CC([O-])=O)C[N+](C)(C)C	Organic compounds	Lipids and lipid-like molecules	Fatty Acyls	Fatty acid esters	Acyl carnitines	negative
4,1-Benzoxazepine	0.341	0.393	0.594	0.009	0.66	O1C=CN=C2C=CC=CC2=C1	Organic compounds	Organoheterocyclic compounds	Benzoxazepines		Benzoxazepines	positive
