# Supplementary material for: A taxon-specific measurement of disruption in a multi-modal study of microbiomes and metabolomes reveals system-wide dysbiosis preceding HIV-1 infection
Source: Nat Commun. 2025 Nov 20;16:10204. doi: 10.1038/s41467-025-64822-z (PMC12635353; doi:10.1038/s41467-025-64822-z)
Supplement: Supplementary file 10 — Supplementary Data 8 [file 41467_2025_64822_MOESM10_ESM.xlsx]

## Sheet: A.Oral Species
Supplementary Data 8 (Differential correlation analysis related to oral microbiome between Pre-HIV and Non-HIV). Differential correlation analysis of pairs of features (including oral species) between Pre-HIV and Non-HIV are performed using Spearman Rank-Order correlation and two-sided Fisher’s Z-transformation to test equality of correlations. ρ1 and ρ2 denote correlation coefficients in Non-HIV…
t1	t2	ρ1	ρ2	n1	n2	p	BH_p
s__Fusobacterium_pseudoperiodonticum	s__Fusobacterium_periodonticum	0.94	0.75	110	58	1.63965e-06	0.00348097
s__Streptococcus_sp._oral_taxon_431	s__Rothia_sp._HMSC065C12	0.17	0.59	141	81	0.000476171	0.100337
s__Streptococcus_sp._HPH0090	s__Rothia_sp._HMSC062F03	0.11	0.58	130	77	0.000162653	0.100337
s__Streptococcus_sp._HPH0090	s__Rothia_sp._HMSC072E10	0.13	0.58	134	76	0.000345299	0.100337
s__Rothia_mucilaginosa	s__Streptococcus_sp._HMSC074B11	0.14	0.58	142	81	0.000279132	0.100337
s__Rothia_mucilaginosa	s__Streptococcus_sp._SK140	0.19	0.61	141	80	0.000259644	0.100337
s__Rothia_sp._HMSC072E10	s__Streptococcus_sp._SK140	0.01	0.5	133	76	0.000288312	0.100337
s__Actinomyces_sp._oral_taxon_172	s__Streptococcus_sp._343_SSPC	-0.13	0.4	123	66	0.000349121	0.100337
s__Streptococcus_sp._1001283B150225_161107_H12	s__Streptococcus_sp._343_SSPC	0.91	0.75	131	70	0.000394986	0.100337
s__Rothia_sp._HMSC065C12	s__Streptococcus_sp._Marseille_Q4154	0.16	0.58	137	79	0.000512169	0.100337
s__Veillonella_nakazawae	s__Candidatus_Nanosynbacter_sp._TM7_075	0.37	-0.22	95	53	0.000519881	0.100337
s__Rothia_mucilaginosa	s__Streptococcus_sp._oral_taxon_431	0.15	0.56	144	82	0.000678416	0.103692
s__Rothia_dentocariosa	s__Streptococcus_sp._SK140	0.05	0.5	133	76	0.000720802	0.103692
s__Schaalia_odontolytica	s__Lachnoanaerobaculum_saburreum	0.35	-0.18	115	61	0.000732631	0.103692
s__Streptococcus_sp._1001283B150225_161107_H12	s__Candidatus_Nanosynbacter_sp._TM7_008	-0.55	-0.01	89	53	0.000705636	0.103692
s__Rothia_sp._HMSC065C12	s__Streptococcus_sp._Marseille_Q0941	0.16	0.56	140	80	0.000821616	0.106031
s__Rothia_sp._HMSC062F03	s__Streptococcus_sp._Marseille_Q4154	-0.3	0.18	127	77	0.00089899	0.106031
s__Veillonella_dispar	s__Candidatus_Nanosynbacter_sp._TM7_075	0.35	-0.22	96	53	0.00086058	0.106031
s__Schaalia_odontolytica	s__Candidatus_Nanosynbacter_sp._TM7_075	0.51	-0.01	96	53	0.00101937	0.113901
s__Actinomyces_graevenitzii	s__Streptococcus_sp._F0442	-0.3	0.16	134	74	0.00125077	0.132769
s__Rothia_mucilaginosa	s__Streptococcus_sp._HPH0090	0.3	0.64	143	80	0.00139832	0.134247
s__Rothia_sp._HMSC062F03	s__Streptococcus_sp._HMSC074B11	-0.08	0.37	129	78	0.00142462	0.134247
s__Rothia_sp._HMSC065C12	s__Streptococcus_sp._HMSC062D07	0.21	0.59	135	80	0.00145439	0.134247
s__Streptococcus_sp._Marseille_Q0941	s__Leptotrichia_sp._oral_taxon_221	-0.2	-0.63	101	56	0.00169318	0.149776
s__Streptococcus_infantis	s__Leptotrichia_sp._oral_taxon_221	-0.15	-0.59	102	56	0.00195543	0.166055
s__Rothia_mucilaginosa	s__Rothia_sp._HMSC072B04	0.42	0.71	144	81	0.00229526	0.168029
s__Rothia_sp._HMSC065C12	s__Streptococcus_sp._HMSC074B11	0.17	0.54	139	80	0.00225652	0.168029
s__Rothia_sp._HMSC062F03	s__Streptococcus_sp._SK140	0.1	0.5	129	77	0.00215994	0.168029
s__Streptococcus_sp._1001283B150225_161107_H12	s__Candidatus_Nanosynbacter_sp._TM7_075	-0.41	0.12	94	49	0.00217059	0.168029
s__Veillonella_parvula	s__Streptococcus_sp._HMSC061D10	-0.38	0.03	140	79	0.00252953	0.179006
s__Rothia_dentocariosa	s__Streptococcus_sp._HMSC061D10	-0.01	0.4	134	77	0.00279156	0.180129
s__Rothia_sp._HMSC072B04	s__Streptococcus_sp._HMSC062D07	0.25	0.59	137	80	0.00279993	0.180129
s__Actinomyces_graevenitzii	s__Candidatus_Nanosynbacter_sp._TM7_075	0.58	0.13	94	53	0.00266959	0.180129
s__Actinomyces_sp._ICM47	s__Veillonella_rogosae	0.13	0.51	135	78	0.00312618	0.195202
s__Streptococcus_parasanguinis	s__Rothia_dentocariosa	0.11	0.49	136	78	0.00390063	0.205545
s__Rothia_sp._HMSC065C12	s__Streptococcus_sp._HPH0090	0.11	0.48	140	79	0.00347579	0.205545
s__Actinomyces_sp._ICM47	s__Veillonella_sp._S13053_19	0.13	0.5	133	76	0.00390495	0.205545
s__Rothia_mucilaginosa	s__Streptococcus_sp._HMSC056C01	0.19	0.54	142	80	0.00416319	0.205545
s__Actinomyces_sp._oral_taxon_172	s__Schaalia_sp._ORNL0103	0.55	0.18	127	70	0.00403553	0.205545
s__Rothia_sp._HMSC072B04	s__Streptococcus_sp._Marseille_Q0941	0.2	0.55	142	80	0.00384814	0.205545
s__Streptococcus_sp._XMC	s__Streptococcus_sp._A12	0.85	0.68	135	75	0.00415297	0.205545
s__Streptococcus_sp._HSISS2	s__Actinomyces_sp._S6_Spd3	-0.05	0.41	93	63	0.00362118	0.205545
s__Lancefieldella_parvula	s__Candidatus_Nanosynbacter_sp._TM7_075	0.54	0.08	89	52	0.00364883	0.205545
s__Porphyromonas_bobii	s__Porphyromonas_pasteri	0.93	0.97	94	58	0.00436184	0.210459
s__Lancefieldella_parvula	s__Streptococcus_sp._343_SSPC	-0.57	-0.19	108	65	0.00451151	0.212843
s__Actinomyces_sp._ICM47	s__Veillonella_sp._oral_taxon_158	0.15	0.51	135	77	0.00468762	0.215602
s__Lancefieldella_parvula	s__Streptococcus_sp._XMC	-0.49	-0.09	108	70	0.00477311	0.215602
s__Haemophilus_parainfluenzae	s__Streptococcus_anginosus	-0.42	-0.06	142	82	0.00523757	0.218027
s__Actinomyces_sp._ICM58	s__Schaalia_sp._ORNL0103	0.51	0.15	130	72	0.0049986	0.218027
s__Streptococcus_intermedius	s__Granulicatella_sp._HMSC30F09	-0.02	0.38	132	74	0.00517679	0.218027
s__Streptococcus_sp._1001283B150225_161107_H12	s__Candidatus_Nanosynbacter_sp._TM7_053	-0.43	0.04	92	54	0.00504612	0.218027
s__Actinomyces_sp._ICM58	s__Lachnoanaerobaculum_saburreum	0.35	-0.08	112	61	0.00548108	0.219553
s__Fusobacterium_periodonticum	s__Aggregatibacter_sp._2125159857	-0.02	-0.51	93	42	0.00547684	0.219553
s__Rothia_mucilaginosa	s__Streptococcus_infantis	0.22	0.55	144	82	0.00568956	0.222719
s__Rothia_sp._HMSC065C12	s__Streptococcus_sp._HMSC067H01	0.13	0.48	140	81	0.0058794	0.222719
s__Rothia_sp._HMSC072B04	s__Leptotrichia_sp._oral_taxon_221	-0.11	-0.53	102	55	0.00608466	0.222719
s__Streptococcus_sp._A12	s__Candidatus_Nanosynbacter_sp._TM7_008	-0.47	-0.02	90	54	0.00592343	0.222719
s__Veillonella_nakazawae	s__Candidatus_Nanosynbacter_sp._TM7_053	0.41	-0.04	93	58	0.00601298	0.222719
s__Neisseria_subflava	s__Haemophilus_haemolyticus	0.23	0.57	128	74	0.00622968	0.224163
s__Actinomyces_bouchesdurhonensis	s__Actinomyces_sp._ICM58	0.75	0.51	133	74	0.00638397	0.225886
s__Actinomyces_sp._oral_taxon_172	s__Lachnoanaerobaculum_saburreum	0.32	-0.13	109	58	0.00653477	0.227431
s__Streptococcus_infantis	s__Rothia_sp._HMSC065C12	0.26	0.57	141	81	0.00744895	0.255066
s__Veillonella_nakazawae	s__Actinomyces_sp._oral_taxon_172	0.33	-0.06	125	70	0.00807154	0.271998
s__Haemophilus_parainfluenzae	s__Veillonella_rogosae	0.4	0.05	138	81	0.00847677	0.276864
s__Rothia_sp._HMSC065C12	s__Leptotrichia_sp._oral_taxon_221	-0.11	-0.51	100	56	0.00840783	0.276864
s__Rothia_sp._HMSC065C12	s__Veillonella_tobetsuensis	-0.12	-0.46	138	75	0.00994698	0.293094
s__Neisseria_subflava	s__Neisseria_sp._HMSC071A01	0.81	0.91	121	71	0.0104804	0.293094
s__Schaalia_odontolytica	s__Rothia_sp._HMSC062F03	0.23	0.55	129	77	0.00964598	0.293094
s__Schaalia_odontolytica	s__Actinomyces_sp._oral_taxon_172	0.66	0.38	128	72	0.00993121	0.293094
s__Lancefieldella_parvula	s__Porphyromonas_bobii	-0.44	0	82	50	0.0107684	0.293094
s__Rothia_mucilaginosa	s__Streptococcus_sp._HMSC061D10	0.2	0.51	142	81	0.0105041	0.293094
s__Rothia_sp._HMSC072E10	s__Streptococcus_sp._HMSC056C01	0.04	0.39	133	76	0.00970662	0.293094
s__Streptococcus_sp._1001283B150225_161107_H12	s__Fusobacterium_periodonticum	0.09	0.49	110	55	0.00941229	0.293094
s__Abiotrophia_sp._HMSC24B09	s__Gemella_morbillorum	0.56	0.17	91	50	0.0100346	0.293094
s__Streptococcus_sp._XMC	s__Lachnoanaerobaculum_orale	-0.43	-0.01	88	53	0.0106306	0.293094
s__Streptococcus_sp._343_SSPC	s__Candidatus_Nanosynbacter_sp._TM7_008	-0.54	-0.14	90	52	0.0105307	0.293094
s__Granulicatella_sp._HMSC30F09	s__Candidatus_Nanosynbacter_sp._TM7_087	-0.37	0.07	89	53	0.0106534	0.293094
s__Streptococcus_sp._343_SSPC	s__Candidatus_Nanosynbacter_sp._TM7_075	-0.42	0.03	94	48	0.0092831	0.293094
s__Rothia_mucilaginosa	s__Prevotella_intermedia	-0.14	-0.47	134	77	0.0110665	0.293677
s__Lancefieldella_parvula	s__Streptococcus_sp._A12	-0.54	-0.19	105	68	0.010974	0.293677
s__Haemophilus_sputorum	s__Haemophilus_paraphrohaemolyticus	0.21	0.56	115	60	0.0116361	0.29442
s__Peptostreptococcus_stomatis	s__Leptotrichia_sp._oral_taxon_215	0.43	-0.04	81	44	0.011258	0.29442
s__Streptococcus_sp._HMSC074B11	s__Aggregatibacter_sp._2125159857	-0.33	0.1	110	51	0.0116492	0.29442
s__Streptococcus_sp._XMC	s__Candidatus_Nanosynbacter_sp._TM7_008	-0.52	-0.13	91	56	0.0114713	0.29442
s__Haemophilus_parahaemolyticus	s__Granulicatella_adiacens	-0.34	0.02	128	73	0.0121729	0.300501
s__Neisseria_mucosa	s__Haemophilus_sputorum	0.13	0.46	130	76	0.0121263	0.300501
s__Neisseria_sicca	s__Neisseria_meningitidis	0.72	0.86	134	76	0.0125622	0.303063
s__Streptococcus_sp._HPH0090	s__Leptotrichia_sp._oral_taxon_221	-0.27	-0.61	101	56	0.0124556	0.303063
s__Actinomyces_bouchesdurhonensis	s__Veillonella_parvula	0.05	0.39	135	75	0.0131996	0.304028
s__Neisseria_sp._HMSC071A01	s__Mogibacterium_diversum	-0.22	-0.62	73	42	0.012924	0.304028
s__Granulicatella_adiacens	s__Granulicatella_sp._HMSC30F09	0.96	0.91	136	75	0.013038	0.304028
s__Streptococcus_cristatus	s__Aggregatibacter_sp._2125159857	0.2	0.56	110	51	0.0133182	0.304028
s__Gemella_haemolysans	s__Candidatus_Nanosynbacter_sp._TM7_076	-0.4	0.01	91	58	0.0128346	0.304028
s__Prevotella_melaninogenica	s__Actinomyces_sp._ICM58	0.39	0.05	132	72	0.0143197	0.305168
s__Veillonella_dispar	s__Actinomyces_sp._oral_taxon_172	0.35	0	127	71	0.0145395	0.305168
s__Neisseria_sp._HMSC071A01	s__Neisseria_flavescens	0.78	0.89	120	71	0.0137785	0.305168
s__Rothia_sp._HMSC062F03	s__Streptococcus_sp._HMSC056C01	0.04	0.38	129	77	0.0142425	0.305168
s__Haemophilus_paraphrohaemolyticus	s__Haemophilus_sp._Marseille_Q0026	0.86	0.7	98	49	0.0147775	0.305168
s__Streptococcus_sp._263_SSPC	s__Leptotrichia_sp._oral_taxon_221	-0.27	-0.6	101	56	0.0149135	0.305168
s__Streptococcus_sp._HMSC067H01	s__Leptotrichia_sp._oral_taxon_221	-0.12	-0.5	101	56	0.0139279	0.305168
s__Streptococcus_sp._Marseille_Q3533	s__Leptotrichia_sp._oral_taxon_221	-0.08	-0.47	101	55	0.0135901	0.305168
s__Rothia_sp._HMSC072B04	s__Streptococcus_sp._oral_taxon_061	0.2	0.51	136	77	0.0142909	0.305168
s__Streptococcus_sp._SK140	s__Aggregatibacter_sp._oral_taxon_458	-0.32	0.1	113	50	0.0149494	0.305168
s__Lancefieldella_parvula	s__Candidatus_Nanosynbacter_sp._TM7_053	0.5	0.12	87	56	0.0144188	0.305168
s__Aggregatibacter_segnis	s__Aggregatibacter_sp._oral_taxon_458	0.66	0.84	111	49	0.0154177	0.311731
s__Haemophilus_sputorum	s__Neisseria_meningitidis	0.29	0.58	130	77	0.0164626	0.312068
s__Lancefieldella_parvula	s__Porphyromonas_sp._KLE_1280	-0.41	0.01	86	48	0.0159377	0.312068
s__Rothia_mucilaginosa	s__Streptococcus_sp._HMSC062D07	0.18	0.48	138	81	0.0156985	0.312068
s__Rothia_mucilaginosa	s__Streptococcus_sp._Marseille_Q4154	0.13	0.44	140	80	0.0164633	0.312068
s__Rothia_mucilaginosa	s__Leptotrichia_sp._oral_taxon_221	-0.16	-0.52	102	56	0.0157457	0.312068
s__Streptococcus_sp._Marseille_Q6470	s__Leptotrichia_sp._oral_taxon_221	-0.26	-0.6	100	54	0.0164564	0.312068
s__Actinomyces_graevenitzii	s__Candidatus_Nanosynbacter_sp._TM7_053	0.58	0.25	94	57	0.0162772	0.312068
s__Haemophilus_parahaemolyticus	s__Granulicatella_sp._HMSC30F09	-0.33	0.02	125	69	0.0166506	0.312825
s__Rothia_sp._HMSC065C12	s__Streptococcus_sp._HMSC056C01	0.12	0.43	139	79	0.0170108	0.315668
s__Veillonella_nakazawae	s__Candidatus_Nanosynbacter_sp._TM7_076	0.37	-0.02	90	59	0.0170993	0.315668
s__Alloprevotella_tannerae	s__Parvimonas_micra	0.45	0.08	102	60	0.0175377	0.320971
s__Rothia_mucilaginosa	s__Streptococcus_sp._HMSC034E03	0.11	0.42	143	81	0.0179122	0.322269
s__Streptococcus_parasanguinis	s__Rothia_sp._HMSC062F03	0.44	0.67	132	79	0.0178129	0.322269
s__Veillonella_dispar	s__Actinomyces_sp._ICM58	0.36	0.03	133	73	0.0186142	0.332083
s__Leptotrichia_wadei	s__Haemophilus_influenzae	-0.34	0.01	113	70	0.0190442	0.336397
s__Candidatus_Nanosynbacter_sp._HMT_352	s__Streptococcus_sp._1001283B150225_161107_H12	-0.37	0.02	95	56	0.0191729	0.336397
s__Actinomyces_sp._ICM47	s__Actinomyces_sp._ICM58	0.73	0.52	132	75	0.0195919	0.340932
s__Prevotella_jejuni	s__Rothia_sp._HMSC072B04	-0.14	-0.46	125	70	0.019887	0.343252
s__Streptococcus_cristatus	s__Abiotrophia_sp._HMSC24B09	0.34	-0.06	94	51	0.0201298	0.344642
s__Streptococcus_sp._oral_taxon_431	s__Rothia_sp._HMSC072B04	0.25	0.53	143	81	0.0210285	0.347889
s__Streptococcus_timonensis	s__Rothia_sp._HMSC072B04	0.19	0.48	141	81	0.0213005	0.347889
s__Streptococcus_vestibularis	s__Neisseria_sp._HMSC071A01	-0.38	-0.04	119	71	0.0207152	0.347889
s__Haemophilus_haemolyticus	s__Alloprevotella_sp._oral_taxon_473	0.12	0.47	104	60	0.0216329	0.347889
s__Actinomyces_bouchesdurhonensis	s__Actinomyces_sp._oral_taxon_172	0.72	0.51	126	71	0.0216168	0.347889
s__Neisseria_subflava	s__Neisseria_flavescens	0.88	0.94	124	73	0.0218189	0.347889
s__Rothia_sp._HMSC072B04	s__Streptococcus_sp._HMSC074B11	0.22	0.51	141	80	0.021049	0.347889
s__Neisseria_sp._HMSC071A01	s__Streptococcus_sp._HMSC056C01	-0.13	-0.46	120	69	0.0208862	0.347889
s__Streptococcus_sp._HMSC074B11	s__Leptotrichia_sp._oral_taxon_221	-0.13	-0.48	101	56	0.0214745	0.347889
s__Streptococcus_sp._HMSC062D07	s__Leptotrichia_sp._oral_taxon_221	-0.22	-0.55	100	56	0.0219581	0.347889
s__Neisseria_mucosa	s__Streptococcus_gordonii	-0.3	0.02	137	78	0.022291	0.350547
s__Rothia_dentocariosa	s__Rothia_sp._HMSC072E10	0.29	0.57	130	75	0.0233246	0.350715
s__Lancefieldella_parvula	s__Lachnoanaerobaculum_saburreum	0.49	0.15	99	59	0.0229262	0.350715
s__Streptococcus_infantis	s__Streptococcus_sp._1001283B150225_161107_H12	0.49	0.2	138	76	0.0230282	0.350715
s__Leptotrichia_sp._oral_taxon_218	s__Streptococcus_sp._Marseille_Q0941	-0.37	-0.66	91	53	0.0231225	0.350715
s__Streptococcus_sp._343_SSPC	s__Streptococcus_sp._A12	0.86	0.75	130	73	0.0234112	0.350715
s__Rothia_sp._HMSC065C12	s__Streptococcus_sp._oral_taxon_061	0.23	0.51	136	77	0.0225726	0.350715
s__Veillonella_dispar	s__Candidatus_Nanosynbacter_sp._TM7_076	0.35	-0.02	91	59	0.0234581	0.350715
s__Prevotella_melaninogenica	s__Actinomyces_sp._oral_taxon_172	0.37	0.04	126	70	0.0237125	0.35204
s__Streptococcus_australis	s__Veillonella_dispar	-0.48	-0.21	142	81	0.0258721	0.354364
s__Streptococcus_parasanguinis	s__Streptococcus_sp._F0442	0.11	0.4	140	83	0.0247925	0.354364
s__Haemophilus_parainfluenzae	s__Veillonella_sp._oral_taxon_158	0.39	0.09	139	78	0.0251463	0.354364
s__Veillonella_nakazawae	s__Actinomyces_sp._ICM58	0.36	0.04	128	73	0.0252363	0.354364
s__Neisseria_sp._HMSC071A01	s__Haemophilus_paraphrohaemolyticus	0.17	0.5	108	56	0.0257026	0.354364
s__Actinomyces_naeslundii	s__Streptococcus_sp._Marseille_Q0941	-0.3	0.03	127	71	0.0246637	0.354364
s__Leptotrichia_wadei	s__Fusobacterium_periodonticum	0.35	-0.03	100	51	0.0242343	0.354364
s__Porphyromonas_endodontalis	s__Streptococcus_intermedius	0.12	0.48	90	52	0.0258499	0.354364
s__Prevotella_vespertina	s__Haemophilus_sp._Marseille_Q0026	-0.13	-0.53	74	39	0.0253194	0.354364
s__Streptococcus_sp._oral_taxon_431	s__Leptotrichia_sp._oral_taxon_221	-0.23	-0.55	102	56	0.0249724	0.354364
s__Streptococcus_sp._HMSC074B11	s__Aggregatibacter_sp._oral_taxon_458	-0.35	0.02	113	51	0.0257624	0.354364
s__Candidatus_Nanosynbacter_sp._TM7_008	s__Candidatus_Nanosynbacter_sp._TM7_087	0.68	0.84	88	55	0.0255382	0.354364
s__Streptococcus_parasanguinis	s__Veillonella_sp._CLA_AA_H247	0.36	0.61	134	76	0.0260605	0.354657
s__Haemophilus_parahaemolyticus	s__Haemophilus_sputorum	0.22	0.51	125	75	0.0263207	0.355917
s__Haemophilus_parainfluenzae	s__Veillonella_sp._S13053_19	0.34	0.03	138	77	0.0268478	0.360746
s__Leptotrichia_sp._oral_taxon_221	s__Streptococcus_sp._oral_taxon_061	-0.22	-0.54	98	55	0.0272288	0.363564
s__Actinomyces_sp._ICM47	s__Candidatus_Nanosynbacter_sp._TM7_075	0.61	0.31	96	53	0.0274121	0.363724
s__Lautropia_mirabilis	s__Streptococcus_sp._HPH0090	-0.21	-0.52	111	59	0.0280937	0.368166
s__Veillonella_nakazawae	s__Candidatus_Nanosynbacter_sp._TM7_008	0.39	0.03	90	57	0.0280849	0.368166
s__Neisseria_sicca	s__Streptococcus_sp._HMSC074B11	-0.18	-0.46	136	76	0.0286253	0.368313
s__Prevotella_nanceiensis	s__Streptococcus_sp._1001283B150225_161107_H12	-0.34	-0.02	114	70	0.0282941	0.368313
s__Veillonella_dispar	s__Candidatus_Nanosynbacter_sp._TM7_053	0.35	-0.01	94	58	0.0286186	0.368313
s__Haemophilus_parahaemolyticus	s__Neisseria_sp._HMSC071A01	0.13	0.44	116	67	0.0292415	0.373294
s__Porphyromonas_sp._oral_taxon_279	s__Lachnoanaerobaculum_orale	-0.11	-0.51	66	40	0.0293642	0.373294
s__Gemella_sanguinis	s__Rothia_sp._HMSC065C12	0.15	0.43	138	81	0.0297375	0.374471
s__Streptococcus_sp._Marseille_Q3533	s__Rothia_sp._HMSC062F03	-0.4	-0.1	129	76	0.0299859	0.374471
s__Streptococcus_infantis	s__Aggregatibacter_sp._2125159857	-0.32	0.04	110	51	0.0299613	0.374471
s__Streptococcus_sp._263_SSPC	s__Rothia_sp._HMSC072B04	0.2	0.48	142	80	0.0303667	0.376998
s__Veillonella_dispar	s__Lachnoanaerobaculum_saburreum	0.38	0.05	116	61	0.0305434	0.376998
s__Actinomyces_sp._oral_taxon_172	s__Actinomyces_sp._oral_taxon_181	0.35	-0.01	93	55	0.0313699	0.384961
s__Streptococcus_oralis	s__Prevotella_melaninogenica	-0.49	-0.23	140	78	0.0356264	0.38987
s__Streptococcus_parasanguinis	s__Streptococcus_sp._M334	-0.11	-0.39	142	82	0.033575	0.38987
s__Streptococcus_sanguinis	s__Prevotella_pallens	-0.47	-0.19	128	72	0.0351708	0.38987
s__Streptococcus_parasanguinis	s__Veillonella_rogosae	-0.31	-0.03	139	82	0.0353533	0.38987
s__Granulicatella_adiacens	s__Veillonella_tobetsuensis	-0.2	-0.48	137	75	0.0337556	0.38987
s__Veillonella_dispar	s__Prevotella_salivae	0.59	0.34	124	72	0.0329502	0.38987
s__Haemophilus_parainfluenzae	s__Streptococcus_sp._XMC	0.32	0.02	136	78	0.034069	0.38987
s__Prevotella_jejuni	s__Streptococcus_sp._XMC	-0.51	-0.23	119	69	0.0334822	0.38987
s__Veillonella_atypica	s__Actinomyces_sp._ICM58	0.35	0.05	133	74	0.0324779	0.38987
s__Streptococcus_parasanguinis	s__Rothia_sp._HMSC072E10	0.39	0.62	135	78	0.0355384	0.38987
s__Streptococcus_sp._XMC	s__Prevotella_vespertina	-0.52	-0.23	105	64	0.0350587	0.38987
s__Neisseria_sp._HMSC071A01	s__Neisseria_sp._oral_taxon_014	0.3	0.57	115	65	0.0329914	0.38987
s__Streptococcus_sp._HMSC034E03	s__Neisseria_sp._oral_taxon_014	-0.17	-0.46	122	68	0.0346546	0.38987
s__Actinomyces_graevenitzii	s__Lachnoanaerobaculum_saburreum	0.31	-0.03	113	60	0.0329458	0.38987
s__Prevotella_histicola	s__Schaalia_sp._ORNL0103	0.35	0.05	127	72	0.0349618	0.38987
s__Rothia_sp._HMSC065C12	s__Streptococcus_sp._Marseille_Q6470	0.24	0.51	137	78	0.0333837	0.38987
s__Prevotella_vespertina	s__Streptococcus_sp._A12	-0.57	-0.3	102	63	0.0345415	0.38987
s__Streptococcus_sp._HMSC034E03	s__Aggregatibacter_sp._oral_taxon_458	-0.38	-0.04	113	51	0.0344413	0.38987
s__Actinomyces_sp._ICM58	s__Candidatus_Nanosynbacter_sp._TM7_087	0.58	0.28	91	57	0.0341517	0.38987
s__Schaalia_odontolytica	s__Candidatus_Nanosynbacter_sp._TM7_053	0.44	0.12	94	58	0.0351782	0.38987
s__Streptococcus_sp._A12	s__Candidatus_Nanosynbacter_sp._TM7_053	-0.38	-0.03	93	55	0.0327062	0.38987
s__Rothia_mucilaginosa	s__Leptotrichia_wadei	-0.14	-0.44	118	70	0.03587	0.390523
s__Haemophilus_parainfluenzae	s__Streptococcus_vestibularis	-0.4	-0.13	141	82	0.036731	0.390848
s__Veillonella_dispar	s__Streptococcus_sp._Marseille_Q3533	-0.51	-0.26	140	78	0.0367363	0.390848
s__Rothia_sp._HMSC065C12	s__Rothia_sp._HMSC072B04	0.68	0.81	142	80	0.0362735	0.390848
s__Streptococcus_sp._263_SSPC	s__Streptococcus_sp._XMC	0.15	0.42	138	78	0.0365304	0.390848
s__Veillonella_parvula	s__Neisseria_flavescens	-0.17	-0.45	126	71	0.0368204	0.390848
s__Neisseria_sp._HMSC071A01	s__Porphyromonas_bobii	0.4	0.06	96	55	0.0374574	0.391734
s__Streptococcus_pseudopneumoniae	s__Streptococcus_sp._HMSC056C01	0.33	0.57	142	81	0.037114	0.391734
s__Rothia_dentocariosa	s__Streptococcus_sp._HMSC056C01	0.09	0.38	134	76	0.0374125	0.391734
s__Lancefieldella_parvula	s__Actinomyces_sp._oral_taxon_172	0.44	0.14	110	67	0.0376898	0.392232
s__Prevotella_salivae	s__Actinomyces_sp._ICM58	0.34	0.03	121	70	0.0379555	0.393071
s__Prevotella_melaninogenica	s__Streptococcus_cristatus	-0.31	-0.02	139	78	0.0382972	0.393448
s__Gemella_haemolysans	s__Streptococcus_sp._UMB0029	0.28	0.53	140	79	0.040325	0.393448
s__Streptococcus_vestibularis	s__Streptococcus_anginosus	0.28	0	142	83	0.0386806	0.393448
s__Streptococcus_infantis	s__Streptococcus_sp._XMC	0.48	0.22	138	78	0.0403364	0.393448
s__Schaalia_odontolytica	s__Candidatus_Nanosynbacter_sp._HMT_352	0.45	0.13	98	60	0.0395155	0.393448
s__Streptococcus_gordonii	s__Fusobacterium_pseudoperiodonticum	-0.26	-0.53	120	63	0.0403309	0.393448
s__Prevotella_pallens	s__Prevotella_sp._oral_taxon_306	0.51	0.71	102	66	0.0397288	0.393448
s__Mogibacterium_diversum	s__Neisseria_sp._oral_taxon_014	-0.28	-0.61	74	40	0.0394461	0.393448
s__Veillonella_parvula	s__Streptococcus_sp._HMSC056C01	-0.28	0.01	140	78	0.0393679	0.393448
s__Prevotella_vespertina	s__Streptococcus_sp._Marseille_Q6470	-0.21	-0.5	106	63	0.0404298	0.393448
s__Streptococcus_pneumoniae	s__Streptococcus_intermedius	0.37	0.1	137	82	0.0396143	0.393448
s__Schaalia_odontolytica	s__Candidatus_Nanosynbacter_sp._TM7_076	0.41	0.08	91	59	0.0384696	0.393448
s__Streptococcus_sp._XMC	s__Candidatus_Nanosynbacter_sp._TM7_075	-0.41	-0.07	96	52	0.0392922	0.393448
s__Candidatus_Nanosynbacter_sp._TM7_008	s__Candidatus_Nanosynbacter_sp._TM7_075	0.81	0.9	89	52	0.0405865	0.393448
s__Neisseria_subflava	s__Haemophilus_sputorum	0.29	0.54	128	73	0.0407811	0.393537
s__Streptococcus_parasanguinis	s__Haemophilus_parainfluenzae	-0.44	-0.18	143	82	0.0410235	0.394085
s__Streptococcus_salivarius	s__Haemophilus_parainfluenzae	-0.38	-0.11	143	82	0.0418325	0.394713
s__Rothia_sp._HMSC065C12	s__Streptococcus_sp._HMSC061D10	0.21	0.47	140	80	0.0416096	0.394713
s__Neisseria_sp._oral_taxon_014	s__Streptococcus_sp._Marseille_Q4154	-0.12	-0.42	120	67	0.041698	0.394713
s__Fusobacterium_pseudoperiodonticum	s__Leptotrichia_sp._oral_taxon_221	0.36	0	90	50	0.041695	0.394713
s__Streptococcus_sp._1001283B150225_161107_H12	s__Candidatus_Nanosynbacter_sp._TM7_087	-0.36	-0.02	89	53	0.0421001	0.39548
s__Neisseria_sicca	s__Streptococcus_vestibularis	-0.33	-0.05	135	77	0.042692	0.399274
s__Prevotella_histicola	s__Porphyromonas_sp._KLE_1280	-0.4	-0.07	98	53	0.043022	0.400427
s__Rothia_sp._HMSC072B04	s__Streptococcus_sp._HMSC056C01	0.1	0.38	141	79	0.0433811	0.400427
s__Prevotella_pallens	s__Streptococcus_sp._A12	-0.37	-0.08	120	69	0.0432335	0.400427
s__Neisseria_mucosa	s__Solobacterium_moorei	-0.17	-0.48	88	59	0.0444427	0.402747
s__Rothia_mucilaginosa	s__Neisseria_sp._oral_taxon_014	-0.18	-0.46	122	67	0.0439718	0.402747
s__Solobacterium_moorei	s__Neisseria_sp._oral_taxon_014	-0.32	-0.61	79	50	0.0443319	0.402747
s__Porphyromonas_sp._KLE_1280	s__Lachnoanaerobaculum_saburreum	-0.14	-0.49	90	43	0.0446229	0.402747
s__Prevotella_vespertina	s__Streptococcus_sp._1001283B150225_161107_H12	-0.58	-0.33	103	62	0.0447744	0.402747
s__Streptococcus_oralis	s__Aggregatibacter_sp._2125159857	0.16	0.48	110	51	0.0449604	0.402747
s__Streptococcus_sp._343_SSPC	s__Candidatus_Nanosynbacter_sp._TM7_053	-0.42	-0.09	92	53	0.0445447	0.402747
s__Rothia_dentocariosa	s__Alloprevotella_tannerae	-0.14	-0.43	115	64	0.0456427	0.407141
s__Veillonella_dispar	s__Streptococcus_sp._XMC	-0.44	-0.18	136	77	0.0462633	0.409237
s__Lancefieldella_parvula	s__Porphyromonas_somerae	-0.47	-0.15	89	52	0.0461307	0.409237
s__Prevotella_melaninogenica	s__Streptococcus_gordonii	-0.36	-0.09	140	78	0.0469006	0.411446
s__Neisseria_subflava	s__Haemophilus_paraphrohaemolyticus	0.19	0.48	114	58	0.0468569	0.411446
s__Veillonella_atypica	s__Haemophilus_parahaemolyticus	-0.18	-0.44	127	74	0.0490371	0.411681
s__Haemophilus_haemolyticus	s__Neisseria_sp._HMSC071A01	0.25	0.51	120	70	0.0474284	0.411681
s__Actinomyces_graevenitzii	s__Streptococcus_sp._XMC	-0.34	-0.06	131	71	0.0481922	0.411681
s__Megasphaera_micronuciformis	s__Streptococcus_sp._XMC	-0.51	-0.21	88	53	0.0489552	0.411681
s__Streptococcus_timonensis	s__Rothia_sp._HMSC072E10	-0.34	-0.07	133	78	0.0477997	0.411681
s__Streptococcus_sp._oral_taxon_431	s__Neisseria_sp._oral_taxon_014	-0.21	-0.48	122	68	0.0482149	0.411681
s__Streptococcus_sp._HPH0090	s__Neisseria_sp._oral_taxon_014	-0.3	-0.55	122	67	0.0480414	0.411681
s__Streptococcus_vestibularis	s__Veillonella_sp._S13053_19	-0.31	-0.03	136	78	0.0489909	0.411681
s__Leptotrichia_wadei	s__Alloprevotella_rava	0.23	0.53	83	50	0.0491625	0.411681
s__Neisseria_sp._HMSC071A01	s__Porphyromonas_pasteri	0.36	0.04	99	56	0.0496345	0.411681
s__Lachnoanaerobaculum_saburreum	s__Veillonella_sp._CLA_AA_H247	0.33	0.02	113	61	0.0495739	0.411681
s__Candidatus_Nanosynbacter_sp._TM7_076	s__Candidatus_Nanosynbacter_sp._TM7_075	0.81	0.66	89	53	0.0496421	0.411681
s__Streptococcus_sp._XMC	s__Candidatus_Nanosynbacter_sp._TM7_053	-0.42	-0.11	94	57	0.0495313	0.411681
s__Candidatus_Nanosynbacter_sp._TM7_087	s__Candidatus_Nanosynbacter_sp._TM7_053	0.83	0.91	88	56	0.0490622	0.411681
s__Rothia_mucilaginosa	s__Rothia_dentocariosa	0.15	0.41	136	78	0.0503589	0.416
s__Leptotrichia_sp._oral_taxon_417	s__Fusobacterium_periodonticum	0.38	0.04	83	51	0.0505891	0.416281
s__Streptococcus_timonensis	s__Rothia_sp._HMSC062F03	-0.31	-0.04	130	79	0.0510607	0.417139
s__Actinomyces_sp._ICM47	s__Schaalia_sp._ORNL0103	0.44	0.17	133	73	0.0510916	0.417139
s__Streptococcus_sp._A12	s__Candidatus_Nanosynbacter_sp._TM7_075	-0.35	-0.01	95	50	0.0512827	0.417139
s__Streptococcus_infantis	s__Streptococcus_pseudopneumoniae	0.27	0.5	144	83	0.0569747	0.417563
s__Haemophilus_parainfluenzae	s__Streptococcus_cristatus	-0.28	-0.01	142	82	0.0538112	0.417563
s__Streptococcus_sp._263_SSPC	s__Streptococcus_australis	0.11	0.37	143	82	0.0569032	0.417563
s__Neisseria_mucosa	s__Prevotella_jejuni	-0.23	-0.49	118	66	0.0528107	0.417563
s__Streptococcus_sp._263_SSPC	s__Rothia_sp._HMSC065C12	0.24	0.47	140	80	0.0592794	0.417563
s__Streptococcus_sp._HMSC067H01	s__Rothia_sp._HMSC072B04	0.16	0.41	142	81	0.0542593	0.417563
s__Rothia_sp._HMSC072B04	s__Veillonella_tobetsuensis	-0.17	-0.42	140	75	0.0590449	0.417563
s__Neisseria_sicca	s__Neisseria_sp._HMSC071A01	0.59	0.75	121	71	0.0543596	0.417563
s__Streptococcus_salivarius	s__Veillonella_nakazawae	0.21	0.45	138	78	0.0591234	0.417563
s__Rothia_sp._HMSC065C12	s__Prevotella_intermedia	-0.2	-0.45	133	77	0.0587328	0.417563
s__Streptococcus_parasanguinis	s__Streptococcus_anginosus	0.37	0.12	144	83	0.0558141	0.417563
s__Prevotella_histicola	s__Streptococcus_sp._XMC	-0.58	-0.37	125	74	0.0593683	0.417563
s__Streptococcus_sp._F0442	s__Streptococcus_sp._XMC	0.57	0.36	136	78	0.0593989	0.417563
s__Prevotella_histicola	s__Actinomyces_sp._ICM58	0.34	0.06	123	73	0.0517548	0.417563
s__Prevotella_pallens	s__Actinomyces_sp._ICM58	0.48	0.22	121	69	0.0531425	0.417563
s__Haemophilus_parainfluenzae	s__Leptotrichia_wadei	-0.32	-0.04	117	70	0.0591961	0.417563
s__Prevotella_pallens	s__Actinomyces_sp._oral_taxon_172	0.35	0.07	117	68	0.0578331	0.417563
s__Haemophilus_parainfluenzae	s__Porphyromonas_bobii	0.35	0.04	101	58	0.0534383	0.417563
s__Streptococcus_gordonii	s__Rothia_sp._HMSC072E10	0.21	0.46	135	78	0.0533297	0.417563
s__Actinomyces_sp._ICM47	s__Candidatus_Nanosynbacter_sp._HMT_352	0.58	0.33	98	60	0.0581593	0.417563
s__Veillonella_parvula	s__Streptococcus_sp._HMSC074B11	-0.37	-0.11	140	79	0.0515933	0.417563
s__Neisseria_sicca	s__Streptococcus_sp._SK140	-0.28	-0.51	136	75	0.0568746	0.417563
s__Rothia_sp._HMSC072B04	s__Streptococcus_sp._SK140	0.16	0.42	140	79	0.052287	0.417563
s__Neisseria_sp._HMSC071A01	s__Streptococcus_sp._SK140	-0.19	-0.46	121	69	0.0558602	0.417563
s__Neisseria_subflava	s__Streptococcus_sp._HMSC056C01	-0.16	-0.42	129	73	0.0550058	0.417563
s__Candidatus_Nanosynbacter_sp._HMT_352	s__Haemophilus_paraphrohaemolyticus	-0.36	-0.01	82	45	0.0550901	0.417563
s__Streptococcus_sp._263_SSPC	s__Schaalia_sp._ORNL0103	0.21	0.46	134	73	0.0575247	0.417563
s__Lancefieldella_parvula	s__Schaalia_sp._ORNL0103	0.46	0.2	112	69	0.053617	0.417563
s__Streptococcus_sp._XMC	s__Streptococcus_sp._343_SSPC	0.86	0.77	133	73	0.0588116	0.417563
s__Actinomyces_sp._ICM58	s__Leptotrichia_sp._oral_taxon_417	0.35	0.05	94	62	0.0570705	0.417563
s__Veillonella_tobetsuensis	s__Granulicatella_sp._HMSC30F09	-0.21	-0.46	132	71	0.0556131	0.417563
s__Rothia_aeria	s__Veillonella_sp._CLA_AA_H247	-0.24	-0.49	131	71	0.0567776	0.417563
s__Streptococcus_australis	s__Streptococcus_sp._oral_taxon_061	0.25	0.49	137	79	0.0523783	0.417563
s__Streptococcus_sp._HMSC034E03	s__Aggregatibacter_sp._2125159857	-0.35	-0.04	110	51	0.0570451	0.417563
s__Prevotella_pallens	s__Actinomyces_sp._S6_Spd3	0.44	0.15	96	62	0.0577573	0.417563
s__Actinomyces_sp._oral_taxon_172	s__Actinomyces_sp._S6_Spd3	0.54	0.28	97	64	0.0570568	0.417563
s__Candidatus_Nanosynbacter_sp._HMT_352	s__Candidatus_Nanosynbacter_sp._TM7_008	0.83	0.91	91	56	0.0593681	0.417563
s__Granulicatella_adiacens	s__Candidatus_Nanosynbacter_sp._TM7_087	-0.36	-0.04	91	55	0.0563322	0.417563
s__Actinomyces_bouchesdurhonensis	s__Candidatus_Nanosynbacter_sp._TM7_075	0.53	0.25	96	53	0.0558838	0.417563
s__Actinomyces_sp._ICM58	s__Candidatus_Nanosynbacter_sp._TM7_075	0.61	0.35	96	53	0.0526933	0.417563
s__Schaalia_sp._ORNL0103	s__Candidatus_Nanosynbacter_sp._TM7_075	0.36	0.03	94	52	0.0543577	0.417563
s__Rothia_mucilaginosa	s__Rothia_sp._HMSC065C12	0.41	0.61	142	81	0.0606119	0.422569
s__Prevotella_salivae	s__Veillonella_sp._CLA_AA_H247	0.55	0.32	120	71	0.0606481	0.422569
s__Prevotella_sp._oral_taxon_306	s__Actinomyces_sp._S6_Spd3	0.45	0.15	85	60	0.0607083	0.422569
s__Lancefieldella_parvula	s__Candidatus_Nanosynbacter_sp._HMT_352	0.45	0.16	91	57	0.0614366	0.423474
s__Haemophilus_parainfluenzae	s__Streptococcus_sp._1001283B150225_161107_H12	0.32	0.06	136	75	0.0610744	0.423474
s__Streptococcus_sp._Marseille_Q4154	s__Leptotrichia_sp._oral_taxon_221	-0.22	-0.5	102	55	0.0614155	0.423474
s__Veillonella_atypica	s__Streptococcus_australis	-0.62	-0.43	142	81	0.0635516	0.431885
s__Streptococcus_infantis	s__Haemophilus_haemolyticus	-0.29	-0.04	137	82	0.0631535	0.431885
s__Neisseria_sicca	s__Haemophilus_sputorum	0.2	0.45	130	74	0.0630032	0.431885
s__Streptococcus_parasanguinis	s__Veillonella_nakazawae	0.35	0.56	138	78	0.0637146	0.431885
s__Actinomyces_sp._ICM58	s__Candidatus_Nanosynbacter_sp._HMT_352	0.58	0.34	98	59	0.0640808	0.431885
s__Streptococcus_pseudopneumoniae	s__Fusobacterium_pseudoperiodonticum	-0.16	-0.43	120	63	0.0640568	0.431885
s__Fusobacterium_pseudoperiodonticum	s__Leptotrichia_sp._oral_taxon_417	0.36	0.05	87	55	0.0639608	0.431885
s__Prevotella_melaninogenica	s__Actinomyces_graevenitzii	0.38	0.12	133	72	0.0650306	0.4354
s__Actinomyces_graevenitzii	s__Streptococcus_australis	-0.35	-0.09	136	74	0.0656864	0.4354
s__Rothia_sp._HMSC065C12	s__Streptococcus_sp._Marseille_Q3533	0.15	0.39	139	78	0.0648414	0.4354
s__Gemella_sanguinis	s__Rothia_sp._HMSC072B04	0.13	0.37	140	81	0.066038	0.4354
s__Veillonella_atypica	s__Streptococcus_sp._XMC	-0.58	-0.38	137	76	0.0659349	0.4354
s__Streptococcus_pneumoniae	s__Fusobacterium_periodonticum	-0.34	-0.05	114	58	0.0655251	0.4354
s__Actinomyces_bouchesdurhonensis	s__Candidatus_Nanosynbacter_sp._TM7_057	0.5	0.22	93	57	0.0657407	0.4354
s__Prevotella_jejuni	s__Rothia_sp._HMSC065C12	-0.17	-0.42	124	70	0.0680134	0.436827
s__Veillonella_dispar	s__Streptococcus_timonensis	-0.42	-0.19	140	81	0.06887	0.436827
s__Veillonella_atypica	s__Streptococcus_sp._F0442	-0.31	-0.06	139	81	0.0683433	0.436827
s__Prevotella_pallens	s__Streptococcus_sp._XMC	-0.39	-0.13	123	70	0.0678378	0.436827
s__Haemophilus_parahaemolyticus	s__Neisseria_sp._oral_taxon_014	0.35	0.08	117	66	0.0688148	0.436827
s__Rothia_mucilaginosa	s__Streptococcus_sp._Marseille_Q0941	0.14	0.38	143	81	0.066695	0.436827
s__Streptococcus_sp._Marseille_Q6470	s__Streptococcus_sp._HMSC062D07	0.79	0.87	135	80	0.0675298	0.436827
s__Leptotrichia_sp._oral_taxon_417	s__Streptococcus_sp._HMSC062D07	-0.2	-0.46	96	66	0.067062	0.436827
s__Lachnoanaerobaculum_saburreum	s__Streptococcus_sp._A12	-0.39	-0.11	112	58	0.0679804	0.436827
s__Veillonella_dispar	s__Streptococcus_sp._Marseille_Q4154	-0.36	-0.12	138	79	0.0689294	0.436827
s__Rothia_sp._HMSC072E10	s__Fusobacterium_nucleatum	-0.13	-0.39	128	70	0.0678325	0.436827
s__Prevotella_jejuni	s__Lachnoanaerobaculum_orale	0.52	0.25	88	52	0.0674104	0.436827
s__Veillonella_sp._CLA_AA_H247	s__Candidatus_Nanosynbacter_sp._TM7_008	0.35	0.05	91	56	0.0684799	0.436827
s__Candidatus_Nanosynbacter_sp._TM7_057	s__Candidatus_Nanosynbacter_sp._TM7_076	0.7	0.83	87	55	0.0696246	0.43992
s__Rothia_sp._HMSC072B04	s__Streptococcus_sp._Marseille_Q6470	0.3	0.52	138	78	0.0698826	0.44024
s__Rothia_mucilaginosa	s__Streptococcus_sp._263_SSPC	0.31	0.52	143	81	0.0766356	0.44156
s__Schaalia_odontolytica	s__Prevotella_histicola	0.43	0.19	127	75	0.076001	0.44156
s__Streptococcus_parasanguinis	s__Veillonella_dispar	0.37	0.56	143	81	0.0776571	0.44156
s__Streptococcus_infantis	s__Streptococcus_sp._oral_taxon_431	0.87	0.92	144	83	0.0725875	0.44156
s__Streptococcus_pneumoniae	s__Streptococcus_vestibularis	0.35	0.12	143	83	0.0763699	0.44156
s__Actinomyces_sp._ICM47	s__Prevotella_pallens	0.44	0.2	125	71	0.0738529	0.44156
s__Streptococcus_infantis	s__Rothia_sp._HMSC072B04	0.34	0.54	143	81	0.0778957	0.44156
s__Prevotella_melaninogenica	s__Veillonella_tobetsuensis	0.52	0.3	137	74	0.0734789	0.44156
s__Neisseria_subflava	s__Alloprevotella_sp._oral_taxon_473	0.23	0.49	100	56	0.072266	0.44156
s__Schaalia_odontolytica	s__Prevotella_salivae	0.35	0.09	124	71	0.0774532	0.44156
s__Streptococcus_rubneri	s__Prevotella_intermedia	-0.29	-0.51	130	78	0.071924	0.44156
s__Prevotella_melaninogenica	s__Streptococcus_sp._XMC	-0.36	-0.11	134	74	0.0717506	0.44156
s__Streptococcus_gordonii	s__Rothia_sp._HMSC062F03	0.21	0.44	132	79	0.0725901	0.44156
s__Veillonella_sp._oral_taxon_158	s__Actinomyces_sp._ICM58	0.2	0.44	132	74	0.0744117	0.44156
s__Neisseria_mucosa	s__Mogibacterium_diversum	-0.17	-0.47	81	47	0.0732042	0.44156
s__Prevotella_jejuni	s__Actinomyces_sp._oral_taxon_172	0.34	0.07	116	66	0.0738867	0.44156
s__Haemophilus_sputorum	s__Neisseria_flavescens	0.3	0.52	124	72	0.0773517	0.44156
s__Alloprevotella_sp._oral_taxon_473	s__Prevotella_nanceiensis	0.43	0.15	95	58	0.0707106	0.44156
s__Rothia_sp._HMSC065C12	s__Streptococcus_sp._SK140	0.21	0.44	139	79	0.070947	0.44156
s__Haemophilus_parainfluenzae	s__Haemophilus_influenzae	0.59	0.73	137	81	0.0717695	0.44156
s__Streptococcus_pneumoniae	s__Lachnoanaerobaculum_saburreum	-0.38	-0.11	116	61	0.0762096	0.44156
s__Streptococcus_sp._oral_taxon_431	s__Streptococcus_sp._1001283B150225_161107_H12	0.51	0.3	138	76	0.0781312	0.44156
s__Lancefieldella_parvula	s__Streptococcus_sp._1001283B150225_161107_H12	-0.5	-0.25	106	68	0.0729732	0.44156
s__Streptococcus_sp._HMSC061D10	s__Streptococcus_sp._1001283B150225_161107_H12	0.3	0.05	137	75	0.0767387	0.44156
s__Veillonella_atypica	s__Schaalia_sp._ORNL0103	0.36	0.11	136	74	0.0752981	0.44156
s__Rothia_sp._HMSC062F03	s__Schaalia_sp._ORNL0103	0.23	0.47	124	71	0.0735489	0.44156
s__Actinomyces_graevenitzii	s__Streptococcus_sp._343_SSPC	-0.39	-0.14	129	68	0.07536	0.44156
s__Lachnoanaerobaculum_saburreum	s__Streptococcus_sp._343_SSPC	-0.4	-0.12	112	56	0.0748162	0.44156
s__Rothia_sp._HMSC072B04	s__Streptococcus_sp._Marseille_Q4154	0.3	0.51	139	79	0.0768143	0.44156
s__Abiotrophia_sp._HMSC24B09	s__Abiotrophia_defectiva	0.94	0.88	82	44	0.0758846	0.44156
s__Lancefieldella_parvula	s__Candidatus_Nanosynbacter_sp._TM7_057	0.37	0.07	85	56	0.0768688	0.44156
s__Prevotella_sp._oral_taxon_306	s__Lachnoanaerobaculum_orale	0.55	0.29	83	53	0.0708438	0.44156
s__Haemophilus_parainfluenzae	s__Actinomyces_sp._S6_Spd3	-0.22	-0.48	97	64	0.0709685	0.44156
s__Lancefieldella_parvula	s__Candidatus_Nanosynbacter_sp._TM7_008	0.51	0.24	85	55	0.0727902	0.44156
s__Actinomyces_graevenitzii	s__Candidatus_Nanosynbacter_sp._TM7_076	0.56	0.32	90	59	0.0782038	0.44156
s__Streptococcus_sp._1001283B150225_161107_H12	s__Candidatus_Nanosynbacter_sp._TM7_076	-0.41	-0.11	89	55	0.0725566	0.44156
s__Veillonella_dispar	s__Actinomyces_sp._ph3	0.47	0.2	84	55	0.0776595	0.44156
s__Veillonella_atypica	s__Candidatus_Nanosynbacter_sp._TM7_053	0.38	0.09	94	58	0.074434	0.44156
s__Actinomyces_bouchesdurhonensis	s__Candidatus_Nanosynbacter_sp._TM7_053	0.55	0.31	94	58	0.0764084	0.44156
s__Actinomyces_sp._ICM58	s__Actinomyces_sp._oral_taxon_172	0.83	0.9	125	71	0.0785299	0.442225
s__Schaalia_odontolytica	s__Megasphaera_micronuciformis	0.42	0.13	91	54	0.0788338	0.442763
s__Prevotella_melaninogenica	s__Streptococcus_sanguinis	-0.41	-0.18	140	78	0.0795091	0.443837
s__Veillonella_dispar	s__Prevotella_vespertina	0.54	0.32	107	65	0.0797645	0.443837
s__Streptococcus_sp._Marseille_Q3533	s__Streptococcus_sp._Marseille_Q6470	0.61	0.75	139	78	0.0798103	0.443837
s__Streptococcus_sp._HMSC067H01	s__Leptotrichia_sp._oral_taxon_417	-0.17	-0.43	98	66	0.0798614	0.443837
s__Neisseria_sp._HMSC071A01	s__Actinomyces_sp._S6_Spd3	-0.17	-0.45	79	55	0.0801719	0.444399
s__Streptococcus_sp._Marseille_Q3533	s__Leptotrichia_sp._oral_taxon_218	-0.17	-0.45	90	52	0.080382	0.444403
s__Lancefieldella_parvula	s__Actinomyces_sp._ICM58	0.44	0.2	112	70	0.080648	0.444716
s__Streptococcus_salivarius	s__Veillonella_sp._CLA_AA_H247	0.28	0.5	134	76	0.0815108	0.448309
s__Alloprevotella_tannerae	s__Prevotella_intermedia	0.45	0.64	115	66	0.0838125	0.452758
s__Schaalia_odontolytica	s__Actinomyces_sp._ICM58	0.57	0.37	133	75	0.0837616	0.452758
s__Neisseria_sicca	s__Streptococcus_sp._HMSC061D10	-0.25	-0.47	136	76	0.0827847	0.452758
s__Veillonella_rogosae	s__Veillonella_sp._S13053_19	0.95	0.92	136	78	0.0837196	0.452758
s__Streptococcus_sp._HSISS2	s__Fusobacterium_periodonticum	-0.35	-0.07	107	55	0.0831085	0.452758
s__Streptococcus_infantis	s__Streptococcus_sp._oral_taxon_061	0.73	0.59	137	79	0.0835632	0.452758
s__Veillonella_dispar	s__Candidatus_Nanosynbacter_sp._TM7_008	0.34	0.05	91	57	0.08314	0.452758
s__Prevotella_histicola	s__Veillonella_dispar	0.73	0.58	128	76	0.0859751	0.460005
s__Streptococcus_parasanguinis	s__Streptococcus_sp._oral_taxon_431	0.15	0.38	144	83	0.0860497	0.460005
s__Prevotella_pallens	s__Streptococcus_gordonii	-0.49	-0.27	128	72	0.0870862	0.460005
s__Streptococcus_sp._Marseille_Q3533	s__Rothia_sp._HMSC072B04	0.21	0.43	141	78	0.0861726	0.460005
s__Gemella_haemolysans	s__Prevotella_salivae	-0.29	-0.04	123	70	0.0867238	0.460005
s__Leptotrichia_wadei	s__Fusobacterium_pseudoperiodonticum	0.33	0.05	103	56	0.0863853	0.460005
s__Neisseria_mucosa	s__Haemophilus_influenzae	0.24	0.46	132	76	0.0866653	0.460005
s__Veillonella_dispar	s__Schaalia_sp._ORNL0103	0.5	0.29	135	74	0.0871041	0.460005
s__Streptococcus_sp._Marseille_Q6470	s__Leptotrichia_sp._oral_taxon_417	-0.29	-0.53	96	64	0.0870861	0.460005
s__Schaalia_odontolytica	s__Prevotella_jejuni	0.36	0.11	123	69	0.0876484	0.461731
s__Schaalia_odontolytica	s__Streptococcus_sp._HPH0090	0.16	0.39	139	78	0.0889034	0.463843
s__Prevotella_melaninogenica	s__Prevotella_sp._oral_taxon_306	0.33	0.55	103	68	0.0886755	0.463843
s__Rothia_sp._HMSC072B04	s__Leptotrichia_sp._oral_taxon_218	-0.2	-0.47	91	52	0.0891692	0.463843
s__Megasphaera_micronuciformis	s__Streptococcus_sp._Marseille_Q6470	-0.3	-0.55	90	53	0.0893602	0.463843
s__Gemella_morbillorum	s__Abiotrophia_defectiva	0.48	0.19	82	47	0.0890308	0.463843
s__Neisseria_subflava	s__Actinomyces_sp._S6_Spd3	-0.26	-0.51	86	56	0.0888544	0.463843
s__Streptococcus_parasanguinis	s__Veillonella_parvula	0.23	0.44	143	80	0.0898982	0.465497
s__Gemella_haemolysans	s__Actinomyces_sp._ICM58	-0.31	-0.07	131	72	0.0901665	0.465629
s__Streptococcus_sp._SK140	s__Aggregatibacter_segnis	-0.38	-0.13	127	64	0.0903622	0.465629
s__Gemella_haemolysans	s__Megasphaera_micronuciformis	-0.4	-0.12	90	53	0.0907955	0.466729
s__Veillonella_atypica	s__Veillonella_parvula	0.6	0.73	142	80	0.0918136	0.466805
s__Prevotella_pallens	s__Leptotrichia_wadei	0.38	0.59	110	61	0.0916463	0.466805
s__Streptococcus_sp._XMC	s__Candidatus_Nanosynbacter_sp._HMT_352	-0.36	-0.09	97	59	0.0917236	0.466805
s__Prevotella_histicola	s__Actinomyces_sp._oral_taxon_181	0.47	0.21	90	56	0.0912581	0.466805
s__Schaalia_sp._ORNL0103	s__Candidatus_Nanosynbacter_sp._TM7_053	0.35	0.08	93	57	0.0919099	0.466805
s__Haemophilus_parahaemolyticus	s__Prevotella_histicola	-0.22	-0.45	116	70	0.0951464	0.468665
s__Streptococcus_pneumoniae	s__Megasphaera_micronuciformis	-0.38	-0.1	92	54	0.0952885	0.468665
s__Streptococcus_timonensis	s__Veillonella_nakazawae	-0.45	-0.24	135	78	0.0955462	0.468665
s__Streptococcus_parasanguinis	s__Streptococcus_sp._HPH0090	0.33	0.52	143	81	0.0962975	0.468665
s__Rothia_sp._HMSC072B04	s__Rothia_aeria	0.34	0.1	140	74	0.0964703	0.468665
s__Veillonella_rogosae	s__Actinomyces_sp._ICM58	0.21	0.43	132	74	0.0962805	0.468665
s__Actinomyces_sp._ICM58	s__Leptotrichia_wadei	0.36	0.11	114	66	0.0957388	0.468665
s__Streptococcus_cristatus	s__Streptococcus_sp._SK140	0.15	0.38	141	81	0.0933184	0.468665
s__Veillonella_atypica	s__Lachnoanaerobaculum_saburreum	0.47	0.23	116	61	0.0957157	0.468665
s__Prevotella_histicola	s__Streptococcus_sp._Marseille_Q6470	-0.19	-0.42	126	74	0.0944333	0.468665
s__Streptococcus_infantis	s__Streptococcus_sp._343_SSPC	0.52	0.32	136	75	0.0952347	0.468665
s__Rothia_mucilaginosa	s__Leptotrichia_sp._oral_taxon_417	-0.25	-0.49	99	65	0.0941511	0.468665
s__Leptotrichia_sp._oral_taxon_417	s__Streptococcus_sp._Marseille_Q0941	-0.29	-0.52	98	66	0.0957739	0.468665
s__Gemella_sanguinis	s__Streptococcus_sp._A12	0.45	0.62	134	78	0.096118	0.468665
s__Streptococcus_sp._HMSC056C01	s__Leptotrichia_sp._oral_taxon_221	-0.22	-0.47	101	55	0.0954372	0.468665
s__Prevotella_salivae	s__Lachnoanaerobaculum_orale	0.57	0.33	87	52	0.0956329	0.468665
s__Actinomyces_sp._oral_taxon_181	s__Actinomyces_sp._ph3	0.8	0.89	77	49	0.0958544	0.468665
s__Veillonella_atypica	s__Candidatus_Nanosynbacter_sp._TM7_075	0.35	0.07	96	53	0.0936509	0.468665
s__Candidatus_Nanosynbacter_sp._TM7_057	s__Candidatus_Nanosynbacter_sp._TM7_053	0.73	0.84	89	55	0.0940223	0.468665
s__Streptococcus_pseudopneumoniae	s__Streptococcus_sp._HPH0090	0.18	0.39	143	81	0.0967086	0.468749
s__Neisseria_mucosa	s__Streptococcus_vestibularis	-0.4	-0.18	135	78	0.097127	0.469483
s__Streptococcus_sp._HMSC074B11	s__Aggregatibacter_segnis	-0.37	-0.13	127	64	0.0973022	0.469483
s__Gemella_haemolysans	s__Streptococcus_sp._M334	0.42	0.6	140	79	0.0976243	0.469599
s__Streptococcus_infantis	s__Aggregatibacter_sp._oral_taxon_458	-0.32	-0.04	113	51	0.0977687	0.469599
s__Veillonella_nakazawae	s__Schaalia_sp._ORNL0103	0.46	0.24	132	74	0.0989829	0.474358
s__Streptococcus_australis	s__Prevotella_intermedia	-0.38	-0.56	133	78	0.0996921	0.47561
s__Streptococcus_sp._263_SSPC	s__Haemophilus_influenzae	-0.28	-0.06	137	81	0.0995721	0.47561
s__Streptococcus_parasanguinis	s__Neisseria_mucosa	-0.5	-0.3	137	78	0.101353	0.477231
s__Rothia_sp._HMSC072B04	s__Prevotella_intermedia	-0.3	-0.5	134	76	0.101011	0.477231
s__Actinomyces_graevenitzii	s__Candidatus_Nanosynbacter_sp._HMT_352	0.47	0.23	97	59	0.100278	0.477231
s__Veillonella_parvula	s__Prevotella_sp._oral_taxon_306	0.32	0.53	103	67	0.100714	0.477231
s__Streptococcus_anginosus	s__Streptococcus_sp._HMSC056C01	0.3	0.07	142	81	0.100922	0.477231
s__Candidatus_Nanosynbacter_sp._TM7_087	s__Lachnoanaerobaculum_sp._ICM7	0.4	0.09	68	42	0.101381	0.477231
s__Veillonella_rogosae	s__Veillonella_sp._oral_taxon_158	0.97	0.95	138	79	0.101701	0.47768
s__Streptococcus_pneumoniae	s__Rothia_sp._HMSC072B04	-0.31	-0.08	144	81	0.102849	0.47861
s__Neisseria_mucosa	s__Rothia_sp._HMSC062F03	-0.31	-0.08	125	74	0.10319	0.47861
s__Haemophilus_parahaemolyticus	s__Candidatus_Nanosynbacter_sp._HMT_352	-0.38	-0.11	91	55	0.103252	0.47861
s__Streptococcus_pseudopneumoniae	s__Streptococcus_sp._SK140	0.32	0.51	141	81	0.102589	0.47861
s__Neisseria_flavescens	s__Haemophilus_influenzae	0.35	0.55	126	72	0.10213	0.47861
s__Prevotella_melaninogenica	s__Streptococcus_sp._A12	-0.38	-0.15	131	73	0.10241	0.47861
s__Streptococcus_sp._oral_taxon_431	s__Veillonella_parvula	-0.42	-0.21	142	80	0.103968	0.47902
s__Streptococcus_australis	s__Haemophilus_sputorum	0.31	0.09	133	80	0.1038	0.47902
s__Rothia_sp._HMSC072B04	s__Alloprevotella_tannerae	-0.21	-0.44	119	66	0.104017	0.47902
s__Prevotella_salivae	s__Streptococcus_sp._1001283B150225_161107_H12	-0.56	-0.37	119	68	0.10428	0.479194
s__Prevotella_melaninogenica	s__Mogibacterium_diversum	0.38	0.1	85	50	0.105086	0.481126
s__Streptococcus_vestibularis	s__Lachnoanaerobaculum_sp._ICM7	-0.42	-0.14	79	46	0.105154	0.481126
s__Alloprevotella_tannerae	s__Prevotella_nanceiensis	0.21	0.45	104	65	0.105711	0.482634
s__Granulicatella_adiacens	s__Rothia_sp._HMSC065C12	0.15	0.37	139	78	0.106865	0.483739
s__Mogibacterium_diversum	s__Alloprevotella_rava	0.43	0.12	62	44	0.106721	0.483739
s__Prevotella_melaninogenica	s__Streptococcus_sp._343_SSPC	-0.33	-0.1	134	71	0.106265	0.483739
s__Streptococcus_sp._HMSC074B11	s__Leptotrichia_sp._oral_taxon_417	-0.26	-0.49	97	66	0.106483	0.483739
s__Streptococcus_parasanguinis	s__Streptococcus_infantis	0.16	0.37	144	83	0.108912	0.491712
s__Schaalia_odontolytica	s__Schaalia_sp._ORNL0103	0.72	0.59	135	74	0.109207	0.491712
s__Streptococcus_sp._1001283B150225_161107_H12	s__Streptococcus_sp._A12	0.85	0.77	133	75	0.109531	0.491712
s__Lautropia_mirabilis	s__Actinomyces_sp._oral_taxon_181	-0.31	-0.57	74	42	0.109552	0.491712
s__Streptococcus_sp._oral_taxon_431	s__Leptotrichia_sp._oral_taxon_417	-0.26	-0.48	99	66	0.109903	0.492245
s__Prevotella_histicola	s__Streptococcus_australis	-0.65	-0.49	129	77	0.110683	0.493642
s__Streptococcus_anginosus	s__Veillonella_sp._oral_taxon_158	-0.36	-0.15	139	79	0.110912	0.493642
s__Neisseria_subflava	s__Porphyromonas_pasteri	0.42	0.18	100	58	0.110899	0.493642
s__Streptococcus_oralis	s__Veillonella_nakazawae	-0.36	-0.14	138	78	0.111665	0.495953
s__Haemophilus_parainfluenzae	s__Prevotella_vespertina	-0.32	-0.53	107	65	0.111995	0.49638
s__Solobacterium_moorei	s__Mogibacterium_diversum	0.6	0.76	75	48	0.112965	0.499635
s__Schaalia_odontolytica	s__Haemophilus_paraphrohaemolyticus	-0.3	-0.52	115	58	0.114208	0.502266
s__Haemophilus_parainfluenzae	s__Streptococcus_sp._343_SSPC	0.35	0.13	135	75	0.11427	0.502266
s__Prevotella_salivae	s__Streptococcus_sp._A12	-0.59	-0.41	117	69	0.113836	0.502266
s__Neisseria_sicca	s__Candidatus_Nanosynbacter_sp._TM7_057	-0.37	-0.1	90	52	0.114643	0.502865
s__Neisseria_subflava	s__Veillonella_parvula	-0.21	-0.42	129	72	0.11507	0.503698
s__Streptococcus_salivarius	s__Streptococcus_vestibularis	0.44	0.6	143	83	0.115763	0.505658
s__Streptococcus_sp._oral_taxon_431	s__Aggregatibacter_sp._oral_taxon_458	-0.33	-0.07	113	51	0.115994	0.505658
s__Streptococcus_pseudopneumoniae	s__Streptococcus_sp._UMB0029	0.42	0.22	140	82	0.116478	0.506727
s__Rothia_sp._HMSC065C12	s__Streptococcus_sp._HMSC034E03	0.18	0.38	140	80	0.117014	0.507052
s__Streptococcus_oralis	s__Lachnoanaerobaculum_saburreum	-0.4	-0.16	116	61	0.11703	0.507052
s__Streptococcus_gordonii	s__Actinomyces_sp._ICM58	-0.22	-0.42	134	75	0.117925	0.508852
s__Actinomyces_bouchesdurhonensis	s__Schaalia_sp._ORNL0103	0.36	0.15	131	73	0.117832	0.508852
s__Neisseria_subflava	s__Veillonella_nakazawae	-0.27	-0.48	125	70	0.118668	0.509985
s__Porphyromonas_sp._KLE_1280	s__Streptococcus_sp._A12	0.37	0.12	103	55	0.118496	0.509985
s__Streptococcus_australis	s__Streptococcus_sp._1001283B150225_161107_H12	0.85	0.77	138	76	0.11933	0.511793
s__Streptococcus_sp._263_SSPC	s__Neisseria_sp._oral_taxon_014	-0.28	-0.48	122	68	0.119837	0.512932
s__Neisseria_meningitidis	s__Porphyromonas_bobii	0.39	0.14	100	57	0.120428	0.514426
s__Actinomyces_sp._ICM58	s__Veillonella_sp._S13053_19	0.21	0.41	131	74	0.121141	0.516431
s__Streptococcus_cristatus	s__Actinomyces_oris	0.25	0.45	134	80	0.121436	0.516651
s__Haemophilus_parainfluenzae	s__Streptococcus_australis	0.38	0.18	142	82	0.121818	0.51724
s__Streptococcus_cristatus	s__Streptococcus_vestibularis	0.35	0.15	142	83	0.124075	0.517657
s__Veillonella_rogosae	s__Rothia_dentocariosa	-0.31	-0.1	132	77	0.122378	0.517657
s__Streptococcus_infantis	s__Megasphaera_micronuciformis	-0.31	-0.54	91	54	0.124559	0.517657
s__Streptococcus_oralis	s__Streptococcus_sp._UMB0029	0.32	0.11	140	82	0.123796	0.517657
s__Streptococcus_sp._HMSC067H01	s__Prevotella_intermedia	-0.34	-0.52	132	78	0.124827	0.517657
s__Lautropia_mirabilis	s__Rothia_sp._HMSC072E10	-0.25	-0.48	105	56	0.125574	0.517657
s__Streptococcus_parasanguinis	s__Fusobacterium_pseudoperiodonticum	-0.35	-0.54	120	63	0.124189	0.517657
s__Streptococcus_infantis	s__Leptotrichia_sp._oral_taxon_417	-0.24	-0.46	99	66	0.125269	0.517657
s__Streptococcus_sp._263_SSPC	s__Streptococcus_sp._HMSC062D07	0.45	0.61	137	82	0.12346	0.517657
s__Streptococcus_sp._263_SSPC	s__Streptococcus_sp._A12	0.18	0.39	135	78	0.125162	0.517657
s__Rothia_dentocariosa	s__Leptotrichia_sp._oral_taxon_215	-0.42	-0.18	102	51	0.125469	0.517657
s__Prevotella_salivae	s__Actinomyces_sp._S6_Spd3	0.43	0.2	93	62	0.124911	0.517657
s__Veillonella_nakazawae	s__Actinomyces_sp._ph3	0.42	0.17	82	55	0.124218	0.517657
s__Candidatus_Nanosynbacter_sp._HMT_352	s__Candidatus_Nanosynbacter_sp._TM7_075	0.89	0.82	91	53	0.124253	0.517657
s__Candidatus_Nanosynbacter_sp._TM7_008	s__Candidatus_Nanosynbacter_sp._TM7_053	0.82	0.89	89	56	0.123084	0.517657
s__Streptococcus_sp._263_SSPC	s__Haemophilus_parahaemolyticus	-0.35	-0.15	129	76	0.130959	0.521673
s__Streptococcus_pseudopneumoniae	s__Streptococcus_pneumoniae	0.66	0.52	144	83	0.130229	0.521673
s__Veillonella_dispar	s__Streptococcus_sp._oral_taxon_431	-0.29	-0.08	142	81	0.130861	0.521673
s__Streptococcus_australis	s__Veillonella_rogosae	0.2	0.39	139	82	0.130346	0.521673
s__Haemophilus_parainfluenzae	s__Streptococcus_sp._HSISS2	-0.37	-0.17	135	79	0.131208	0.521673
s__Neisseria_sp._HMSC071A01	s__Solobacterium_moorei	-0.23	-0.47	79	54	0.129531	0.521673
s__Haemophilus_parahaemolyticus	s__Veillonella_nakazawae	-0.25	-0.45	124	71	0.127604	0.521673
s__Haemophilus_haemolyticus	s__Neisseria_flavescens	0.35	0.53	126	73	0.131217	0.521673
s__Neisseria_flavescens	s__Oribacterium_sinus	-0.34	-0.08	98	51	0.129256	0.521673
s__Streptococcus_sp._263_SSPC	s__Streptococcus_sp._Marseille_Q4154	0.43	0.59	139	81	0.128353	0.521673
s__Prevotella_vespertina	s__Streptococcus_sp._Marseille_Q4154	-0.29	-0.5	107	64	0.129869	0.521673
s__Streptococcus_sp._SK140	s__Leptotrichia_sp._oral_taxon_221	-0.2	-0.44	100	55	0.127147	0.521673
s__Veillonella_tobetsuensis	s__Streptococcus_sp._oral_taxon_061	-0.26	-0.45	133	74	0.129462	0.521673
s__Streptococcus_sp._343_SSPC	s__Lachnoanaerobaculum_orale	-0.36	-0.1	87	50	0.128465	0.521673
s__Haemophilus_paraphrohaemolyticus	s__Actinomyces_sp._S6_Spd3	-0.32	-0.56	76	45	0.128199	0.521673
s__Schaalia_odontolytica	s__Candidatus_Nanosynbacter_sp._TM7_008	0.34	0.1	91	57	0.130715	0.521673
s__Streptococcus_timonensis	s__Candidatus_Nanosynbacter_sp._TM7_076	-0.23	-0.46	91	59	0.130434	0.521673
s__Neisseria_sp._HMSC071A01	s__Actinomyces_sp._oral_taxon_181	-0.28	-0.52	74	46	0.12838	0.521673
s__Streptococcus_timonensis	s__Actinomyces_sp._ph3	-0.45	-0.21	83	55	0.127933	0.521673
s__Streptococcus_oralis	s__Veillonella_sp._oral_taxon_158	-0.4	-0.57	140	79	0.132093	0.522221
s__Rothia_sp._HMSC072B04	s__Streptococcus_sp._A12	0.16	0.37	134	76	0.13195	0.522221
s__Prevotella_intermedia	s__Streptococcus_sp._oral_taxon_061	-0.26	-0.46	127	74	0.131617	0.522221
s__Rothia_mucilaginosa	s__Rothia_sp._HMSC062F03	0.56	0.69	132	79	0.133196	0.524631
s__Prevotella_melaninogenica	s__Prevotella_vespertina	0.37	0.56	108	65	0.133148	0.524631
s__Streptococcus_australis	s__Lancefieldella_parvula	-0.48	-0.28	112	72	0.133701	0.525641
s__Schaalia_odontolytica	s__Haemophilus_sputorum	-0.29	-0.48	131	77	0.134519	0.526908
s__Streptococcus_sp._Marseille_Q3533	s__Rothia_sp._HMSC072E10	-0.34	-0.13	133	75	0.13436	0.526908
s__Streptococcus_gordonii	s__Prevotella_intermedia	-0.34	-0.14	134	78	0.136301	0.532906
s__Streptococcus_infantis	s__Veillonella_parvula	-0.39	-0.2	142	80	0.137546	0.533841
s__Rothia_sp._HMSC072B04	s__Streptococcus_sp._HPH0090	0.23	0.42	142	79	0.137368	0.533841
s__Leptotrichia_sp._oral_taxon_218	s__Streptococcus_sp._Marseille_Q6470	-0.38	-0.59	90	51	0.137322	0.533841
s__Lancefieldella_parvula	s__Candidatus_Nanosynbacter_sp._TM7_087	0.37	0.12	85	56	0.13706	0.533841
s__Neisseria_mucosa	s__Haemophilus_parahaemolyticus	0.26	0.45	128	73	0.139919	0.534675
s__Veillonella_atypica	s__Veillonella_dispar	0.83	0.76	142	80	0.139934	0.534675
s__Streptococcus_vestibularis	s__Veillonella_rogosae	-0.32	-0.13	137	82	0.140083	0.534675
s__Streptococcus_pneumoniae	s__Veillonella_sp._oral_taxon_158	-0.35	-0.52	140	79	0.139563	0.534675
s__Alloprevotella_sp._oral_taxon_473	s__Porphyromonas_sp._oral_taxon_279	0.37	0.12	88	49	0.14028	0.534675
s__Schaalia_odontolytica	s__Rothia_sp._HMSC072E10	0.18	0.38	132	76	0.139191	0.534675
s__Neisseria_sicca	s__Streptococcus_sp._HMSC056C01	-0.24	-0.43	136	75	0.13854	0.534675
s__Granulicatella_adiacens	s__Alloprevotella_rava	-0.49	-0.26	88	54	0.139891	0.534675
s__Haemophilus_haemolyticus	s__Haemophilus_sp._Marseille_Q0026	0.39	0.16	101	53	0.14018	0.534675
s__Streptococcus_australis	s__Candidatus_Nanosynbacter_sp._TM7_075	-0.35	-0.1	96	53	0.138629	0.534675
s__Streptococcus_oralis	s__Actinomyces_sp._ICM47	-0.33	-0.51	139	79	0.143524	0.535587
s__Streptococcus_gordonii	s__Streptococcus_sp._HSISS2	0.36	0.16	136	80	0.142222	0.535587
s__Neisseria_mucosa	s__Neisseria_sp._HMSC071A01	0.63	0.75	121	71	0.143404	0.535587
s__Streptococcus_mitis	s__Prevotella_salivae	-0.45	-0.26	125	72	0.141757	0.535587
s__Streptococcus_mitis	s__Veillonella_sp._oral_taxon_158	-0.34	-0.52	140	79	0.142453	0.535587
s__Lautropia_mirabilis	s__Rothia_sp._HMSC062F03	-0.23	-0.45	103	57	0.143295	0.535587
s__Veillonella_tobetsuensis	s__Actinomyces_sp._ICM58	0.4	0.21	132	73	0.141211	0.535587
s__Veillonella_sp._oral_taxon_158	s__Veillonella_sp._S13053_19	0.95	0.92	137	78	0.142369	0.535587
s__Veillonella_parvula	s__Lachnoanaerobaculum_saburreum	0.33	0.1	116	60	0.143202	0.535587
s__Neisseria_meningitidis	s__Haemophilus_paraphrohaemolyticus	0.3	0.5	116	59	0.140886	0.535587
s__Veillonella_dispar	s__Streptococcus_sp._343_SSPC	-0.51	-0.33	134	73	0.143724	0.535587
s__Streptococcus_sp._HMSC056C01	s__Campylobacter_concisus	-0.18	-0.39	119	67	0.143799	0.535587
s__Prevotella_salivae	s__Candidatus_Nanosynbacter_sp._TM7_053	0.35	0.1	92	56	0.142033	0.535587
s__Streptococcus_salivarius	s__Streptococcus_sp._263_SSPC	0.31	0.11	143	82	0.144401	0.536887
s__Prevotella_salivae	s__Veillonella_nakazawae	0.56	0.39	122	72	0.145808	0.539287
s__Prevotella_jejuni	s__Actinomyces_sp._ICM58	0.38	0.17	118	69	0.145775	0.539287
s__Streptococcus_vestibularis	s__Fusobacterium_periodonticum	-0.42	-0.2	112	58	0.14569	0.539287
s__Veillonella_dispar	s__Prevotella_pallens	0.38	0.18	127	72	0.147387	0.543868
s__Actinomyces_sp._ICM47	s__Candidatus_Nanosynbacter_sp._TM7_053	0.57	0.39	94	58	0.147559	0.543868
s__Prevotella_salivae	s__Streptococcus_sp._XMC	-0.55	-0.37	120	70	0.147847	0.543985
s__Actinomyces_bouchesdurhonensis	s__Lachnoanaerobaculum_saburreum	0.41	0.2	114	61	0.148886	0.546343
s__Neisseria_mucosa	s__Actinomyces_sp._S6_Spd3	-0.23	-0.45	91	59	0.149003	0.546343
s__Neisseria_subflava	s__Streptococcus_sp._SK140	-0.25	-0.44	130	73	0.150947	0.55138
s__Actinomyces_graevenitzii	s__Schaalia_sp._ORNL0103	0.46	0.28	131	71	0.150815	0.55138
s__Veillonella_dispar	s__Streptococcus_sp._A12	-0.45	-0.27	133	76	0.151155	0.55138
s__Streptococcus_parasanguinis	s__Neisseria_meningitidis	-0.61	-0.46	135	79	0.151633	0.552172
s__Prevotella_pallens	s__Streptococcus_sp._UMB0029	-0.29	-0.09	123	72	0.152471	0.552381
s__Streptococcus_gordonii	s__Streptococcus_anginosus	0.36	0.18	144	83	0.152028	0.552381
s__Streptococcus_sp._HMSC056C01	s__Aggregatibacter_segnis	-0.35	-0.14	127	64	0.152418	0.552381
s__Prevotella_pallens	s__Prevotella_vespertina	0.57	0.71	106	64	0.152899	0.552988
s__Streptococcus_oralis	s__Prevotella_intermedia	-0.34	-0.14	134	78	0.153897	0.554978
s__Porphyromonas_somerae	s__Porphyromonas_sp._oral_taxon_279	0.81	0.88	97	57	0.153972	0.554978
s__Neisseria_mucosa	s__Porphyromonas_bobii	0.42	0.2	101	57	0.155005	0.557755
s__Lautropia_mirabilis	s__Actinomyces_sp._ph3	-0.33	-0.56	65	41	0.155754	0.5595
s__Veillonella_atypica	s__Porphyromonas_sp._KLE_1280	-0.32	-0.09	105	55	0.156688	0.561907
s__Streptococcus_mitis	s__Streptococcus_pseudopneumoniae	0.54	0.66	144	83	0.159645	0.565332
s__Veillonella_dispar	s__Gemella_sanguinis	-0.29	-0.1	139	81	0.158631	0.565332
s__Streptococcus_mitis	s__Streptococcus_vestibularis	0.32	0.13	143	83	0.158076	0.565332
s__Streptococcus_sp._263_SSPC	s__Streptococcus_timonensis	0.2	0.39	141	82	0.15907	0.565332
s__Streptococcus_parasanguinis	s__Alloprevotella_sp._oral_taxon_473	-0.31	-0.5	106	60	0.159774	0.565332
s__Prevotella_pallens	s__Leptotrichia_sp._oral_taxon_218	0.52	0.31	85	51	0.158996	0.565332
s__Streptococcus_mitis	s__Haemophilus_paraphrohaemolyticus	0.33	0.12	118	60	0.159487	0.565332
s__Streptococcus_sp._F0442	s__Streptococcus_sp._343_SSPC	0.57	0.41	133	75	0.158618	0.565332
s__Actinomyces_bouchesdurhonensis	s__Candidatus_Nanosynbacter_sp._TM7_087	0.49	0.28	91	57	0.160547	0.567122
s__Prevotella_pallens	s__Alloprevotella_rava	0.48	0.65	85	55	0.161081	0.568063
s__Streptococcus_timonensis	s__Veillonella_sp._CLA_AA_H247	-0.48	-0.31	132	76	0.161985	0.570306
s__Neisseria_meningitidis	s__Porphyromonas_pasteri	0.39	0.17	101	59	0.162831	0.571092
s__Gemella_sanguinis	s__Streptococcus_sp._HMSC062D07	0.36	0.52	135	82	0.163015	0.571092
s__Veillonella_atypica	s__Candidatus_Nanosynbacter_sp._TM7_076	0.37	0.15	91	59	0.162781	0.571092
s__Leptotrichia_sp._oral_taxon_218	s__Streptococcus_sp._HMSC062D07	-0.3	-0.51	88	53	0.163791	0.572864
s__Alloprevotella_rava	s__Leptotrichia_sp._oral_taxon_417	0.31	0.53	69	50	0.164425	0.573193
s__Prevotella_vespertina	s__Streptococcus_sp._HMSC062D07	-0.26	-0.46	105	65	0.16435	0.573193
s__Streptococcus_mitis	s__Streptococcus_pneumoniae	0.87	0.82	145	83	0.165732	0.576802
s__Streptococcus_sp._F0442	s__Streptococcus_sp._1001283B150225_161107_H12	0.53	0.37	136	76	0.16654	0.57772
s__Prevotella_histicola	s__Leptotrichia_sp._oral_taxon_417	0.23	0.44	95	63	0.166398	0.57772
s__Streptococcus_cristatus	s__Streptococcus_gordonii	0.48	0.62	144	83	0.167664	0.578529
s__Streptococcus_sp._HMSC067H01	s__Leptotrichia_wadei	-0.22	-0.41	117	71	0.167863	0.578529
s__Neisseria_subflava	s__Haemophilus_influenzae	0.38	0.54	129	73	0.167476	0.578529
s__Streptococcus_infantis	s__Leptotrichia_sp._oral_taxon_218	-0.33	-0.53	91	53	0.167218	0.578529
s__Streptococcus_sp._343_SSPC	s__Porphyromonas_pasteri	0.22	0.43	99	55	0.168453	0.57962
s__Neisseria_subflava	s__Porphyromonas_bobii	0.41	0.2	99	57	0.169569	0.582515
s__Alloprevotella_sp._oral_taxon_473	s__Aggregatibacter_segnis	0.24	0.46	100	51	0.169932	0.582821
s__Streptococcus_oralis	s__Veillonella_atypica	-0.37	-0.2	143	81	0.172736	0.585381
s__Haemophilus_parainfluenzae	s__Haemophilus_parahaemolyticus	0.29	0.47	129	76	0.173411	0.585381
s__Streptococcus_sanguinis	s__Prevotella_histicola	-0.3	-0.11	130	77	0.173906	0.585381
s__Streptococcus_salivarius	s__Alloprevotella_sp._oral_taxon_473	-0.22	-0.42	106	60	0.173564	0.585381
s__Streptococcus_australis	s__Veillonella_nakazawae	-0.49	-0.32	138	78	0.174815	0.585381
s__Streptococcus_gordonii	s__Actinomyces_sp._oral_taxon_172	-0.22	-0.4	128	72	0.171017	0.585381
s__Veillonella_dispar	s__Porphyromonas_somerae	-0.39	-0.18	108	59	0.174707	0.585381
s__Neisseria_mucosa	s__Prevotella_vespertina	-0.27	-0.46	102	61	0.174016	0.585381
s__Actinomyces_sp._ICM47	s__Prevotella_vespertina	0.33	0.13	106	65	0.174574	0.585381
s__Actinomyces_sp._ICM47	s__Prevotella_sp._oral_taxon_306	0.34	0.14	101	68	0.174755	0.585381
s__Streptococcus_pseudopneumoniae	s__Streptococcus_sp._HMSC061D10	0.35	0.51	142	82	0.171731	0.585381
s__Veillonella_dispar	s__Streptococcus_sp._Marseille_Q0941	-0.48	-0.32	141	80	0.172281	0.585381
s__Streptococcus_sp._HMSC074B11	s__Streptococcus_sp._HMSC062D07	0.5	0.63	137	82	0.173296	0.585381
s__Gemella_sanguinis	s__Fusobacterium_periodonticum	0.37	0.16	114	58	0.172656	0.585381
s__Actinomyces_sp._oral_taxon_172	s__Candidatus_Nanosynbacter_sp._TM7_075	0.59	0.41	94	52	0.173857	0.585381
s__Prevotella_melaninogenica	s__Prevotella_histicola	0.59	0.44	129	75	0.176594	0.588364
s__Neisseria_subflava	s__Porphyromonas_sp._oral_taxon_279	0.38	0.18	104	59	0.178048	0.588364
s__Alloprevotella_sp._oral_taxon_473	s__Neisseria_flavescens	0.24	0.45	99	56	0.176847	0.588364
s__Prevotella_histicola	s__Prevotella_vespertina	0.72	0.6	108	65	0.178116	0.588364
s__Prevotella_salivae	s__Prevotella_sp._oral_taxon_306	0.66	0.77	103	67	0.176645	0.588364
s__Streptococcus_sp._SK140	s__Neisseria_sp._oral_taxon_014	-0.3	-0.48	122	67	0.176968	0.588364
s__Streptococcus_mitis	s__Veillonella_sp._S13053_19	-0.32	-0.48	138	78	0.178477	0.588364
s__Streptococcus_sp._HMSC061D10	s__Haemophilus_paraphrohaemolyticus	-0.3	-0.1	118	60	0.177435	0.588364
s__Prevotella_sp._oral_taxon_306	s__Streptococcus_sp._Marseille_Q6470	-0.21	-0.41	100	66	0.178088	0.588364
s__Leptotrichia_sp._oral_taxon_417	s__Leptotrichia_sp._oral_taxon_221	0.79	0.87	89	53	0.17827	0.588364
s__Rothia_mucilaginosa	s__Streptococcus_sp._Marseille_Q6470	0.29	0.46	139	79	0.178866	0.588732
s__Streptococcus_sp._Marseille_Q3533	s__Streptococcus_sp._HMSC061D10	0.37	0.2	141	80	0.179464	0.589787
s__Haemophilus_sp._Marseille_Q0026	s__Lachnoanaerobaculum_orale	-0.3	-0.55	58	36	0.179768	0.589873
s__Streptococcus_infantis	s__Neisseria_sp._oral_taxon_014	-0.21	-0.4	122	68	0.180341	0.590841
s__Streptococcus_salivarius	s__Neisseria_meningitidis	-0.48	-0.32	135	79	0.181213	0.591816
s__Neisseria_meningitidis	s__Porphyromonas_somerae	0.35	0.15	105	60	0.182479	0.591816
s__Prevotella_jejuni	s__Streptococcus_sp._343_SSPC	-0.48	-0.3	120	66	0.182358	0.591816
s__Streptococcus_pseudopneumoniae	s__Campylobacter_concisus	-0.31	-0.48	121	68	0.181828	0.591816
s__Streptococcus_infantis	s__Streptococcus_sp._A12	0.49	0.33	135	78	0.18093	0.591816
s__Actinomyces_oris	s__Fusobacterium_periodonticum	-0.39	-0.19	107	55	0.18259	0.591816
s__Alloprevotella_rava	s__Granulicatella_sp._HMSC30F09	-0.49	-0.29	87	52	0.182533	0.591816
s__Neisseria_flavescens	s__Actinomyces_sp._S6_Spd3	-0.29	-0.49	83	56	0.1836	0.594182
s__Veillonella_rogosae	s__Streptococcus_anginosus	-0.35	-0.17	138	82	0.184659	0.5967
s__Alloprevotella_tannerae	s__Prevotella_salivae	0.22	0.41	110	64	0.18538	0.598119
s__Prevotella_salivae	s__Prevotella_vespertina	0.71	0.8	105	65	0.185955	0.599062
s__Streptococcus_pneumoniae	s__Prevotella_salivae	-0.4	-0.23	125	72	0.186421	0.599417
s__Streptococcus_cristatus	s__Streptococcus_anginosus	0.31	0.47	143	83	0.186629	0.599417
s__Neisseria_sp._oral_taxon_014	s__Haemophilus_sp._Marseille_Q0026	0.35	0.12	96	48	0.187142	0.600156
s__Streptococcus_pneumoniae	s__Streptococcus_anginosus	0.33	0.15	144	83	0.189075	0.600238
s__Veillonella_tobetsuensis	s__Prevotella_sp._oral_taxon_306	0.23	0.42	103	68	0.189264	0.600238
s__Streptococcus_sp._HMSC074B11	s__Neisseria_sp._oral_taxon_014	-0.29	-0.46	122	68	0.189329	0.600238
s__Veillonella_nakazawae	s__Lachnoanaerobaculum_saburreum	0.34	0.14	114	61	0.188343	0.600238
s__Streptococcus_sp._HPH0090	s__Streptococcus_sp._1001283B150225_161107_H12	0.29	0.11	137	74	0.189609	0.600238
s__Neisseria_flavescens	s__Schaalia_sp._ORNL0103	-0.37	-0.18	120	66	0.189712	0.600238
s__Prevotella_sp._oral_taxon_306	s__Candidatus_Nanosynbacter_sp._TM7_008	0.36	0.14	81	55	0.189066	0.600238
s__Streptococcus_sp._XMC	s__Candidatus_Nanosynbacter_sp._TM7_076	-0.42	-0.22	91	57	0.187558	0.600238
s__Prevotella_histicola	s__Candidatus_Nanosynbacter_sp._TM7_075	0.34	0.13	93	53	0.188811	0.600238
s__Alloprevotella_sp._oral_taxon_473	s__Porphyromonas_pasteri	0.36	0.13	83	51	0.191124	0.603803
s__Neisseria_flavescens	s__Streptococcus_sp._HMSC056C01	-0.26	-0.43	126	72	0.191445	0.603919
s__Prevotella_histicola	s__Prevotella_pallens	0.59	0.44	124	71	0.192585	0.60505
s__Streptococcus_vestibularis	s__Neisseria_meningitidis	-0.33	-0.15	133	79	0.193797	0.60505
s__Streptococcus_sp._HSISS2	s__Veillonella_nakazawae	0.23	0.41	130	76	0.192953	0.60505
s__Rothia_dentocariosa	s__Rothia_sp._HMSC062F03	0.32	0.48	126	76	0.193385	0.60505
s__Prevotella_intermedia	s__Prevotella_sp._oral_taxon_306	0.35	0.52	103	67	0.193719	0.60505
s__Prevotella_pallens	s__Streptococcus_sp._1001283B150225_161107_H12	-0.31	-0.12	121	68	0.192656	0.60505
s__Neisseria_flavescens	s__Porphyromonas_pasteri	0.37	0.16	100	57	0.193798	0.60505
s__Neisseria_mucosa	s__Streptococcus_sp._HSISS2	-0.45	-0.29	130	75	0.194397	0.606027
s__Veillonella_dispar	s__Megasphaera_micronuciformis	0.62	0.46	92	54	0.195366	0.606377
s__Streptococcus_sp._263_SSPC	s__Streptococcus_sp._HPH0090	0.59	0.69	143	81	0.195195	0.606377
s__Megasphaera_micronuciformis	s__Streptococcus_sp._Marseille_Q4154	-0.38	-0.56	90	53	0.195032	0.606377
s__Streptococcus_salivarius	s__Neisseria_mucosa	-0.43	-0.27	137	78	0.199173	0.606637
s__Streptococcus_sp._263_SSPC	s__Gemella_sanguinis	0.38	0.52	140	82	0.199114	0.606637
s__Haemophilus_parahaemolyticus	s__Streptococcus_sp._M334	0.33	0.15	129	76	0.196695	0.606637
s__Streptococcus_cristatus	s__Prevotella_pallens	-0.31	-0.13	127	72	0.198782	0.606637
s__Streptococcus_rubneri	s__Rothia_sp._HMSC062F03	-0.3	-0.12	128	78	0.198227	0.606637
s__Streptococcus_oralis	s__Actinomyces_sp._ICM58	-0.39	-0.54	134	75	0.199355	0.606637
s__Streptococcus_rubneri	s__Rothia_sp._HMSC072E10	-0.29	-0.11	132	77	0.195788	0.606637
s__Rothia_sp._HMSC072B04	s__Streptococcus_sp._HMSC061D10	0.24	0.4	141	80	0.197379	0.606637
s__Prevotella_histicola	s__Lachnoanaerobaculum_saburreum	0.45	0.27	111	61	0.197905	0.606637
s__Neisseria_mucosa	s__Schaalia_sp._ORNL0103	-0.32	-0.13	128	69	0.198404	0.606637
s__Veillonella_dispar	s__Porphyromonas_pasteri	-0.34	-0.14	101	58	0.19723	0.606637
s__Porphyromonas_bobii	s__Fusobacterium_periodonticum	0.47	0.28	93	51	0.196113	0.606637
s__Gemella_sanguinis	s__Streptococcus_sp._Marseille_Q4154	0.42	0.56	138	81	0.199735	0.606637
s__Actinomyces_sp._ICM58	s__Candidatus_Nanosynbacter_sp._TM7_076	0.56	0.39	91	59	0.199617	0.606637
s__Streptococcus_sp._HMSC062D07	s__Candidatus_Nanosynbacter_sp._TM7_076	-0.23	-0.43	90	58	0.199736	0.606637
s__Porphyromonas_somerae	s__Porphyromonas_bobii	0.91	0.87	98	56	0.200498	0.607259
s__Streptococcus_rubneri	s__Streptococcus_sp._A12	0.67	0.55	134	77	0.200799	0.607259
s__Veillonella_atypica	s__Leptotrichia_sp._oral_taxon_221	0.26	0.45	101	56	0.200759	0.607259
s__Neisseria_mucosa	s__Veillonella_atypica	-0.25	-0.42	135	76	0.20342	0.607321
s__Streptococcus_oralis	s__Veillonella_dispar	-0.34	-0.17	143	81	0.203386	0.607321
s__Streptococcus_parasanguinis	s__Lautropia_mirabilis	-0.34	-0.51	112	60	0.203055	0.607321
s__Actinomyces_graevenitzii	s__Prevotella_salivae	0.41	0.23	120	68	0.20429	0.607321
s__Haemophilus_parainfluenzae	s__Porphyromonas_somerae	0.33	0.14	108	61	0.204515	0.607321
s__Porphyromonas_sp._oral_taxon_279	s__Porphyromonas_bobii	0.9	0.86	97	55	0.203513	0.607321
s__Veillonella_parvula	s__Streptococcus_sp._1001283B150225_161107_H12	-0.37	-0.52	136	73	0.204538	0.607321
s__Rothia_sp._HMSC072E10	s__Schaalia_sp._ORNL0103	0.24	0.41	127	71	0.202886	0.607321
s__Prevotella_salivae	s__Streptococcus_sp._343_SSPC	-0.59	-0.45	121	66	0.20433	0.607321
s__Prevotella_sp._oral_taxon_306	s__Streptococcus_sp._A12	-0.54	-0.38	97	65	0.203598	0.607321
s__Streptococcus_sp._HSISS2	s__Veillonella_sp._CLA_AA_H247	0.37	0.52	127	74	0.203778	0.607321
s__Streptococcus_oralis	s__Leptotrichia_sp._oral_taxon_221	-0.4	-0.21	102	56	0.204326	0.607321
s__Streptococcus_sp._Marseille_Q0941	s__Candidatus_Nanosynbacter_sp._TM7_076	-0.28	-0.47	91	58	0.204119	0.607321
s__Neisseria_mucosa	s__Prevotella_sp._oral_taxon_306	-0.22	-0.41	98	63	0.206662	0.61277
s__Streptococcus_parasanguinis	s__Schaalia_odontolytica	0.34	0.48	141	80	0.213356	0.614821
s__Neisseria_mucosa	s__Neisseria_subflava	0.66	0.75	129	75	0.211966	0.614821
s__Streptococcus_australis	s__Prevotella_jejuni	-0.5	-0.35	124	71	0.210979	0.614821
s__Haemophilus_haemolyticus	s__Haemophilus_sputorum	0.41	0.55	132	80	0.209029	0.614821
s__Rothia_sp._HMSC065C12	s__Streptococcus_timonensis	0.22	0.38	140	81	0.210404	0.614821
s__Haemophilus_haemolyticus	s__Lautropia_mirabilis	0.32	0.12	110	60	0.210059	0.614821
s__Streptococcus_pseudopneumoniae	s__Streptococcus_sp._HMSC067H01	0.35	0.5	143	83	0.214595	0.614821
s__Streptococcus_sp._263_SSPC	s__Streptococcus_sp._Marseille_Q3533	0.28	0.43	142	80	0.209084	0.614821
s__Actinomyces_oris	s__Streptococcus_sp._Marseille_Q3533	-0.31	-0.13	132	78	0.210042	0.614821
s__Streptococcus_sp._oral_taxon_431	s__Veillonella_nakazawae	-0.34	-0.18	138	78	0.214938	0.614821
s__Streptococcus_sp._oral_taxon_431	s__Streptococcus_sp._XMC	0.47	0.32	138	78	0.212583	0.614821
s__Streptococcus_cristatus	s__Rothia_sp._HMSC062F03	0.2	0.37	131	79	0.212141	0.614821
s__Neisseria_mucosa	s__Porphyromonas_somerae	0.4	0.21	106	60	0.21371	0.614821
s__Prevotella_intermedia	s__Prevotella_vespertina	0.32	0.49	107	65	0.210187	0.614821
s__Streptococcus_cristatus	s__Fusobacterium_pseudoperiodonticum	-0.28	-0.45	120	63	0.212835	0.614821
s__Megasphaera_micronuciformis	s__Prevotella_sp._oral_taxon_306	0.68	0.54	85	54	0.213915	0.614821
s__Neisseria_sp._oral_taxon_014	s__Streptococcus_sp._HMSC061D10	-0.29	-0.46	121	68	0.214701	0.614821
s__Prevotella_intermedia	s__Streptococcus_sp._1001283B150225_161107_H12	-0.33	-0.49	127	72	0.210946	0.614821
s__Streptococcus_sp._Marseille_Q0941	s__Streptococcus_sp._HMSC062D07	0.74	0.81	137	82	0.213564	0.614821
s__Neisseria_subflava	s__Aggregatibacter_segnis	0.25	0.43	120	61	0.212462	0.614821
s__Streptococcus_gordonii	s__Fusobacterium_periodonticum	-0.26	-0.45	114	58	0.213495	0.614821
s__Rothia_sp._HMSC062F03	s__Fusobacterium_periodonticum	-0.41	-0.22	105	56	0.215138	0.614821
s__Streptococcus_sp._oral_taxon_431	s__Streptococcus_sp._Marseille_Q4154	0.79	0.85	140	81	0.210543	0.614821
s__Veillonella_parvula	s__Streptococcus_sp._Marseille_Q4154	-0.45	-0.3	138	78	0.214388	0.614821
s__Actinomyces_sp._ICM58	s__Actinomyces_sp._S6_Spd3	0.45	0.28	97	64	0.215173	0.614821
s__Streptococcus_australis	s__Candidatus_Nanosynbacter_sp._TM7_008	-0.47	-0.29	91	57	0.208406	0.614821
s__Veillonella_dispar	s__Actinomyces_sp._oral_taxon_181	0.48	0.3	94	57	0.210316	0.614821
s__Streptococcus_sp._HPH0090	s__Streptococcus_sp._oral_taxon_061	0.57	0.44	137	79	0.21598	0.616296
s__Neisseria_mucosa	s__Streptococcus_anginosus	-0.38	-0.22	136	78	0.216477	0.616886
s__Prevotella_salivae	s__Alloprevotella_rava	0.47	0.62	86	55	0.216783	0.616931
s__Streptococcus_salivarius	s__Veillonella_dispar	0.26	0.41	143	81	0.219951	0.617364
s__Streptococcus_pseudopneumoniae	s__Streptococcus_sp._oral_taxon_431	0.38	0.52	144	83	0.221537	0.617364
s__Streptococcus_oralis	s__Prevotella_pallens	-0.56	-0.42	128	72	0.217781	0.617364
s__Veillonella_dispar	s__Lancefieldella_parvula	0.56	0.42	112	72	0.220506	0.617364
s__Haemophilus_parainfluenzae	s__Rothia_dentocariosa	-0.29	-0.12	134	77	0.221675	0.617364
s__Streptococcus_australis	s__Rothia_sp._HMSC072B04	0.2	0.36	143	81	0.221212	0.617364
s__Streptococcus_vestibularis	s__Veillonella_sp._oral_taxon_158	-0.32	-0.15	138	79	0.219596	0.617364
s__Porphyromonas_bobii	s__Neisseria_flavescens	0.38	0.19	100	56	0.218992	0.617364
s__Megasphaera_micronuciformis	s__Prevotella_nanceiensis	0.44	0.25	88	54	0.221321	0.617364
s__Streptococcus_gordonii	s__Veillonella_sp._S13053_19	-0.23	-0.39	138	78	0.218518	0.617364
s__Porphyromonas_somerae	s__Streptococcus_sp._1001283B150225_161107_H12	0.29	0.47	106	58	0.217801	0.617364
s__Mogibacterium_diversum	s__Schaalia_sp._ORNL0103	0.37	0.16	85	50	0.217927	0.617364
s__Neisseria_mucosa	s__Porphyromonas_pasteri	0.39	0.2	101	59	0.221879	0.617364
s__Gemella_sanguinis	s__Gemella_morbillorum	0.3	0.13	134	72	0.221817	0.617364
s__Leptotrichia_wadei	s__Leptotrichia_sp._oral_taxon_215	0.33	0.12	98	48	0.220882	0.617364
s__Prevotella_pallens	s__Lachnoanaerobaculum_orale	0.42	0.23	88	51	0.220212	0.617364
s__Candidatus_Nanosynbacter_sp._TM7_057	s__Candidatus_Nanosynbacter_sp._TM7_008	0.61	0.73	87	54	0.220994	0.617364
s__Streptococcus_sp._263_SSPC	s__Streptococcus_sp._Marseille_Q0941	0.34	0.49	143	82	0.22256	0.61764
s__Actinomyces_sp._ICM58	s__Candidatus_Nanosynbacter_sp._TM7_053	0.59	0.44	94	57	0.222493	0.61764
s__Megasphaera_micronuciformis	s__Veillonella_sp._CLA_AA_H247	0.58	0.42	90	54	0.223564	0.619616
s__Streptococcus_oralis	s__Prevotella_histicola	-0.37	-0.21	130	77	0.225524	0.620997
s__Haemophilus_parahaemolyticus	s__Neisseria_subflava	0.3	0.46	123	70	0.225229	0.620997
s__Neisseria_mucosa	s__Veillonella_nakazawae	-0.22	-0.38	132	73	0.224357	0.620997
s__Neisseria_subflava	s__Neisseria_sp._oral_taxon_014	0.33	0.49	121	68	0.225408	0.620997
s__Streptococcus_pseudopneumoniae	s__Veillonella_sp._CLA_AA_H247	-0.34	-0.18	134	76	0.224647	0.620997
s__Neisseria_sp._HMSC071A01	s__Neisseria_meningitidis	0.79	0.85	121	71	0.226552	0.623017
s__Streptococcus_oralis	s__Veillonella_rogosae	-0.39	-0.52	139	82	0.227233	0.623419
s__Prevotella_vespertina	s__Actinomyces_sp._S6_Spd3	0.43	0.25	86	58	0.227285	0.623419
s__Veillonella_parvula	s__Streptococcus_sp._Marseille_Q0941	-0.54	-0.41	141	79	0.227901	0.624301
s__Rothia_dentocariosa	s__Actinomyces_naeslundii	0.31	0.13	125	69	0.228491	0.625111
s__Actinomyces_bouchesdurhonensis	s__Streptococcus_sp._A12	-0.31	-0.14	129	72	0.229177	0.625465
s__Prevotella_sp._oral_taxon_306	s__Streptococcus_sp._Marseille_Q4154	-0.26	-0.44	101	67	0.229209	0.625465
s__Alloprevotella_tannerae	s__Streptococcus_sp._HMSC074B11	-0.3	-0.46	118	67	0.22989	0.626518
s__Solobacterium_moorei	s__Candidatus_Nanosynbacter_sp._HMT_352	0.34	0.51	81	56	0.231222	0.628584
s__Streptococcus_sp._XMC	s__Prevotella_sp._oral_taxon_306	-0.47	-0.31	100	67	0.231241	0.628584
s__Prevotella_jejuni	s__Actinomyces_sp._S6_Spd3	0.43	0.25	93	61	0.231687	0.628991
s__Rothia_mucilaginosa	s__Rothia_sp._HMSC072E10	0.54	0.65	135	78	0.23308	0.631965
s__Streptococcus_pneumoniae	s__Veillonella_sp._S13053_19	-0.34	-0.48	138	78	0.233789	0.63308
s__Veillonella_nakazawae	s__Actinomyces_sp._oral_taxon_181	0.42	0.24	93	57	0.234441	0.634037
s__Streptococcus_sp._263_SSPC	s__Streptococcus_sp._Marseille_Q6470	0.46	0.59	139	80	0.236304	0.63826
s__Alloprevotella_sp._oral_taxon_473	s__Streptococcus_sp._HMSC034E03	-0.34	-0.16	106	60	0.237333	0.639419
s__Lancefieldella_parvula	s__Porphyromonas_sp._oral_taxon_279	-0.38	-0.19	85	51	0.237515	0.639419
s__Streptococcus_sp._oral_taxon_431	s__Veillonella_sp._CLA_AA_H247	-0.35	-0.19	134	76	0.237636	0.639419
s__Prevotella_sp._oral_taxon_306	s__Streptococcus_sp._HMSC062D07	-0.24	-0.41	99	68	0.238319	0.640444
s__Veillonella_dispar	s__Veillonella_rogosae	0.28	0.43	139	81	0.23959	0.642234
s__Streptococcus_salivarius	s__Neisseria_sp._HMSC071A01	-0.44	-0.28	121	71	0.239519	0.642234
s__Actinomyces_graevenitzii	s__Prevotella_pallens	0.34	0.17	121	69	0.240686	0.64436
s__Streptococcus_mitis	s__Streptococcus_sp._UMB0029	0.58	0.46	140	82	0.241185	0.64488
s__Actinomyces_graevenitzii	s__Streptococcus_sp._Marseille_Q0941	-0.24	-0.39	135	73	0.241649	0.645309
s__Neisseria_sicca	s__Streptococcus_sp._HMSC034E03	-0.25	-0.4	137	76	0.242833	0.647655
s__Actinomyces_bouchesdurhonensis	s__Mogibacterium_diversum	0.4	0.21	84	50	0.243416	0.648397
s__Streptococcus_infantis	s__Candidatus_Nanosynbacter_sp._TM7_076	-0.25	-0.43	91	59	0.243974	0.64907
s__Streptococcus_infantis	s__Aggregatibacter_segnis	-0.29	-0.12	127	64	0.245575	0.652509
s__Actinomyces_sp._ICM47	s__Streptococcus_pneumoniae	-0.34	-0.48	139	79	0.247571	0.652911
s__Neisseria_subflava	s__Streptococcus_timonensis	0.31	0.15	129	75	0.247475	0.652911
s__Streptococcus_sp._oral_taxon_431	s__Streptococcus_sp._Marseille_Q3533	0.66	0.55	142	80	0.246858	0.652911
s__Streptococcus_anginosus	s__Veillonella_sp._S13053_19	-0.32	-0.17	137	78	0.247347	0.652911
s__Megasphaera_micronuciformis	s__Streptococcus_sp._HMSC062D07	-0.28	-0.46	88	54	0.246541	0.652911
s__Prevotella_jejuni	s__Streptococcus_sp._A12	-0.5	-0.36	116	67	0.247047	0.652911
s__Streptococcus_pseudopneumoniae	s__Streptococcus_cristatus	0.25	0.4	144	83	0.249017	0.652928
s__Streptococcus_mitis	s__Veillonella_rogosae	-0.34	-0.48	139	82	0.248915	0.652928
s__Actinomyces_bouchesdurhonensis	s__Candidatus_Nanosynbacter_sp._HMT_352	0.51	0.35	98	60	0.249212	0.652928
s__Streptococcus_sp._SK140	s__Streptococcus_sp._HMSC056C01	0.84	0.89	140	81	0.248092	0.652928
s__Streptococcus_sp._F0442	s__Streptococcus_sp._HMSC062D07	0.48	0.34	136	82	0.249423	0.652928
s__Fusobacterium_pseudoperiodonticum	s__Fusobacterium_nucleatum	0.41	0.25	118	63	0.249034	0.652928
s__Veillonella_parvula	s__Actinomyces_sp._ph3	0.43	0.24	84	54	0.250281	0.654368
s__Gemella_sanguinis	s__Megasphaera_micronuciformis	-0.39	-0.55	90	54	0.250903	0.655096
s__Streptococcus_rubneri	s__Streptococcus_sp._F0442	0.47	0.33	138	82	0.251485	0.655096
s__Schaalia_odontolytica	s__Haemophilus_influenzae	-0.42	-0.27	135	78	0.25118	0.655096
s__Streptococcus_sp._oral_taxon_431	s__Streptococcus_sp._343_SSPC	0.5	0.36	136	75	0.251933	0.655458
s__Streptococcus_parasanguinis	s__Rothia_mucilaginosa	0.4	0.53	145	82	0.255301	0.655581
s__Haemophilus_haemolyticus	s__Streptococcus_sp._M334	0.4	0.25	135	81	0.256612	0.655581
s__Actinomyces_sp._ICM47	s__Lancefieldella_parvula	0.45	0.3	112	71	0.254114	0.655581
s__Streptococcus_vestibularis	s__Porphyromonas_somerae	-0.35	-0.5	107	61	0.255873	0.655581
s__Rothia_sp._HMSC062F03	s__Porphyromonas_somerae	-0.4	-0.23	99	59	0.255391	0.655581
s__Streptococcus_sp._Marseille_Q3533	s__Prevotella_vespertina	-0.35	-0.5	107	64	0.256264	0.655581
s__Gemella_sanguinis	s__Fusobacterium_pseudoperiodonticum	0.36	0.19	119	63	0.253398	0.655581
s__Neisseria_flavescens	s__Neisseria_sp._oral_taxon_014	0.39	0.53	118	67	0.25661	0.655581
s__Veillonella_tobetsuensis	s__Lachnoanaerobaculum_saburreum	0.37	0.2	115	61	0.253296	0.655581
s__Prevotella_jejuni	s__Leptotrichia_sp._oral_taxon_218	0.54	0.38	86	51	0.256571	0.655581
s__Prevotella_jejuni	s__Alloprevotella_rava	0.41	0.57	84	55	0.255086	0.655581
s__Haemophilus_haemolyticus	s__Haemophilus_paraphrohaemolyticus	0.5	0.35	116	60	0.253179	0.655581
s__Porphyromonas_somerae	s__Streptococcus_sp._343_SSPC	0.34	0.5	107	56	0.25429	0.655581
s__Streptococcus_sp._oral_taxon_431	s__Streptococcus_sp._Marseille_Q0941	0.78	0.71	143	82	0.256115	0.655581
s__Actinomyces_sp._ICM58	s__Candidatus_Nanosynbacter_sp._TM7_057	0.51	0.35	93	57	0.253947	0.655581
s__Streptococcus_sp._263_SSPC	s__Streptococcus_sp._oral_taxon_431	0.49	0.6	143	82	0.261767	0.656178
s__Neisseria_subflava	s__Lancefieldella_parvula	-0.5	-0.35	100	64	0.260796	0.656178
s__Veillonella_parvula	s__Streptococcus_timonensis	-0.37	-0.5	140	80	0.260253	0.656178
s__Prevotella_histicola	s__Streptococcus_sp._F0442	-0.35	-0.2	125	77	0.258577	0.656178
s__Prevotella_melaninogenica	s__Leptotrichia_wadei	0.28	0.44	116	67	0.259658	0.656178
s__Streptococcus_sp._oral_taxon_431	s__Streptococcus_sp._HMSC074B11	0.76	0.82	142	82	0.25926	0.656178
s__Streptococcus_sp._Marseille_Q3533	s__Actinomyces_naeslundii	-0.31	-0.15	126	70	0.258736	0.656178
s__Megasphaera_micronuciformis	s__Streptococcus_sp._Marseille_Q0941	-0.53	-0.66	90	54	0.262409	0.656178
s__Prevotella_salivae	s__Streptococcus_sp._HMSC062D07	-0.29	-0.44	119	72	0.26071	0.656178
s__Granulicatella_adiacens	s__Streptococcus_sp._Marseille_Q4154	0.24	0.38	137	78	0.260136	0.656178
s__Streptococcus_sp._HMSC074B11	s__Streptococcus_sp._Marseille_Q4154	0.53	0.64	139	81	0.258058	0.656178
s__Veillonella_nakazawae	s__Gemella_morbillorum	-0.43	-0.29	130	68	0.261897	0.656178
s__Granulicatella_sp._HMSC30F09	s__Leptotrichia_sp._oral_taxon_221	-0.33	-0.5	98	51	0.260946	0.656178
s__Streptococcus_sp._HMSC062D07	s__Streptococcus_sp._oral_taxon_061	0.59	0.69	135	79	0.262212	0.656178
s__Veillonella_atypica	s__Candidatus_Nanosynbacter_sp._TM7_008	0.42	0.25	91	57	0.262296	0.656178
s__Streptococcus_sp._F0442	s__Candidatus_Nanosynbacter_sp._TM7_008	-0.36	-0.18	91	57	0.259265	0.656178
s__Actinomyces_sp._S6_Spd3	s__Candidatus_Nanosynbacter_sp._TM7_008	0.34	0.51	76	53	0.260176	0.656178
s__Neisseria_flavescens	s__Actinomyces_sp._ph3	-0.41	-0.57	70	47	0.261487	0.656178
s__Streptococcus_timonensis	s__Streptococcus_sp._Marseille_Q4154	0.61	0.5	137	81	0.262912	0.656662
s__Streptococcus_salivarius	s__Neisseria_sicca	-0.39	-0.25	137	77	0.267615	0.660229
s__Prevotella_melaninogenica	s__Streptococcus_australis	-0.31	-0.16	139	78	0.269203	0.660229
s__Prevotella_pallens	s__Prevotella_jejuni	0.65	0.74	120	68	0.267825	0.660229
s__Streptococcus_pneumoniae	s__Actinomyces_bouchesdurhonensis	-0.26	-0.4	137	77	0.268899	0.660229
s__Veillonella_atypica	s__Streptococcus_sp._HSISS2	0.31	0.45	135	78	0.267481	0.660229
s__Gemella_sanguinis	s__Veillonella_nakazawae	-0.34	-0.19	135	78	0.265268	0.660229
s__Veillonella_parvula	s__Streptococcus_sp._HMSC034E03	-0.32	-0.17	141	79	0.265196	0.660229
s__Streptococcus_oralis	s__Veillonella_sp._S13053_19	-0.39	-0.52	138	78	0.266008	0.660229
s__Gemella_sanguinis	s__Streptococcus_sp._Marseille_Q6470	0.39	0.52	138	80	0.268082	0.660229
s__Gemella_sanguinis	s__Streptococcus_sp._343_SSPC	0.5	0.61	134	75	0.267978	0.660229
s__Prevotella_pallens	s__Streptococcus_sp._343_SSPC	-0.31	-0.14	123	66	0.265812	0.660229
s__Granulicatella_adiacens	s__Campylobacter_concisus	-0.33	-0.16	119	66	0.269316	0.660229
s__Veillonella_nakazawae	s__Streptococcus_sp._Marseille_Q4154	-0.39	-0.25	134	76	0.268805	0.660229
s__Actinomyces_graevenitzii	s__Candidatus_Nanosynbacter_sp._TM7_057	0.35	0.18	91	57	0.267345	0.660229
s__Actinomyces_graevenitzii	s__Candidatus_Nanosynbacter_sp._TM7_008	0.44	0.27	90	56	0.267431	0.660229
s__Actinomyces_graevenitzii	s__Candidatus_Nanosynbacter_sp._TM7_087	0.39	0.22	90	57	0.268503	0.660229
s__Haemophilus_sputorum	s__Streptococcus_sp._HMSC067H01	0.28	0.13	133	80	0.269862	0.660531
s__Prevotella_intermedia	s__Streptococcus_sp._Marseille_Q4154	-0.36	-0.49	129	76	0.270062	0.660531
s__Schaalia_odontolytica	s__Streptococcus_sp._263_SSPC	0.3	0.44	139	79	0.272398	0.660578
s__Haemophilus_parainfluenzae	s__Rothia_sp._HMSC062F03	-0.32	-0.17	131	78	0.270729	0.660578
s__Neisseria_meningitidis	s__Porphyromonas_sp._KLE_1280	0.32	0.14	105	55	0.272881	0.660578
s__Prevotella_histicola	s__Veillonella_sp._CLA_AA_H247	0.69	0.59	123	74	0.272061	0.660578
s__Prevotella_vespertina	s__Veillonella_sp._CLA_AA_H247	0.49	0.34	106	65	0.27187	0.660578
s__Haemophilus_parahaemolyticus	s__Actinomyces_sp._S6_Spd3	-0.25	-0.42	86	58	0.270548	0.660578
s__Lancefieldella_parvula	s__Candidatus_Nanosynbacter_sp._TM7_076	0.44	0.28	86	58	0.271574	0.660578
s__Streptococcus_sp._XMC	s__Candidatus_Nanosynbacter_sp._TM7_087	-0.37	-0.2	91	56	0.27111	0.660578
s__Prevotella_salivae	s__Candidatus_Nanosynbacter_sp._TM7_075	0.38	0.2	94	53	0.272731	0.660578
s__Prevotella_histicola	s__Veillonella_nakazawae	0.71	0.63	125	75	0.275954	0.664581
s__Prevotella_pallens	s__Veillonella_nakazawae	0.39	0.24	125	71	0.2757	0.664581
s__Veillonella_dispar	s__Porphyromonas_sp._KLE_1280	-0.32	-0.14	106	54	0.275687	0.664581
s__Streptococcus_sp._HMSC062D07	s__Streptococcus_sp._Marseille_Q4154	0.85	0.89	137	81	0.2761	0.664581
s__Streptococcus_sp._HMSC061D10	s__Streptococcus_sp._oral_taxon_061	0.58	0.47	137	79	0.275385	0.664581
s__Streptococcus_mitis	s__Gemella_haemolysans	0.48	0.59	142	79	0.281162	0.664706
s__Streptococcus_salivarius	s__Streptococcus_gordonii	0.35	0.21	145	83	0.280259	0.664706
s__Streptococcus_vestibularis	s__Rothia_dentocariosa	0.34	0.19	134	78	0.27899	0.664706
s__Prevotella_jejuni	s__Veillonella_tobetsuensis	0.36	0.5	123	70	0.279094	0.664706
s__Prevotella_histicola	s__Prevotella_salivae	0.79	0.72	119	71	0.278236	0.664706
s__Lancefieldella_parvula	s__Prevotella_salivae	0.66	0.56	110	68	0.280094	0.664706
s__Streptococcus_oralis	s__Rothia_aeria	0.3	0.15	140	76	0.280509	0.664706
s__Streptococcus_rubneri	s__Streptococcus_sp._XMC	0.69	0.61	137	77	0.280677	0.664706
s__Neisseria_sicca	s__Candidatus_Nanosynbacter_sp._HMT_352	-0.41	-0.25	95	56	0.277012	0.664706
s__Streptococcus_parasanguinis	s__Streptococcus_sp._HMSC061D10	0.29	0.43	142	82	0.278251	0.664706
s__Haemophilus_influenzae	s__Leptotrichia_sp._oral_taxon_218	-0.36	-0.18	88	52	0.279047	0.664706
s__Rothia_dentocariosa	s__Fusobacterium_periodonticum	-0.45	-0.29	110	54	0.276731	0.664706
s__Prevotella_melaninogenica	s__Veillonella_sp._CLA_AA_H247	0.41	0.27	130	74	0.27789	0.664706
s__Prevotella_vespertina	s__Lachnoanaerobaculum_orale	0.52	0.36	81	50	0.281023	0.664706
s__Streptococcus_sp._Marseille_Q3533	s__Candidatus_Nanosynbacter_sp._TM7_008	-0.39	-0.22	91	56	0.279514	0.664706
s__Prevotella_vespertina	s__Candidatus_Nanosynbacter_sp._TM7_008	0.4	0.22	80	53	0.278478	0.664706
s__Haemophilus_haemolyticus	s__Actinomyces_sp._ICM58	-0.39	-0.25	129	74	0.281945	0.665077
s__Prevotella_vespertina	s__Streptococcus_sp._343_SSPC	-0.49	-0.35	106	61	0.281795	0.665077
s__Actinomyces_sp._ICM47	s__Lachnoanaerobaculum_saburreum	0.31	0.15	115	61	0.282441	0.665508
s__Streptococcus_sp._343_SSPC	s__Streptococcus_sp._oral_taxon_061	0.32	0.46	132	73	0.282906	0.665864
s__Streptococcus_sp._HSISS2	s__Streptococcus_sp._Marseille_Q3533	-0.25	-0.39	133	77	0.283574	0.665959
s__Streptococcus_sp._Marseille_Q3533	s__Veillonella_sp._CLA_AA_H247	-0.6	-0.49	132	74	0.283326	0.665959
s__Streptococcus_parasanguinis	s__Schaalia_sp._ORNL0103	0.29	0.43	136	74	0.285146	0.668912
s__Gemella_haemolysans	s__Streptococcus_pneumoniae	0.43	0.55	142	79	0.285934	0.670021
s__Porphyromonas_sp._KLE_1280	s__Porphyromonas_pasteri	0.91	0.94	96	55	0.286871	0.671475
s__Prevotella_intermedia	s__Granulicatella_sp._HMSC30F09	-0.31	-0.16	128	71	0.288001	0.672636
s__Haemophilus_parainfluenzae	s__Candidatus_Nanosynbacter_sp._TM7_076	-0.27	-0.43	91	58	0.287885	0.672636
s__Veillonella_dispar	s__Streptococcus_rubneri	-0.46	-0.33	139	80	0.288419	0.672872
s__Haemophilus_parahaemolyticus	s__Veillonella_dispar	-0.31	-0.44	128	74	0.289331	0.674229
s__Prevotella_jejuni	s__Streptococcus_sp._Marseille_Q6470	-0.24	-0.39	120	69	0.289636	0.674229
s__Lachnoanaerobaculum_saburreum	s__Streptococcus_sp._1001283B150225_161107_H12	-0.34	-0.18	111	57	0.290308	0.675054
s__Streptococcus_timonensis	s__Streptococcus_sp._A12	0.58	0.47	133	78	0.29125	0.676502
s__Streptococcus_sp._XMC	s__Streptococcus_sp._Marseille_Q4154	0.51	0.39	137	77	0.292475	0.678607
s__Solobacterium_moorei	s__Haemophilus_paraphrohaemolyticus	-0.44	-0.26	74	43	0.293579	0.678941
s__Neisseria_sicca	s__Schaalia_sp._ORNL0103	-0.37	-0.23	128	68	0.293437	0.678941
s__Haemophilus_sputorum	s__Actinomyces_sp._S6_Spd3	-0.27	-0.43	90	62	0.293437	0.678941
s__Actinomyces_graevenitzii	s__Prevotella_histicola	0.52	0.4	125	72	0.294658	0.679956
s__Neisseria_meningitidis	s__Veillonella_nakazawae	-0.25	-0.39	130	74	0.2945	0.679956
s__Neisseria_mucosa	s__Haemophilus_haemolyticus	0.29	0.43	132	77	0.295391	0.680455
s__Prevotella_histicola	s__Actinomyces_sp._ph3	0.45	0.29	83	55	0.295516	0.680455
s__Gemella_haemolysans	s__Haemophilus_haemolyticus	0.32	0.45	136	78	0.296466	0.680894
s__Streptococcus_sp._M334	s__Actinomyces_sp._oral_taxon_172	-0.29	-0.14	126	71	0.296217	0.680894
s__Prevotella_sp._oral_taxon_306	s__Haemophilus_influenzae	-0.41	-0.26	100	67	0.297197	0.680894
s__Actinomyces_graevenitzii	s__Actinomyces_sp._S6_Spd3	0.36	0.5	97	64	0.296912	0.680894
s__Prevotella_salivae	s__Candidatus_Nanosynbacter_sp._TM7_008	0.4	0.24	89	55	0.29731	0.680894
s__Streptococcus_pseudopneumoniae	s__Streptococcus_sp._M334	0.41	0.28	142	82	0.297791	0.681262
s__Rothia_mucilaginosa	s__Schaalia_odontolytica	0.28	0.41	141	80	0.302742	0.682969
s__Streptococcus_australis	s__Gemella_sanguinis	0.45	0.56	140	83	0.300648	0.682969
s__Prevotella_histicola	s__Streptococcus_sp._HMSC067H01	-0.38	-0.51	128	77	0.302486	0.682969
s__Streptococcus_sp._oral_taxon_431	s__Veillonella_tobetsuensis	-0.34	-0.46	139	77	0.300228	0.682969
s__Prevotella_pallens	s__Prevotella_salivae	0.61	0.7	118	71	0.301222	0.682969
s__Prevotella_pallens	s__Solobacterium_moorei	0.43	0.57	87	59	0.302045	0.682969
s__Neisseria_sicca	s__Neisseria_flavescens	0.62	0.71	126	74	0.303041	0.682969
s__Streptococcus_sanguinis	s__Prevotella_nanceiensis	-0.48	-0.36	120	74	0.302979	0.682969
s__Streptococcus_cristatus	s__Prevotella_nanceiensis	-0.39	-0.25	119	74	0.300088	0.682969
s__Streptococcus_sp._Marseille_Q3533	s__Prevotella_sp._oral_taxon_306	-0.35	-0.49	101	67	0.3017	0.682969
s__Streptococcus_infantis	s__Streptococcus_sp._Marseille_Q6470	0.86	0.82	139	80	0.302242	0.682969
s__Campylobacter_concisus	s__Oribacterium_sinus	0.35	0.5	105	57	0.301737	0.682969
s__Aggregatibacter_sp._2125159857	s__Aggregatibacter_sp._oral_taxon_458	0.94	0.96	105	46	0.299937	0.682969
s__Actinomyces_sp._ICM47	s__Candidatus_Nanosynbacter_sp._TM7_008	0.55	0.41	91	57	0.302075	0.682969
s__Rothia_mucilaginosa	s__Haemophilus_sputorum	-0.3	-0.16	133	79	0.303797	0.683493
s__Streptococcus_cristatus	s__Veillonella_tobetsuensis	-0.31	-0.44	139	77	0.30424	0.683493
s__Rothia_sp._HMSC062F03	s__Neisseria_flavescens	-0.3	-0.44	115	70	0.303932	0.683493
s__Prevotella_melaninogenica	s__Alloprevotella_rava	0.33	0.48	89	56	0.305105	0.683988
s__Actinomyces_oris	s__Actinomyces_naeslundii	0.82	0.76	125	71	0.305005	0.683988
s__Haemophilus_parainfluenzae	s__Prevotella_jejuni	-0.34	-0.47	124	71	0.305747	0.684706
s__Prevotella_melaninogenica	s__Streptococcus_pseudopneumoniae	-0.31	-0.17	139	78	0.313579	0.685847
s__Streptococcus_mitis	s__Haemophilus_parahaemolyticus	0.34	0.2	129	76	0.313096	0.685847
s__Actinomyces_sp._ICM47	s__Haemophilus_haemolyticus	-0.38	-0.25	133	78	0.309431	0.685847
s__Veillonella_atypica	s__Streptococcus_sp._oral_taxon_431	-0.38	-0.25	142	81	0.313351	0.685847
s__Prevotella_histicola	s__Veillonella_parvula	0.47	0.58	128	75	0.314508	0.685847
s__Lancefieldella_parvula	s__Streptococcus_timonensis	-0.35	-0.2	112	72	0.310392	0.685847
s__Streptococcus_mitis	s__Veillonella_tobetsuensis	-0.33	-0.46	140	77	0.316186	0.685847
s__Haemophilus_sputorum	s__Neisseria_sp._HMSC071A01	0.37	0.5	120	69	0.312692	0.685847
s__Streptococcus_australis	s__Megasphaera_micronuciformis	-0.51	-0.37	91	54	0.31345	0.685847
s__Haemophilus_haemolyticus	s__Neisseria_meningitidis	0.36	0.48	132	78	0.312827	0.685847
s__Streptococcus_sp._HSISS2	s__Neisseria_meningitidis	-0.4	-0.27	127	76	0.311697	0.685847
s__Streptococcus_pneumoniae	s__Streptococcus_sp._UMB0029	0.62	0.52	140	82	0.307489	0.685847
s__Streptococcus_sanguinis	s__Prevotella_intermedia	-0.4	-0.27	134	78	0.310708	0.685847
s__Granulicatella_adiacens	s__Leptotrichia_wadei	-0.3	-0.44	115	68	0.316055	0.685847
s__Streptococcus_oralis	s__Actinomyces_sp._oral_taxon_172	-0.38	-0.5	128	72	0.315872	0.685847
s__Prevotella_intermedia	s__Streptococcus_sp._HMSC074B11	-0.27	-0.4	131	77	0.315125	0.685847
s__Streptococcus_parasanguinis	s__Streptococcus_sp._SK140	0.4	0.51	141	81	0.316594	0.685847
s__Leptotrichia_wadei	s__Prevotella_sp._oral_taxon_306	0.33	0.47	95	61	0.31227	0.685847
s__Streptococcus_sp._HMSC034E03	s__Streptococcus_sp._HMSC061D10	0.65	0.73	142	82	0.314216	0.685847
s__Haemophilus_influenzae	s__Lachnoanaerobaculum_saburreum	-0.33	-0.18	113	60	0.311689	0.685847
s__Haemophilus_influenzae	s__Schaalia_sp._ORNL0103	-0.29	-0.15	131	72	0.308806	0.685847
s__Streptococcus_sp._XMC	s__Streptococcus_sp._Marseille_Q6470	0.5	0.38	136	76	0.316024	0.685847
s__Veillonella_atypica	s__Porphyromonas_pasteri	-0.34	-0.18	101	59	0.307839	0.685847
s__Veillonella_tobetsuensis	s__Streptococcus_sp._HMSC062D07	-0.28	-0.41	134	76	0.307356	0.685847
s__Veillonella_atypica	s__Streptococcus_sp._A12	-0.57	-0.46	134	76	0.311338	0.685847
s__Streptococcus_sp._Marseille_Q3533	s__Fusobacterium_periodonticum	0.37	0.21	114	57	0.306703	0.685847
s__Rothia_sp._HMSC072E10	s__Fusobacterium_periodonticum	-0.41	-0.26	108	54	0.316331	0.685847
s__Schaalia_sp._ORNL0103	s__Veillonella_sp._CLA_AA_H247	0.41	0.28	129	73	0.314876	0.685847
s__Streptococcus_sp._SK140	s__Streptococcus_sp._oral_taxon_061	0.51	0.4	137	78	0.313013	0.685847
s__Aggregatibacter_segnis	s__Aggregatibacter_sp._2125159857	0.68	0.77	108	48	0.314353	0.685847
s__Solobacterium_moorei	s__Candidatus_Nanosynbacter_sp._TM7_008	0.29	0.45	78	54	0.310928	0.685847
s__Neisseria_meningitidis	s__Candidatus_Nanosynbacter_sp._TM7_075	-0.37	-0.2	93	52	0.312147	0.685847
s__Streptococcus_gordonii	s__Neisseria_meningitidis	-0.32	-0.18	135	79	0.317503	0.686441
s__Prevotella_pallens	s__Candidatus_Nanosynbacter_sp._TM7_075	0.34	0.17	94	53	0.317515	0.686441
s__Neisseria_meningitidis	s__Fusobacterium_periodonticum	0.31	0.16	111	56	0.318151	0.687115
s__Neisseria_sicca	s__Actinomyces_bouchesdurhonensis	-0.42	-0.29	129	71	0.319829	0.68997
s__Veillonella_atypica	s__Veillonella_nakazawae	0.8	0.74	138	78	0.320322	0.68997
s__Streptococcus_sp._HPH0090	s__Streptococcus_sp._343_SSPC	0.33	0.2	136	74	0.320985	0.68997
s__Neisseria_subflava	s__Veillonella_sp._CLA_AA_H247	-0.31	-0.45	122	68	0.320917	0.68997
s__Streptococcus_australis	s__Lachnoanaerobaculum_orale	-0.35	-0.19	90	54	0.321098	0.68997
s__Actinomyces_sp._ICM47	s__Actinomyces_sp._oral_taxon_172	0.59	0.49	126	72	0.322217	0.691675
s__Veillonella_tobetsuensis	s__Leptotrichia_wadei	0.56	0.45	116	67	0.322723	0.691863
s__Leptotrichia_wadei	s__Prevotella_vespertina	0.29	0.43	97	58	0.323608	0.691863
s__Neisseria_mucosa	s__Porphyromonas_sp._KLE_1280	0.38	0.23	105	55	0.323518	0.691863
s__Actinomyces_graevenitzii	s__Streptococcus_sp._1001283B150225_161107_H12	-0.33	-0.19	130	69	0.323372	0.691863
s__Granulicatella_adiacens	s__Leptotrichia_sp._oral_taxon_221	-0.33	-0.48	100	53	0.324133	0.692287
s__Schaalia_odontolytica	s__Prevotella_melaninogenica	0.34	0.21	137	76	0.325113	0.69249
s__Actinomyces_graevenitzii	s__Actinomyces_sp._ICM58	0.61	0.51	130	72	0.325206	0.69249
s__Haemophilus_parainfluenzae	s__Actinomyces_sp._ph3	-0.41	-0.26	83	55	0.325049	0.69249
s__Streptococcus_sp._XMC	s__Streptococcus_sp._Marseille_Q0941	0.57	0.47	138	78	0.325852	0.693171
s__Streptococcus_oralis	s__Streptococcus_sanguinis	0.37	0.48	145	83	0.327661	0.69493
s__Streptococcus_sp._HMSC067H01	s__Streptococcus_sp._HPH0090	0.5	0.39	143	81	0.327414	0.69493
s__Megasphaera_micronuciformis	s__Streptococcus_sp._343_SSPC	-0.49	-0.35	88	50	0.327194	0.69493
s__Streptococcus_rubneri	s__Porphyromonas_sp._KLE_1280	0.35	0.19	105	56	0.329021	0.696788
s__Streptococcus_sp._oral_taxon_431	s__Candidatus_Nanosynbacter_sp._TM7_076	-0.3	-0.45	91	59	0.329194	0.696788
s__Veillonella_dispar	s__Prevotella_jejuni	0.52	0.41	124	71	0.330398	0.697383
s__Streptococcus_timonensis	s__Porphyromonas_somerae	0.31	0.45	107	61	0.33046	0.697383
s__Leptotrichia_sp._oral_taxon_417	s__Streptococcus_sp._Marseille_Q4154	-0.31	-0.45	97	65	0.329877	0.697383
s__Streptococcus_pseudopneumoniae	s__Streptococcus_sp._Marseille_Q0941	0.29	0.41	143	82	0.330831	0.697471
s__Streptococcus_salivarius	s__Veillonella_atypica	0.3	0.42	143	81	0.333407	0.697934
s__Veillonella_parvula	s__Veillonella_nakazawae	0.6	0.69	138	77	0.333695	0.697934
s__Veillonella_nakazawae	s__Streptococcus_sp._XMC	-0.43	-0.3	133	75	0.334054	0.697934
s__Streptococcus_gordonii	s__Neisseria_flavescens	-0.32	-0.45	127	74	0.33254	0.697934
s__Streptococcus_sp._F0442	s__Prevotella_sp._oral_taxon_306	-0.34	-0.2	102	68	0.334396	0.697934
s__Prevotella_melaninogenica	s__Lachnoanaerobaculum_saburreum	0.41	0.27	114	61	0.33283	0.697934
s__Prevotella_sp._oral_taxon_306	s__Leptotrichia_sp._oral_taxon_218	0.49	0.34	79	50	0.335283	0.697934
s__Porphyromonas_sp._oral_taxon_279	s__Porphyromonas_pasteri	0.92	0.88	96	55	0.335454	0.697934
s__Prevotella_salivae	s__Leptotrichia_sp._oral_taxon_417	0.4	0.53	93	60	0.3318	0.697934
s__Solobacterium_moorei	s__Oribacterium_sinus	0.32	0.46	84	54	0.335615	0.697934
s__Haemophilus_parainfluenzae	s__Aggregatibacter_segnis	0.29	0.15	127	64	0.333733	0.697934
s__Parvimonas_micra	s__Streptococcus_intermedius	0.39	0.51	114	68	0.332614	0.697934
s__Gemella_sanguinis	s__Streptococcus_sp._oral_taxon_061	0.35	0.47	135	79	0.332284	0.697934
s__Rothia_sp._HMSC062F03	s__Actinomyces_sp._ph3	0.61	0.49	80	53	0.335653	0.697934
s__Streptococcus_gordonii	s__Veillonella_tobetsuensis	-0.3	-0.42	140	77	0.336504	0.698994
s__Gemella_sanguinis	s__Leptotrichia_sp._oral_taxon_215	0.33	0.18	105	53	0.33715	0.698994
s__Haemophilus_parahaemolyticus	s__Actinomyces_sp._oral_taxon_181	-0.33	-0.48	83	51	0.336858	0.698994
s__Streptococcus_pseudopneumoniae	s__Veillonella_tobetsuensis	-0.28	-0.4	139	77	0.337546	0.699131
s__Rothia_sp._HMSC072B04	s__Fusobacterium_nucleatum	-0.35	-0.22	135	73	0.338308	0.699346
s__Streptococcus_infantis	s__Candidatus_Nanosynbacter_sp._TM7_008	-0.3	-0.45	91	57	0.338175	0.699346
s__Neisseria_sp._HMSC071A01	s__Haemophilus_influenzae	0.45	0.56	120	69	0.339328	0.699412
s__Leptotrichia_wadei	s__Streptococcus_sp._Marseille_Q0941	-0.3	-0.42	117	70	0.339027	0.699412
s__Candidatus_Nanosynbacter_sp._HMT_352	s__Candidatus_Nanosynbacter_sp._TM7_053	0.87	0.91	91	58	0.339278	0.699412
s__Haemophilus_influenzae	s__Aggregatibacter_segnis	0.33	0.46	126	64	0.340397	0.700933
s__Streptococcus_infantis	s__Streptococcus_australis	0.47	0.36	144	83	0.342184	0.703142
s__Streptococcus_gordonii	s__Rothia_dentocariosa	0.31	0.43	136	78	0.342463	0.703142
s__Streptococcus_australis	s__Candidatus_Nanosynbacter_sp._TM7_053	-0.33	-0.18	94	58	0.34203	0.703142
s__Megasphaera_micronuciformis	s__Solobacterium_moorei	0.38	0.22	76	48	0.346087	0.709176
s__Prevotella_histicola	s__Campylobacter_concisus	0.31	0.44	116	66	0.346404	0.709176
s__Fusobacterium_periodonticum	s__Fusobacterium_nucleatum	0.32	0.18	113	58	0.346229	0.709176
s__Neisseria_sp._oral_taxon_014	s__Haemophilus_paraphrohaemolyticus	0.39	0.25	109	54	0.34701	0.709733
s__Haemophilus_parahaemolyticus	s__Neisseria_meningitidis	0.37	0.49	126	73	0.349278	0.710947
s__Prevotella_jejuni	s__Campylobacter_concisus	0.34	0.47	112	63	0.348945	0.710947
s__Veillonella_sp._oral_taxon_158	s__Veillonella_sp._CLA_AA_H247	0.28	0.15	132	76	0.347963	0.710947
s__Prevotella_melaninogenica	s__Leptotrichia_sp._oral_taxon_221	0.36	0.21	99	56	0.348783	0.710947
s__Prevotella_histicola	s__Lachnoanaerobaculum_orale	0.42	0.27	87	53	0.348312	0.710947
s__Veillonella_tobetsuensis	s__Veillonella_nakazawae	0.45	0.33	135	76	0.349669	0.71106
s__Schaalia_odontolytica	s__Actinomyces_bouchesdurhonensis	0.51	0.41	135	76	0.350529	0.711447
s__Actinomyces_sp._ICM47	s__Candidatus_Nanosynbacter_sp._TM7_057	0.49	0.36	93	57	0.350376	0.711447
s__Actinomyces_sp._ICM47	s__Streptococcus_pseudopneumoniae	-0.26	-0.38	138	79	0.354154	0.71323
s__Schaalia_odontolytica	s__Veillonella_atypica	0.42	0.31	141	78	0.360845	0.71323
s__Actinomyces_graevenitzii	s__Veillonella_atypica	0.59	0.49	137	73	0.366383	0.71323
s__Neisseria_subflava	s__Streptococcus_vestibularis	-0.32	-0.19	128	75	0.359145	0.71323
s__Haemophilus_parainfluenzae	s__Lancefieldella_parvula	-0.47	-0.57	112	71	0.365823	0.71323
s__Schaalia_odontolytica	s__Lancefieldella_parvula	0.51	0.4	112	70	0.361599	0.71323
s__Prevotella_histicola	s__Lancefieldella_parvula	0.7	0.62	111	71	0.365735	0.71323
s__Streptococcus_oralis	s__Streptococcus_gordonii	0.53	0.62	145	83	0.355106	0.71323
s__Neisseria_subflava	s__Actinomyces_bouchesdurhonensis	-0.3	-0.17	124	69	0.358434	0.71323
s__Streptococcus_pneumoniae	s__Veillonella_rogosae	-0.35	-0.45	139	82	0.363981	0.71323
s__Veillonella_rogosae	s__Veillonella_tobetsuensis	0.48	0.58	137	77	0.361664	0.71323
s__Prevotella_histicola	s__Megasphaera_micronuciformis	0.69	0.77	92	54	0.356369	0.71323
s__Veillonella_parvula	s__Megasphaera_micronuciformis	0.53	0.4	92	53	0.361063	0.71323
s__Veillonella_atypica	s__Prevotella_salivae	0.68	0.6	125	72	0.352111	0.71323
s__Haemophilus_haemolyticus	s__Streptococcus_sp._HPH0090	-0.35	-0.23	137	80	0.356373	0.71323
s__Veillonella_atypica	s__Prevotella_intermedia	0.34	0.22	134	78	0.361871	0.71323
s__Streptococcus_australis	s__Streptococcus_sp._XMC	0.84	0.79	138	78	0.366133	0.71323
s__Streptococcus_sp._HMSC067H01	s__Streptococcus_sp._XMC	0.52	0.41	138	78	0.353677	0.71323
s__Lancefieldella_parvula	s__Leptotrichia_wadei	0.35	0.22	103	64	0.361941	0.71323
s__Streptococcus_sp._HPH0090	s__Leptotrichia_wadei	-0.29	-0.42	117	69	0.359867	0.71323
s__Prevotella_histicola	s__Porphyromonas_somerae	-0.36	-0.22	101	58	0.365892	0.71323
s__Neisseria_sicca	s__Prevotella_vespertina	-0.37	-0.23	102	60	0.35559	0.71323
s__Actinomyces_graevenitzii	s__Prevotella_vespertina	0.34	0.2	105	63	0.36149	0.71323
s__Streptococcus_australis	s__Prevotella_vespertina	-0.56	-0.46	108	65	0.363176	0.71323
s__Streptococcus_timonensis	s__Porphyromonas_sp._KLE_1280	0.32	0.18	105	56	0.358945	0.71323
s__Streptococcus_mitis	s__Prevotella_nanceiensis	-0.39	-0.27	120	74	0.366881	0.71323
s__Veillonella_tobetsuensis	s__Fusobacterium_pseudoperiodonticum	0.38	0.25	118	61	0.353231	0.71323
s__Gemella_haemolysans	s__Abiotrophia_sp._HMSC24B09	0.34	0.19	94	51	0.363392	0.71323
s__Neisseria_meningitidis	s__Neisseria_sp._oral_taxon_014	0.42	0.53	122	68	0.367083	0.71323
s__Streptococcus_sp._XMC	s__Lachnoanaerobaculum_saburreum	-0.42	-0.29	113	60	0.361963	0.71323
s__Streptococcus_timonensis	s__Streptococcus_sp._1001283B150225_161107_H12	0.52	0.42	135	76	0.359615	0.71323
s__Streptococcus_sp._XMC	s__Streptococcus_sp._1001283B150225_161107_H12	0.79	0.74	135	73	0.364329	0.71323
s__Veillonella_atypica	s__Leptotrichia_sp._oral_taxon_417	0.28	0.41	98	65	0.360175	0.71323
s__Veillonella_atypica	s__Streptococcus_sp._Marseille_Q4154	-0.48	-0.37	138	79	0.353436	0.71323
s__Streptococcus_sp._Marseille_Q6470	s__Streptococcus_sp._Marseille_Q4154	0.8	0.85	138	80	0.362274	0.71323
s__Prevotella_melaninogenica	s__Streptococcus_intermedius	-0.32	-0.2	133	78	0.363699	0.71323
s__Actinomyces_graevenitzii	s__Veillonella_sp._CLA_AA_H247	0.47	0.57	130	72	0.357835	0.71323
s__Streptococcus_sp._Marseille_Q4154	s__Veillonella_sp._CLA_AA_H247	-0.38	-0.26	132	74	0.354044	0.71323
s__Streptococcus_pneumoniae	s__Leptotrichia_sp._oral_taxon_221	-0.35	-0.2	102	56	0.366243	0.71323
s__Prevotella_histicola	s__Actinomyces_sp._S6_Spd3	0.46	0.33	95	63	0.354253	0.71323
s__Candidatus_Nanosynbacter_sp._TM7_057	s__Actinomyces_sp._S6_Spd3	0.38	0.23	77	52	0.356848	0.71323
s__Lachnoanaerobaculum_orale	s__Actinomyces_sp._S6_Spd3	0.46	0.59	79	48	0.365235	0.71323
s__Actinomyces_sp._ICM47	s__Candidatus_Nanosynbacter_sp._TM7_076	0.56	0.45	91	59	0.362867	0.71323
s__Actinomyces_sp._oral_taxon_172	s__Candidatus_Nanosynbacter_sp._TM7_076	0.5	0.37	90	58	0.364553	0.71323
s__Veillonella_atypica	s__Actinomyces_sp._ph3	0.44	0.3	85	55	0.362427	0.71323
s__Actinomyces_sp._oral_taxon_172	s__Candidatus_Nanosynbacter_sp._TM7_087	0.49	0.36	90	56	0.361763	0.71323
s__Candidatus_Nanosynbacter_sp._HMT_352	s__Candidatus_Nanosynbacter_sp._TM7_087	0.85	0.89	91	56	0.367197	0.71323
s__Streptococcus_sanguinis	s__Actinomyces_naeslundii	0.43	0.32	129	71	0.368021	0.714176
s__Haemophilus_haemolyticus	s__Streptococcus_sp._SK140	-0.35	-0.24	137	80	0.370882	0.718595
s__Streptococcus_sp._oral_taxon_431	s__Alloprevotella_rava	-0.35	-0.48	89	56	0.370975	0.718595
s__Megasphaera_micronuciformis	s__Prevotella_vespertina	0.7	0.61	84	52	0.372442	0.720778
s__Streptococcus_sp._oral_taxon_431	s__Streptococcus_timonensis	0.51	0.41	141	83	0.373758	0.722666
s__Streptococcus_infantis	s__Streptococcus_sp._263_SSPC	0.53	0.62	143	82	0.37809	0.725893
s__Alloprevotella_tannerae	s__Streptococcus_sp._HMSC034E03	-0.33	-0.2	119	67	0.375846	0.725893
s__Streptococcus_sp._SK140	s__Streptococcus_sp._HMSC061D10	0.85	0.81	140	81	0.377529	0.725893
s__Gemella_haemolysans	s__Schaalia_sp._ORNL0103	-0.3	-0.42	133	71	0.378142	0.725893
s__Streptococcus_sp._HMSC061D10	s__Streptococcus_sp._343_SSPC	0.29	0.17	135	75	0.378043	0.725893
s__Haemophilus_haemolyticus	s__Aggregatibacter_segnis	0.46	0.56	127	64	0.378162	0.725893
s__Streptococcus_sp._HMSC067H01	s__Veillonella_sp._CLA_AA_H247	-0.33	-0.44	133	76	0.376693	0.725893
s__Streptococcus_sp._343_SSPC	s__Candidatus_Nanosynbacter_sp._TM7_076	-0.4	-0.26	89	53	0.377261	0.725893
s__Neisseria_mucosa	s__Neisseria_sicca	0.73	0.79	135	75	0.379231	0.726632
s__Streptococcus_cristatus	s__Neisseria_subflava	-0.26	-0.38	130	75	0.379067	0.726632
s__Prevotella_intermedia	s__Streptococcus_sp._HMSC062D07	-0.38	-0.48	127	77	0.379967	0.727386
s__Streptococcus_australis	s__Streptococcus_sp._343_SSPC	0.88	0.85	136	75	0.381102	0.7289
s__Granulicatella_adiacens	s__Prevotella_intermedia	-0.35	-0.23	131	75	0.381522	0.729048
s__Streptococcus_vestibularis	s__Streptococcus_gordonii	0.37	0.26	143	83	0.382115	0.729523
s__Lancefieldella_parvula	s__Streptococcus_sp._Marseille_Q3533	-0.38	-0.25	111	70	0.383328	0.731181
s__Streptococcus_salivarius	s__Neisseria_flavescens	-0.45	-0.34	127	74	0.384017	0.731182
s__Streptococcus_gordonii	s__Candidatus_Nanosynbacter_sp._TM7_087	-0.35	-0.21	91	57	0.383978	0.731182
s__Prevotella_salivae	s__Leptotrichia_wadei	0.36	0.48	110	62	0.384575	0.731588
s__Veillonella_tobetsuensis	s__Streptococcus_sp._A12	-0.35	-0.23	130	73	0.385115	0.731959
s__Streptococcus_parasanguinis	s__Haemophilus_haemolyticus	-0.41	-0.3	137	82	0.386003	0.732991
s__Veillonella_atypica	s__Neisseria_meningitidis	-0.27	-0.38	133	77	0.38732	0.733523
s__Actinomyces_sp._oral_taxon_172	s__Candidatus_Nanosynbacter_sp._HMT_352	0.54	0.43	97	58	0.38762	0.733523
s__Veillonella_nakazawae	s__Prevotella_vespertina	0.5	0.39	107	65	0.387163	0.733523
s__Gemella_haemolysans	s__Leptotrichia_sp._oral_taxon_417	-0.35	-0.22	98	64	0.387665	0.733523
s__Streptococcus_sp._HMSC061D10	s__Streptococcus_sp._Marseille_Q6470	0.57	0.48	139	80	0.389175	0.735724
s__Streptococcus_parasanguinis	s__Neisseria_sicca	-0.48	-0.38	137	77	0.390464	0.736195
s__Prevotella_pallens	s__Leptotrichia_sp._oral_taxon_417	0.43	0.55	93	59	0.39037	0.736195
s__Alloprevotella_rava	s__Streptococcus_sp._HMSC062D07	-0.32	-0.45	87	56	0.390057	0.736195
s__Megasphaera_micronuciformis	s__Streptococcus_sp._1001283B150225_161107_H12	-0.5	-0.38	87	51	0.392647	0.739654
s__Streptococcus_mitis	s__Rothia_dentocariosa	0.29	0.17	136	78	0.397562	0.739662
s__Streptococcus_sp._M334	s__Streptococcus_sp._F0442	-0.26	-0.37	138	82	0.393771	0.739662
s__Granulicatella_adiacens	s__Streptococcus_sp._F0442	0.3	0.19	138	80	0.397873	0.739662
s__Megasphaera_micronuciformis	s__Prevotella_intermedia	0.47	0.34	92	54	0.397826	0.739662
s__Neisseria_meningitidis	s__Neisseria_flavescens	0.85	0.88	126	74	0.396542	0.739662
s__Alloprevotella_tannerae	s__Streptococcus_sp._HMSC061D10	-0.28	-0.4	118	67	0.393272	0.739662
s__Streptococcus_sp._HMSC056C01	s__Alloprevotella_rava	-0.36	-0.22	89	55	0.396468	0.739662
s__Prevotella_sp._oral_taxon_306	s__Streptococcus_sp._1001283B150225_161107_H12	-0.53	-0.42	99	64	0.394697	0.739662
s__Prevotella_histicola	s__Streptococcus_sp._343_SSPC	-0.61	-0.52	125	70	0.39767	0.739662
s__Streptococcus_sp._F0442	s__Streptococcus_sp._Marseille_Q4154	0.44	0.34	138	81	0.397878	0.739662
s__Streptococcus_sp._HMSC056C01	s__Streptococcus_sp._oral_taxon_061	0.44	0.33	137	78	0.396857	0.739662
s__Haemophilus_haemolyticus	s__Lachnoanaerobaculum_orale	-0.39	-0.25	87	53	0.39535	0.739662
s__Schaalia_sp._ORNL0103	s__Actinomyces_sp._S6_Spd3	0.46	0.34	98	64	0.397504	0.739662
s__Streptococcus_sp._HMSC062D07	s__Candidatus_Nanosynbacter_sp._TM7_008	-0.34	-0.47	90	57	0.394828	0.739662
s__Streptococcus_salivarius	s__Actinomyces_sp._oral_taxon_181	0.37	0.24	95	57	0.395839	0.739662
s__Lachnoanaerobaculum_saburreum	s__Oribacterium_sinus	0.32	0.44	99	54	0.398236	0.73968
s__Neisseria_mucosa	s__Schaalia_odontolytica	-0.37	-0.26	133	75	0.398642	0.739787
s__Prevotella_melaninogenica	s__Veillonella_atypica	0.52	0.43	139	77	0.399081	0.739955
s__Haemophilus_parainfluenzae	s__Solobacterium_moorei	-0.36	-0.48	92	62	0.400754	0.742409
s__Streptococcus_sanguinis	s__Lautropia_mirabilis	0.34	0.22	112	60	0.401789	0.743588
s__Neisseria_meningitidis	s__Veillonella_sp._CLA_AA_H247	-0.27	-0.38	126	72	0.402091	0.743588
s__Streptococcus_parasanguinis	s__Neisseria_sp._HMSC071A01	-0.55	-0.46	121	71	0.403782	0.744933
s__Streptococcus_timonensis	s__Streptococcus_sp._F0442	0.41	0.31	138	83	0.404555	0.744933
s__Prevotella_melaninogenica	s__Prevotella_intermedia	0.42	0.32	133	75	0.4042	0.744933
s__Megasphaera_micronuciformis	s__Lachnoanaerobaculum_orale	0.45	0.32	78	45	0.403187	0.744933
s__Neisseria_sicca	s__Candidatus_Nanosynbacter_sp._TM7_075	-0.34	-0.21	93	49	0.404573	0.744933
s__Gemella_sanguinis	s__Lancefieldella_parvula	-0.33	-0.21	110	72	0.405491	0.745976
s__Prevotella_melaninogenica	s__Lancefieldella_parvula	0.41	0.3	113	70	0.406669	0.747497
s__Neisseria_sicca	s__Neisseria_subflava	0.66	0.72	130	74	0.409692	0.748777
s__Prevotella_melaninogenica	s__Megasphaera_micronuciformis	0.36	0.23	92	54	0.410893	0.748777
s__Prevotella_histicola	s__Neisseria_meningitidis	-0.27	-0.39	122	73	0.410398	0.748777
s__Streptococcus_sp._Marseille_Q3533	s__Porphyromonas_sp._KLE_1280	0.39	0.27	106	55	0.409361	0.748777
s__Prevotella_jejuni	s__Lachnoanaerobaculum_saburreum	0.56	0.46	107	60	0.410497	0.748777
s__Streptococcus_sp._HPH0090	s__Leptotrichia_sp._oral_taxon_417	-0.32	-0.44	98	65	0.410342	0.748777
s__Streptococcus_sp._HPH0090	s__Streptococcus_sp._A12	0.29	0.17	135	77	0.410397	0.748777
s__Veillonella_tobetsuensis	s__Fusobacterium_periodonticum	0.4	0.28	113	56	0.41063	0.748777
s__Streptococcus_sp._Marseille_Q6470	s__Streptococcus_sp._oral_taxon_061	0.75	0.69	136	77	0.408673	0.748777
s__Megasphaera_micronuciformis	s__Actinomyces_sp._S6_Spd3	0.44	0.31	78	50	0.410872	0.748777
s__Streptococcus_sp._Marseille_Q3533	s__Veillonella_nakazawae	-0.51	-0.41	136	75	0.413008	0.751038
s__Haemophilus_sputorum	s__Rothia_sp._HMSC072E10	-0.34	-0.23	126	75	0.413544	0.751038
s__Leptotrichia_sp._oral_taxon_218	s__Campylobacter_concisus	0.44	0.31	84	49	0.413152	0.751038
s__Alloprevotella_rava	s__Leptotrichia_sp._oral_taxon_221	0.35	0.48	74	46	0.413549	0.751038
s__Veillonella_tobetsuensis	s__Megasphaera_micronuciformis	0.33	0.45	92	54	0.415749	0.751178
s__Neisseria_subflava	s__Neisseria_meningitidis	0.84	0.88	129	75	0.41571	0.751178
s__Haemophilus_parahaemolyticus	s__Solobacterium_moorei	-0.38	-0.25	84	56	0.414127	0.751178
s__Streptococcus_sp._HPH0090	s__Streptococcus_sp._SK140	0.63	0.69	141	80	0.414564	0.751178
s__Gemella_sanguinis	s__Streptococcus_sp._Marseille_Q0941	0.48	0.56	140	82	0.415353	0.751178
s__Streptococcus_sp._oral_taxon_431	s__Streptococcus_sp._A12	0.47	0.37	135	78	0.414939	0.751178
s__Streptococcus_oralis	s__Veillonella_tobetsuensis	-0.5	-0.58	140	77	0.418888	0.752743
s__Haemophilus_haemolyticus	s__Candidatus_Nanosynbacter_sp._HMT_352	-0.39	-0.26	97	59	0.418634	0.752743
s__Streptococcus_pseudopneumoniae	s__Veillonella_sp._S13053_19	-0.39	-0.29	137	78	0.4177	0.752743
s__Prevotella_sp._oral_taxon_306	s__Alloprevotella_rava	0.42	0.54	76	52	0.417668	0.752743
s__Prevotella_jejuni	s__Streptococcus_sp._1001283B150225_161107_H12	-0.44	-0.34	118	66	0.418031	0.752743
s__Veillonella_tobetsuensis	s__Streptococcus_sp._343_SSPC	-0.32	-0.2	132	70	0.418945	0.752743
s__Veillonella_nakazawae	s__Streptococcus_sp._A12	-0.44	-0.34	130	74	0.419097	0.752743
s__Neisseria_mucosa	s__Haemophilus_parainfluenzae	0.43	0.52	137	77	0.420363	0.753221
s__Streptococcus_australis	s__Streptococcus_rubneri	0.79	0.74	141	82	0.420308	0.753221
s__Streptococcus_sp._1001283B150225_161107_H12	s__Streptococcus_sp._Marseille_Q4154	0.52	0.43	136	74	0.420427	0.753221
s__Streptococcus_sp._HMSC067H01	s__Streptococcus_sp._Marseille_Q6470	0.62	0.54	139	80	0.421632	0.754742
s__Streptococcus_mitis	s__Lachnoanaerobaculum_saburreum	-0.39	-0.28	116	61	0.423061	0.756117
s__Streptococcus_australis	s__Streptococcus_sp._A12	0.81	0.76	135	78	0.423112	0.756117
s__Prevotella_salivae	s__Streptococcus_sp._F0442	-0.32	-0.21	122	72	0.423771	0.756657
s__Prevotella_pallens	s__Rothia_aeria	-0.31	-0.19	124	67	0.42424	0.756858
s__Streptococcus_parasanguinis	s__Veillonella_atypica	0.37	0.46	143	81	0.424968	0.757521
s__Streptococcus_australis	s__Veillonella_sp._CLA_AA_H247	-0.47	-0.37	134	76	0.42557	0.75763
s__Streptococcus_sp._Marseille_Q4154	s__Candidatus_Nanosynbacter_sp._TM7_053	-0.39	-0.27	94	58	0.425743	0.75763
s__Streptococcus_sp._HMSC074B11	s__Streptococcus_sp._SK140	0.84	0.8	141	81	0.426395	0.757869
s__Haemophilus_influenzae	s__Lachnoanaerobaculum_orale	-0.36	-0.23	87	53	0.426591	0.757869
s__Prevotella_melaninogenica	s__Streptococcus_sp._Marseille_Q0941	-0.31	-0.2	138	77	0.427893	0.758911
s__Haemophilus_influenzae	s__Actinomyces_sp._ph3	-0.41	-0.28	81	55	0.427838	0.758911
s__Haemophilus_parahaemolyticus	s__Lancefieldella_parvula	-0.3	-0.41	99	65	0.42909	0.759195
s__Haemophilus_haemolyticus	s__Haemophilus_influenzae	0.62	0.69	136	80	0.429126	0.759195
s__Streptococcus_sp._HMSC074B11	s__Streptococcus_sp._HMSC056C01	0.77	0.72	141	81	0.428671	0.759195
s__Streptococcus_sp._oral_taxon_431	s__Prevotella_intermedia	-0.42	-0.51	133	78	0.430486	0.760465
s__Veillonella_tobetsuensis	s__Veillonella_sp._S13053_19	0.52	0.6	138	77	0.43056	0.760465
s__Streptococcus_sp._HPH0090	s__Neisseria_flavescens	-0.28	-0.38	127	72	0.431284	0.760836
s__Prevotella_sp._oral_taxon_306	s__Streptococcus_sp._Marseille_Q0941	-0.41	-0.51	102	68	0.431999	0.760836
s__Campylobacter_concisus	s__Streptococcus_sp._Marseille_Q0941	-0.28	-0.39	120	68	0.431741	0.760836
s__Prevotella_jejuni	s__Streptococcus_sp._HMSC062D07	-0.3	-0.4	120	71	0.432562	0.760836
s__Solobacterium_moorei	s__Candidatus_Nanosynbacter_sp._TM7_076	0.32	0.44	75	56	0.432325	0.760836
s__Gemella_sanguinis	s__Streptococcus_sp._oral_taxon_431	0.41	0.5	140	83	0.434016	0.761527
s__Rothia_sp._HMSC072E10	s__Fusobacterium_pseudoperiodonticum	-0.33	-0.44	112	59	0.434401	0.761527
s__Schaalia_odontolytica	s__Neisseria_sp._oral_taxon_014	-0.34	-0.45	119	65	0.434448	0.761527
s__Lachnoanaerobaculum_saburreum	s__Streptococcus_sp._Marseille_Q0941	-0.38	-0.27	115	61	0.434762	0.761527
s__Streptococcus_sp._F0442	s__Granulicatella_sp._HMSC30F09	0.28	0.17	133	75	0.434877	0.761527
s__Streptococcus_sp._HMSC067H01	s__Candidatus_Nanosynbacter_sp._TM7_008	-0.39	-0.27	91	57	0.435107	0.761527
s__Campylobacter_concisus	s__Lachnoanaerobaculum_sp._ICM7	0.42	0.29	76	45	0.436134	0.762696
s__Streptococcus_sp._HMSC056C01	s__Streptococcus_sp._Marseille_Q6470	0.47	0.38	138	80	0.437513	0.763119
s__Streptococcus_sp._HMSC034E03	s__Streptococcus_sp._HMSC062D07	0.47	0.55	137	82	0.437814	0.763119
s__Lachnoanaerobaculum_saburreum	s__Streptococcus_sp._Marseille_Q4154	-0.32	-0.2	115	60	0.437186	0.763119
s__Prevotella_histicola	s__Candidatus_Nanosynbacter_sp._TM7_008	0.43	0.31	89	57	0.437458	0.763119
s__Streptococcus_australis	s__Prevotella_pallens	-0.36	-0.25	127	72	0.438601	0.763863
s__Streptococcus_pneumoniae	s__Streptococcus_sp._M334	0.63	0.56	142	82	0.440073	0.764958
s__Megasphaera_micronuciformis	s__Lachnoanaerobaculum_saburreum	0.45	0.33	86	50	0.440641	0.764958
s__Lautropia_mirabilis	s__Haemophilus_paraphrohaemolyticus	0.34	0.21	96	47	0.441206	0.764958
s__Streptococcus_sp._HMSC056C01	s__Streptococcus_sp._Marseille_Q0941	0.45	0.36	142	81	0.442112	0.764958
s__Leptotrichia_wadei	s__Granulicatella_sp._HMSC30F09	-0.32	-0.43	114	64	0.44168	0.764958
s__Prevotella_jejuni	s__Veillonella_sp._CLA_AA_H247	0.47	0.38	121	70	0.441899	0.764958
s__Lancefieldella_parvula	s__Actinomyces_sp._ph3	0.56	0.46	78	54	0.441811	0.764958
s__Lachnoanaerobaculum_saburreum	s__Lachnoanaerobaculum_sp._ICM7	0.57	0.66	76	45	0.441697	0.764958
s__Streptococcus_infantis	s__Streptococcus_sp._F0442	0.4	0.31	140	83	0.443027	0.765917
s__Prevotella_histicola	s__Prevotella_intermedia	0.44	0.34	127	73	0.443733	0.766514
s__Streptococcus_australis	s__Lachnoanaerobaculum_saburreum	-0.38	-0.27	116	61	0.445379	0.768731
s__Neisseria_sicca	s__Actinomyces_sp._ICM58	-0.3	-0.19	126	69	0.446057	0.769276
s__Streptococcus_sp._oral_taxon_431	s__Granulicatella_adiacens	0.35	0.45	141	80	0.446634	0.769646
s__Streptococcus_parasanguinis	s__Haemophilus_parahaemolyticus	-0.31	-0.41	129	76	0.447806	0.770032
s__Neisseria_sicca	s__Lancefieldella_parvula	-0.44	-0.33	106	66	0.44836	0.770032
s__Streptococcus_sp._oral_taxon_431	s__Megasphaera_micronuciformis	-0.4	-0.51	91	54	0.448671	0.770032
s__Actinomyces_sp._ICM47	s__Prevotella_salivae	0.3	0.2	121	71	0.447409	0.770032
s__Streptococcus_sp._1001283B150225_161107_H12	s__Veillonella_sp._CLA_AA_H247	-0.41	-0.5	130	72	0.448417	0.770032
s__Veillonella_tobetsuensis	s__Streptococcus_sp._XMC	-0.32	-0.21	133	75	0.450085	0.770732
s__Neisseria_sicca	s__Aggregatibacter_segnis	0.39	0.29	125	63	0.449777	0.770732
s__Megasphaera_micronuciformis	s__Actinomyces_sp._oral_taxon_181	0.42	0.29	77	45	0.450169	0.770732
s__Haemophilus_parahaemolyticus	s__Haemophilus_haemolyticus	0.46	0.37	126	76	0.45174	0.771557
s__Actinomyces_bouchesdurhonensis	s__Neisseria_flavescens	-0.31	-0.2	121	68	0.451504	0.771557
s__Streptococcus_sp._HMSC061D10	s__Streptococcus_sp._Marseille_Q0941	0.52	0.44	142	82	0.451327	0.771557
s__Streptococcus_sp._HMSC067H01	s__Streptococcus_sp._F0442	0.36	0.26	139	83	0.453697	0.773654
s__Porphyromonas_sp._KLE_1280	s__Fusobacterium_periodonticum	0.44	0.33	94	51	0.453642	0.773654
s__Neisseria_sicca	s__Streptococcus_sp._HSISS2	-0.36	-0.26	129	74	0.455065	0.774121
s__Haemophilus_parahaemolyticus	s__Haemophilus_paraphrohaemolyticus	0.69	0.75	116	59	0.454509	0.774121
s__Prevotella_salivae	s__Streptococcus_sp._Marseille_Q6470	-0.35	-0.45	121	70	0.454759	0.774121
s__Veillonella_nakazawae	s__Porphyromonas_sp._KLE_1280	-0.35	-0.23	102	54	0.456355	0.7748
s__Prevotella_salivae	s__Lachnoanaerobaculum_saburreum	0.56	0.47	107	60	0.456518	0.7748
s__Actinomyces_sp._ICM58	s__Campylobacter_concisus	0.3	0.19	117	65	0.456559	0.7748
s__Schaalia_odontolytica	s__Neisseria_meningitidis	-0.48	-0.39	131	76	0.456999	0.774927
s__Actinomyces_oris	s__Rothia_dentocariosa	0.45	0.37	129	76	0.466504	0.775134
s__Streptococcus_oralis	s__Prevotella_salivae	-0.42	-0.32	125	72	0.461049	0.775134
s__Lancefieldella_parvula	s__Veillonella_nakazawae	0.53	0.44	111	72	0.458399	0.775134
s__Streptococcus_sp._HMSC067H01	s__Veillonella_nakazawae	-0.34	-0.43	137	78	0.460914	0.775134
s__Streptococcus_sp._263_SSPC	s__Streptococcus_sp._F0442	0.33	0.42	139	82	0.459059	0.775134
s__Rothia_dentocariosa	s__Rothia_aeria	0.41	0.31	134	74	0.459728	0.775134
s__Porphyromonas_sp._oral_taxon_279	s__Fusobacterium_pseudoperiodonticum	0.34	0.45	96	52	0.462761	0.775134
s__Streptococcus_pseudopneumoniae	s__Streptococcus_sp._HMSC074B11	0.39	0.47	142	82	0.461248	0.775134
s__Streptococcus_sp._Marseille_Q3533	s__Streptococcus_sp._HMSC074B11	0.4	0.31	142	80	0.46545	0.775134
s__Neisseria_meningitidis	s__Streptococcus_sp._SK140	-0.32	-0.41	135	77	0.464962	0.775134
s__Veillonella_dispar	s__Prevotella_sp._oral_taxon_306	0.42	0.32	103	68	0.462834	0.775134
s__Granulicatella_adiacens	s__Streptococcus_sp._HMSC056C01	0.34	0.25	140	78	0.459839	0.775134
s__Prevotella_sp._oral_taxon_306	s__Lachnoanaerobaculum_saburreum	0.55	0.46	96	60	0.460613	0.775134
s__Prevotella_intermedia	s__Leptotrichia_sp._oral_taxon_218	0.37	0.25	88	53	0.464981	0.775134
s__Streptococcus_sp._263_SSPC	s__Alloprevotella_rava	-0.5	-0.4	89	56	0.466614	0.775134
s__Streptococcus_mitis	s__Schaalia_sp._ORNL0103	-0.31	-0.21	136	74	0.465966	0.775134
s__Veillonella_atypica	s__Streptococcus_sp._343_SSPC	-0.59	-0.52	135	73	0.458573	0.775134
s__Parvimonas_micra	s__Porphyromonas_endodontalis	0.38	0.5	82	48	0.46027	0.775134
s__Lachnoanaerobaculum_saburreum	s__Campylobacter_concisus	0.42	0.51	105	59	0.462648	0.775134
s__Prevotella_jejuni	s__Streptococcus_sp._Marseille_Q4154	-0.35	-0.44	121	70	0.465504	0.775134
s__Prevotella_salivae	s__Streptococcus_sp._Marseille_Q4154	-0.41	-0.5	122	71	0.464099	0.775134
s__Streptococcus_infantis	s__Veillonella_sp._CLA_AA_H247	-0.28	-0.18	134	76	0.463917	0.775134
s__Veillonella_tobetsuensis	s__Leptotrichia_sp._oral_taxon_221	0.36	0.46	100	55	0.464663	0.775134
s__Leptotrichia_sp._oral_taxon_218	s__Leptotrichia_sp._oral_taxon_221	0.79	0.84	83	46	0.466109	0.775134
s__Veillonella_parvula	s__Streptococcus_sp._oral_taxon_061	-0.42	-0.33	135	76	0.464033	0.775134
s__Lancefieldella_parvula	s__Actinomyces_sp._S6_Spd3	0.59	0.66	94	63	0.457496	0.775134
s__Streptococcus_sp._343_SSPC	s__Streptococcus_sp._Marseille_Q4154	0.54	0.46	134	74	0.467028	0.775216
s__Streptococcus_mitis	s__Prevotella_vespertina	-0.44	-0.35	108	65	0.467735	0.775246
s__Veillonella_parvula	s__Veillonella_sp._S13053_19	0.31	0.22	138	77	0.468142	0.775246
s__Veillonella_sp._CLA_AA_H247	s__Actinomyces_sp._ph3	0.41	0.3	82	55	0.468063	0.775246
s__Neisseria_subflava	s__Veillonella_dispar	-0.34	-0.44	129	73	0.469532	0.775733
s__Streptococcus_pseudopneumoniae	s__Streptococcus_sp._HMSC034E03	0.47	0.55	143	82	0.469179	0.775733
s__Prevotella_vespertina	s__Alloprevotella_rava	0.45	0.55	77	51	0.468877	0.775733
s__Streptococcus_sp._HMSC067H01	s__Alloprevotella_rava	-0.33	-0.44	89	56	0.469949	0.775818
s__Actinomyces_sp._oral_taxon_172	s__Candidatus_Nanosynbacter_sp._TM7_053	0.59	0.5	93	56	0.470997	0.776944
s__Neisseria_sicca	s__Lautropia_mirabilis	0.31	0.42	110	57	0.473983	0.779538
s__Streptococcus_sp._oral_taxon_431	s__Lachnoanaerobaculum_saburreum	-0.31	-0.2	116	61	0.473387	0.779538
s__Streptococcus_sp._HMSC056C01	s__Streptococcus_sp._HMSC062D07	0.46	0.37	137	81	0.473247	0.779538
s__Veillonella_dispar	s__Actinomyces_sp._S6_Spd3	0.39	0.28	98	64	0.474038	0.779538
s__Neisseria_sicca	s__Haemophilus_haemolyticus	0.32	0.41	133	76	0.477379	0.780972
s__Streptococcus_mitis	s__Prevotella_jejuni	-0.38	-0.47	125	71	0.480548	0.780972
s__Prevotella_histicola	s__Actinomyces_bouchesdurhonensis	0.35	0.44	125	75	0.479119	0.780972
s__Prevotella_histicola	s__Streptococcus_timonensis	-0.45	-0.37	128	77	0.479984	0.780972
s__Streptococcus_sp._Marseille_Q3533	s__Megasphaera_micronuciformis	-0.4	-0.5	90	53	0.479279	0.780972
s__Veillonella_dispar	s__Neisseria_meningitidis	-0.31	-0.4	134	77	0.480459	0.780972
s__Haemophilus_haemolyticus	s__Actinomyces_sp._oral_taxon_172	-0.3	-0.2	124	71	0.478872	0.780972
s__Porphyromonas_sp._oral_taxon_279	s__Porphyromonas_sp._KLE_1280	0.95	0.94	98	55	0.47839	0.780972
s__Streptococcus_sp._HMSC067H01	s__Streptococcus_sp._HMSC074B11	0.6	0.66	142	82	0.47728	0.780972
s__Neisseria_flavescens	s__Streptococcus_sp._SK140	-0.37	-0.46	127	72	0.48073	0.780972
s__Veillonella_atypica	s__Prevotella_sp._oral_taxon_306	0.54	0.62	103	68	0.480796	0.780972
s__Streptococcus_cristatus	s__Veillonella_sp._S13053_19	-0.34	-0.43	137	78	0.48032	0.780972
s__Streptococcus_timonensis	s__Streptococcus_sp._343_SSPC	0.49	0.56	135	75	0.479087	0.780972
s__Streptococcus_sp._HMSC056C01	s__Leptotrichia_sp._oral_taxon_417	-0.32	-0.42	98	65	0.476429	0.780972
s__Prevotella_vespertina	s__Streptococcus_sp._Marseille_Q0941	-0.46	-0.54	107	65	0.479673	0.780972
s__Veillonella_dispar	s__Gemella_morbillorum	-0.39	-0.3	134	71	0.480031	0.780972
s__Streptococcus_infantis	s__Veillonella_tobetsuensis	-0.33	-0.42	139	77	0.482909	0.783205
s__Leptotrichia_sp._oral_taxon_218	s__Streptococcus_sp._Marseille_Q4154	-0.35	-0.46	90	52	0.482554	0.783205
s__Veillonella_atypica	s__Prevotella_jejuni	0.67	0.61	125	71	0.48399	0.78436
s__Streptococcus_mitis	s__Haemophilus_sp._Marseille_Q0026	0.41	0.31	101	53	0.484567	0.784696
s__Gemella_sanguinis	s__Streptococcus_sp._HMSC067H01	0.37	0.45	140	83	0.486527	0.785075
s__Streptococcus_mitis	s__Megasphaera_micronuciformis	-0.39	-0.29	92	54	0.486375	0.785075
s__Streptococcus_timonensis	s__Prevotella_intermedia	-0.34	-0.43	132	78	0.485635	0.785075
s__Streptococcus_oralis	s__Fusobacterium_pseudoperiodonticum	-0.36	-0.46	120	63	0.486414	0.785075
s__Streptococcus_sp._HMSC062D07	s__Streptococcus_sp._A12	0.5	0.42	133	78	0.48665	0.785075
s__Megasphaera_micronuciformis	s__Leptotrichia_sp._oral_taxon_218	0.43	0.54	76	42	0.487042	0.78511
s__Prevotella_melaninogenica	s__Prevotella_pallens	0.66	0.6	128	72	0.487443	0.78516
s__Streptococcus_mitis	s__Streptococcus_sp._M334	0.59	0.52	142	82	0.489246	0.78546
s__Haemophilus_parainfluenzae	s__Neisseria_meningitidis	0.44	0.52	135	78	0.489479	0.78546
s__Streptococcus_infantis	s__Streptococcus_sp._HMSC056C01	0.6	0.54	142	81	0.488389	0.78546
s__Actinomyces_sp._ICM47	s__Campylobacter_concisus	0.31	0.21	119	65	0.488519	0.78546
s__Prevotella_pallens	s__Campylobacter_concisus	0.46	0.37	114	64	0.489441	0.78546
s__Gemella_sanguinis	s__Prevotella_salivae	-0.38	-0.47	122	72	0.491283	0.78776
s__Gemella_haemolysans	s__Lancefieldella_parvula	-0.32	-0.22	111	68	0.492208	0.788314
s__Streptococcus_sp._HSISS2	s__Rothia_sp._HMSC072E10	0.34	0.43	127	75	0.492372	0.788314
s__Streptococcus_sp._oral_taxon_431	s__Prevotella_jejuni	-0.31	-0.4	124	71	0.492991	0.788711
s__Streptococcus_infantis	s__Veillonella_atypica	-0.34	-0.25	142	81	0.494354	0.790297
s__Streptococcus_australis	s__Streptococcus_sp._F0442	0.56	0.49	140	83	0.496459	0.790685
s__Haemophilus_parahaemolyticus	s__Neisseria_flavescens	0.33	0.42	121	69	0.495708	0.790685
s__Solobacterium_moorei	s__Prevotella_sp._oral_taxon_306	0.39	0.28	81	58	0.496104	0.790685
s__Streptococcus_mitis	s__Campylobacter_concisus	-0.43	-0.52	122	68	0.495763	0.790685
s__Streptococcus_sp._HMSC061D10	s__Streptococcus_sp._Marseille_Q4154	0.49	0.56	138	81	0.495805	0.790685
s__Veillonella_tobetsuensis	s__Streptococcus_sp._Marseille_Q0941	-0.32	-0.41	138	76	0.496879	0.79076
s__Schaalia_sp._ORNL0103	s__Actinomyces_sp._oral_taxon_181	0.44	0.53	94	56	0.497561	0.791253
s__Veillonella_dispar	s__Veillonella_tobetsuensis	0.45	0.37	140	77	0.49845	0.791481
s__Neisseria_mucosa	s__Neisseria_flavescens	0.61	0.67	127	73	0.498148	0.791481
s__Streptococcus_sp._263_SSPC	s__Prevotella_intermedia	-0.28	-0.37	132	77	0.499176	0.792041
s__Gemella_sanguinis	s__Porphyromonas_somerae	0.37	0.27	108	61	0.499768	0.792388
s__Veillonella_atypica	s__Streptococcus_sp._Marseille_Q6470	-0.33	-0.42	137	78	0.500159	0.792416
s__Peptostreptococcus_stomatis	s__Prevotella_intermedia	0.35	0.25	100	54	0.501235	0.792555
s__Prevotella_melaninogenica	s__Veillonella_sp._oral_taxon_158	0.36	0.28	136	75	0.501417	0.792555
s__Lautropia_mirabilis	s__Streptococcus_sp._HMSC074B11	-0.34	-0.24	111	59	0.50174	0.792555
s__Actinomyces_sp._ICM47	s__Actinomyces_sp._S6_Spd3	0.4	0.31	98	64	0.501394	0.792555
s__Neisseria_sicca	s__Streptococcus_sp._HPH0090	-0.35	-0.44	137	75	0.504151	0.794
s__Streptococcus_timonensis	s__Prevotella_sp._oral_taxon_306	-0.35	-0.44	102	68	0.503859	0.794
s__Prevotella_nanceiensis	s__Prevotella_sp._oral_taxon_306	0.4	0.49	98	68	0.503371	0.794
s__Veillonella_dispar	s__Veillonella_sp._CLA_AA_H247	0.9	0.88	134	76	0.503574	0.794
s__Gemella_sanguinis	s__Prevotella_sp._oral_taxon_306	-0.34	-0.43	101	68	0.504675	0.794236
s__Prevotella_jejuni	s__Leptotrichia_wadei	0.41	0.5	110	63	0.505539	0.795007
s__Streptococcus_sp._HMSC067H01	s__Streptococcus_sp._Marseille_Q0941	0.68	0.72	143	82	0.506033	0.795195
s__Streptococcus_parasanguinis	s__Streptococcus_sp._263_SSPC	0.34	0.42	143	82	0.507354	0.795375
s__Actinomyces_graevenitzii	s__Veillonella_parvula	0.36	0.44	136	72	0.507859	0.795375
s__Streptococcus_infantis	s__Alloprevotella_rava	-0.34	-0.44	89	56	0.508021	0.795375
s__Candidatus_Nanosynbacter_sp._HMT_352	s__Candidatus_Nanosynbacter_sp._TM7_076	0.82	0.77	90	57	0.507721	0.795375
s__Actinomyces_sp._ICM47	s__Candidatus_Nanosynbacter_sp._TM7_087	0.5	0.41	91	57	0.506801	0.795375
s__Streptococcus_sp._HSISS2	s__Neisseria_sp._HMSC071A01	-0.37	-0.27	114	68	0.509899	0.796066
s__Streptococcus_cristatus	s__Neisseria_meningitidis	-0.35	-0.26	135	79	0.509852	0.796066
s__Megasphaera_micronuciformis	s__Veillonella_nakazawae	0.58	0.5	91	54	0.510712	0.796066
s__Veillonella_rogosae	s__Fusobacterium_pseudoperiodonticum	0.44	0.36	119	63	0.510055	0.796066
s__Prevotella_sp._oral_taxon_306	s__Veillonella_sp._CLA_AA_H247	0.41	0.32	103	68	0.510443	0.796066
s__Lachnoanaerobaculum_saburreum	s__Lachnoanaerobaculum_orale	0.76	0.71	85	53	0.50987	0.796066
s__Prevotella_histicola	s__Streptococcus_rubneri	-0.59	-0.53	127	76	0.513641	0.796456
s__Actinomyces_graevenitzii	s__Actinomyces_bouchesdurhonensis	0.57	0.63	132	73	0.512468	0.796456
s__Streptococcus_cristatus	s__Neisseria_flavescens	-0.32	-0.41	127	74	0.512387	0.796456
s__Veillonella_parvula	s__Prevotella_vespertina	0.37	0.46	107	64	0.51443	0.796456
s__Alloprevotella_rava	s__Campylobacter_concisus	0.45	0.35	80	52	0.511572	0.796456
s__Streptococcus_sp._XMC	s__Streptococcus_sp._HMSC062D07	0.5	0.43	134	78	0.513	0.796456
s__Porphyromonas_somerae	s__Streptococcus_sp._A12	0.36	0.26	106	60	0.514495	0.796456
s__Streptococcus_oralis	s__Fusobacterium_periodonticum	-0.4	-0.49	114	58	0.512702	0.796456
s__Streptococcus_mitis	s__Streptococcus_intermedius	0.31	0.22	137	82	0.515537	0.796456
s__Gemella_morbillorum	s__Veillonella_sp._CLA_AA_H247	-0.43	-0.35	126	66	0.515125	0.796456
s__Rothia_sp._HMSC072E10	s__Leptotrichia_sp._oral_taxon_215	-0.33	-0.22	99	50	0.515323	0.796456
s__Actinomyces_bouchesdurhonensis	s__Candidatus_Nanosynbacter_sp._TM7_076	0.47	0.38	91	59	0.515658	0.796456
s__Neisseria_sp._HMSC071A01	s__Actinomyces_sp._ph3	-0.38	-0.49	65	45	0.51584	0.796456
s__Veillonella_nakazawae	s__Streptococcus_sp._343_SSPC	-0.49	-0.41	131	70	0.516694	0.797196
s__Streptococcus_pneumoniae	s__Prevotella_vespertina	-0.4	-0.31	108	65	0.518164	0.798783
s__Veillonella_dispar	s__Veillonella_sp._S13053_19	0.37	0.45	138	77	0.518475	0.798783
s__Streptococcus_infantis	s__Streptococcus_rubneri	0.41	0.33	141	82	0.520185	0.799694
s__Prevotella_pallens	s__Actinomyces_bouchesdurhonensis	0.48	0.4	123	70	0.520044	0.799694
s__Streptococcus_sp._HMSC067H01	s__Prevotella_nanceiensis	-0.3	-0.39	118	74	0.520237	0.799694
s__Veillonella_sp._S13053_19	s__Veillonella_sp._CLA_AA_H247	0.34	0.25	131	76	0.520573	0.799694
s__Streptococcus_sp._XMC	s__Veillonella_sp._CLA_AA_H247	-0.43	-0.35	131	74	0.521891	0.801138
s__Streptococcus_australis	s__Veillonella_tobetsuensis	-0.28	-0.2	139	77	0.523581	0.802608
s__Haemophilus_haemolyticus	s__Actinomyces_sp._ph3	-0.45	-0.35	80	54	0.523604	0.802608
s__Streptococcus_sp._HMSC034E03	s__Streptococcus_sp._HMSC056C01	0.62	0.67	142	81	0.524317	0.80312
s__Prevotella_melaninogenica	s__Streptococcus_pneumoniae	-0.38	-0.3	140	78	0.525643	0.804345
s__Haemophilus_parainfluenzae	s__Haemophilus_haemolyticus	0.43	0.5	137	81	0.525874	0.804345
s__Lancefieldella_parvula	s__Veillonella_parvula	0.33	0.42	112	71	0.526855	0.805265
s__Haemophilus_haemolyticus	s__Lancefieldella_parvula	-0.35	-0.26	108	71	0.527811	0.806146
s__Streptococcus_sp._F0442	s__Prevotella_vespertina	-0.32	-0.22	107	65	0.528265	0.806259
s__Streptococcus_timonensis	s__Porphyromonas_pasteri	0.38	0.28	100	60	0.529346	0.806749
s__Streptococcus_mitis	s__Actinomyces_sp._S6_Spd3	-0.34	-0.24	98	64	0.529053	0.806749
s__Prevotella_melaninogenica	s__Veillonella_dispar	0.53	0.47	138	78	0.531267	0.807893
s__Streptococcus_pseudopneumoniae	s__Veillonella_parvula	-0.35	-0.27	142	80	0.531606	0.807893
s__Streptococcus_gordonii	s__Veillonella_sp._oral_taxon_158	-0.3	-0.38	140	79	0.53121	0.807893
s__Streptococcus_sp._HMSC074B11	s__Streptococcus_sp._Marseille_Q6470	0.59	0.53	139	80	0.531999	0.807893
s__Haemophilus_influenzae	s__Actinomyces_sp._S6_Spd3	-0.31	-0.41	94	63	0.531808	0.807893
s__Streptococcus_timonensis	s__Streptococcus_sp._Marseille_Q0941	0.63	0.58	141	82	0.533121	0.809018
s__Schaalia_odontolytica	s__Neisseria_flavescens	-0.45	-0.38	124	72	0.533754	0.80914
s__Granulicatella_adiacens	s__Streptococcus_sp._HMSC061D10	0.28	0.36	140	79	0.533964	0.80914
s__Prevotella_jejuni	s__Actinomyces_bouchesdurhonensis	0.42	0.49	119	70	0.534691	0.809665
s__Gemella_sanguinis	s__Streptococcus_sp._Marseille_Q3533	0.52	0.58	140	80	0.535575	0.810284
s__Porphyromonas_pasteri	s__Fusobacterium_periodonticum	0.4	0.31	92	53	0.535864	0.810284
s__Streptococcus_timonensis	s__Streptococcus_sp._Marseille_Q3533	0.76	0.72	140	80	0.538201	0.812083
s__Streptococcus_sp._HMSC061D10	s__Streptococcus_sp._A12	0.3	0.22	134	78	0.537983	0.812083
s__Streptococcus_sp._XMC	s__Streptococcus_sp._oral_taxon_061	0.35	0.43	134	76	0.538048	0.812083
s__Haemophilus_parainfluenzae	s__Prevotella_salivae	-0.32	-0.4	124	72	0.538999	0.81271
s__Actinomyces_sp._ICM47	s__Haemophilus_parahaemolyticus	-0.33	-0.41	124	72	0.53975	0.813264
s__Streptococcus_pneumoniae	s__Streptococcus_gordonii	0.3	0.22	145	83	0.541175	0.814255
s__Neisseria_mucosa	s__Streptococcus_intermedius	-0.3	-0.21	132	77	0.540865	0.814255
s__Streptococcus_oralis	s__Leptotrichia_wadei	-0.34	-0.42	118	71	0.541815	0.814641
s__Haemophilus_parahaemolyticus	s__Streptococcus_pneumoniae	0.33	0.25	129	76	0.542467	0.815044
s__Streptococcus_sp._HMSC056C01	s__Streptococcus_sp._Marseille_Q4154	0.46	0.39	139	80	0.542874	0.815079
s__Prevotella_jejuni	s__Granulicatella_adiacens	-0.3	-0.21	122	68	0.544347	0.816712
s__Veillonella_dispar	s__Haemophilus_sputorum	-0.32	-0.4	133	78	0.545348	0.817059
s__Prevotella_jejuni	s__Candidatus_Nanosynbacter_sp._TM7_008	0.35	0.26	88	54	0.545109	0.817059
s__Neisseria_mucosa	s__Streptococcus_cristatus	-0.29	-0.21	137	78	0.547337	0.818307
s__Streptococcus_mitis	s__Leptotrichia_wadei	-0.34	-0.42	118	71	0.546712	0.818307
s__Leptotrichia_sp._oral_taxon_417	s__Granulicatella_sp._HMSC30F09	-0.35	-0.44	97	61	0.54719	0.818307
s__Streptococcus_sp._oral_taxon_431	s__Streptococcus_sp._HMSC067H01	0.76	0.72	143	83	0.551823	0.819244
s__Actinomyces_sp._ICM47	s__Veillonella_tobetsuensis	0.33	0.4	134	75	0.548962	0.819244
s__Streptococcus_parasanguinis	s__Porphyromonas_somerae	-0.35	-0.27	108	61	0.551153	0.819244
s__Streptococcus_sp._Marseille_Q3533	s__Porphyromonas_sp._oral_taxon_279	0.32	0.23	105	59	0.550468	0.819244
s__Gemella_sanguinis	s__Streptococcus_sp._HMSC074B11	0.28	0.36	140	82	0.549245	0.819244
s__Streptococcus_australis	s__Prevotella_sp._oral_taxon_306	-0.52	-0.45	103	68	0.549812	0.819244
s__Megasphaera_micronuciformis	s__Streptococcus_sp._HMSC061D10	-0.36	-0.26	90	54	0.548435	0.819244
s__Streptococcus_sp._F0442	s__Streptococcus_sp._A12	0.54	0.48	133	78	0.551805	0.819244
s__Streptococcus_rubneri	s__Candidatus_Nanosynbacter_sp._TM7_008	-0.38	-0.29	91	57	0.551313	0.819244
s__Neisseria_subflava	s__Actinomyces_sp._oral_taxon_181	-0.38	-0.47	82	49	0.550693	0.819244
s__Solobacterium_moorei	s__Actinomyces_sp._oral_taxon_172	0.38	0.29	90	59	0.553316	0.820887
s__Streptococcus_salivarius	s__Streptococcus_parasanguinis	0.65	0.61	145	83	0.561406	0.822939
s__Gemella_haemolysans	s__Streptococcus_pseudopneumoniae	0.31	0.38	142	79	0.559262	0.822939
s__Rothia_mucilaginosa	s__Neisseria_subflava	-0.32	-0.24	130	74	0.557039	0.822939
s__Streptococcus_infantis	s__Gemella_sanguinis	0.43	0.49	140	83	0.563227	0.822939
s__Veillonella_atypica	s__Streptococcus_rubneri	-0.53	-0.47	139	81	0.559263	0.822939
s__Streptococcus_rubneri	s__Streptococcus_sp._HMSC067H01	0.43	0.49	140	82	0.561689	0.822939
s__Streptococcus_infantis	s__Streptococcus_sp._Marseille_Q3533	0.63	0.58	142	80	0.562812	0.822939
s__Veillonella_parvula	s__Streptococcus_sp._Marseille_Q3533	-0.57	-0.51	140	77	0.559835	0.822939
s__Streptococcus_infantis	s__Alloprevotella_tannerae	-0.31	-0.23	119	67	0.562014	0.822939
s__Streptococcus_sp._Marseille_Q3533	s__Streptococcus_sp._HPH0090	0.43	0.36	142	79	0.560793	0.822939
s__Streptococcus_sp._HMSC067H01	s__Prevotella_sp._oral_taxon_306	-0.37	-0.45	102	68	0.559571	0.822939
s__Megasphaera_micronuciformis	s__Haemophilus_influenzae	-0.38	-0.28	89	53	0.559564	0.822939
s__Streptococcus_sp._oral_taxon_431	s__Streptococcus_sp._HMSC056C01	0.65	0.61	142	81	0.55947	0.822939
s__Streptococcus_sp._HMSC067H01	s__Streptococcus_sp._HMSC056C01	0.47	0.53	142	81	0.562847	0.822939
s__Neisseria_subflava	s__Schaalia_sp._ORNL0103	-0.34	-0.26	123	66	0.557958	0.822939
s__Streptococcus_rubneri	s__Porphyromonas_pasteri	0.32	0.23	101	60	0.558559	0.822939
s__Veillonella_atypica	s__Streptococcus_sp._HMSC062D07	-0.42	-0.35	136	80	0.562764	0.822939
s__Streptococcus_sp._HMSC034E03	s__Aggregatibacter_segnis	-0.32	-0.24	127	64	0.56287	0.822939
s__Haemophilus_influenzae	s__Haemophilus_sp._Marseille_Q0026	0.36	0.27	101	53	0.560585	0.822939
s__Actinomyces_bouchesdurhonensis	s__Leptotrichia_sp._oral_taxon_221	0.33	0.24	99	56	0.562048	0.822939
s__Neisseria_meningitidis	s__Actinomyces_sp._S6_Spd3	-0.33	-0.42	90	60	0.557528	0.822939
s__Neisseria_sicca	s__Candidatus_Nanosynbacter_sp._TM7_053	-0.34	-0.24	91	54	0.557755	0.822939
s__Veillonella_sp._oral_taxon_158	s__Fusobacterium_periodonticum	0.38	0.29	113	57	0.56424	0.823853
s__Prevotella_histicola	s__Gemella_sanguinis	-0.37	-0.45	126	77	0.567858	0.827741
s__Streptococcus_sp._Marseille_Q3533	s__Porphyromonas_somerae	0.4	0.48	108	60	0.568073	0.827741
s__Actinomyces_oris	s__Fusobacterium_pseudoperiodonticum	-0.33	-0.25	111	60	0.567736	0.827741
s__Prevotella_intermedia	s__Alloprevotella_rava	0.43	0.51	86	55	0.56901	0.827969
s__Leptotrichia_sp._oral_taxon_215	s__Lachnoanaerobaculum_sp._ICM7	0.47	0.56	71	37	0.568891	0.827969
s__Neisseria_meningitidis	s__Schaalia_sp._ORNL0103	-0.39	-0.32	127	70	0.570446	0.829422
s__Haemophilus_haemolyticus	s__Actinomyces_sp._oral_taxon_181	-0.41	-0.32	90	56	0.570789	0.829422
s__Veillonella_atypica	s__Porphyromonas_somerae	-0.35	-0.26	108	59	0.57193	0.829944
s__Prevotella_intermedia	s__Streptococcus_sp._Marseille_Q0941	-0.38	-0.45	132	77	0.571844	0.829944
s__Veillonella_dispar	s__Streptococcus_sp._HMSC067H01	-0.35	-0.42	141	81	0.572814	0.830659
s__Actinomyces_sp._oral_taxon_172	s__Candidatus_Nanosynbacter_sp._TM7_057	0.5	0.43	91	56	0.574309	0.832259
s__Prevotella_jejuni	s__Haemophilus_influenzae	-0.34	-0.26	119	70	0.574827	0.83244
s__Streptococcus_sp._oral_taxon_431	s__Streptococcus_rubneri	0.42	0.35	141	82	0.575968	0.832759
s__Veillonella_atypica	s__Leptotrichia_wadei	0.39	0.32	117	70	0.575739	0.832759
s__Streptococcus_sp._XMC	s__Porphyromonas_somerae	0.32	0.4	107	58	0.576224	0.832759
s__Streptococcus_mitis	s__Prevotella_melaninogenica	-0.36	-0.28	140	78	0.576883	0.833144
s__Veillonella_tobetsuensis	s__Prevotella_vespertina	0.34	0.42	107	65	0.577439	0.833381
s__Prevotella_histicola	s__Streptococcus_sp._Marseille_Q0941	-0.47	-0.53	128	76	0.578204	0.833918
s__Schaalia_odontolytica	s__Haemophilus_haemolyticus	-0.44	-0.37	135	79	0.579434	0.834397
s__Veillonella_dispar	s__Neisseria_flavescens	-0.33	-0.4	126	72	0.57981	0.834397
s__Streptococcus_sp._SK140	s__Streptococcus_sp._Marseille_Q6470	0.49	0.43	138	80	0.580895	0.834397
s__Streptococcus_sp._F0442	s__Streptococcus_sp._Marseille_Q0941	0.4	0.33	139	82	0.580893	0.834397
s__Streptococcus_sp._1001283B150225_161107_H12	s__Streptococcus_sp._Marseille_Q0941	0.52	0.46	137	75	0.580455	0.834397
s__Schaalia_odontolytica	s__Veillonella_sp._CLA_AA_H247	0.41	0.34	133	74	0.580793	0.834397
s__Prevotella_melaninogenica	s__Veillonella_nakazawae	0.5	0.44	134	76	0.581719	0.835016
s__Veillonella_dispar	s__Veillonella_sp._oral_taxon_158	0.33	0.4	140	78	0.583117	0.835194
s__Streptococcus_vestibularis	s__Porphyromonas_sp._oral_taxon_279	-0.35	-0.43	104	60	0.582835	0.835194
s__Prevotella_pallens	s__Lachnoanaerobaculum_saburreum	0.45	0.38	110	59	0.58381	0.835194
s__Streptococcus_sp._HPH0090	s__Streptococcus_sp._Marseille_Q6470	0.72	0.68	139	79	0.582854	0.835194
s__Streptococcus_sp._SK140	s__Streptococcus_sp._Marseille_Q0941	0.44	0.38	141	81	0.583735	0.835194
s__Prevotella_histicola	s__Candidatus_Nanosynbacter_sp._TM7_076	0.39	0.31	89	59	0.58625	0.838121
s__Veillonella_tobetsuensis	s__Streptococcus_sp._Marseille_Q6470	-0.36	-0.43	134	74	0.587021	0.838658
s__Streptococcus_sp._HMSC061D10	s__Streptococcus_sp._HMSC056C01	0.72	0.75	141	81	0.588942	0.840836
s__Veillonella_nakazawae	s__Streptococcus_sp._HMSC062D07	-0.33	-0.26	132	77	0.589505	0.841074
s__Veillonella_atypica	s__Streptococcus_sp._1001283B150225_161107_H12	-0.57	-0.51	136	74	0.590876	0.8419
s__Solobacterium_moorei	s__Lachnoanaerobaculum_sp._ICM7	0.48	0.39	69	43	0.59066	0.8419
s__Porphyromonas_bobii	s__Porphyromonas_sp._KLE_1280	0.91	0.89	96	55	0.592607	0.843649
s__Veillonella_tobetsuensis	s__Streptococcus_sp._HMSC056C01	-0.37	-0.3	137	75	0.592899	0.843649
s__Streptococcus_rubneri	s__Streptococcus_sp._Marseille_Q6470	0.36	0.43	137	79	0.593892	0.844496
s__Prevotella_histicola	s__Streptococcus_pneumoniae	-0.31	-0.24	130	77	0.596574	0.844755
s__Streptococcus_parasanguinis	s__Streptococcus_sp._HSISS2	0.56	0.5	136	80	0.598791	0.844755
s__Streptococcus_vestibularis	s__Streptococcus_sp._HSISS2	0.51	0.56	135	80	0.600195	0.844755
s__Streptococcus_infantis	s__Streptococcus_sp._HMSC067H01	0.66	0.62	143	83	0.597782	0.844755
s__Actinomyces_graevenitzii	s__Megasphaera_micronuciformis	0.41	0.48	92	53	0.599204	0.844755
s__Streptococcus_sp._oral_taxon_431	s__Streptococcus_sp._F0442	0.41	0.35	140	83	0.598634	0.844755
s__Gemella_sanguinis	s__Streptococcus_sp._XMC	0.45	0.51	137	78	0.598706	0.844755
s__Streptococcus_pneumoniae	s__Actinomyces_sp._ICM58	-0.38	-0.44	134	75	0.599001	0.844755
s__Veillonella_nakazawae	s__Porphyromonas_somerae	-0.39	-0.31	105	58	0.599187	0.844755
s__Gemella_sanguinis	s__Streptococcus_sp._1001283B150225_161107_H12	0.46	0.52	135	76	0.597197	0.844755
s__Streptococcus_sp._Marseille_Q3533	s__Streptococcus_sp._343_SSPC	0.56	0.61	135	75	0.59844	0.844755
s__Streptococcus_sp._Marseille_Q3533	s__Porphyromonas_pasteri	0.44	0.37	101	59	0.600441	0.844755
s__Veillonella_nakazawae	s__Streptococcus_sp._Marseille_Q0941	-0.49	-0.43	137	77	0.599401	0.844755
s__Streptococcus_sp._A12	s__Streptococcus_sp._Marseille_Q4154	0.52	0.47	134	77	0.599997	0.844755
s__Streptococcus_sp._Marseille_Q0941	s__Candidatus_Nanosynbacter_sp._TM7_008	-0.38	-0.46	91	57	0.600393	0.844755
s__Actinomyces_graevenitzii	s__Actinomyces_sp._oral_taxon_181	0.34	0.42	95	56	0.596174	0.844755
s__Streptococcus_vestibularis	s__Neisseria_flavescens	-0.32	-0.25	125	74	0.600908	0.844853
s__Streptococcus_cristatus	s__Streptococcus_pneumoniae	0.34	0.27	144	83	0.60454	0.845575
s__Streptococcus_sp._263_SSPC	s__Granulicatella_adiacens	0.63	0.59	141	79	0.603562	0.845575
s__Streptococcus_pseudopneumoniae	s__Prevotella_salivae	-0.4	-0.33	124	72	0.602424	0.845575
s__Prevotella_intermedia	s__Streptococcus_sp._XMC	-0.44	-0.5	128	74	0.603827	0.845575
s__Veillonella_tobetsuensis	s__Streptococcus_sp._SK140	-0.29	-0.22	136	75	0.605006	0.845575
s__Actinomyces_graevenitzii	s__Haemophilus_influenzae	-0.34	-0.27	130	72	0.601888	0.845575
s__Veillonella_rogosae	s__Fusobacterium_periodonticum	0.41	0.33	114	58	0.60286	0.845575
s__Fusobacterium_pseudoperiodonticum	s__Leptotrichia_sp._oral_taxon_215	0.53	0.46	98	50	0.604662	0.845575
s__Lancefieldella_parvula	s__Actinomyces_sp._oral_taxon_181	0.48	0.41	88	57	0.603212	0.845575
s__Prevotella_histicola	s__Streptococcus_sp._A12	-0.59	-0.54	122	73	0.605432	0.845613
s__Streptococcus_sp._Marseille_Q3533	s__Prevotella_salivae	-0.45	-0.51	122	70	0.607424	0.846169
s__Streptococcus_australis	s__Streptococcus_sp._HMSC034E03	0.3	0.36	143	82	0.6072	0.846169
s__Neisseria_mucosa	s__Neisseria_sp._oral_taxon_014	0.36	0.43	122	68	0.606375	0.846169
s__Candidatus_Nanosynbacter_sp._TM7_087	s__Candidatus_Nanosynbacter_sp._TM7_075	0.83	0.86	89	52	0.607096	0.846169
s__Streptococcus_mitis	s__Streptococcus_gordonii	0.34	0.28	145	83	0.607992	0.846405
s__Leptotrichia_wadei	s__Lachnoanaerobaculum_saburreum	0.62	0.57	106	56	0.608779	0.846742
s__Mogibacterium_diversum	s__Lachnoanaerobaculum_saburreum	0.43	0.35	82	47	0.609032	0.846742
s__Streptococcus_mitis	s__Schaalia_odontolytica	-0.32	-0.26	141	80	0.614108	0.84795
s__Streptococcus_australis	s__Streptococcus_sp._oral_taxon_431	0.49	0.43	144	83	0.614435	0.84795
s__Lautropia_mirabilis	s__Neisseria_sp._oral_taxon_014	0.41	0.33	102	52	0.612266	0.84795
s__Prevotella_melaninogenica	s__Veillonella_sp._S13053_19	0.35	0.28	136	74	0.614944	0.84795
s__Actinomyces_oris	s__Veillonella_sp._S13053_19	-0.31	-0.24	128	76	0.615493	0.84795
s__Streptococcus_gordonii	s__Alloprevotella_rava	-0.34	-0.26	89	56	0.612917	0.84795
s__Streptococcus_australis	s__Streptococcus_sp._Marseille_Q6470	0.44	0.49	139	80	0.612737	0.84795
s__Streptococcus_sp._HMSC034E03	s__Streptococcus_sp._Marseille_Q6470	0.59	0.55	139	80	0.615108	0.84795
s__Veillonella_tobetsuensis	s__Campylobacter_concisus	0.33	0.39	119	67	0.61471	0.84795
s__Streptococcus_timonensis	s__Streptococcus_sp._HMSC062D07	0.57	0.52	136	82	0.612271	0.84795
s__Actinomyces_graevenitzii	s__Haemophilus_sp._Marseille_Q0026	-0.34	-0.25	95	47	0.611342	0.84795
s__Streptococcus_sp._HMSC034E03	s__Streptococcus_sp._oral_taxon_061	0.6	0.55	137	79	0.615007	0.84795
s__Candidatus_Nanosynbacter_sp._HMT_352	s__Candidatus_Nanosynbacter_sp._TM7_057	0.78	0.81	90	55	0.614488	0.84795
s__Candidatus_Nanosynbacter_sp._TM7_057	s__Candidatus_Nanosynbacter_sp._TM7_075	0.72	0.76	88	52	0.613572	0.84795
s__Streptococcus_sp._HPH0090	s__Streptococcus_sp._HMSC061D10	0.58	0.62	142	81	0.616246	0.848437
s__Streptococcus_rubneri	s__Streptococcus_sp._Marseille_Q4154	0.48	0.42	139	80	0.618661	0.85121
s__Streptococcus_oralis	s__Actinomyces_oris	0.35	0.29	134	80	0.619107	0.851272
s__Schaalia_odontolytica	s__Actinomyces_graevenitzii	0.56	0.51	135	74	0.625068	0.85282
s__Streptococcus_salivarius	s__Neisseria_subflava	-0.41	-0.35	130	75	0.623402	0.85282
s__Veillonella_atypica	s__Streptococcus_timonensis	-0.5	-0.45	140	81	0.624536	0.85282
s__Veillonella_atypica	s__Streptococcus_sp._HMSC067H01	-0.46	-0.4	141	81	0.625468	0.85282
s__Prevotella_pallens	s__Megasphaera_micronuciformis	0.45	0.38	91	53	0.624934	0.85282
s__Gemella_sanguinis	s__Streptococcus_sp._F0442	0.37	0.31	138	83	0.625856	0.85282
s__Rothia_dentocariosa	s__Porphyromonas_somerae	-0.36	-0.29	103	58	0.625838	0.85282
s__Porphyromonas_somerae	s__Porphyromonas_sp._KLE_1280	0.85	0.87	99	56	0.625291	0.85282
s__Prevotella_pallens	s__Prevotella_nanceiensis	0.5	0.56	114	70	0.625632	0.85282
s__Streptococcus_sp._263_SSPC	s__Streptococcus_sp._HMSC074B11	0.41	0.46	142	82	0.622039	0.85282
s__Leptotrichia_wadei	s__Campylobacter_concisus	0.5	0.44	104	62	0.624641	0.85282
s__Prevotella_jejuni	s__Streptococcus_sp._Marseille_Q0941	-0.42	-0.48	123	71	0.625154	0.85282
s__Rothia_sp._HMSC062F03	s__Actinomyces_sp._oral_taxon_181	0.44	0.37	89	55	0.620794	0.85282
s__Actinomyces_graevenitzii	s__Actinomyces_sp._ph3	0.4	0.32	84	54	0.624518	0.85282
s__Streptococcus_parasanguinis	s__Haemophilus_paraphrohaemolyticus	-0.3	-0.37	118	60	0.626482	0.853125
s__Streptococcus_sp._HPH0090	s__Streptococcus_sp._HMSC062D07	0.71	0.68	137	81	0.627869	0.854466
s__Streptococcus_cristatus	s__Veillonella_rogosae	-0.39	-0.33	139	82	0.628807	0.854647
s__Solobacterium_moorei	s__Lachnoanaerobaculum_orale	0.58	0.52	75	49	0.628423	0.854647
s__Streptococcus_sp._oral_taxon_431	s__Streptococcus_sp._HPH0090	0.77	0.74	143	81	0.62964	0.855231
s__Streptococcus_mitis	s__Actinomyces_sp._oral_taxon_172	-0.35	-0.29	128	72	0.63014	0.855363
s__Actinomyces_bouchesdurhonensis	s__Neisseria_meningitidis	-0.35	-0.29	128	73	0.63065	0.855508
s__Neisseria_sicca	s__Prevotella_histicola	-0.36	-0.29	123	71	0.632794	0.855683
s__Streptococcus_oralis	s__Streptococcus_cristatus	0.5	0.55	144	83	0.632789	0.855683
s__Streptococcus_salivarius	s__Haemophilus_haemolyticus	-0.32	-0.26	137	82	0.632573	0.855683
s__Porphyromonas_somerae	s__Fusobacterium_periodonticum	0.51	0.45	97	52	0.632616	0.855683
s__Streptococcus_infantis	s__Granulicatella_sp._HMSC30F09	0.34	0.28	137	75	0.631963	0.855683
s__Neisseria_mucosa	s__Prevotella_histicola	-0.31	-0.38	123	72	0.633626	0.855858
s__Actinomyces_graevenitzii	s__Prevotella_jejuni	0.41	0.35	121	67	0.634536	0.855858
s__Lancefieldella_parvula	s__Lachnoanaerobaculum_orale	0.48	0.41	86	53	0.634507	0.855858
s__Mogibacterium_diversum	s__Lachnoanaerobaculum_sp._ICM7	0.49	0.41	64	39	0.633817	0.855858
s__Megasphaera_micronuciformis	s__Prevotella_salivae	0.73	0.69	92	54	0.635967	0.856917
s__Streptococcus_sp._Marseille_Q3533	s__Prevotella_intermedia	-0.34	-0.41	131	75	0.63634	0.856917
s__Lautropia_mirabilis	s__Streptococcus_anginosus	-0.31	-0.24	112	60	0.636533	0.856917
s__Rothia_sp._HMSC062F03	s__Veillonella_sp._CLA_AA_H247	0.34	0.4	122	72	0.638378	0.858857
s__Streptococcus_rubneri	s__Megasphaera_micronuciformis	-0.43	-0.37	89	54	0.640187	0.860745
s__Veillonella_dispar	s__Veillonella_nakazawae	0.96	0.95	138	78	0.643174	0.863722
s__Neisseria_sicca	s__Neisseria_sp._oral_taxon_014	0.51	0.56	122	68	0.643214	0.863722
s__Prevotella_sp._oral_taxon_306	s__Leptotrichia_sp._oral_taxon_221	0.36	0.43	87	54	0.643748	0.863892
s__Veillonella_tobetsuensis	s__Streptococcus_sp._1001283B150225_161107_H12	-0.29	-0.23	133	72	0.644674	0.864211
s__Streptococcus_rubneri	s__Streptococcus_sp._343_SSPC	0.73	0.7	133	74	0.645505	0.864211
s__Prevotella_jejuni	s__Leptotrichia_sp._oral_taxon_417	0.49	0.54	93	60	0.645511	0.864211
s__Haemophilus_haemolyticus	s__Actinomyces_sp._S6_Spd3	-0.49	-0.43	94	63	0.645614	0.864211
s__Streptococcus_pseudopneumoniae	s__Veillonella_dispar	-0.31	-0.26	142	81	0.65068	0.864235
s__Veillonella_dispar	s__Veillonella_parvula	0.65	0.69	143	79	0.649648	0.864235
s__Prevotella_melaninogenica	s__Prevotella_salivae	0.58	0.54	125	72	0.649188	0.864235
s__Streptococcus_pseudopneumoniae	s__Veillonella_nakazawae	-0.31	-0.25	138	78	0.648951	0.864235
s__Haemophilus_sputorum	s__Veillonella_nakazawae	-0.31	-0.37	129	75	0.647064	0.864235
s__Streptococcus_sp._HMSC067H01	s__Streptococcus_sp._HMSC034E03	0.74	0.71	143	82	0.650725	0.864235
s__Streptococcus_salivarius	s__Rothia_sp._HMSC062F03	0.36	0.31	132	79	0.650924	0.864235
s__Lancefieldella_parvula	s__Mogibacterium_diversum	0.44	0.51	79	50	0.647126	0.864235
s__Prevotella_histicola	s__Prevotella_nanceiensis	0.42	0.36	116	73	0.649959	0.864235
s__Streptococcus_sp._oral_taxon_431	s__Streptococcus_sp._HMSC061D10	0.73	0.76	142	82	0.649949	0.864235
s__Streptococcus_sp._HMSC034E03	s__Streptococcus_sp._Marseille_Q4154	0.51	0.55	139	81	0.646901	0.864235
s__Alloprevotella_tannerae	s__Fusobacterium_nucleatum	0.37	0.3	117	64	0.647604	0.864235
s__Streptococcus_mitis	s__Veillonella_sp._CLA_AA_H247	-0.32	-0.26	134	76	0.6506	0.864235
s__Veillonella_atypica	s__Prevotella_pallens	0.46	0.4	127	71	0.653293	0.864677
s__Streptococcus_australis	s__Veillonella_parvula	-0.4	-0.35	142	80	0.653114	0.864677
s__Veillonella_dispar	s__Streptococcus_sp._HSISS2	0.28	0.34	134	79	0.652292	0.864677
s__Streptococcus_timonensis	s__Megasphaera_micronuciformis	-0.44	-0.37	91	54	0.652765	0.864677
s__Prevotella_intermedia	s__Streptococcus_sp._Marseille_Q6470	-0.39	-0.44	128	75	0.652178	0.864677
s__Streptococcus_rubneri	s__Streptococcus_sp._1001283B150225_161107_H12	0.67	0.63	136	75	0.654013	0.86509
s__Streptococcus_sp._HPH0090	s__Leptotrichia_sp._oral_taxon_218	-0.41	-0.47	91	52	0.655082	0.865703
s__Veillonella_dispar	s__Streptococcus_sp._1001283B150225_161107_H12	-0.43	-0.37	136	75	0.655292	0.865703
s__Streptococcus_mitis	s__Actinomyces_sp._ICM47	-0.39	-0.44	139	79	0.656293	0.866021
s__Streptococcus_sp._HSISS2	s__Porphyromonas_bobii	-0.35	-0.28	96	55	0.656757	0.866021
s__Streptococcus_sp._HMSC067H01	s__Streptococcus_sp._1001283B150225_161107_H12	0.55	0.5	137	76	0.656482	0.866021
s__Lachnoanaerobaculum_saburreum	s__Leptotrichia_sp._oral_taxon_221	0.57	0.62	95	50	0.660595	0.870542
s__Streptococcus_sp._Marseille_Q4154	s__Candidatus_Nanosynbacter_sp._TM7_075	-0.36	-0.29	96	53	0.66108	0.870641
s__Streptococcus_sp._HSISS2	s__Porphyromonas_somerae	-0.33	-0.4	103	58	0.661566	0.87074
s__Prevotella_melaninogenica	s__Streptococcus_sp._Marseille_Q4154	-0.28	-0.22	135	76	0.662404	0.870764
s__Haemophilus_sputorum	s__Veillonella_sp._CLA_AA_H247	-0.3	-0.36	126	73	0.662333	0.870764
s__Streptococcus_sp._Marseille_Q3533	s__Streptococcus_sp._Marseille_Q0941	0.74	0.77	142	80	0.664017	0.871964
s__Neisseria_sicca	s__Actinomyces_sp._oral_taxon_181	-0.37	-0.44	87	51	0.664138	0.871964
s__Veillonella_atypica	s__Streptococcus_pneumoniae	-0.33	-0.28	143	81	0.667448	0.873607
s__Streptococcus_mitis	s__Veillonella_dispar	-0.39	-0.34	143	81	0.667102	0.873607
s__Prevotella_pallens	s__Veillonella_tobetsuensis	0.46	0.41	126	70	0.666712	0.873607
s__Megasphaera_micronuciformis	s__Streptococcus_sp._A12	-0.51	-0.45	85	52	0.666818	0.873607
s__Streptococcus_oralis	s__Candidatus_Nanosynbacter_sp._TM7_057	-0.38	-0.31	93	57	0.666866	0.873607
s__Actinomyces_sp._ICM47	s__Actinomyces_graevenitzii	0.53	0.57	132	73	0.670525	0.873944
s__Streptococcus_rubneri	s__Prevotella_jejuni	-0.44	-0.39	121	71	0.669645	0.873944
s__Streptococcus_sp._oral_taxon_431	s__Alloprevotella_tannerae	-0.31	-0.37	119	67	0.67069	0.873944
s__Prevotella_salivae	s__Prevotella_intermedia	0.53	0.57	123	71	0.670933	0.873944
s__Streptococcus_sp._HMSC067H01	s__Streptococcus_sp._Marseille_Q4154	0.65	0.61	139	81	0.669143	0.873944
s__Prevotella_vespertina	s__Leptotrichia_sp._oral_taxon_221	0.35	0.42	89	51	0.670998	0.873944
s__Streptococcus_parasanguinis	s__Actinomyces_sp._oral_taxon_181	0.43	0.49	95	57	0.668233	0.873944
s__Haemophilus_parainfluenzae	s__Actinomyces_sp._oral_taxon_181	-0.35	-0.29	93	57	0.670266	0.873944
s__Prevotella_intermedia	s__Lachnoanaerobaculum_saburreum	0.35	0.41	113	60	0.673826	0.876615
s__Porphyromonas_somerae	s__Porphyromonas_pasteri	0.87	0.88	96	57	0.6747	0.876615
s__Leptotrichia_wadei	s__Streptococcus_sp._Marseille_Q4154	-0.36	-0.3	115	69	0.674553	0.876615
s__Streptococcus_sp._Marseille_Q0941	s__Streptococcus_sp._oral_taxon_061	0.62	0.66	137	79	0.674416	0.876615
s__Schaalia_odontolytica	s__Veillonella_nakazawae	0.4	0.35	136	76	0.675331	0.876897
s__Neisseria_mucosa	s__Porphyromonas_sp._oral_taxon_279	0.33	0.27	105	59	0.676007	0.877239
s__Streptococcus_sp._Marseille_Q3533	s__Actinomyces_sp._ph3	-0.44	-0.38	83	54	0.676703	0.877606
s__Veillonella_tobetsuensis	s__Streptococcus_sp._Marseille_Q4154	-0.37	-0.42	135	75	0.677385	0.877954
s__Streptococcus_sp._263_SSPC	s__Streptococcus_sp._HMSC056C01	0.39	0.34	142	81	0.678726	0.878682
s__Granulicatella_adiacens	s__Leptotrichia_sp._oral_taxon_417	-0.35	-0.41	96	64	0.678775	0.878682
s__Streptococcus_sp._263_SSPC	s__Streptococcus_sp._HMSC034E03	0.33	0.38	143	82	0.679308	0.878837
s__Streptococcus_sanguinis	s__Streptococcus_cristatus	0.33	0.38	144	83	0.681411	0.879413
s__Prevotella_histicola	s__Haemophilus_sputorum	-0.31	-0.25	120	74	0.68094	0.879413
s__Rothia_sp._HMSC062F03	s__Streptococcus_sp._1001283B150225_161107_H12	-0.31	-0.25	125	73	0.681107	0.879413
s__Granulicatella_adiacens	s__Streptococcus_sp._HMSC062D07	0.33	0.27	135	79	0.680653	0.879413
s__Schaalia_odontolytica	s__Actinomyces_sp._ICM47	0.46	0.42	137	78	0.693058	0.879433
s__Gemella_haemolysans	s__Veillonella_dispar	-0.35	-0.4	140	77	0.689892	0.879433
s__Schaalia_odontolytica	s__Streptococcus_sp._M334	-0.28	-0.23	138	79	0.687909	0.879433
s__Prevotella_pallens	s__Granulicatella_adiacens	-0.34	-0.28	124	70	0.687243	0.879433
s__Streptococcus_oralis	s__Rothia_dentocariosa	0.46	0.41	136	78	0.693439	0.879433
s__Streptococcus_sp._HMSC067H01	s__Prevotella_salivae	-0.46	-0.5	123	72	0.68881	0.879433
s__Streptococcus_sanguinis	s__Solobacterium_moorei	-0.35	-0.28	92	62	0.685992	0.879433
s__Actinomyces_sp._ICM47	s__Veillonella_nakazawae	0.42	0.37	133	75	0.688873	0.879433
s__Streptococcus_sp._HSISS2	s__Rothia_sp._HMSC062F03	0.42	0.47	125	76	0.683328	0.879433
s__Streptococcus_rubneri	s__Prevotella_vespertina	-0.47	-0.52	106	65	0.690522	0.879433
s__Veillonella_tobetsuensis	s__Prevotella_nanceiensis	0.35	0.29	118	73	0.686115	0.879433
s__Prevotella_jejuni	s__Prevotella_sp._oral_taxon_306	0.72	0.75	103	66	0.690307	0.879433
s__Haemophilus_sputorum	s__Haemophilus_influenzae	0.43	0.48	133	79	0.684724	0.879433
s__Haemophilus_parainfluenzae	s__Lachnoanaerobaculum_saburreum	-0.35	-0.29	115	61	0.683665	0.879433
s__Leptotrichia_wadei	s__Streptococcus_sp._Marseille_Q6470	-0.38	-0.32	115	68	0.682539	0.879433
s__Streptococcus_vestibularis	s__Porphyromonas_pasteri	-0.38	-0.44	100	60	0.683756	0.879433
s__Prevotella_melaninogenica	s__Campylobacter_concisus	0.3	0.25	119	67	0.690921	0.879433
s__Prevotella_salivae	s__Campylobacter_concisus	0.41	0.36	112	65	0.689235	0.879433
s__Prevotella_sp._oral_taxon_306	s__Campylobacter_concisus	0.34	0.4	98	64	0.693029	0.879433
s__Lachnoanaerobaculum_saburreum	s__Leptotrichia_sp._oral_taxon_417	0.56	0.61	94	53	0.69242	0.879433
s__Leptotrichia_sp._oral_taxon_218	s__Leptotrichia_sp._oral_taxon_417	0.84	0.86	85	50	0.685508	0.879433
s__Streptococcus_sp._HMSC062D07	s__Granulicatella_sp._HMSC30F09	0.3	0.24	131	75	0.69223	0.879433
s__Fusobacterium_periodonticum	s__Leptotrichia_sp._oral_taxon_215	0.52	0.46	94	48	0.685253	0.879433
s__Prevotella_salivae	s__Leptotrichia_sp._oral_taxon_221	0.39	0.45	97	55	0.690097	0.879433
s__Veillonella_nakazawae	s__Actinomyces_sp._S6_Spd3	0.36	0.3	97	64	0.692557	0.879433
s__Actinomyces_sp._ICM58	s__Candidatus_Nanosynbacter_sp._TM7_008	0.39	0.33	91	56	0.682914	0.879433
s__Candidatus_Nanosynbacter_sp._TM7_008	s__Candidatus_Nanosynbacter_sp._TM7_076	0.76	0.73	87	55	0.689386	0.879433
s__Candidatus_Nanosynbacter_sp._TM7_076	s__Candidatus_Nanosynbacter_sp._TM7_053	0.8	0.83	88	56	0.6903	0.879433
s__Candidatus_Nanosynbacter_sp._TM7_075	s__Candidatus_Nanosynbacter_sp._TM7_053	0.89	0.88	91	52	0.693148	0.879433
s__Haemophilus_parainfluenzae	s__Streptococcus_rubneri	0.31	0.26	139	81	0.694829	0.879676
s__Streptococcus_infantis	s__Streptococcus_timonensis	0.46	0.41	141	83	0.694877	0.879676
s__Gemella_sanguinis	s__Streptococcus_timonensis	0.42	0.46	138	83	0.695702	0.879676
s__Streptococcus_pseudopneumoniae	s__Veillonella_sp._oral_taxon_158	-0.36	-0.31	139	79	0.695183	0.879676
s__Streptococcus_parasanguinis	s__Actinomyces_sp._ph3	0.43	0.48	85	55	0.695358	0.879676
s__Streptococcus_sanguinis	s__Actinomyces_oris	0.45	0.4	134	80	0.696639	0.879901
s__Streptococcus_infantis	s__Streptococcus_sp._HMSC074B11	0.67	0.7	142	82	0.697406	0.879901
s__Granulicatella_adiacens	s__Streptococcus_sp._SK140	0.37	0.32	139	78	0.697953	0.879901
s__Haemophilus_parahaemolyticus	s__Haemophilus_sp._Marseille_Q0026	0.59	0.55	99	53	0.697708	0.879901
s__Rothia_sp._HMSC072E10	s__Actinomyces_sp._ph3	0.48	0.43	80	53	0.697107	0.879901
s__Veillonella_parvula	s__Streptococcus_sp._HMSC067H01	-0.43	-0.38	141	80	0.699258	0.881024
s__Streptococcus_oralis	s__Megasphaera_micronuciformis	-0.35	-0.29	92	54	0.700905	0.881622
s__Rothia_sp._HMSC062F03	s__Rothia_sp._HMSC072E10	0.79	0.81	127	77	0.700341	0.881622
s__Porphyromonas_somerae	s__Fusobacterium_pseudoperiodonticum	0.46	0.51	100	53	0.700978	0.881622
s__Streptococcus_sp._HMSC067H01	s__Streptococcus_sp._343_SSPC	0.51	0.55	136	75	0.701518	0.881778
s__Veillonella_nakazawae	s__Prevotella_sp._oral_taxon_306	0.35	0.41	102	68	0.702353	0.882305
s__Streptococcus_parasanguinis	s__Streptococcus_sp._HMSC056C01	0.34	0.39	142	81	0.703077	0.882693
s__Haemophilus_parahaemolyticus	s__Haemophilus_influenzae	0.43	0.47	126	75	0.703843	0.883132
s__Streptococcus_australis	s__Streptococcus_sp._HMSC067H01	0.56	0.53	143	83	0.705093	0.883618
s__Veillonella_parvula	s__Streptococcus_sp._XMC	-0.33	-0.28	136	75	0.704739	0.883618
s__Lancefieldella_parvula	s__Prevotella_vespertina	0.55	0.6	100	64	0.705479	0.883618
s__Streptococcus_sp._Marseille_Q6470	s__Streptococcus_sp._Marseille_Q0941	0.79	0.81	139	80	0.706699	0.884624
s__Haemophilus_influenzae	s__Haemophilus_paraphrohaemolyticus	0.39	0.34	116	60	0.70752	0.884989
s__Streptococcus_pneumoniae	s__Campylobacter_concisus	-0.41	-0.37	122	68	0.707825	0.884989
s__Streptococcus_parasanguinis	s__Neisseria_flavescens	-0.57	-0.53	127	74	0.709042	0.885989
s__Streptococcus_sp._oral_taxon_431	s__Prevotella_salivae	-0.41	-0.45	124	72	0.709737	0.886163
s__Streptococcus_sp._1001283B150225_161107_H12	s__Leptotrichia_sp._oral_taxon_215	0.32	0.38	102	50	0.710367	0.886163
s__Streptococcus_sp._oral_taxon_431	s__Streptococcus_sp._oral_taxon_061	0.68	0.65	137	79	0.710433	0.886163
s__Solobacterium_moorei	s__Lachnoanaerobaculum_saburreum	0.44	0.38	89	54	0.711847	0.887406
s__Streptococcus_sp._M334	s__Streptococcus_sp._UMB0029	0.6	0.56	139	82	0.712535	0.887662
s__Veillonella_parvula	s__Streptococcus_sp._Marseille_Q6470	-0.37	-0.32	137	77	0.712889	0.887662
s__Streptococcus_gordonii	s__Neisseria_sp._HMSC071A01	-0.34	-0.29	121	71	0.714402	0.887738
s__Actinomyces_graevenitzii	s__Neisseria_meningitidis	-0.32	-0.37	127	70	0.715041	0.887738
s__Streptococcus_sp._oral_taxon_431	s__Streptococcus_sp._HMSC034E03	0.76	0.74	143	82	0.714942	0.887738
s__Streptococcus_vestibularis	s__Rothia_sp._HMSC062F03	0.29	0.24	130	79	0.714218	0.887738
s__Veillonella_nakazawae	s__Streptococcus_sp._1001283B150225_161107_H12	-0.41	-0.46	132	74	0.714805	0.887738
s__Granulicatella_adiacens	s__Streptococcus_sp._HPH0090	0.39	0.34	141	78	0.715785	0.888007
s__Prevotella_intermedia	s__Streptococcus_sp._343_SSPC	-0.36	-0.41	128	70	0.716094	0.888007
s__Actinomyces_graevenitzii	s__Haemophilus_haemolyticus	-0.34	-0.29	130	73	0.718793	0.888214
s__Streptococcus_sp._HMSC067H01	s__Streptococcus_sp._Marseille_Q3533	0.56	0.52	142	80	0.719643	0.888214
s__Veillonella_atypica	s__Veillonella_tobetsuensis	0.6	0.57	139	77	0.71858	0.888214
s__Prevotella_histicola	s__Veillonella_tobetsuensis	0.36	0.41	126	74	0.719886	0.888214
s__Lancefieldella_parvula	s__Neisseria_meningitidis	-0.45	-0.4	105	68	0.720411	0.888214
s__Streptococcus_infantis	s__Prevotella_salivae	-0.35	-0.4	124	72	0.720445	0.888214
s__Neisseria_meningitidis	s__Rothia_sp._HMSC062F03	-0.35	-0.3	123	75	0.720435	0.888214
s__Streptococcus_sp._oral_taxon_431	s__Leptotrichia_sp._oral_taxon_218	-0.37	-0.42	91	53	0.717011	0.888214
s__Prevotella_sp._oral_taxon_306	s__Streptococcus_sp._343_SSPC	-0.47	-0.43	101	63	0.719229	0.888214
s__Streptococcus_cristatus	s__Streptococcus_intermedius	0.31	0.36	137	82	0.718515	0.888214
s__Streptococcus_mitis	s__Veillonella_nakazawae	-0.37	-0.32	138	78	0.7224	0.889591
s__Streptococcus_australis	s__Streptococcus_sp._HMSC061D10	0.32	0.28	142	82	0.722075	0.889591
s__Schaalia_odontolytica	s__Actinomyces_sp._ph3	0.42	0.47	85	55	0.723583	0.890532
s__Streptococcus_rubneri	s__Lancefieldella_parvula	-0.38	-0.34	110	72	0.72535	0.892189
s__Streptococcus_rubneri	s__Veillonella_parvula	-0.37	-0.41	139	80	0.728084	0.89228
s__Streptococcus_australis	s__Streptococcus_timonensis	0.54	0.57	141	83	0.728366	0.89228
s__Streptococcus_pneumoniae	s__Actinomyces_sp._oral_taxon_172	-0.35	-0.3	128	72	0.727383	0.89228
s__Veillonella_nakazawae	s__Veillonella_sp._S13053_19	0.34	0.39	133	76	0.727301	0.89228
s__Prevotella_pallens	s__Granulicatella_sp._HMSC30F09	-0.35	-0.3	121	66	0.727803	0.89228
s__Veillonella_atypica	s__Actinomyces_sp._oral_taxon_181	0.36	0.3	95	57	0.726021	0.89228
s__Actinomyces_sp._S6_Spd3	s__Actinomyces_sp._oral_taxon_181	0.65	0.61	87	54	0.726909	0.89228
s__Streptococcus_sp._HMSC067H01	s__Streptococcus_sp._HMSC061D10	0.6	0.56	142	82	0.72911	0.892676
s__Prevotella_pallens	s__Streptococcus_sp._Marseille_Q0941	-0.31	-0.35	126	72	0.730706	0.894114
s__Streptococcus_pseudopneumoniae	s__Prevotella_nanceiensis	-0.31	-0.36	119	74	0.732243	0.894963
s__Veillonella_atypica	s__Prevotella_nanceiensis	0.33	0.28	120	74	0.73201	0.894963
s__Streptococcus_sp._SK140	s__Alloprevotella_rava	-0.35	-0.3	89	55	0.733143	0.895548
s__Streptococcus_mitis	s__Streptococcus_oralis	0.5	0.47	145	83	0.735849	0.898162
s__Streptococcus_cristatus	s__Rothia_dentocariosa	0.32	0.28	136	78	0.737398	0.898162
s__Streptococcus_sp._HPH0090	s__Streptococcus_sp._HMSC034E03	0.56	0.6	143	81	0.737015	0.898162
s__Streptococcus_australis	s__Streptococcus_sp._HMSC062D07	0.48	0.52	138	82	0.736914	0.898162
s__Streptococcus_sp._A12	s__Veillonella_sp._CLA_AA_H247	-0.45	-0.41	128	72	0.737214	0.898162
s__Schaalia_odontolytica	s__Streptococcus_pneumoniae	-0.35	-0.39	141	80	0.738099	0.8985
s__Alloprevotella_rava	s__Streptococcus_sp._Marseille_Q4154	-0.35	-0.4	88	56	0.739389	0.899554
s__Streptococcus_mitis	s__Prevotella_histicola	-0.35	-0.31	130	77	0.743956	0.901775
s__Actinomyces_sp._ICM47	s__Prevotella_histicola	0.4	0.44	127	76	0.743337	0.901775
s__Schaalia_odontolytica	s__Mogibacterium_diversum	0.39	0.34	84	50	0.744125	0.901775
s__Actinomyces_graevenitzii	s__Actinomyces_sp._oral_taxon_172	0.53	0.5	126	70	0.744187	0.901775
s__Streptococcus_sp._oral_taxon_431	s__Streptococcus_sp._SK140	0.68	0.7	141	81	0.743156	0.901775
s__Streptococcus_sp._HMSC061D10	s__Streptococcus_sp._HMSC062D07	0.45	0.49	136	82	0.742435	0.901775
s__Streptococcus_infantis	s__Streptococcus_sp._Marseille_Q4154	0.8	0.81	140	81	0.741809	0.901775
s__Streptococcus_pneumoniae	s__Prevotella_nanceiensis	-0.34	-0.3	120	74	0.744615	0.901778
s__Veillonella_rogosae	s__Leptotrichia_sp._oral_taxon_215	0.34	0.29	105	53	0.747572	0.904844
s__Haemophilus_parainfluenzae	s__Neisseria_sicca	0.44	0.48	137	76	0.74935	0.905963
s__Neisseria_meningitidis	s__Streptococcus_intermedius	-0.3	-0.25	130	78	0.749018	0.905963
s__Streptococcus_pneumoniae	s__Haemophilus_haemolyticus	0.33	0.37	137	82	0.750588	0.906091
s__Streptococcus_rubneri	s__Porphyromonas_somerae	0.35	0.39	108	60	0.75159	0.906091
s__Streptococcus_parasanguinis	s__Streptococcus_sp._HMSC074B11	0.29	0.34	142	82	0.750901	0.906091
s__Veillonella_atypica	s__Veillonella_sp._S13053_19	0.29	0.33	137	78	0.751192	0.906091
s__Neisseria_mucosa	s__Actinomyces_sp._ph3	-0.39	-0.34	77	50	0.750768	0.906091
s__Streptococcus_timonensis	s__Prevotella_salivae	-0.4	-0.44	123	72	0.753751	0.908181
s__Actinomyces_sp._ICM47	s__Veillonella_dispar	0.38	0.42	137	77	0.755897	0.909217
s__Actinomyces_sp._ICM47	s__Actinomyces_bouchesdurhonensis	0.62	0.65	135	76	0.755507	0.909217
s__Streptococcus_oralis	s__Leptotrichia_sp._oral_taxon_218	-0.38	-0.34	91	53	0.755069	0.909217
s__Neisseria_mucosa	s__Actinomyces_bouchesdurhonensis	-0.35	-0.4	129	72	0.75719	0.909754
s__Haemophilus_haemolyticus	s__Schaalia_sp._ORNL0103	-0.37	-0.33	131	73	0.7572	0.909754
s__Neisseria_sicca	s__Schaalia_odontolytica	-0.42	-0.39	133	74	0.768437	0.910323
s__Gemella_sanguinis	s__Streptococcus_rubneri	0.44	0.4	138	82	0.763554	0.910323
s__Prevotella_melaninogenica	s__Veillonella_rogosae	0.36	0.33	135	78	0.768843	0.910323
s__Veillonella_atypica	s__Streptococcus_sp._Marseille_Q3533	-0.54	-0.51	140	78	0.758506	0.910323
s__Neisseria_meningitidis	s__Alloprevotella_sp._oral_taxon_473	0.33	0.37	103	59	0.765106	0.910323
s__Streptococcus_rubneri	s__Prevotella_salivae	-0.46	-0.49	121	72	0.767749	0.910323
s__Neisseria_subflava	s__Rothia_sp._HMSC062F03	-0.35	-0.39	118	71	0.769251	0.910323
s__Megasphaera_micronuciformis	s__Leptotrichia_wadei	0.35	0.3	88	48	0.765739	0.910323
s__Streptococcus_sp._HMSC034E03	s__Prevotella_nanceiensis	-0.32	-0.37	118	74	0.764629	0.910323
s__Lancefieldella_parvula	s__Prevotella_sp._oral_taxon_306	0.53	0.5	97	66	0.765839	0.910323
s__Leptotrichia_wadei	s__Leptotrichia_sp._oral_taxon_218	0.79	0.81	89	50	0.768685	0.910323
s__Streptococcus_infantis	s__Haemophilus_paraphrohaemolyticus	-0.31	-0.27	118	60	0.760682	0.910323
s__Streptococcus_infantis	s__Streptococcus_sp._HMSC062D07	0.82	0.81	138	82	0.765186	0.910323
s__Streptococcus_sp._343_SSPC	s__Streptococcus_sp._HMSC062D07	0.5	0.47	131	75	0.766203	0.910323
s__Streptococcus_rubneri	s__Fusobacterium_periodonticum	0.36	0.4	113	58	0.765699	0.910323
s__Gemella_haemolysans	s__Gemella_morbillorum	0.48	0.45	134	72	0.765337	0.910323
s__Streptococcus_sp._oral_taxon_431	s__Granulicatella_sp._HMSC30F09	0.29	0.34	137	75	0.759984	0.910323
s__Actinomyces_sp._ICM47	s__Veillonella_sp._CLA_AA_H247	0.31	0.27	130	74	0.758966	0.910323
s__Streptococcus_rubneri	s__Veillonella_sp._CLA_AA_H247	-0.49	-0.53	131	76	0.761294	0.910323
s__Streptococcus_mitis	s__Leptotrichia_sp._oral_taxon_221	-0.39	-0.35	102	56	0.768255	0.910323
s__Prevotella_pallens	s__Leptotrichia_sp._oral_taxon_221	0.46	0.42	97	54	0.768667	0.910323
s__Streptococcus_sp._Marseille_Q3533	s__Streptococcus_sp._oral_taxon_061	0.55	0.52	137	78	0.762827	0.910323
s__Streptococcus_pneumoniae	s__Actinomyces_sp._S6_Spd3	-0.35	-0.3	98	64	0.768522	0.910323
s__Actinomyces_bouchesdurhonensis	s__Candidatus_Nanosynbacter_sp._TM7_008	0.39	0.35	91	57	0.764051	0.910323
s__Actinomyces_sp._oral_taxon_172	s__Candidatus_Nanosynbacter_sp._TM7_008	0.4	0.36	90	55	0.76137	0.910323
s__Neisseria_flavescens	s__Actinomyces_sp._oral_taxon_181	-0.46	-0.51	79	49	0.764854	0.910323
s__Lachnoanaerobaculum_orale	s__Lachnoanaerobaculum_sp._ICM7	0.45	0.41	73	43	0.762927	0.910323
s__Neisseria_mucosa	s__Lancefieldella_parvula	-0.43	-0.47	106	67	0.770019	0.910725
s__Streptococcus_sp._F0442	s__Alloprevotella_rava	-0.35	-0.3	88	56	0.771073	0.911464
s__Alloprevotella_tannerae	s__Alloprevotella_rava	0.42	0.47	83	51	0.771884	0.911914
s__Neisseria_subflava	s__Streptococcus_sp._HSISS2	-0.37	-0.33	122	72	0.776566	0.915629
s__Streptococcus_pneumoniae	s__Veillonella_tobetsuensis	-0.34	-0.31	140	77	0.778596	0.915629
s__Streptococcus_timonensis	s__Prevotella_vespertina	-0.38	-0.42	107	65	0.778148	0.915629
s__Streptococcus_infantis	s__Streptococcus_sp._SK140	0.64	0.62	141	81	0.779051	0.915629
s__Veillonella_atypica	s__Streptococcus_sp._Marseille_Q0941	-0.54	-0.57	141	80	0.77662	0.915629
s__Lancefieldella_parvula	s__Streptococcus_sp._Marseille_Q0941	-0.36	-0.32	111	71	0.779342	0.915629
s__Veillonella_tobetsuensis	s__Veillonella_sp._CLA_AA_H247	0.33	0.3	132	76	0.776012	0.915629
s__Streptococcus_sp._Marseille_Q0941	s__Veillonella_sp._CLA_AA_H247	-0.5	-0.47	133	75	0.777243	0.915629
s__Leptotrichia_sp._oral_taxon_221	s__Lachnoanaerobaculum_orale	0.38	0.33	77	46	0.778773	0.915629
s__Streptococcus_timonensis	s__Candidatus_Nanosynbacter_sp._TM7_008	-0.38	-0.34	91	57	0.777909	0.915629
s__Streptococcus_sp._Marseille_Q3533	s__Streptococcus_sp._A12	0.56	0.54	135	77	0.780084	0.915781
s__Streptococcus_pseudopneumoniae	s__Streptococcus_sp._oral_taxon_061	0.34	0.31	137	79	0.780334	0.915781
s__Haemophilus_parainfluenzae	s__Actinomyces_graevenitzii	-0.31	-0.27	135	73	0.783146	0.917054
s__Haemophilus_parainfluenzae	s__Veillonella_atypica	-0.31	-0.34	141	80	0.783121	0.917054
s__Streptococcus_timonensis	s__Streptococcus_sp._Marseille_Q6470	0.47	0.5	137	80	0.782818	0.917054
s__Prevotella_jejuni	s__Leptotrichia_sp._oral_taxon_221	0.43	0.47	95	55	0.782442	0.917054
s__Lancefieldella_parvula	s__Veillonella_sp._CLA_AA_H247	0.49	0.46	109	72	0.78368	0.917174
s__Gemella_haemolysans	s__Veillonella_atypica	-0.32	-0.29	140	77	0.785129	0.918363
s__Haemophilus_parainfluenzae	s__Candidatus_Nanosynbacter_sp._TM7_075	-0.37	-0.33	96	53	0.785867	0.91872
s__Streptococcus_oralis	s__Candidatus_Nanosynbacter_sp._TM7_087	-0.36	-0.32	91	57	0.787158	0.919723
s__Streptococcus_sp._HMSC067H01	s__Streptococcus_sp._SK140	0.52	0.49	141	81	0.789959	0.922488
s__Haemophilus_parainfluenzae	s__Prevotella_sp._oral_taxon_306	-0.38	-0.42	103	68	0.790755	0.92291
s__Streptococcus_vestibularis	s__Porphyromonas_sp._KLE_1280	-0.33	-0.29	105	56	0.791702	0.923507
s__Streptococcus_timonensis	s__Streptococcus_sp._oral_taxon_061	0.37	0.4	137	79	0.792333	0.923736
s__Parvimonas_micra	s__Fusobacterium_nucleatum	0.44	0.47	112	68	0.793214	0.924255
s__Fusobacterium_pseudoperiodonticum	s__Veillonella_sp._S13053_19	0.37	0.33	118	62	0.793733	0.924353
s__Veillonella_atypica	s__Haemophilus_influenzae	-0.29	-0.32	136	79	0.795005	0.92441
s__Streptococcus_sp._HMSC067H01	s__Streptococcus_sp._A12	0.46	0.49	135	78	0.794993	0.92441
s__Prevotella_salivae	s__Candidatus_Nanosynbacter_sp._TM7_076	0.42	0.38	89	57	0.795089	0.92441
s__Haemophilus_parainfluenzae	s__Neisseria_sp._HMSC071A01	0.47	0.5	121	70	0.795539	0.924428
s__Streptococcus_parasanguinis	s__Neisseria_subflava	-0.56	-0.54	130	75	0.797142	0.925783
s__Streptococcus_sp._Marseille_Q3533	s__Streptococcus_sp._F0442	0.39	0.36	138	80	0.799335	0.927823
s__Actinomyces_sp._ICM47	s__Prevotella_jejuni	0.43	0.4	121	70	0.801032	0.928819
s__Prevotella_salivae	s__Prevotella_nanceiensis	0.5	0.47	116	71	0.801068	0.928819
s__Streptococcus_sp._Marseille_Q6470	s__Streptococcus_sp._A12	0.46	0.43	133	76	0.803979	0.931686
s__Prevotella_histicola	s__Prevotella_jejuni	0.73	0.72	123	70	0.804423	0.931691
s__Lancefieldella_parvula	s__Megasphaera_micronuciformis	0.63	0.61	88	54	0.80557	0.932003
s__Streptococcus_sp._Marseille_Q3533	s__Streptococcus_sp._HMSC062D07	0.66	0.69	137	80	0.805206	0.932003
s__Haemophilus_parainfluenzae	s__Prevotella_histicola	-0.36	-0.39	129	76	0.808221	0.932816
s__Haemophilus_parainfluenzae	s__Neisseria_subflava	0.44	0.47	130	74	0.809522	0.932816
s__Streptococcus_australis	s__Streptococcus_sp._Marseille_Q3533	0.57	0.59	142	80	0.809542	0.932816
s__Streptococcus_sp._F0442	s__Prevotella_intermedia	-0.31	-0.27	130	78	0.808089	0.932816
s__Actinomyces_sp._ICM47	s__Leptotrichia_wadei	0.34	0.31	116	68	0.807228	0.932816
s__Prevotella_salivae	s__Streptococcus_sp._Marseille_Q0941	-0.56	-0.58	123	72	0.809788	0.932816
s__Streptococcus_sp._HMSC067H01	s__Streptococcus_sp._HMSC062D07	0.57	0.59	137	82	0.807924	0.932816
s__Candidatus_Nanosynbacter_sp._TM7_057	s__Candidatus_Nanosynbacter_sp._TM7_087	0.82	0.83	88	54	0.809741	0.932816
s__Prevotella_jejuni	s__Prevotella_salivae	0.74	0.75	118	69	0.810683	0.933123
s__Streptococcus_oralis	s__Prevotella_nanceiensis	-0.36	-0.33	120	74	0.810934	0.933123
s__Streptococcus_sp._HMSC034E03	s__Streptococcus_sp._HMSC074B11	0.71	0.72	142	82	0.81246	0.934373
s__Haemophilus_parainfluenzae	s__Candidatus_Nanosynbacter_sp._HMT_352	-0.38	-0.35	98	60	0.814439	0.936142
s__Haemophilus_parainfluenzae	s__Haemophilus_sputorum	0.38	0.41	133	80	0.815896	0.936221
s__Streptococcus_rubneri	s__Veillonella_nakazawae	-0.45	-0.48	135	78	0.816628	0.936221
s__Actinomyces_bouchesdurhonensis	s__Prevotella_vespertina	0.36	0.32	106	64	0.817521	0.936221
s__Solobacterium_moorei	s__Prevotella_vespertina	0.37	0.33	82	56	0.817847	0.936221
s__Veillonella_sp._oral_taxon_158	s__Fusobacterium_pseudoperiodonticum	0.41	0.38	118	62	0.816742	0.936221
s__Streptococcus_mitis	s__Prevotella_sp._oral_taxon_306	-0.36	-0.39	103	68	0.815473	0.936221
s__Streptococcus_sp._HPH0090	s__Streptococcus_sp._HMSC056C01	0.59	0.57	142	80	0.816858	0.936221
s__Veillonella_sp._CLA_AA_H247	s__Actinomyces_sp._S6_Spd3	0.33	0.37	97	64	0.818036	0.936221
s__Streptococcus_parasanguinis	s__Streptococcus_vestibularis	0.39	0.36	143	83	0.819011	0.936832
s__Lancefieldella_parvula	s__Solobacterium_moorei	0.45	0.48	84	60	0.82018	0.93763
s__Haemophilus_haemolyticus	s__Veillonella_nakazawae	-0.3	-0.33	133	77	0.820872	0.93763
s__Rothia_sp._HMSC072E10	s__Leptotrichia_sp._oral_taxon_417	-0.35	-0.32	93	61	0.821346	0.93763
s__Leptotrichia_sp._oral_taxon_218	s__Granulicatella_sp._HMSC30F09	-0.46	-0.49	89	48	0.821475	0.93763
s__Rothia_sp._HMSC062F03	s__Fusobacterium_pseudoperiodonticum	-0.43	-0.46	108	60	0.822508	0.937801
s__Streptococcus_pneumoniae	s__Prevotella_sp._oral_taxon_306	-0.33	-0.3	103	68	0.822421	0.937801
s__Schaalia_odontolytica	s__Veillonella_parvula	0.38	0.35	140	77	0.823619	0.938059
s__Mogibacterium_diversum	s__Actinomyces_sp._oral_taxon_172	0.43	0.4	84	50	0.823539	0.938059
s__Streptococcus_oralis	s__Granulicatella_adiacens	0.39	0.42	141	80	0.826471	0.940803
s__Veillonella_parvula	s__Veillonella_tobetsuensis	0.35	0.32	140	76	0.82878	0.941128
s__Actinomyces_graevenitzii	s__Veillonella_nakazawae	0.55	0.53	132	72	0.82933	0.941128
s__Streptococcus_vestibularis	s__Fusobacterium_pseudoperiodonticum	-0.39	-0.36	118	63	0.827994	0.941128
s__Solobacterium_moorei	s__Haemophilus_influenzae	-0.4	-0.36	91	61	0.828473	0.941128
s__Streptococcus_sp._Marseille_Q3533	s__Streptococcus_sp._Marseille_Q4154	0.73	0.71	139	79	0.827645	0.941128
s__Neisseria_meningitidis	s__Actinomyces_sp._oral_taxon_181	-0.44	-0.47	86	53	0.829416	0.941128
s__Prevotella_melaninogenica	s__Prevotella_nanceiensis	0.57	0.54	120	74	0.829958	0.94124
s__Gemella_sanguinis	s__Prevotella_jejuni	-0.36	-0.38	121	71	0.831091	0.941482
s__Streptococcus_gordonii	s__Actinomyces_oris	0.34	0.32	134	80	0.834275	0.941482
s__Actinomyces_bouchesdurhonensis	s__Veillonella_tobetsuensis	0.36	0.34	135	73	0.833386	0.941482
s__Streptococcus_sp._263_SSPC	s__Streptococcus_sp._SK140	0.46	0.48	141	81	0.834606	0.941482
s__Prevotella_vespertina	s__Prevotella_sp._oral_taxon_306	0.96	0.96	97	62	0.833535	0.941482
s__Veillonella_dispar	s__Haemophilus_influenzae	-0.28	-0.26	137	79	0.833096	0.941482
s__Prevotella_vespertina	s__Leptotrichia_sp._oral_taxon_218	0.44	0.41	79	49	0.832024	0.941482
s__Streptococcus_sp._HPH0090	s__Granulicatella_sp._HMSC30F09	0.34	0.37	137	75	0.833002	0.941482
s__Gemella_haemolysans	s__Veillonella_sp._CLA_AA_H247	-0.35	-0.38	132	72	0.831029	0.941482
s__Solobacterium_moorei	s__Actinomyces_sp._S6_Spd3	0.48	0.51	76	56	0.833838	0.941482
s__Streptococcus_anginosus	s__Streptococcus_intermedius	0.42	0.4	137	82	0.83665	0.943287
s__Streptococcus_sp._Marseille_Q3533	s__Streptococcus_sp._HMSC034E03	0.39	0.36	142	80	0.838242	0.94458
s__Streptococcus_sp._HPH0090	s__Streptococcus_sp._Marseille_Q0941	0.54	0.56	143	81	0.838722	0.944619
s__Prevotella_jejuni	s__Streptococcus_sp._Marseille_Q3533	-0.37	-0.4	122	70	0.84073	0.945376
s__Streptococcus_sp._HMSC034E03	s__Streptococcus_sp._Marseille_Q0941	0.55	0.57	143	82	0.840295	0.945376
s__Porphyromonas_sp._oral_taxon_279	s__Fusobacterium_periodonticum	0.36	0.33	93	50	0.84018	0.945376
s__Streptococcus_timonensis	s__Streptococcus_sp._XMC	0.52	0.5	136	78	0.842207	0.946034
s__Streptococcus_sp._oral_taxon_431	s__Streptococcus_sp._Marseille_Q6470	0.79	0.8	139	80	0.841937	0.946034
s__Actinomyces_bouchesdurhonensis	s__Prevotella_sp._oral_taxon_306	0.33	0.36	101	67	0.843586	0.947083
s__Streptococcus_mitis	s__Streptococcus_cristatus	0.34	0.32	144	83	0.846588	0.947446
s__Streptococcus_parasanguinis	s__Haemophilus_sputorum	-0.31	-0.34	133	80	0.844653	0.947446
s__Veillonella_parvula	s__Streptococcus_sp._343_SSPC	-0.4	-0.43	134	72	0.845264	0.947446
s__Neisseria_meningitidis	s__Aggregatibacter_segnis	0.35	0.33	125	62	0.846478	0.947446
s__Schaalia_odontolytica	s__Actinomyces_sp._S6_Spd3	0.5	0.52	98	64	0.846254	0.947446
s__Schaalia_odontolytica	s__Actinomyces_sp._oral_taxon_181	0.57	0.55	95	56	0.845526	0.947446
s__Prevotella_pallens	s__Prevotella_intermedia	0.45	0.47	123	70	0.847799	0.947648
s__Neisseria_mucosa	s__Fusobacterium_pseudoperiodonticum	0.36	0.33	118	61	0.848107	0.947648
s__Lachnoanaerobaculum_saburreum	s__Leptotrichia_sp._oral_taxon_218	0.59	0.56	85	48	0.848021	0.947648
s__Streptococcus_mitis	s__Haemophilus_haemolyticus	0.35	0.37	137	82	0.853669	0.94813
s__Neisseria_mucosa	s__Alloprevotella_sp._oral_taxon_473	0.36	0.34	103	59	0.851631	0.94813
s__Lancefieldella_parvula	s__Neisseria_flavescens	-0.42	-0.39	98	64	0.853731	0.94813
s__Prevotella_jejuni	s__Prevotella_nanceiensis	0.37	0.4	113	70	0.853898	0.94813
s__Streptococcus_sp._HPH0090	s__Streptococcus_sp._HMSC074B11	0.59	0.6	142	81	0.853471	0.94813
s__Streptococcus_parasanguinis	s__Haemophilus_influenzae	-0.37	-0.35	137	81	0.850253	0.94813
s__Prevotella_vespertina	s__Haemophilus_influenzae	-0.33	-0.3	105	64	0.851325	0.94813
s__Streptococcus_infantis	s__Streptococcus_sp._Marseille_Q0941	0.75	0.74	143	82	0.852865	0.94813
s__Streptococcus_parasanguinis	s__Fusobacterium_periodonticum	-0.35	-0.38	114	58	0.853122	0.94813
s__Porphyromonas_somerae	s__Veillonella_sp._CLA_AA_H247	-0.32	-0.29	103	56	0.853559	0.94813
s__Porphyromonas_somerae	s__Leptotrichia_sp._oral_taxon_215	0.34	0.37	92	46	0.851211	0.94813
s__Streptococcus_sp._HMSC067H01	s__Streptococcus_sp._oral_taxon_061	0.54	0.56	137	79	0.850747	0.94813
s__Streptococcus_sp._HPH0090	s__Haemophilus_paraphrohaemolyticus	-0.3	-0.33	118	59	0.856094	0.950072
s__Streptococcus_oralis	s__Streptococcus_pneumoniae	0.48	0.46	145	83	0.856867	0.950211
s__Prevotella_jejuni	s__Veillonella_parvula	0.4	0.43	124	71	0.857562	0.950211
s__Streptococcus_gordonii	s__Granulicatella_sp._HMSC30F09	0.36	0.33	137	75	0.857449	0.950211
s__Streptococcus_mitis	s__Prevotella_pallens	-0.46	-0.44	128	72	0.86086	0.953368
s__Veillonella_atypica	s__Prevotella_vespertina	0.66	0.68	108	65	0.862839	0.954067
s__Prevotella_intermedia	s__Prevotella_nanceiensis	0.42	0.44	119	72	0.862318	0.954067
s__Prevotella_histicola	s__Prevotella_sp._oral_taxon_306	0.67	0.66	102	68	0.862588	0.954067
s__Prevotella_jejuni	s__Prevotella_intermedia	0.47	0.45	124	69	0.863433	0.954226
s__Granulicatella_adiacens	s__Streptococcus_sp._HMSC074B11	0.3	0.33	140	79	0.864133	0.954503
s__Streptococcus_infantis	s__Streptococcus_sp._HMSC034E03	0.66	0.65	143	82	0.864897	0.95485
s__Streptococcus_parasanguinis	s__Streptococcus_cristatus	0.32	0.35	144	83	0.868033	0.955331
s__Veillonella_atypica	s__Lancefieldella_parvula	0.61	0.63	113	72	0.867519	0.955331
s__Veillonella_parvula	s__Rothia_sp._HMSC062F03	0.31	0.29	131	76	0.867603	0.955331
s__Streptococcus_sp._Marseille_Q3533	s__Fusobacterium_pseudoperiodonticum	0.33	0.31	120	61	0.866977	0.955331
s__Lautropia_mirabilis	s__Streptococcus_sp._SK140	-0.36	-0.34	111	58	0.866012	0.955331
s__Streptococcus_sp._A12	s__Streptococcus_sp._oral_taxon_061	0.35	0.33	131	75	0.867937	0.955331
s__Veillonella_atypica	s__Gemella_sanguinis	-0.35	-0.37	139	81	0.869389	0.956328
s__Streptococcus_mitis	s__Veillonella_atypica	-0.37	-0.35	143	81	0.870673	0.956748
s__Actinomyces_bouchesdurhonensis	s__Prevotella_salivae	0.4	0.38	121	70	0.870617	0.956748
s__Streptococcus_mitis	s__Actinomyces_sp._ICM58	-0.4	-0.38	134	75	0.871995	0.957706
s__Neisseria_subflava	s__Actinomyces_sp._ph3	-0.46	-0.49	73	47	0.873163	0.958493
s__Streptococcus_sp._HMSC067H01	s__Megasphaera_micronuciformis	-0.51	-0.54	90	54	0.873993	0.958908
s__Streptococcus_rubneri	s__Streptococcus_sp._Marseille_Q3533	0.64	0.63	140	79	0.876857	0.959305
s__Streptococcus_sp._HSISS2	s__Porphyromonas_pasteri	-0.34	-0.31	96	57	0.876712	0.959305
s__Veillonella_atypica	s__Campylobacter_concisus	0.36	0.34	122	68	0.875381	0.959305
s__Leptotrichia_wadei	s__Leptotrichia_sp._oral_taxon_417	0.93	0.93	97	62	0.877066	0.959305
s__Streptococcus_sp._SK140	s__Streptococcus_sp._HMSC062D07	0.45	0.43	136	81	0.875383	0.959305
s__Streptococcus_sp._Marseille_Q0941	s__Streptococcus_sp._A12	0.54	0.53	135	78	0.876441	0.959305
s__Streptococcus_sp._SK140	s__Streptococcus_sp._Marseille_Q4154	0.44	0.46	138	80	0.877684	0.959486
s__Prevotella_salivae	s__Leptotrichia_sp._oral_taxon_218	0.46	0.44	86	52	0.878401	0.959776
s__Streptococcus_australis	s__Prevotella_salivae	-0.57	-0.55	124	72	0.879285	0.960248
s__Gemella_sanguinis	s__Veillonella_parvula	-0.36	-0.35	139	80	0.879875	0.960399
s__Actinomyces_sp._ICM47	s__Veillonella_atypica	0.38	0.36	137	77	0.8881	0.961776
s__Veillonella_atypica	s__Prevotella_histicola	0.79	0.8	129	76	0.882179	0.961776
s__Actinomyces_graevenitzii	s__Veillonella_dispar	0.59	0.57	136	73	0.88629	0.961776
s__Streptococcus_rubneri	s__Streptococcus_timonensis	0.56	0.55	138	82	0.885711	0.961776
s__Streptococcus_sp._263_SSPC	s__Streptococcus_sp._HMSC067H01	0.34	0.32	143	82	0.887271	0.961776
s__Streptococcus_pneumoniae	s__Veillonella_nakazawae	-0.31	-0.29	138	78	0.88374	0.961776
s__Streptococcus_sp._F0442	s__Streptococcus_sp._HPH0090	0.37	0.35	139	81	0.883664	0.961776
s__Prevotella_salivae	s__Streptococcus_sp._HMSC034E03	-0.3	-0.32	123	72	0.887638	0.961776
s__Streptococcus_salivarius	s__Fusobacterium_pseudoperiodonticum	-0.35	-0.33	120	63	0.884894	0.961776
s__Streptococcus_sp._HSISS2	s__Fusobacterium_pseudoperiodonticum	-0.32	-0.3	113	60	0.88349	0.961776
s__Streptococcus_rubneri	s__Prevotella_sp._oral_taxon_306	-0.44	-0.46	100	68	0.888386	0.961776
s__Neisseria_meningitidis	s__Haemophilus_influenzae	0.45	0.47	133	77	0.885718	0.961776
s__Streptococcus_oralis	s__Streptococcus_sp._HMSC056C01	0.28	0.3	142	81	0.882241	0.961776
s__Streptococcus_sp._263_SSPC	s__Streptococcus_sp._oral_taxon_061	0.4	0.42	137	79	0.887596	0.961776
s__Streptococcus_sp._263_SSPC	s__Actinomyces_sp._oral_taxon_181	0.35	0.33	93	57	0.887826	0.961776
s__Actinomyces_sp._S6_Spd3	s__Candidatus_Nanosynbacter_sp._TM7_075	0.38	0.36	78	50	0.887016	0.961776
s__Streptococcus_parasanguinis	s__Prevotella_histicola	0.3	0.28	130	77	0.892039	0.963104
s__Streptococcus_australis	s__Streptococcus_sp._HMSC074B11	0.29	0.31	142	82	0.890683	0.963104
s__Streptococcus_infantis	s__Streptococcus_sp._HMSC061D10	0.66	0.65	142	82	0.891212	0.963104
s__Streptococcus_pneumoniae	s__Schaalia_sp._ORNL0103	-0.28	-0.26	136	74	0.892086	0.963104
s__Haemophilus_haemolyticus	s__Veillonella_sp._CLA_AA_H247	-0.3	-0.31	130	75	0.892334	0.963104
s__Haemophilus_sputorum	s__Actinomyces_sp._oral_taxon_181	-0.38	-0.36	86	55	0.891296	0.963104
s__Streptococcus_vestibularis	s__Porphyromonas_bobii	-0.4	-0.42	100	58	0.893203	0.963295
s__Streptococcus_sp._343_SSPC	s__Streptococcus_sp._Marseille_Q0941	0.57	0.59	136	75	0.893418	0.963295
s__Veillonella_dispar	s__Haemophilus_haemolyticus	-0.35	-0.33	137	80	0.895011	0.964442
s__Prevotella_jejuni	s__Streptococcus_sp._HMSC067H01	-0.4	-0.38	123	71	0.8963	0.964442
s__Streptococcus_sp._HMSC074B11	s__Streptococcus_sp._Marseille_Q0941	0.58	0.56	142	82	0.895962	0.964442
s__Haemophilus_influenzae	s__Actinomyces_sp._oral_taxon_181	-0.34	-0.36	90	57	0.896174	0.964442
s__Gemella_sanguinis	s__Prevotella_vespertina	-0.38	-0.4	107	65	0.89747	0.965212
s__Rothia_sp._HMSC072E10	s__Actinomyces_sp._oral_taxon_181	0.37	0.35	89	54	0.8983	0.965615
s__Streptococcus_gordonii	s__Veillonella_rogosae	-0.3	-0.32	139	82	0.899065	0.965949
s__Streptococcus_oralis	s__Streptococcus_pseudopneumoniae	0.37	0.38	144	83	0.900324	0.966184
s__Prevotella_pallens	s__Lancefieldella_parvula	0.44	0.42	111	67	0.903305	0.966184
s__Prevotella_melaninogenica	s__Prevotella_jejuni	0.52	0.53	124	71	0.901999	0.966184
s__Lancefieldella_parvula	s__Prevotella_jejuni	0.62	0.64	111	67	0.903099	0.966184
s__Prevotella_jejuni	s__Streptococcus_timonensis	-0.37	-0.38	124	71	0.90429	0.966184
s__Prevotella_jejuni	s__Solobacterium_moorei	0.37	0.39	87	58	0.903851	0.966184
s__Rothia_mucilaginosa	s__Neisseria_flavescens	-0.3	-0.32	127	73	0.90035	0.966184
s__Lautropia_mirabilis	s__Streptococcus_sp._HMSC061D10	-0.34	-0.33	110	59	0.903857	0.966184
s__Veillonella_parvula	s__Streptococcus_sp._HMSC062D07	-0.33	-0.32	136	79	0.902669	0.966184
s__Neisseria_meningitidis	s__Actinomyces_sp._ph3	-0.45	-0.43	77	51	0.902087	0.966184
s__Haemophilus_haemolyticus	s__Candidatus_Nanosynbacter_sp._TM7_075	-0.34	-0.36	95	52	0.902024	0.966184
s__Prevotella_intermedia	s__Fusobacterium_nucleatum	0.33	0.32	127	72	0.904865	0.966312
s__Prevotella_melaninogenica	s__Actinomyces_bouchesdurhonensis	0.32	0.34	134	75	0.907087	0.967711
s__Prevotella_vespertina	s__Lachnoanaerobaculum_saburreum	0.51	0.5	99	55	0.907047	0.967711
s__Actinomyces_bouchesdurhonensis	s__Actinomyces_sp._S6_Spd3	0.45	0.44	98	64	0.90865	0.968405
s__Streptococcus_sp._1001283B150225_161107_H12	s__Actinomyces_sp._ph3	-0.36	-0.38	81	53	0.908577	0.968405
s__Veillonella_atypica	s__Veillonella_sp._CLA_AA_H247	0.75	0.74	134	76	0.90922	0.968433
s__Streptococcus_sp._Marseille_Q4154	s__Candidatus_Nanosynbacter_sp._TM7_008	-0.4	-0.39	91	57	0.909588	0.968433
s__Actinomyces_graevenitzii	s__Lancefieldella_parvula	0.54	0.53	112	69	0.910428	0.968841
s__Prevotella_melaninogenica	s__Actinomyces_sp._ICM47	0.3	0.28	134	75	0.912885	0.970483
s__Streptococcus_sp._Marseille_Q4154	s__Streptococcus_sp._oral_taxon_061	0.63	0.64	136	78	0.912562	0.970483
s__Prevotella_jejuni	s__Veillonella_nakazawae	0.51	0.5	122	70	0.914486	0.971699
[truncated: 125 more rows]

## Sheet: B.Oral GO
t1	t2	ρ1	ρ2	n1	n2	p	BH_p	Description	Ontology
s__Haemophilus_parainfluenzae	GO:0004459	-0.51	0.17	142	81	2.32285e-07	0.00683964	L-lactate dehydrogenase activity	MF
s__Fusobacterium_nucleatum	GO:0004743	-0.23	0.4	135	75	1.00584e-05	0.0323918	pyruvate kinase activity	MF
s__Peptostreptococcus_stomatis	GO:0015658	-0.12	0.56	101	55	1.49276e-05	0.0323918	branched-chain amino acid transmembrane transporter activity	MF
s__Haemophilus_parainfluenzae	GO:0045892	-0.56	0.01	143	82	7.00483e-06	0.0323918	negative regulation of transcription, DNA-templated	BP
s__Streptococcus_salivarius	GO:0004831	0.58	0.06	145	83	1.47046e-05	0.0323918	tyrosine-tRNA ligase activity	MF
s__Haemophilus_parainfluenzae	GO:0031388	-0.43	0.15	142	82	1.5798e-05	0.0323918	organic acid phosphorylation	BP
s__Fusobacterium_nucleatum	GO:0030955	-0.25	0.39	135	75	6.90464e-06	0.0323918	potassium ion binding	MF
s__Streptococcus_salivarius	GO:0006437	0.58	0.05	145	83	1.47561e-05	0.0323918	tyrosyl-tRNA aminoacylation	BP
s__Haemophilus_parainfluenzae	GO:0004731	-0.44	0.14	143	82	1.12507e-05	0.0323918	purine-nucleoside phosphorylase activity	MF
s__Haemophilus_parainfluenzae	GO:0006109	-0.31	0.31	143	82	7.35712e-06	0.0323918	regulation of carbohydrate metabolic process	BP
s__Haemophilus_parainfluenzae	GO:0015225	-0.54	0.01	142	81	1.36344e-05	0.0323918	biotin transmembrane transporter activity	MF
s__Haemophilus_parainfluenzae	GO:0015878	-0.54	0.01	142	81	1.36344e-05	0.0323918	biotin transport	BP
s__Haemophilus_parainfluenzae	GO:0006474	-0.41	0.19	143	82	8.77987e-06	0.0323918	N-terminal protein amino acid acetylation	BP
s__Streptococcus_sp._SK140	GO:0019290	0.01	0.58	128	72	1.65012e-05	0.0323918	siderophore biosynthetic process	BP
s__Streptococcus_sp._SK140	GO:0008667	0.06	0.64	126	72	4.88877e-06	0.0323918	2,3-dihydro-2,3-dihydroxybenzoate dehydrogenase activity	MF
s__Haemophilus_parainfluenzae	GO:0004523	-0.46	0.11	143	82	1.79757e-05	0.0325005	RNA-DNA hybrid ribonuclease activity	MF
s__Haemophilus_parainfluenzae	GO:0016429	-0.44	0.13	143	82	1.87641e-05	0.0325005	tRNA (adenine-N1-)-methyltransferase activity	MF
s__Haemophilus_parainfluenzae	GO:0006364	-0.55	-0.02	143	82	2.38163e-05	0.0330442	rRNA processing	BP
s__Haemophilus_parainfluenzae	GO:0000774	-0.45	0.12	143	82	2.4679e-05	0.0330442	adenyl-nucleotide exchange factor activity	MF
s__Veillonella_dispar	GO:0008311	0.22	-0.37	142	81	2.07989e-05	0.0330442	double-stranded DNA 3'-5' exodeoxyribonuclease activity	MF
s__Streptococcus_sp._HMSC056C01	GO:0008667	0	0.56	127	72	2.58114e-05	0.0330442	2,3-dihydro-2,3-dihydroxybenzoate dehydrogenase activity	MF
s__Streptococcus_sp._XMC	GO:0001000	-0.45	0.17	126	68	2.30405e-05	0.0330442	bacterial-type RNA polymerase core enzyme binding	MF
s__Prevotella_vespertina	GO:0001000	0.24	-0.44	100	57	2.48928e-05	0.0330442	bacterial-type RNA polymerase core enzyme binding	MF
s__Haemophilus_parainfluenzae	GO:0042803	-0.35	0.21	143	82	3.20932e-05	0.0337775	protein homodimerization activity	MF
s__Haemophilus_parainfluenzae	GO:0004735	-0.42	0.14	143	82	2.89607e-05	0.0337775	pyrroline-5-carboxylate reductase activity	MF
s__Haemophilus_parainfluenzae	GO:0019674	-0.58	-0.08	143	82	3.21199e-05	0.0337775	NAD metabolic process	BP
s__Haemophilus_parainfluenzae	GO:0015109	-0.08	-0.64	107	64	3.08399e-05	0.0337775	chromate transmembrane transporter activity	MF
s__Haemophilus_parainfluenzae	GO:0015703	-0.08	-0.64	107	64	3.08399e-05	0.0337775	chromate transport	BP
s__Neisseria_meningitidis	GO:0019441	-0.56	-0.01	128	74	3.39016e-05	0.0344219	tryptophan catabolic process to kynurenine	BP
s__Candidatus_Nanosynbacter_sp._HMT_352	GO:0010498	0.62	0.03	95	60	3.88796e-05	0.0369294	proteasomal protein catabolic process	BP
s__Candidatus_Nanosynbacter_sp._HMT_352	GO:0019941	0.62	0.03	95	60	3.88796e-05	0.0369294	modification-dependent protein catabolic process	BP
s__Streptococcus_sp._343_SSPC	GO:0001000	-0.36	0.25	124	66	4.56438e-05	0.0419994	bacterial-type RNA polymerase core enzyme binding	MF
s__Haemophilus_parainfluenzae	GO:0051087	-0.35	0.19	143	82	5.78927e-05	0.0501368	chaperone binding	MF
s__Veillonella_nakazawae	GO:0008320	0.01	-0.52	138	78	5.68182e-05	0.0501368	protein transmembrane transporter activity	MF
s__Haemophilus_parainfluenzae	GO:0004588	-0.43	0.1	143	82	6.24981e-05	0.0507116	orotate phosphoribosyltransferase activity	MF
s__Rothia_sp._HMSC065C12	GO:0046944	0.04	-0.65	74	41	6.37231e-05	0.0507116	protein carbamoylation	BP
s__Haemophilus_parainfluenzae	GO:0008310	0.55	-0.01	127	66	6.21204e-05	0.0507116	single-stranded DNA 3'-5' exodeoxyribonuclease activity	MF
s__Haemophilus_parainfluenzae	GO:0042819	-0.51	0	142	82	6.62243e-05	0.0513151	vitamin B6 biosynthetic process	BP
s__Haemophilus_parainfluenzae	GO:0046983	-0.53	-0.03	143	82	7.01863e-05	0.0529907	protein dimerization activity	MF
s__Haemophilus_parainfluenzae	GO:0051304	-0.57	-0.09	143	82	8.05983e-05	0.0551911	chromosome separation	BP
s__Lachnoanaerobaculum_saburreum	GO:0009341	0.57	0	115	61	7.95433e-05	0.0551911	beta-galactosidase complex	CC
s__Streptococcus_sp._HMSC056C01	GO:0019290	-0.07	0.48	129	72	7.51064e-05	0.0551911	siderophore biosynthetic process	BP
s__Haemophilus_parainfluenzae	GO:0016297	-0.43	0.1	142	81	7.71831e-05	0.0551911	acyl-[acyl-carrier-protein] hydrolase activity	MF
s__Haemophilus_parainfluenzae	GO:0015937	-0.43	0.09	143	82	8.5334e-05	0.0558369	coenzyme A biosynthetic process	BP
s__Prevotella_melaninogenica	GO:0036094	-0.38	0.17	137	78	8.4772e-05	0.0558369	small molecule binding	MF
s__Haemophilus_parainfluenzae	GO:0003697	-0.48	0.03	143	82	9.91777e-05	0.0587103	single-stranded DNA binding	MF
s__Haemophilus_parainfluenzae	GO:0009116	-0.53	-0.04	143	82	0.00011423	0.0587103	nucleoside metabolic process	BP
s__Haemophilus_parainfluenzae	GO:0042823	-0.51	-0.02	142	82	0.000102899	0.0587103	pyridoxal phosphate biosynthetic process	BP
s__Lachnoanaerobaculum_saburreum	GO:0004764	0.14	-0.46	116	61	9.54447e-05	0.0587103	shikimate 3-dehydrogenase (NADP+) activity	MF
s__Veillonella_sp._CLA_AA_H247	GO:0003941	-0.08	0.45	134	76	0.000109468	0.0587103	L-serine ammonia-lyase activity	MF
s__Haemophilus_parainfluenzae	GO:0008176	-0.35	0.17	143	82	0.000113693	0.0587103	tRNA (guanine-N7-)-methyltransferase activity	MF
s__Haemophilus_parainfluenzae	GO:0070395	-0.4	0.13	141	78	0.00010602	0.0587103	lipoteichoic acid biosynthetic process	BP
s__Streptococcus_sp._HMSC034E03	GO:0005381	0.45	-0.06	143	82	0.000104852	0.0587103	iron ion transmembrane transporter activity	MF
s__Streptococcus_sp._HMSC034E03	GO:0034755	0.45	-0.06	143	82	0.000104852	0.0587103	iron ion transmembrane transport	BP
s__Streptococcus_sp._HMSC034E03	GO:0033573	0.45	-0.06	143	82	0.000104852	0.0587103	high-affinity iron permease complex	CC
s__Haemophilus_parainfluenzae	GO:0019441	-0.42	0.12	136	77	0.000115102	0.0587103	tryptophan catabolic process to kynurenine	BP
s__Fusobacterium_periodonticum	GO:0008851	0.14	-0.52	89	46	0.000115646	0.0587103	ethanolamine ammonia-lyase activity	MF
s__Neisseria_sp._HMSC071A01	GO:0048039	0.67	0.15	100	55	0.000112072	0.0587103	ubiquinone binding	MF
s__Haemophilus_parainfluenzae	GO:0004749	-0.44	0.06	143	82	0.000164976	0.059324	ribose phosphate diphosphokinase activity	MF
s__Candidatus_Nanosynbacter_sp._TM7_075	GO:0009306	-0.11	0.51	96	53	0.000136323	0.059324	protein secretion	BP
s__Haemophilus_parainfluenzae	GO:0008887	-0.41	0.11	143	82	0.000136948	0.059324	glycerate kinase activity	MF
s__Haemophilus_parainfluenzae	GO:0009165	-0.45	0.04	143	82	0.000156768	0.059324	nucleotide biosynthetic process	BP
s__Haemophilus_parainfluenzae	GO:0042834	0.51	0.02	141	80	0.000167223	0.059324	peptidoglycan binding	MF
s__Haemophilus_parainfluenzae	GO:0034618	-0.51	-0.03	143	82	0.000159721	0.059324	arginine binding	MF
s__Haemophilus_parainfluenzae	GO:0004595	-0.46	0.03	143	82	0.000166672	0.059324	pantetheine-phosphate adenylyltransferase activity	MF
s__Streptococcus_vestibularis	GO:0009030	-0.46	0.04	139	81	0.000138713	0.059324	thiamine-phosphate kinase activity	MF
s__Haemophilus_parainfluenzae	GO:0000286	-0.38	0.16	130	75	0.00014905	0.059324	alanine dehydrogenase activity	MF
s__Haemophilus_parainfluenzae	GO:0042853	-0.38	0.16	130	75	0.00014905	0.059324	L-alanine catabolic process	BP
s__Veillonella_nakazawae	GO:0008311	0.17	-0.37	137	78	0.000140521	0.059324	double-stranded DNA 3'-5' exodeoxyribonuclease activity	MF
s__Haemophilus_parainfluenzae	GO:0032217	-0.47	0.03	143	82	0.000163831	0.059324	riboflavin transmembrane transporter activity	MF
s__Haemophilus_parainfluenzae	GO:0032218	-0.47	0.03	143	82	0.000163831	0.059324	riboflavin transport	BP
s__Rothia_sp._HMSC062F03	GO:0033179	-0.07	0.45	129	75	0.000158244	0.059324	proton-transporting V-type ATPase, V0 domain	CC
s__Gemella_sanguinis	GO:0006091	-0.04	-0.58	106	62	0.000152592	0.059324	generation of precursor metabolites and energy	BP
s__Streptococcus_sp._HMSC074B11	GO:0008667	0.04	0.54	127	72	0.000165193	0.059324	2,3-dihydro-2,3-dihydroxybenzoate dehydrogenase activity	MF
s__Neisseria_meningitidis	GO:0048039	0.64	0.12	103	57	0.000160873	0.059324	ubiquinone binding	MF
s__Rothia_sp._HMSC065C12	GO:0015496	-0.07	-0.61	97	59	0.0001556	0.059324	putrescine:ornithine antiporter activity	MF
s__Rothia_sp._HMSC065C12	GO:0015822	-0.07	-0.61	97	59	0.0001556	0.059324	ornithine transport	BP
s__Rothia_sp._HMSC065C12	GO:0015847	-0.07	-0.61	97	59	0.0001556	0.059324	putrescine transport	BP
s__Prevotella_salivae	GO:0001000	0.34	-0.25	114	62	0.000151601	0.059324	bacterial-type RNA polymerase core enzyme binding	MF
s__Streptococcus_sp._A12	GO:0001000	-0.43	0.13	123	67	0.000121976	0.059324	bacterial-type RNA polymerase core enzyme binding	MF
s__Leptotrichia_sp._oral_taxon_417	GO:0010126	0.17	-0.55	63	42	0.000140122	0.059324	mycothiol metabolic process	BP
s__Haemophilus_parainfluenzae	GO:0033890	0.47	-0.2	83	48	0.000157055	0.059324	ribonuclease D activity	MF
s__Candidatus_Nanosynbacter_sp._TM7_057	GO:0110001	-0.19	0.48	82	49	0.000140443	0.059324	toxin-antitoxin complex	CC
s__Haemophilus_parainfluenzae	GO:0004488	-0.38	0.13	143	82	0.00017061	0.059805	methylenetetrahydrofolate dehydrogenase (NADP+) activity	MF
s__Neisseria_mucosa	GO:0016651	0.63	0.19	133	77	0.000172679	0.0598181	oxidoreductase activity, acting on NAD(P)H	MF
s__Lachnoanaerobaculum_saburreum	GO:0004565	0.51	-0.04	115	61	0.000180745	0.0618843	beta-galactosidase activity	MF
s__Peptostreptococcus_stomatis	GO:0000160	-0.1	0.5	101	55	0.000189856	0.0635263	phosphorelay signal transduction system	BP
s__Haemophilus_parainfluenzae	GO:0008762	-0.45	0.04	143	82	0.000189064	0.0635263	UDP-N-acetylmuramate dehydrogenase activity	MF
s__Haemophilus_parainfluenzae	GO:0008173	-0.39	0.12	143	82	0.000199371	0.0659605	RNA methyltransferase activity	MF
s__Haemophilus_parainfluenzae	GO:0009372	-0.34	0.17	142	82	0.000220375	0.0671612	quorum sensing	BP
s__Solobacterium_moorei	GO:0016209	0.23	0.69	92	62	0.000223529	0.0671612	antioxidant activity	MF
s__Haemophilus_parainfluenzae	GO:0005384	-0.4	0.1	142	82	0.000222731	0.0671612	manganese ion transmembrane transporter activity	MF
s__Haemophilus_parainfluenzae	GO:0030026	-0.4	0.1	142	82	0.000222731	0.0671612	cellular manganese ion homeostasis	BP
s__Rothia_sp._HMSC062F03	GO:0046961	0.03	0.52	132	76	0.00021562	0.0671612	proton-transporting ATPase activity, rotational mechanism	MF
s__Gemella_sanguinis	GO:0003879	0.02	-0.48	138	79	0.000209973	0.0671612	ATP phosphoribosyltransferase activity	MF
s__Fusobacterium_periodonticum	GO:0015128	0.42	-0.18	111	55	0.000219129	0.0671612	gluconate transmembrane transporter activity	MF
s__Fusobacterium_periodonticum	GO:0035429	0.42	-0.18	111	55	0.000219129	0.0671612	gluconate transmembrane transport	BP
s__Porphyromonas_sp._KLE_1280	GO:0006725	0.42	-0.18	106	56	0.00021085	0.0671612	cellular aromatic compound metabolic process	BP
s__Veillonella_sp._S13053_19	GO:0008299	-0.3	0.22	138	78	0.000226112	0.0672511	isoprenoid biosynthetic process	BP
s__Haemophilus_parainfluenzae	GO:0016765	-0.53	-0.09	143	82	0.000305016	0.0707312	transferase activity, transferring alkyl or aryl (other than methyl) groups	MF
s__Haemophilus_parainfluenzae	GO:0046914	-0.5	-0.04	143	82	0.000307475	0.0707312	transition metal ion binding	MF
s__Haemophilus_parainfluenzae	GO:0016857	-0.42	0.06	143	82	0.000293454	0.0707312	racemase and epimerase activity, acting on carbohydrates and derivatives	MF
s__Haemophilus_parainfluenzae	GO:0004639	-0.37	0.12	143	82	0.000307356	0.0707312	phosphoribosylaminoimidazolesuccinocarboxamide synthase activity	MF
s__Veillonella_sp._S13053_19	GO:0004127	-0.36	0.15	138	78	0.000245975	0.0707312	cytidylate kinase activity	MF
s__Haemophilus_parainfluenzae	GO:0004844	-0.41	0.08	143	82	0.000254472	0.0707312	uracil DNA N-glycosylase activity	MF
s__Streptococcus_oralis	GO:0004417	0.47	0	143	82	0.00028892	0.0707312	hydroxyethylthiazole kinase activity	MF
s__Actinomyces_sp._S6_Spd3	GO:0070063	-0.12	0.45	98	64	0.000252456	0.0707312	RNA polymerase binding	MF
s__Prevotella_vespertina	GO:0070475	0.11	-0.44	108	65	0.000294655	0.0707312	rRNA base methylation	BP
s__Streptococcus_vestibularis	GO:0009432	-0.48	0	140	80	0.000285928	0.0707312	SOS response	BP
s__Candidatus_Nanosynbacter_sp._TM7_075	GO:0006474	0.11	-0.49	96	53	0.000260711	0.0707312	N-terminal protein amino acid acetylation	BP
s__Haemophilus_parainfluenzae	GO:0045982	-0.5	-0.03	142	80	0.00026397	0.0707312	negative regulation of purine nucleobase metabolic process	BP
s__Streptococcus_sp._HMSC074B11	GO:0019290	-0.02	0.48	129	72	0.000260777	0.0707312	siderophore biosynthetic process	BP
s__Peptostreptococcus_stomatis	GO:0009276	0.12	-0.48	94	53	0.000254858	0.0707312	Gram-negative-bacterium-type cell wall	CC
s__Haemophilus_parainfluenzae	GO:0043822	-0.54	-0.08	139	81	0.000264678	0.0707312	ribonuclease M5 activity	MF
s__Streptococcus_pneumoniae	GO:0050518	-0.62	-0.2	143	81	0.000278535	0.0707312	2-C-methyl-D-erythritol 4-phosphate cytidylyltransferase activity	MF
s__Neisseria_mucosa	GO:0004819	0.32	-0.23	123	68	0.000296523	0.0707312	glutamine-tRNA ligase activity	MF
s__Neisseria_mucosa	GO:0006425	0.32	-0.23	123	68	0.000296523	0.0707312	glutaminyl-tRNA aminoacylation	BP
s__Haemophilus_parainfluenzae	GO:0004132	-0.45	0.03	142	82	0.00027228	0.0707312	dCMP deaminase activity	MF
s__Haemophilus_parainfluenzae	GO:0006220	-0.45	0.03	142	82	0.00027228	0.0707312	pyrimidine nucleotide metabolic process	BP
s__Streptococcus_sp._HMSC034E03	GO:0003954	-0.4	0.13	125	69	0.000302784	0.0707312	NADH dehydrogenase activity	MF
s__Streptococcus_sp._HMSC034E03	GO:0006116	-0.4	0.13	125	69	0.000302784	0.0707312	NADH oxidation	BP
s__Streptococcus_sp._Marseille_Q6470	GO:0070401	0.08	-0.43	130	75	0.000289896	0.0707312	NADP+ binding	MF
s__Veillonella_dispar	GO:0008121	-0.09	-0.6	106	59	0.000288108	0.0707312	ubiquinol-cytochrome-c reductase activity	MF
s__Haemophilus_parainfluenzae	GO:0008252	0.4	-0.11	137	78	0.000245967	0.0707312	nucleotidase activity	MF
s__Haemophilus_parainfluenzae	GO:0019563	-0.54	-0.08	138	79	0.000275309	0.0707312	glycerol catabolic process	BP
s__Haemophilus_parainfluenzae	GO:0047324	-0.54	-0.08	138	79	0.000275309	0.0707312	phosphoenolpyruvate-glycerone phosphotransferase activity	MF
s__Haemophilus_parainfluenzae	GO:0015914	0.64	0.2	128	69	0.000296059	0.0707312	phospholipid transport	BP
s__Streptococcus_australis	GO:0001000	-0.3	0.24	128	69	0.000305221	0.0707312	bacterial-type RNA polymerase core enzyme binding	MF
s__Haemophilus_parainfluenzae	GO:0042597	0.66	0.28	143	82	0.000312576	0.0707985	periplasmic space	CC
s__Haemophilus_parainfluenzae	GO:0071586	-0.45	0.02	143	82	0.000312452	0.0707985	CAAX-box protein processing	BP
s__Veillonella_dispar	GO:0006824	-0.31	0.2	137	78	0.000321329	0.0722254	cobalt ion transport	BP
s__Streptococcus_intermedius	GO:0008693	0.1	-0.47	105	57	0.000327834	0.0731294	3-hydroxydecanoyl-[acyl-carrier-protein] dehydratase activity	MF
s__Streptococcus_vestibularis	GO:0016920	0.29	-0.21	142	81	0.000339778	0.0752238	pyroglutamyl-peptidase activity	MF
s__Candidatus_Nanosynbacter_sp._TM7_075	GO:0004851	-0.14	0.62	59	28	0.000353815	0.0771711	uroporphyrin-III C-methyltransferase activity	MF
s__Candidatus_Nanosynbacter_sp._TM7_075	GO:0051266	-0.14	0.62	59	28	0.000353815	0.0771711	sirohydrochlorin ferrochelatase activity	MF
s__Veillonella_sp._oral_taxon_158	GO:0008299	-0.31	0.19	140	79	0.000361034	0.0778812	isoprenoid biosynthetic process	BP
s__Veillonella_dispar	GO:0008320	-0.05	-0.51	143	81	0.000362361	0.0778812	protein transmembrane transporter activity	MF
s__Haemophilus_parainfluenzae	GO:0019318	-0.42	0.07	136	80	0.000366498	0.0781996	hexose metabolic process	BP
s__Peptostreptococcus_stomatis	GO:0003700	-0.04	0.52	101	55	0.000373166	0.0790495	DNA binding transcription factor activity	MF
s__Haemophilus_parainfluenzae	GO:0004750	-0.35	0.13	143	82	0.000381788	0.0802983	ribulose-phosphate 3-epimerase activity	MF
s__Neisseria_meningitidis	GO:0008173	-0.56	-0.11	135	79	0.000390956	0.0810683	RNA methyltransferase activity	MF
s__Haemophilus_parainfluenzae	GO:0000179	-0.45	0.02	143	82	0.000388584	0.0810683	rRNA (adenine-N6,N6-)-dimethyltransferase activity	MF
s__Haemophilus_parainfluenzae	GO:0043768	-0.31	0.17	142	82	0.000399857	0.0812464	S-ribosylhomocysteine lyase activity	MF
s__Haemophilus_parainfluenzae	GO:0004845	-0.34	0.14	143	82	0.000400093	0.0812464	uracil phosphoribosyltransferase activity	MF
s__Haemophilus_parainfluenzae	GO:0006223	-0.34	0.14	143	82	0.000400093	0.0812464	uracil salvage	BP
s__Haemophilus_parainfluenzae	GO:0006164	-0.45	0.02	143	82	0.000418426	0.0835326	purine nucleotide biosynthetic process	BP
s__Haemophilus_parainfluenzae	GO:0004045	-0.45	0.01	143	82	0.000419862	0.0835326	aminoacyl-tRNA hydrolase activity	MF
s__Haemophilus_parainfluenzae	GO:0004140	-0.36	0.12	143	82	0.000419493	0.0835326	dephospho-CoA kinase activity	MF
s__Leptotrichia_wadei	GO:0006488	0.04	-0.5	107	61	0.000423694	0.0837293	dolichol-linked oligosaccharide biosynthetic process	BP
s__Neisseria_mucosa	GO:0009306	0.43	-0.05	137	78	0.000434426	0.0849681	protein secretion	BP
s__Streptococcus_pneumoniae	GO:0004591	-0.36	0.12	143	82	0.000447277	0.0849681	oxoglutarate dehydrogenase (succinyl-transferring) activity	MF
s__Haemophilus_parainfluenzae	GO:0000921	-0.46	0	140	82	0.000446771	0.0849681	septin ring assembly	BP
s__Haemophilus_parainfluenzae	GO:0005940	-0.46	0	140	82	0.000446771	0.0849681	septin ring	CC
s__Neisseria_sp._HMSC071A01	GO:0050304	0.62	0.04	78	45	0.000443629	0.0849681	nitrous-oxide reductase activity	MF
s__Lancefieldella_parvula	GO:0001000	0.42	-0.13	104	62	0.00044406	0.0849681	bacterial-type RNA polymerase core enzyme binding	MF
s__Lautropia_mirabilis	GO:0017057	0.05	0.56	109	60	0.000450493	0.0850305	6-phosphogluconolactonase activity	MF
s__Haemophilus_parainfluenzae	GO:0004342	-0.4	0.07	142	82	0.000466363	0.0851873	glucosamine-6-phosphate deaminase activity	MF
s__Prevotella_melaninogenica	GO:0035673	0.38	-0.11	136	77	0.000458162	0.0851873	oligopeptide transmembrane transporter activity	MF
s__Veillonella_nakazawae	GO:0045900	0.09	-0.4	136	77	0.000456089	0.0851873	negative regulation of translational elongation	BP
s__Candidatus_Nanosynbacter_sp._HMT_352	GO:0070628	0.58	0.05	88	56	0.000468682	0.0851873	proteasome binding	MF
s__Candidatus_Nanosynbacter_sp._HMT_352	GO:0031386	0.58	0.05	88	56	0.00046732	0.0851873	protein tag	MF
s__Candidatus_Nanosynbacter_sp._HMT_352	GO:0070490	0.58	0.05	88	56	0.00046732	0.0851873	protein pupylation	BP
s__Haemophilus_parainfluenzae	GO:0004831	-0.5	-0.05	143	82	0.000478153	0.0855337	tyrosine-tRNA ligase activity	MF
s__Granulicatella_adiacens	GO:0009088	-0.02	0.44	141	80	0.000474828	0.0855337	threonine biosynthetic process	BP
s__Veillonella_atypica	GO:0008311	0.08	-0.4	142	81	0.000479302	0.0855337	double-stranded DNA 3'-5' exodeoxyribonuclease activity	MF
s__Peptostreptococcus_stomatis	GO:0006355	-0.06	0.49	101	55	0.000492112	0.0870848	regulation of transcription, DNA-templated	BP
s__Haemophilus_parainfluenzae	GO:0009156	-0.37	0.11	143	82	0.000493909	0.0870848	ribonucleoside monophosphate biosynthetic process	BP
s__Prevotella_nanceiensis	GO:0006814	0.31	-0.2	120	74	0.000501285	0.0873392	sodium ion transport	BP
s__Haemophilus_parainfluenzae	GO:0015036	0.68	0.3	133	74	0.000500804	0.0873392	disulfide oxidoreductase activity	MF
s__Haemophilus_parainfluenzae	GO:0005727	-0.38	0.1	139	80	0.000510854	0.088483	extrachromosomal circular DNA	CC
s__Haemophilus_parainfluenzae	GO:0008899	-0.51	-0.06	138	78	0.000518512	0.0887651	homoserine O-succinyltransferase activity	MF
s__Haemophilus_parainfluenzae	GO:0019281	-0.51	-0.06	138	78	0.000518512	0.0887651	L-methionine biosynthetic process from homoserine via O-succinyl-L-homoserine and cystathionine	BP
s__Veillonella_nakazawae	GO:0042910	-0.09	0.39	138	78	0.000537162	0.08936	xenobiotic transmembrane transporter activity	MF
s__Streptococcus_vestibularis	GO:0006779	-0.42	0.04	143	83	0.000530393	0.08936	porphyrin-containing compound biosynthetic process	BP
s__Porphyromonas_somerae	GO:0008705	0.43	-0.13	104	58	0.000535735	0.08936	methionine synthase activity	MF
s__Veillonella_sp._S13053_19	GO:0004729	-0.11	0.43	108	61	0.000535834	0.08936	oxygen-dependent protoporphyrinogen oxidase activity	MF
s__Veillonella_dispar	GO:0004719	0.05	-0.48	109	61	0.000526599	0.08936	protein-L-isoaspartate (D-aspartate) O-methyltransferase activity	MF
s__Haemophilus_parainfluenzae	GO:0003723	-0.5	-0.06	143	82	0.000556879	0.0916051	RNA binding	MF
s__Haemophilus_parainfluenzae	GO:0006241	-0.37	0.1	143	82	0.000554006	0.0916051	CTP biosynthetic process	BP
s__Haemophilus_parainfluenzae	GO:0046873	-0.61	-0.22	143	82	0.0005701	0.093211	metal ion transmembrane transporter activity	MF
s__Candidatus_Nanosynbacter_sp._TM7_087	GO:0010498	0.47	-0.09	89	57	0.000576139	0.093211	proteasomal protein catabolic process	BP
s__Candidatus_Nanosynbacter_sp._TM7_087	GO:0019941	0.47	-0.09	89	57	0.000576139	0.093211	modification-dependent protein catabolic process	BP
s__Streptococcus_sp._XMC	GO:0004582	-0.29	0.23	128	67	0.000600354	0.096598	dolichyl-phosphate beta-D-mannosyltransferase activity	MF
s__Neisseria_meningitidis	GO:0004061	-0.54	-0.1	128	73	0.000617375	0.0987967	arylformamidase activity	MF
s__Haemophilus_parainfluenzae	GO:0000154	-0.43	0.02	143	82	0.000623207	0.0991909	rRNA modification	BP
s__Campylobacter_concisus	GO:0004375	0.4	-0.12	119	66	0.000631253	0.0999314	glycine dehydrogenase (decarboxylating) activity	MF
s__Haemophilus_parainfluenzae	GO:0008973	-0.44	0.02	141	82	0.000647827	0.100245	phosphopentomutase activity	MF
s__Haemophilus_parainfluenzae	GO:0004139	-0.43	0.03	142	82	0.000655493	0.100245	deoxyribose-phosphate aldolase activity	MF
s__Lancefieldella_parvula	GO:0070063	-0.04	0.45	113	72	0.000652028	0.100245	RNA polymerase binding	MF
s__Candidatus_Nanosynbacter_sp._TM7_057	GO:0016852	0.42	-0.15	89	54	0.000660467	0.100245	sirohydrochlorin cobaltochelatase activity	MF
s__Candidatus_Nanosynbacter_sp._TM7_057	GO:0019251	0.42	-0.15	89	54	0.000660467	0.100245	anaerobic cobalamin biosynthetic process	BP
s__Neisseria_mucosa	GO:0015496	0.07	-0.48	93	55	0.000657267	0.100245	putrescine:ornithine antiporter activity	MF
s__Neisseria_mucosa	GO:0015822	0.07	-0.48	93	55	0.000657267	0.100245	ornithine transport	BP
s__Neisseria_mucosa	GO:0015847	0.07	-0.48	93	55	0.000657267	0.100245	putrescine transport	BP
s__Haemophilus_parainfluenzae	GO:0002949	-0.51	-0.08	143	82	0.000670592	0.100647	tRNA threonylcarbamoyladenosine modification	BP
s__Veillonella_sp._S13053_19	GO:0004342	-0.34	0.14	138	78	0.000673375	0.100647	glucosamine-6-phosphate deaminase activity	MF
s__Haemophilus_parainfluenzae	GO:0003910	0.38	-0.1	130	76	0.000667345	0.100647	DNA ligase (ATP) activity	MF
s__Fusobacterium_nucleatum	GO:0030976	-0.39	0.09	135	75	0.000707193	0.105168	thiamine pyrophosphate binding	MF
s__Haemophilus_parainfluenzae	GO:0051259	-0.39	0.06	143	82	0.000711449	0.105269	protein complex oligomerization	BP
s__Aggregatibacter_segnis	GO:0008138	0	0.54	100	50	0.000719896	0.105987	protein tyrosine/serine/threonine phosphatase activity	MF
s__Haemophilus_parainfluenzae	GO:0043094	-0.44	0	141	82	0.000732827	0.106053	cellular metabolic compound salvage	BP
s__Streptococcus_vestibularis	GO:0005351	0.37	-0.09	143	83	0.00073754	0.106053	carbohydrate:proton symporter activity	MF
s__Haemophilus_parainfluenzae	GO:0006163	-0.5	-0.07	143	82	0.000734129	0.106053	purine nucleotide metabolic process	BP
s__Streptococcus_sp._M334	GO:0050518	-0.41	0.04	140	80	0.000738356	0.106053	2-C-methyl-D-erythritol 4-phosphate cytidylyltransferase activity	MF
s__Peptostreptococcus_stomatis	GO:0006086	-0.1	0.47	97	50	0.00073489	0.106053	acetyl-CoA biosynthetic process from pyruvate	BP
s__Peptostreptococcus_stomatis	GO:0016855	-0.07	0.47	101	55	0.000745609	0.106575	racemase and epimerase activity, acting on amino acids and derivatives	MF
s__Rothia_sp._HMSC065C12	GO:0004151	0.03	0.47	141	81	0.000756158	0.107561	dihydroorotase activity	MF
s__Porphyromonas_pasteri	GO:0008443	-0.37	0.18	101	58	0.000761695	0.107827	phosphofructokinase activity	MF
s__Veillonella_sp._S13053_19	GO:0006044	-0.42	0.04	138	78	0.000767831	0.10799	N-acetylglucosamine metabolic process	BP
s__Veillonella_parvula	GO:0008311	0.1	-0.37	142	80	0.000770181	0.10799	double-stranded DNA 3'-5' exodeoxyribonuclease activity	MF
s__Veillonella_parvula	GO:0000150	-0.29	0.18	143	79	0.000776606	0.108375	recombinase activity	MF
s__Haemophilus_parainfluenzae	GO:0009982	-0.43	0.02	143	82	0.00079824	0.108602	pseudouridine synthase activity	MF
s__Haemophilus_parainfluenzae	GO:0004150	-0.41	0.04	143	82	0.000803745	0.108602	dihydroneopterin aldolase activity	MF
s__Haemophilus_parainfluenzae	GO:0006760	-0.41	0.04	143	82	0.000803745	0.108602	folic acid-containing compound metabolic process	BP
s__Streptococcus_vestibularis	GO:0004641	0.31	-0.15	143	83	0.000810345	0.108602	phosphoribosylformylglycinamidine cyclo-ligase activity	MF
s__Veillonella_dispar	GO:0043772	-0.31	0.16	143	80	0.000815117	0.108602	acyl-phosphate glycerol-3-phosphate acyltransferase activity	MF
s__Haemophilus_parainfluenzae	GO:0043937	-0.5	-0.08	143	82	0.000813082	0.108602	regulation of sporulation	BP
s__Neisseria_meningitidis	GO:0006566	-0.54	-0.11	134	79	0.000815038	0.108602	threonine metabolic process	BP
s__Haemophilus_parainfluenzae	GO:0051775	-0.49	-0.06	142	81	0.000787442	0.108602	response to redox state	BP
s__Candidatus_Nanosynbacter_sp._TM7_057	GO:0006474	0	-0.52	93	57	0.000782881	0.108602	N-terminal protein amino acid acetylation	BP
s__Neisseria_mucosa	GO:0003979	0.06	-0.47	102	57	0.000800089	0.108602	UDP-glucose 6-dehydrogenase activity	MF
s__Haemophilus_parainfluenzae	GO:0051301	-0.52	-0.11	143	82	0.000826698	0.109575	cell division	BP
s__Haemophilus_parainfluenzae	GO:0004638	-0.31	0.15	143	80	0.000829858	0.109575	phosphoribosylaminoimidazole carboxylase activity	MF
s__Haemophilus_parainfluenzae	GO:0009401	-0.47	-0.04	143	82	0.000837675	0.109802	phosphoenolpyruvate-dependent sugar phosphotransferase system	BP
s__Veillonella_nakazawae	GO:0042597	-0.16	-0.57	138	78	0.000839034	0.109802	periplasmic space	CC
s__Neisseria_mucosa	GO:0004721	0.55	0.08	113	63	0.000845854	0.110204	phosphoprotein phosphatase activity	MF
s__Neisseria_meningitidis	GO:0042834	0.63	0.24	134	77	0.000861969	0.111319	peptidoglycan binding	MF
s__Veillonella_atypica	GO:0001000	0.33	-0.17	129	68	0.00086103	0.111319	bacterial-type RNA polymerase core enzyme binding	MF
s__Haemophilus_parainfluenzae	GO:0004641	-0.35	0.11	143	82	0.000884655	0.11375	phosphoribosylformylglycinamidine cyclo-ligase activity	MF
s__Neisseria_meningitidis	GO:0004335	-0.51	-0.07	134	76	0.000909746	0.115963	galactokinase activity	MF
s__Neisseria_meningitidis	GO:0046835	-0.51	-0.07	134	76	0.000909746	0.115963	carbohydrate phosphorylation	BP
s__Veillonella_sp._S13053_19	GO:0000049	-0.35	0.12	138	78	0.000926444	0.116928	tRNA binding	MF
s__Haemophilus_parainfluenzae	GO:0006044	-0.43	0.01	143	82	0.000941299	0.116928	N-acetylglucosamine metabolic process	BP
s__Rothia_sp._HMSC062F03	GO:0051920	0.39	-0.07	132	79	0.000930199	0.116928	peroxiredoxin activity	MF
s__Streptococcus_sp._HMSC074B11	GO:0016790	0.29	-0.17	142	82	0.000929925	0.116928	thiolester hydrolase activity	MF
s__Veillonella_dispar	GO:0046690	-0.38	0.07	142	80	0.000940248	0.116928	response to tellurium ion	BP
s__Haemophilus_parahaemolyticus	GO:0043464	-0.05	-0.54	104	60	0.000945111	0.116928	malolactic fermentation	BP
s__Haemophilus_parahaemolyticus	GO:0043883	-0.05	-0.54	104	60	0.000945111	0.116928	malolactic enzyme activity	MF
s__Haemophilus_parainfluenzae	GO:0008649	-0.36	0.09	143	82	0.000968503	0.116955	rRNA methyltransferase activity	MF
s__Streptococcus_vestibularis	GO:0008883	-0.42	0.01	141	82	0.000969159	0.116955	glutamyl-tRNA reductase activity	MF
s__Neisseria_mucosa	GO:0004764	-0.44	0.01	137	78	0.000966044	0.116955	shikimate 3-dehydrogenase (NADP+) activity	MF
s__Lachnoanaerobaculum_saburreum	GO:0006082	0.33	-0.2	116	61	0.000961997	0.116955	organic acid metabolic process	BP
s__Candidatus_Nanosynbacter_sp._TM7_087	GO:0004400	-0.11	0.45	88	54	0.000964047	0.116955	histidinol-phosphate transaminase activity	MF
s__Streptococcus_infantis	GO:0043115	0.02	-0.44	134	75	0.000949471	0.116955	precorrin-2 dehydrogenase activity	MF
s__Haemophilus_parainfluenzae	GO:0015234	-0.48	-0.04	135	78	0.000977403	0.117468	thiamine transmembrane transporter activity	MF
s__Haemophilus_parainfluenzae	GO:0009264	-0.38	0.06	142	82	0.00100095	0.119324	deoxyribonucleotide catabolic process	BP
s__Veillonella_nakazawae	GO:0043772	-0.37	0.09	138	77	0.000999548	0.119324	acyl-phosphate glycerol-3-phosphate acyltransferase activity	MF
s__Neisseria_mucosa	GO:0008173	-0.48	-0.05	137	78	0.00103224	0.119528	RNA methyltransferase activity	MF
s__Fusobacterium_periodonticum	GO:0000902	0.44	-0.08	114	58	0.00103373	0.119528	cell morphogenesis	BP
s__Haemophilus_parainfluenzae	GO:0030288	0.48	0.06	138	81	0.00103674	0.119528	outer membrane-bounded periplasmic space	CC
s__Haemophilus_parainfluenzae	GO:0004335	-0.38	0.07	142	79	0.00105053	0.119528	galactokinase activity	MF
s__Haemophilus_parainfluenzae	GO:0046835	-0.38	0.07	142	79	0.00105053	0.119528	carbohydrate phosphorylation	BP
s__Solobacterium_moorei	GO:0015976	0.09	-0.44	91	58	0.00105543	0.119528	carbon utilization	BP
s__Haemophilus_parainfluenzae	GO:0004061	-0.38	0.08	136	76	0.00101395	0.119528	arylformamidase activity	MF
s__Candidatus_Nanosynbacter_sp._TM7_076	GO:0010498	0.52	0	88	58	0.00104833	0.119528	proteasomal protein catabolic process	BP
s__Candidatus_Nanosynbacter_sp._TM7_076	GO:0019941	0.52	0	88	58	0.00104833	0.119528	modification-dependent protein catabolic process	BP
s__Veillonella_atypica	GO:0000302	0.3	0.69	113	62	0.00103021	0.119528	response to reactive oxygen species	BP
s__Veillonella_atypica	GO:0008785	0.3	0.69	113	62	0.00103021	0.119528	alkyl hydroperoxide reductase activity	MF
s__Gemella_sanguinis	GO:0070401	0.05	-0.4	130	78	0.00105356	0.119528	NADP+ binding	MF
s__Alloprevotella_sp._oral_taxon_473	GO:0008693	-0.04	0.53	87	46	0.00104484	0.119528	3-hydroxydecanoyl-[acyl-carrier-protein] dehydratase activity	MF
s__Peptostreptococcus_stomatis	GO:0008767	-0.08	0.45	101	55	0.00106045	0.119636	UDP-galactopyranose mutase activity	MF
s__Streptococcus_vestibularis	GO:0015562	-0.47	-0.05	140	83	0.00107313	0.120604	efflux transmembrane transporter activity	MF
s__Streptococcus_vestibularis	GO:0030527	-0.4	0.03	143	83	0.00108398	0.121361	structural constituent of chromatin	MF
s__Campylobacter_concisus	GO:0006546	0.36	-0.14	121	66	0.0010913	0.121474	glycine catabolic process	BP
s__Actinomyces_oris	GO:0015668	-0.08	0.39	122	72	0.00109325	0.121474	Type III site-specific deoxyribonuclease activity	MF
s__Peptostreptococcus_stomatis	GO:0016747	-0.05	0.47	101	55	0.00114752	0.122158	transferase activity, transferring acyl groups other than amino-acyl groups	MF
s__Haemophilus_parainfluenzae	GO:0030001	-0.57	-0.19	143	82	0.00118542	0.122158	metal ion transport	BP
s__Haemophilus_parainfluenzae	GO:0036211	-0.3	0.15	143	82	0.00118775	0.122158	protein modification process	BP
s__Haemophilus_parainfluenzae	GO:0045263	-0.39	0.04	143	82	0.00115669	0.122158	proton-transporting ATP synthase complex, coupling factor F(o)	CC
s__Haemophilus_parainfluenzae	GO:0003848	-0.5	-0.09	143	82	0.00114759	0.122158	2-amino-4-hydroxy-6-hydroxymethyldihydropteridine diphosphokinase activity	MF
s__Veillonella_sp._oral_taxon_158	GO:0016311	-0.28	0.17	140	79	0.00118096	0.122158	dephosphorylation	BP
s__Porphyromonas_sp._KLE_1280	GO:0006002	-0.32	0.22	106	56	0.00120416	0.122158	fructose 6-phosphate metabolic process	BP
s__Veillonella_sp._S13053_19	GO:0008448	-0.42	0.03	137	75	0.00119979	0.122158	N-acetylglucosamine-6-phosphate deacetylase activity	MF
s__Veillonella_sp._CLA_AA_H247	GO:0043772	-0.37	0.09	134	75	0.00116864	0.122158	acyl-phosphate glycerol-3-phosphate acyltransferase activity	MF
s__Haemophilus_influenzae	GO:0003910	0.37	-0.1	127	75	0.00111536	0.122158	DNA ligase (ATP) activity	MF
s__Haemophilus_parainfluenzae	GO:0006566	-0.36	0.08	142	82	0.00115598	0.122158	threonine metabolic process	BP
s__Haemophilus_parainfluenzae	GO:0006450	-0.44	-0.01	143	82	0.00114594	0.122158	regulation of translational fidelity	BP
s__Haemophilus_parainfluenzae	GO:0008915	0.37	-0.07	140	81	0.00112879	0.122158	lipid-A-disaccharide synthase activity	MF
s__Haemophilus_parainfluenzae	GO:0004722	-0.53	-0.14	142	81	0.00116008	0.122158	protein serine/threonine phosphatase activity	MF
s__Streptococcus_sp._HSISS2	GO:0004564	0.4	-0.06	128	74	0.00120727	0.122158	beta-fructofuranosidase activity	MF
s__Veillonella_dispar	GO:0004067	0.04	0.47	142	81	0.00113158	0.122158	asparaginase activity	MF
s__Streptococcus_salivarius	GO:0006857	-0.08	-0.51	133	76	0.00115174	0.122158	oligopeptide transport	BP
s__Veillonella_nakazawae	GO:0019632	-0.33	0.13	137	75	0.00111588	0.122158	shikimate metabolic process	BP
s__Streptococcus_vestibularis	GO:0015159	-0.44	0.01	135	73	0.00118043	0.122158	polysaccharide transmembrane transporter activity	MF
s__Veillonella_tobetsuensis	GO:0042883	0.21	0.64	115	57	0.00119905	0.122158	cysteine transport	BP
s__Haemophilus_parainfluenzae	GO:0002943	0.56	0.15	130	70	0.00119195	0.122158	tRNA dihydrouridine synthesis	BP
s__Streptococcus_intermedius	GO:0034040	-0.04	-0.51	113	60	0.00120365	0.122158	lipid-transporting ATPase activity	MF
s__Haemophilus_parainfluenzae	GO:0036094	-0.44	-0.02	140	82	0.0011769	0.122158	small molecule binding	MF
s__Haemophilus_paraphrohaemolyticus	GO:0043107	-0.07	0.47	96	53	0.00113224	0.122158	type IV pilus-dependent motility	BP
s__Streptococcus_pneumoniae	GO:0042742	0.54	0.14	144	81	0.0011775	0.122158	defense response to bacterium	BP
s__Haemophilus_parainfluenzae	GO:0004529	0.51	-0.07	80	44	0.00118684	0.122158	exodeoxyribonuclease activity	MF
s__Haemophilus_parainfluenzae	GO:0004222	-0.48	-0.07	143	82	0.00122198	0.122271	metalloendopeptidase activity	MF
s__Haemophilus_parainfluenzae	GO:0001522	-0.41	0.02	143	82	0.00122843	0.122271	pseudouridine synthesis	BP
s__Haemophilus_parainfluenzae	GO:0009451	-0.41	0.02	143	82	0.00122843	0.122271	RNA modification	BP
s__Lautropia_mirabilis	GO:0019556	-0.18	-0.63	104	53	0.00122914	0.122271	histidine catabolic process to glutamate and formamide	BP
s__Megasphaera_micronuciformis	GO:0030416	0.11	-0.51	76	38	0.00121873	0.122271	methylamine metabolic process	BP
s__Veillonella_sp._CLA_AA_H247	GO:0001510	-0.29	0.18	134	76	0.00124667	0.123182	RNA methylation	BP
s__Veillonella_sp._oral_taxon_158	GO:0140658	-0.31	0.15	139	78	0.00124368	0.123182	none	none
s__Haemophilus_parainfluenzae	GO:0003872	-0.49	-0.08	142	82	0.00126166	0.123832	6-phosphofructokinase activity	MF
s__Neisseria_meningitidis	GO:0004831	-0.52	-0.11	135	79	0.00126158	0.123832	tyrosine-tRNA ligase activity	MF
s__Actinomyces_sp._ICM58	GO:0005542	0.33	-0.16	125	68	0.00127699	0.124119	folic acid binding	MF
s__Candidatus_Nanosynbacter_sp._TM7_076	GO:0006276	-0.11	0.49	73	42	0.00127231	0.124119	plasmid maintenance	BP
s__Prevotella_vespertina	GO:0008195	0.36	-0.19	94	54	0.00127723	0.124119	phosphatidate phosphatase activity	MF
s__Haemophilus_parainfluenzae	GO:0016671	-0.29	0.16	143	82	0.00128778	0.124732	oxidoreductase activity, acting on a sulfur group of donors, disulfide as acceptor	MF
s__Aggregatibacter_segnis	GO:0140662	-0.03	-0.49	127	64	0.00131133	0.126597	none	none
s__Streptococcus_timonensis	GO:0050043	-0.47	0.06	92	53	0.00131628	0.12666	lactate racemase activity	MF
s__Lachnoanaerobaculum_saburreum	GO:0008897	0.02	-0.47	116	61	0.00132997	0.12756	holo-[acyl-carrier-protein] synthase activity	MF
s__Parvimonas_micra	GO:0006779	-0.36	0.13	117	68	0.00134988	0.128632	porphyrin-containing compound biosynthetic process	BP
s__Haemophilus_parainfluenzae	GO:0042586	-0.41	0.02	143	82	0.0013475	0.128632	peptide deformylase activity	MF
s__Neisseria_sp._oral_taxon_014	GO:0003916	-0.02	-0.48	122	68	0.0013651	0.129438	DNA topoisomerase activity	MF
s__Actinomyces_sp._S6_Spd3	GO:0003952	0.14	0.59	98	64	0.00137153	0.129438	NAD+ synthase (glutamine-hydrolyzing) activity	MF
s__Neisseria_mucosa	GO:0005198	-0.02	-0.45	136	77	0.00136953	0.129438	structural molecule activity	MF
s__Granulicatella_adiacens	GO:0004073	-0.07	0.37	141	80	0.00137666	0.12949	aspartate-semialdehyde dehydrogenase activity	MF
s__Neisseria_subflava	GO:0015109	0.08	-0.44	95	58	0.00138527	0.12949	chromate transmembrane transporter activity	MF
s__Neisseria_subflava	GO:0015703	0.08	-0.44	95	58	0.00138527	0.12949	chromate transport	BP
s__Candidatus_Nanosynbacter_sp._HMT_352	GO:0004177	0.39	-0.12	98	60	0.0014185	0.129713	aminopeptidase activity	MF
s__Actinomyces_sp._ph3	GO:0016798	0.03	0.54	85	55	0.00140718	0.129713	hydrolase activity, acting on glycosyl bonds	MF
s__Streptococcus_vestibularis	GO:0047473	0.4	-0.05	131	73	0.00141338	0.129713	D-alanine [D-alanyl carrier protein] ligase activity	MF
s__Aggregatibacter_sp._2125159857	GO:0046689	-0.09	0.46	94	49	0.00141797	0.129713	response to mercury ion	BP
s__Leptotrichia_wadei	GO:0050304	0.07	-0.54	68	39	0.00141102	0.129713	nitrous-oxide reductase activity	MF
s__Rothia_sp._HMSC065C12	GO:0004111	-0.22	-0.69	75	46	0.00141807	0.129713	creatine kinase activity	MF
s__Rothia_sp._HMSC065C12	GO:0046314	-0.22	-0.69	75	46	0.00141807	0.129713	phosphocreatine biosynthetic process	BP
s__Haemophilus_parainfluenzae	GO:0004329	-0.34	0.1	143	82	0.00143965	0.130129	formate-tetrahydrofolate ligase activity	MF
s__Neisseria_meningitidis	GO:0004329	-0.48	-0.06	135	79	0.0014406	0.130129	formate-tetrahydrofolate ligase activity	MF
s__Veillonella_rogosae	GO:0015225	-0.31	0.13	138	81	0.00144514	0.130129	biotin transmembrane transporter activity	MF
s__Veillonella_rogosae	GO:0015878	-0.31	0.13	138	81	0.00144514	0.130129	biotin transport	BP
s__Streptococcus_sp._Marseille_Q4154	GO:0015103	-0.02	-0.51	101	58	0.0014441	0.130129	inorganic anion transmembrane transporter activity	MF
s__Haemophilus_parainfluenzae	GO:0015078	-0.39	0.03	143	82	0.00147539	0.132448	proton transmembrane transporter activity	MF
s__Lachnoanaerobaculum_saburreum	GO:0006468	0.34	-0.17	116	61	0.00149264	0.132638	protein phosphorylation	BP
s__Neisseria_meningitidis	GO:0006437	-0.51	-0.1	135	79	0.00150592	0.132638	tyrosyl-tRNA aminoacylation	BP
s__Alloprevotella_tannerae	GO:0006637	-0.36	0.13	115	66	0.0014859	0.132638	acyl-CoA metabolic process	BP
s__Candidatus_Nanosynbacter_sp._TM7_075	GO:0005990	0	-0.51	96	52	0.00150904	0.132638	lactose catabolic process	BP
s__Candidatus_Nanosynbacter_sp._TM7_075	GO:0050044	0	-0.51	96	52	0.00150904	0.132638	galactose-6-phosphate isomerase activity	MF
s__Veillonella_atypica	GO:0006824	-0.31	0.14	137	78	0.0015041	0.132638	cobalt ion transport	BP
s__Streptococcus_australis	GO:0006824	0.33	-0.12	137	80	0.00150284	0.132638	cobalt ion transport	BP
s__Fusobacterium_periodonticum	GO:0006799	0.35	-0.16	112	58	0.00152049	0.132673	polyphosphate biosynthetic process	BP
s__Fusobacterium_periodonticum	GO:0009358	0.35	-0.16	112	58	0.00152049	0.132673	polyphosphate kinase complex	CC
s__Haemophilus_parainfluenzae	GO:0009326	0.65	0.26	121	64	0.00152296	0.132673	formate dehydrogenase complex	CC
s__Haemophilus_parainfluenzae	GO:0006221	-0.44	-0.02	143	82	0.0015613	0.135213	pyrimidine nucleotide biosynthetic process	BP
s__Haemophilus_paraphrohaemolyticus	GO:0031177	0.01	-0.57	81	37	0.00155899	0.135213	phosphopantetheine binding	MF
s__Prevotella_melaninogenica	GO:0004801	-0.02	-0.47	128	65	0.00156602	0.135224	sedoheptulose-7-phosphate:D-glyceraldehyde-3-phosphate glyceronetransferase activity	MF
s__Haemophilus_parainfluenzae	GO:0006213	-0.52	-0.13	142	82	0.0015816	0.135659	pyrimidine nucleoside metabolic process	BP
s__Aggregatibacter_sp._2125159857	GO:0043138	0.33	-0.21	105	50	0.00158488	0.135659	3'-5' DNA helicase activity	MF
s__Veillonella_parvula	GO:0004801	-0.04	-0.49	130	67	0.00158066	0.135659	sedoheptulose-7-phosphate:D-glyceraldehyde-3-phosphate glyceronetransferase activity	MF
s__Neisseria_mucosa	GO:0006779	0.45	0.03	137	78	0.00159712	0.135917	porphyrin-containing compound biosynthetic process	BP
s__Haemophilus_parainfluenzae	GO:0008897	-0.3	0.14	143	82	0.00159289	0.135917	holo-[acyl-carrier-protein] synthase activity	MF
s__Candidatus_Nanosynbacter_sp._TM7_075	GO:0009024	-0.06	-0.55	94	51	0.00160835	0.136478	tagatose-6-phosphate kinase activity	MF
s__Veillonella_dispar	GO:0009055	-0.01	-0.43	143	81	0.00162826	0.136764	electron transfer activity	MF
s__Veillonella_rogosae	GO:0042597	0.33	-0.1	139	82	0.00165353	0.136764	periplasmic space	CC
s__Streptococcus_pneumoniae	GO:0004655	-0.46	-0.05	142	83	0.00165072	0.136764	porphobilinogen synthase activity	MF
s__Veillonella_dispar	GO:0045893	-0.03	-0.45	140	81	0.0016327	0.136764	positive regulation of transcription, DNA-templated	BP
s__Haemophilus_parainfluenzae	GO:0005990	-0.28	0.16	141	81	0.00163102	0.136764	lactose catabolic process	BP
s__Haemophilus_parainfluenzae	GO:0050044	-0.28	0.16	141	81	0.00163102	0.136764	galactose-6-phosphate isomerase activity	MF
s__Rothia_sp._HMSC072B04	GO:0008818	0.06	-0.4	120	72	0.0016508	0.136764	cobalamin 5'-phosphate synthase activity	MF
s__Rothia_sp._HMSC072B04	GO:0051073	0.06	-0.4	120	72	0.0016508	0.136764	adenosylcobinamide-GDP ribazoletransferase activity	MF
s__Rothia_sp._HMSC065C12	GO:0006596	-0.05	0.42	125	67	0.00163514	0.136764	polyamine biosynthetic process	BP
s__Fusobacterium_nucleatum	GO:0008963	-0.37	0.08	135	75	0.0016679	0.137541	phospho-N-acetylmuramoyl-pentapeptide-transferase activity	MF
s__Streptococcus_sp._oral_taxon_061	GO:0070205	-0.19	-0.6	124	66	0.00167226	0.137541	2-succinyl-6-hydroxy-2,4-cyclohexadiene-1-carboxylate synthase activity	MF
s__Veillonella_rogosae	GO:0008299	-0.28	0.15	139	82	0.00170327	0.139702	isoprenoid biosynthetic process	BP
s__Peptostreptococcus_stomatis	GO:0008531	0.02	0.51	101	55	0.00171313	0.14012	riboflavin kinase activity	MF
s__Streptococcus_salivarius	GO:0008676	-0.36	0.07	141	82	0.00171941	0.140244	3-deoxy-8-phosphooctulonate synthase activity	MF
s__Veillonella_dispar	GO:0051537	-0.04	-0.45	143	81	0.0017293	0.140661	2 iron, 2 sulfur cluster binding	MF
s__Streptococcus_oralis	GO:0043190	0.45	0.05	145	83	0.00173795	0.140975	ATP-binding cassette (ABC) transporter complex	CC
s__Haemophilus_parainfluenzae	GO:0004525	-0.47	-0.07	143	82	0.00175357	0.141076	ribonuclease III activity	MF
s__Porphyromonas_sp._KLE_1280	GO:0008882	0.33	-0.2	106	54	0.00174792	0.141076	[glutamate-ammonia-ligase] adenylyltransferase activity	MF
s__Streptococcus_sp._HMSC034E03	GO:0016790	0.36	-0.07	143	82	0.00175031	0.141076	thiolester hydrolase activity	MF
s__Veillonella_sp._oral_taxon_158	GO:0009058	-0.36	0.07	140	79	0.00180957	0.142087	biosynthetic process	BP
s__Neisseria_meningitidis	GO:0006164	-0.52	-0.13	135	79	0.00180627	0.142087	purine nucleotide biosynthetic process	BP
s__Haemophilus_parainfluenzae	GO:0008299	-0.42	0	143	82	0.00179566	0.142087	isoprenoid biosynthetic process	BP
s__Haemophilus_parainfluenzae	GO:0015935	-0.32	0.11	143	82	0.00179828	0.142087	small ribosomal subunit	CC
s__Streptococcus_vestibularis	GO:0008108	0.35	-0.07	141	83	0.00179924	0.142087	UDP-glucose:hexose-1-phosphate uridylyltransferase activity	MF
s__Neisseria_mucosa	GO:0004129	0.6	0.23	134	76	0.00177649	0.142087	cytochrome-c oxidase activity	MF
s__Veillonella_rogosae	GO:0004127	-0.35	0.07	139	82	0.00180472	0.142087	cytidylate kinase activity	MF
s__Haemophilus_parainfluenzae	GO:0044238	-0.43	-0.02	143	82	0.00178744	0.142087	primary metabolic process	BP
s__Rothia_dentocariosa	GO:0043022	0	0.42	136	78	0.00179478	0.142087	ribosome binding	MF
s__Candidatus_Nanosynbacter_sp._HMT_352	GO:0006468	0.4	-0.1	98	59	0.00183462	0.143069	protein phosphorylation	BP
s__Streptococcus_pseudopneumoniae	GO:0004591	-0.29	0.14	142	82	0.00183849	0.143069	oxoglutarate dehydrogenase (succinyl-transferring) activity	MF
s__Haemophilus_parainfluenzae	GO:0008134	0.32	-0.12	135	79	0.00184151	0.143069	transcription factor binding	MF
s__Actinomyces_sp._ICM47	GO:0008909	0.29	-0.16	134	76	0.00182972	0.143069	isochorismate synthase activity	MF
s__Haemophilus_parainfluenzae	GO:0004496	-0.43	-0.02	142	82	0.00186201	0.143668	mevalonate kinase activity	MF
s__Neisseria_meningitidis	GO:0015109	0.03	-0.45	100	62	0.00186386	0.143668	chromate transmembrane transporter activity	MF
s__Neisseria_meningitidis	GO:0015703	0.03	-0.45	100	62	0.00186386	0.143668	chromate transport	BP
s__Veillonella_dispar	GO:0006528	0.03	0.44	142	81	0.00187873	0.144437	asparagine metabolic process	BP
s__Neisseria_mucosa	GO:0009060	0.59	0.22	134	76	0.00188625	0.14458	aerobic respiration	BP
s__Neisseria_sp._oral_taxon_014	GO:0003725	-0.08	-0.51	122	68	0.00189042	0.14458	double-stranded RNA binding	MF
s__Porphyromonas_bobii	GO:0020037	0.46	-0.03	101	58	0.00190562	0.145365	heme binding	MF
s__Haemophilus_parainfluenzae	GO:0004478	-0.38	0.03	143	82	0.00192913	0.146193	methionine adenosyltransferase activity	MF
s__Haemophilus_parainfluenzae	GO:0006556	-0.38	0.03	143	82	0.00192913	0.146193	S-adenosylmethionine biosynthetic process	BP
s__Veillonella_rogosae	GO:0030655	-0.29	0.14	139	82	0.00193633	0.146193	beta-lactam antibiotic catabolic process	BP
s__Porphyromonas_bobii	GO:0009254	0.56	0.1	101	58	0.00193455	0.146193	peptidoglycan turnover	BP
s__Haemophilus_parahaemolyticus	GO:0009435	-0.14	-0.54	129	76	0.00196219	0.147766	NAD biosynthetic process	BP
s__Streptococcus_intermedius	GO:0016868	0.06	0.46	137	82	0.00198874	0.147813	intramolecular transferase activity, phosphotransferases	MF
s__Haemophilus_parainfluenzae	GO:0009360	-0.37	0.05	143	82	0.00203607	0.147813	DNA polymerase III complex	CC
s__Streptococcus_vestibularis	GO:0005618	0.34	-0.08	143	83	0.00197608	0.147813	cell wall	CC
s__Veillonella_dispar	GO:0042597	-0.21	-0.58	143	81	0.00202436	0.147813	periplasmic space	CC
s__Veillonella_sp._CLA_AA_H247	GO:0042597	-0.19	-0.57	134	76	0.00203811	0.147813	periplasmic space	CC
s__Neisseria_mucosa	GO:0004329	-0.37	0.06	137	78	0.00203384	0.147813	formate-tetrahydrofolate ligase activity	MF
s__Haemophilus_parainfluenzae	GO:0022900	0.31	-0.12	141	81	0.00200777	0.147813	electron transport chain	BP
s__Porphyromonas_pasteri	GO:0008882	0.4	-0.1	100	58	0.00202491	0.147813	[glutamate-ammonia-ligase] adenylyltransferase activity	MF
s__Porphyromonas_sp._KLE_1280	GO:0015276	-0.46	0.02	106	56	0.00202608	0.147813	ligand-gated ion channel activity	MF
s__Streptococcus_vestibularis	GO:0009316	0.36	-0.06	143	83	0.00202419	0.147813	3-isopropylmalate dehydratase complex	CC
s__Haemophilus_parainfluenzae	GO:0043101	-0.54	-0.17	141	81	0.00199886	0.147813	purine-containing compound salvage	BP
s__Haemophilus_parainfluenzae	GO:0046110	-0.54	-0.17	141	81	0.00199886	0.147813	xanthine metabolic process	BP
s__Veillonella_nakazawae	GO:0015574	-0.01	0.5	83	52	0.00199506	0.147813	trehalose transmembrane transporter activity	MF
s__Veillonella_nakazawae	GO:0015771	-0.01	0.5	83	52	0.00199506	0.147813	trehalose transport	BP
s__Leptotrichia_sp._oral_taxon_221	GO:0004658	-0.03	-0.56	88	43	0.00202407	0.147813	propionyl-CoA carboxylase activity	MF
s__Haemophilus_haemolyticus	GO:0004478	-0.33	0.1	137	82	0.0020967	0.150213	methionine adenosyltransferase activity	MF
s__Haemophilus_haemolyticus	GO:0006556	-0.33	0.1	137	82	0.0020967	0.150213	S-adenosylmethionine biosynthetic process	BP
s__Candidatus_Nanosynbacter_sp._HMT_352	GO:0015150	-0.09	0.54	57	35	0.00209414	0.150213	fucose transmembrane transporter activity	MF
s__Candidatus_Nanosynbacter_sp._HMT_352	GO:0015535	-0.09	0.54	57	35	0.00209414	0.150213	fucose:proton symporter activity	MF
s__Candidatus_Nanosynbacter_sp._HMT_352	GO:0015756	-0.09	0.54	57	35	0.00209414	0.150213	fucose transmembrane transport	BP
s__Streptococcus_sp._HMSC062D07	GO:0015103	-0.06	-0.52	100	58	0.00211043	0.150829	inorganic anion transmembrane transporter activity	MF
s__Haemophilus_parainfluenzae	GO:0006189	-0.44	-0.04	143	82	0.00217089	0.151231	'de novo' IMP biosynthetic process	BP
s__Streptococcus_sp._F0442	GO:0006468	-0.05	0.37	140	82	0.00215189	0.151231	protein phosphorylation	BP
s__Haemophilus_parainfluenzae	GO:0015934	-0.31	0.11	143	82	0.00218796	0.151231	large ribosomal subunit	CC
s__Haemophilus_parainfluenzae	GO:0008108	-0.34	0.08	141	82	0.00218132	0.151231	UDP-glucose:hexose-1-phosphate uridylyltransferase activity	MF
s__Haemophilus_parainfluenzae	GO:0008312	-0.35	0.07	143	82	0.00212397	0.151231	7S RNA binding	MF
s__Streptococcus_vestibularis	GO:0042773	-0.4	0.01	140	82	0.00216967	0.151231	ATP synthesis coupled electron transport	BP
s__Neisseria_meningitidis	GO:0004819	0.3	-0.16	122	69	0.00214784	0.151231	glutamine-tRNA ligase activity	MF
s__Neisseria_meningitidis	GO:0006425	0.3	-0.16	122	69	0.00214784	0.151231	glutaminyl-tRNA aminoacylation	BP
s__Streptococcus_sp._HMSC062D07	GO:0070401	0.02	-0.41	128	77	0.00218422	0.151231	NADP+ binding	MF
s__Neisseria_meningitidis	GO:0050304	0.61	0.12	80	46	0.00217581	0.151231	nitrous-oxide reductase activity	MF
s__Porphyromonas_somerae	GO:0051603	0.4	-0.09	105	57	0.00217959	0.151231	proteolysis involved in cellular protein catabolic process	BP
s__Veillonella_parvula	GO:0019310	0.36	-0.16	103	52	0.00218063	0.151231	inositol catabolic process	BP
s__Streptococcus_sp._263_SSPC	GO:0030699	-0.33	0.16	112	58	0.0021746	0.151231	glycine reductase activity	MF
s__Streptococcus_sp._263_SSPC	GO:0030700	-0.33	0.16	112	58	0.0021746	0.151231	glycine reductase complex	CC
s__Haemophilus_parainfluenzae	GO:0008676	0.3	-0.13	139	81	0.00219479	0.151348	3-deoxy-8-phosphooctulonate synthase activity	MF
s__Haemophilus_parainfluenzae	GO:0004618	-0.3	0.12	143	82	0.00221642	0.151586	phosphoglycerate kinase activity	MF
s__Peptostreptococcus_stomatis	GO:0006801	-0.07	0.43	101	55	0.00221884	0.151586	superoxide metabolic process	BP
s__Haemophilus_parainfluenzae	GO:0044249	-0.46	-0.06	143	82	0.00221194	0.151586	cellular biosynthetic process	BP
s__Porphyromonas_somerae	GO:0005839	0.4	-0.09	105	57	0.00221284	0.151586	proteasome core complex	CC
s__Veillonella_rogosae	GO:0000287	-0.36	0.06	139	82	0.00223067	0.151691	magnesium ion binding	MF
s__Gemella_sanguinis	GO:0004635	0.02	-0.39	139	83	0.00222916	0.151691	phosphoribosyl-AMP cyclohydrolase activity	MF
s__Haemophilus_parainfluenzae	GO:0043743	-0.46	-0.07	142	82	0.00224823	0.152182	LPPG:FO 2-phospho-L-lactate transferase activity	MF
s__Fusobacterium_periodonticum	GO:0097351	0.01	-0.56	74	39	0.00224361	0.152182	toxin-antitoxin pair type II binding	MF
s__Veillonella_sp._S13053_19	GO:0003684	-0.3	0.13	138	78	0.00227442	0.152308	damaged DNA binding	MF
s__Streptococcus_pneumoniae	GO:0033014	-0.54	-0.17	144	83	0.00226876	0.152308	tetrapyrrole biosynthetic process	BP
s__Aggregatibacter_segnis	GO:0006259	-0.07	-0.5	127	64	0.00230182	0.152308	DNA metabolic process	BP
s__Streptococcus_sp._XMC	GO:0004565	-0.4	0.02	136	77	0.00228532	0.152308	beta-galactosidase activity	MF
s__Peptostreptococcus_stomatis	GO:0004784	-0.05	0.44	101	55	0.00230145	0.152308	superoxide dismutase activity	MF
s__Porphyromonas_bobii	GO:0015444	-0.36	0.15	100	56	0.00226767	0.152308	magnesium-importing ATPase activity	MF
s__Haemophilus_parainfluenzae	GO:0015343	0.45	-0.01	118	62	0.00230086	0.152308	siderophore transmembrane transporter activity	MF
s__Lancefieldella_parvula	GO:0140673	0.36	-0.1	113	72	0.00227812	0.152308	none	none
s__Porphyromonas_pasteri	GO:0015276	-0.53	-0.07	100	60	0.00229413	0.152308	ligand-gated ion channel activity	MF
s__Neisseria_mucosa	GO:0043115	0.47	0.05	127	70	0.0022999	0.152308	precorrin-2 dehydrogenase activity	MF
s__Neisseria_flavescens	GO:0019441	-0.48	-0.05	120	69	0.0023174	0.15286	tryptophan catabolic process to kynurenine	BP
s__Candidatus_Nanosynbacter_sp._TM7_087	GO:0009024	-0.12	-0.57	90	55	0.00232054	0.15286	tagatose-6-phosphate kinase activity	MF
s__Rothia_sp._HMSC065C12	GO:0042262	-0.06	-0.48	128	70	0.00233903	0.153734	DNA protection	BP
s__Haemophilus_parainfluenzae	GO:0003883	-0.33	0.09	143	82	0.00241509	0.154696	CTP synthase activity	MF
s__Haemophilus_parainfluenzae	GO:0004019	-0.38	0.02	143	82	0.0024243	0.154696	adenylosuccinate synthase activity	MF
s__Veillonella_nakazawae	GO:0051537	0	-0.41	138	78	0.0024079	0.154696	2 iron, 2 sulfur cluster binding	MF
s__Veillonella_rogosae	GO:0006044	-0.35	0.06	139	82	0.00242722	0.154696	N-acetylglucosamine metabolic process	BP
s__Streptococcus_salivarius	GO:0004641	0.35	-0.06	145	83	0.00236671	0.154696	phosphoribosylformylglycinamidine cyclo-ligase activity	MF
s__Porphyromonas_bobii	GO:0017150	0.4	-0.09	101	58	0.00242315	0.154696	tRNA dihydrouridine synthase activity	MF
s__Streptococcus_vestibularis	GO:0004056	0.05	0.45	143	83	0.00240997	0.154696	argininosuccinate lyase activity	MF
s__Streptococcus_vestibularis	GO:0042450	0.05	0.45	143	83	0.00240997	0.154696	arginine biosynthetic process via ornithine	BP
s__Veillonella_sp._oral_taxon_158	GO:0004127	-0.36	0.06	140	79	0.00238766	0.154696	cytidylate kinase activity	MF
s__Veillonella_sp._CLA_AA_H247	GO:0015095	-0.13	-0.52	134	75	0.00237901	0.154696	magnesium ion transmembrane transporter activity	MF
s__Haemophilus_parainfluenzae	GO:0031647	-0.39	0.03	137	75	0.00240712	0.154696	regulation of protein stability	BP
s__Neisseria_subflava	GO:0048039	0.56	0.11	103	57	0.00241125	0.154696	ubiquinone binding	MF
s__Candidatus_Nanosynbacter_sp._TM7_053	GO:0031386	0.5	0	86	54	0.00240303	0.154696	protein tag	MF
s__Candidatus_Nanosynbacter_sp._TM7_053	GO:0070490	0.5	0	86	54	0.00240303	0.154696	protein pupylation	BP
s__Haemophilus_parainfluenzae	GO:0006012	-0.35	0.06	143	82	0.00243335	0.154751	galactose metabolic process	BP
s__Streptococcus_sp._F0442	GO:0004672	-0.02	0.38	140	83	0.0024399	0.154808	protein kinase activity	MF
s__Fusobacterium_periodonticum	GO:0008863	0.35	-0.17	106	50	0.00244476	0.154808	formate dehydrogenase (NAD+) activity	MF
s__Veillonella_nakazawae	GO:0009055	0.04	-0.38	138	78	0.00245168	0.154914	electron transfer activity	MF
s__Neisseria_meningitidis	GO:0009113	-0.41	0	135	79	0.00251471	0.155916	purine nucleobase biosynthetic process	BP
s__Porphyromonas_pasteri	GO:0006002	-0.36	0.12	101	60	0.0024823	0.155916	fructose 6-phosphate metabolic process	BP
s__Neisseria_meningitidis	GO:0004048	-0.37	0.04	135	79	0.00252049	0.155916	anthranilate phosphoribosyltransferase activity	MF
s__Haemophilus_parainfluenzae	GO:0047200	-0.38	0.04	140	80	0.00247641	0.155916	tetrahydrodipicolinate N-acetyltransferase activity	MF
s__Veillonella_sp._CLA_AA_H247	GO:0004067	-0.02	0.4	133	76	0.00250639	0.155916	asparaginase activity	MF
s__Porphyromonas_bobii	GO:0008443	-0.37	0.13	101	56	0.00251608	0.155916	phosphofructokinase activity	MF
s__Haemophilus_parainfluenzae	GO:0004163	-0.36	0.06	141	82	0.00249193	0.155916	diphosphomevalonate decarboxylase activity	MF
s__Haemophilus_parainfluenzae	GO:0019287	-0.36	0.06	141	82	0.00249193	0.155916	isopentenyl diphosphate biosynthetic process, mevalonate pathway	BP
s__Lachnoanaerobaculum_saburreum	GO:0047334	0.49	0	93	51	0.00250181	0.155916	diphosphate-fructose-6-phosphate 1-phosphotransferase activity	MF
s__Haemophilus_parainfluenzae	GO:0008821	0.33	-0.09	140	81	0.00251182	0.155916	crossover junction endodeoxyribonuclease activity	MF
s__Candidatus_Nanosynbacter_sp._TM7_053	GO:0070628	0.5	0	86	54	0.00253119	0.156249	proteasome binding	MF
s__Peptostreptococcus_stomatis	GO:0036361	-0.04	0.45	101	55	0.0025388	0.156391	racemase activity, acting on amino acids and derivatives	MF
s__Streptococcus_salivarius	GO:0015035	0.36	-0.05	145	83	0.00255088	0.156807	protein disulfide oxidoreductase activity	MF
s__Veillonella_nakazawae	GO:0006528	-0.04	0.38	137	78	0.00256015	0.157049	asparagine metabolic process	BP
s__Streptococcus_oralis	GO:0097367	0.35	-0.06	145	83	0.00257418	0.157342	carbohydrate derivative binding	MF
s__Veillonella_rogosae	GO:0008448	-0.36	0.05	138	79	0.0025799	0.157342	N-acetylglucosamine-6-phosphate deacetylase activity	MF
s__Streptococcus_sp._HMSC061D10	GO:0042398	0.05	0.48	120	68	0.00258095	0.157342	cellular modified amino acid biosynthetic process	BP
s__Mogibacterium_diversum	GO:0009086	-0.05	0.47	85	50	0.00258815	0.157455	methionine biosynthetic process	BP
s__Haemophilus_parainfluenzae	GO:0006281	-0.48	-0.1	143	82	0.00260011	0.157468	DNA repair	BP
s__Veillonella_sp._oral_taxon_158	GO:0003684	-0.3	0.12	140	79	0.00260204	0.157468	damaged DNA binding	MF
s__Streptococcus_pneumoniae	GO:0008685	-0.63	-0.32	143	83	0.0026044	0.157468	2-C-methyl-D-erythritol 2,4-cyclodiphosphate synthase activity	MF
s__Veillonella_sp._S13053_19	GO:0006281	-0.32	0.1	138	78	0.00263865	0.157758	DNA repair	BP
s__Streptococcus_pneumoniae	GO:0006814	-0.38	0.03	145	83	0.00262266	0.157758	sodium ion transport	BP
s__Haemophilus_parainfluenzae	GO:0009306	0.36	-0.05	143	82	0.0026194	0.157758	protein secretion	BP
s__Actinomyces_sp._S6_Spd3	GO:0015658	-0.03	0.43	98	64	0.00264672	0.157758	branched-chain amino acid transmembrane transporter activity	MF
s__Veillonella_rogosae	GO:0140658	-0.3	0.12	138	81	0.00264137	0.157758	none	none
s__Porphyromonas_bobii	GO:0008882	0.39	-0.1	100	56	0.00264471	0.157758	[glutamate-ammonia-ligase] adenylyltransferase activity	MF
s__Veillonella_dispar	GO:0032300	-0.27	0.15	143	81	0.00262551	0.157758	mismatch repair complex	CC
s__Neisseria_meningitidis	GO:0016052	-0.43	-0.01	126	75	0.0026701	0.158596	carbohydrate catabolic process	BP
s__Rothia_sp._HMSC072B04	GO:0042262	-0.12	-0.52	129	69	0.00267154	0.158596	DNA protection	BP
s__Veillonella_sp._S13053_19	GO:0000287	-0.32	0.1	138	78	0.00278125	0.160835	magnesium ion binding	MF
s__Candidatus_Nanosynbacter_sp._HMT_352	GO:0004672	0.37	-0.11	98	60	0.00274508	0.160835	protein kinase activity	MF
s__Streptococcus_salivarius	GO:0006529	0.36	-0.04	145	83	0.00277604	0.160835	asparagine biosynthetic process	BP
s__Streptococcus_vestibularis	GO:0006529	0.42	0.03	143	83	0.00275977	0.160835	asparagine biosynthetic process	BP
s__Haemophilus_parainfluenzae	GO:0008961	-0.4	-0.01	143	82	0.00280834	0.160835	phosphatidylglycerol-prolipoprotein diacylglyceryl transferase activity	MF
s__Veillonella_rogosae	GO:0008800	-0.3	0.12	139	82	0.00273978	0.160835	beta-lactamase activity	MF
s__Streptococcus_oralis	GO:0016311	0.27	-0.14	145	83	0.00275369	0.160835	dephosphorylation	BP
s__Rothia_sp._HMSC072B04	GO:0004151	-0.02	0.39	143	81	0.00274957	0.160835	dihydroorotase activity	MF
s__Neisseria_meningitidis	GO:0016429	-0.47	-0.07	135	79	0.00281305	0.160835	tRNA (adenine-N1-)-methyltransferase activity	MF
s__Veillonella_dispar	GO:0045900	0.05	-0.36	141	80	0.00276936	0.160835	negative regulation of translational elongation	BP
s__Haemophilus_parainfluenzae	GO:0004421	-0.35	0.06	140	81	0.00279427	0.160835	hydroxymethylglutaryl-CoA synthase activity	MF
s__Haemophilus_parainfluenzae	GO:0010142	-0.35	0.06	140	81	0.00279427	0.160835	farnesyl diphosphate biosynthetic process, mevalonate pathway	BP
s__Veillonella_rogosae	GO:0042301	-0.3	0.12	135	80	0.00280435	0.160835	phosphate ion binding	MF
s__Streptococcus_mitis	GO:0050518	-0.56	-0.21	143	81	0.00277175	0.160835	2-C-methyl-D-erythritol 4-phosphate cytidylyltransferase activity	MF
s__Streptococcus_sp._oral_taxon_061	GO:0008818	-0.03	-0.46	115	71	0.00277352	0.160835	cobalamin 5'-phosphate synthase activity	MF
s__Streptococcus_sp._oral_taxon_061	GO:0051073	-0.03	-0.46	115	71	0.00277352	0.160835	adenosylcobinamide-GDP ribazoletransferase activity	MF
s__Veillonella_sp._CLA_AA_H247	GO:0004719	0.03	-0.44	104	57	0.0027594	0.160835	protein-L-isoaspartate (D-aspartate) O-methyltransferase activity	MF
s__Rothia_sp._HMSC065C12	GO:0008756	-0.2	-0.61	101	58	0.00279111	0.160835	o-succinylbenzoate-CoA ligase activity	MF
s__Haemophilus_haemolyticus	GO:0004529	0.56	0.05	77	44	0.00280854	0.160835	exodeoxyribonuclease activity	MF
s__Haemophilus_parainfluenzae	GO:0048500	-0.33	0.08	143	82	0.00284322	0.161097	signal recognition particle	CC
s__Haemophilus_parainfluenzae	GO:0006437	-0.45	-0.07	143	82	0.00282748	0.161097	tyrosyl-tRNA aminoacylation	BP
s__Haemophilus_parainfluenzae	GO:0004516	-0.48	-0.1	143	82	0.00283167	0.161097	nicotinate phosphoribosyltransferase activity	MF
s__Veillonella_dispar	GO:0009372	-0.31	0.1	143	81	0.00284498	0.161097	quorum sensing	BP
s__Neisseria_sp._HMSC071A01	GO:0019354	0.32	-0.13	120	68	0.00284392	0.161097	siroheme biosynthetic process	BP
s__Veillonella_sp._CLA_AA_H247	GO:0006824	-0.29	0.14	129	74	0.00286438	0.161429	cobalt ion transport	BP
s__Streptococcus_sp._HMSC034E03	GO:0008446	-0.42	0.1	87	52	0.0028673	0.161429	GDP-mannose 4,6-dehydratase activity	MF
s__Streptococcus_sp._HMSC034E03	GO:0019673	-0.42	0.1	87	52	0.0028673	0.161429	GDP-mannose metabolic process	BP
s__Fusobacterium_pseudoperiodonticum	GO:0004827	-0.01	-0.45	120	61	0.00291953	0.162814	proline-tRNA ligase activity	MF
s__Fusobacterium_pseudoperiodonticum	GO:0006433	-0.01	-0.45	120	61	0.00291953	0.162814	prolyl-tRNA aminoacylation	BP
s__Haemophilus_parainfluenzae	GO:0003983	-0.43	-0.04	143	82	0.00290823	0.162814	UTP:glucose-1-phosphate uridylyltransferase activity	MF
s__Veillonella_nakazawae	GO:0004067	0	0.41	137	78	0.0028981	0.162814	asparaginase activity	MF
s__Gemella_sanguinis	GO:0000107	0.05	-0.37	135	78	0.00291497	0.162814	imidazoleglycerol-phosphate synthase activity	MF
s__Streptococcus_oralis	GO:1901135	0.33	-0.07	145	83	0.0029593	0.16403	carbohydrate derivative metabolic process	BP
s__Lancefieldella_parvula	GO:0006354	0.37	-0.07	113	72	0.002962	0.16403	DNA-templated transcription, elongation	BP
s__Streptococcus_sp._HSISS2	GO:0070063	0.04	0.44	136	80	0.00296697	0.16403	RNA polymerase binding	MF
s__Haemophilus_parainfluenzae	GO:0004416	0.51	0.07	119	59	0.0029692	0.16403	hydroxyacylglutathione hydrolase activity	MF
s__Haemophilus_parainfluenzae	GO:0019243	0.51	0.07	119	59	0.0029692	0.16403	methylglyoxal catabolic process to D-lactate via S-lactoyl-glutathione	BP
s__Neisseria_meningitidis	GO:0004639	-0.39	0.02	135	79	0.00299034	0.164274	phosphoribosylaminoimidazolesuccinocarboxamide synthase activity	MF
s__Veillonella_sp._oral_taxon_158	GO:0015276	-0.33	0.09	139	79	0.00298664	0.164274	ligand-gated ion channel activity	MF
s__Veillonella_sp._CLA_AA_H247	GO:0008320	-0.01	-0.42	134	76	0.00298273	0.164274	protein transmembrane transporter activity	MF
s__Haemophilus_parainfluenzae	GO:0009245	0.41	0.01	142	82	0.00299956	0.164473	lipid A biosynthetic process	BP
s__Haemophilus_parainfluenzae	GO:0140359	-0.51	-0.15	143	82	0.00302212	0.165073	none	none
s__Veillonella_nakazawae	GO:0004801	-0.12	-0.52	125	65	0.00302471	0.165073	sedoheptulose-7-phosphate:D-glyceraldehyde-3-phosphate glyceronetransferase activity	MF
s__Neisseria_meningitidis	GO:0008676	0.38	-0.03	132	78	0.00302732	0.165073	3-deoxy-8-phosphooctulonate synthase activity	MF
s__Gemella_haemolysans	GO:0008935	-0.37	0.06	134	73	0.00304685	0.165831	1,4-dihydroxy-2-naphthoyl-CoA synthase activity	MF
s__Haemophilus_parainfluenzae	GO:0017004	0.64	0.32	143	82	0.00305757	0.166107	cytochrome complex assembly	BP
s__Peptostreptococcus_stomatis	GO:0006457	0.04	0.5	101	55	0.00311983	0.16611	protein folding	BP
s__Haemophilus_parainfluenzae	GO:0009073	-0.42	-0.03	143	82	0.0030867	0.16611	aromatic amino acid family biosynthetic process	BP
s__Veillonella_rogosae	GO:0003684	-0.3	0.11	139	82	0.00308472	0.16611	damaged DNA binding	MF
s__Veillonella_rogosae	GO:0000179	-0.33	0.07	139	82	0.00309243	0.16611	rRNA (adenine-N6,N6-)-dimethyltransferase activity	MF
s__Veillonella_sp._S13053_19	GO:0003941	-0.37	0.04	138	78	0.00314148	0.16611	L-serine ammonia-lyase activity	MF
s__Candidatus_Nanosynbacter_sp._TM7_075	GO:0030488	0.4	-0.1	96	53	0.00310144	0.16611	tRNA methylation	BP
s__Neisseria_mucosa	GO:0004557	-0.35	0.09	124	69	0.0031281	0.16611	alpha-galactosidase activity	MF
s__Candidatus_Nanosynbacter_sp._HMT_352	GO:0009024	-0.02	-0.49	96	58	0.00310991	0.16611	tagatose-6-phosphate kinase activity	MF
s__Leptotrichia_sp._oral_taxon_221	GO:0004845	-0.1	-0.55	102	56	0.00307284	0.16611	uracil phosphoribosyltransferase activity	MF
s__Leptotrichia_sp._oral_taxon_221	GO:0006223	-0.1	-0.55	102	56	0.00307284	0.16611	uracil salvage	BP
s__Rothia_sp._HMSC065C12	GO:0008818	0	-0.42	118	72	0.00314788	0.16611	cobalamin 5'-phosphate synthase activity	MF
s__Rothia_sp._HMSC065C12	GO:0051073	0	-0.42	118	72	0.00314788	0.16611	adenosylcobinamide-GDP ribazoletransferase activity	MF
s__Veillonella_nakazawae	GO:0036094	-0.29	0.13	136	78	0.00313987	0.16611	small molecule binding	MF
s__Veillonella_parvula	GO:0032955	0.01	-0.45	114	59	0.00308764	0.16611	regulation of division septum assembly	BP
s__Abiotrophia_sp._HMSC24B09	GO:0022872	0.01	-0.6	68	29	0.00311418	0.16611	protein-N(PI)-phosphohistidine-mannitol phosphotransferase system transmembrane transporter activity	MF
s__Veillonella_sp._S13053_19	GO:0097163	0.35	-0.12	113	59	0.00313391	0.16611	sulfur carrier activity	MF
s__Haemophilus_parainfluenzae	GO:0003979	-0.05	-0.49	108	61	0.00316492	0.16671	UDP-glucose 6-dehydrogenase activity	MF
s__Candidatus_Nanosynbacter_sp._TM7_057	GO:0006826	0.06	0.52	93	57	0.0031797	0.16719	iron ion transport	BP
s__Veillonella_sp._oral_taxon_158	GO:0030060	0.34	-0.16	102	51	0.0031879	0.167322	L-malate dehydrogenase activity	MF
s__Lachnoanaerobaculum_saburreum	GO:0010498	0.4	-0.06	113	60	0.00320647	0.167699	proteasomal protein catabolic process	BP
s__Lachnoanaerobaculum_saburreum	GO:0019941	0.4	-0.06	113	60	0.00320647	0.167699	modification-dependent protein catabolic process	BP
s__Veillonella_sp._oral_taxon_158	GO:0000287	-0.33	0.08	140	79	0.00324529	0.16856	magnesium ion binding	MF
s__Haemophilus_parainfluenzae	GO:0006282	-0.34	0.06	143	82	0.00326365	0.16856	regulation of DNA repair	BP
s__Candidatus_Nanosynbacter_sp._TM7_057	GO:0046961	0.02	-0.46	93	57	0.00326632	0.16856	proton-transporting ATPase activity, rotational mechanism	MF
s__Veillonella_rogosae	GO:0016891	-0.36	0.06	134	75	0.00326564	0.16856	endoribonuclease activity, producing 5'-phosphomonoesters	MF
s__Prevotella_sp._oral_taxon_306	GO:0004588	0.04	-0.41	103	68	0.00326872	0.16856	orotate phosphoribosyltransferase activity	MF
s__Prevotella_melaninogenica	GO:0008814	0.38	-0.05	127	71	0.00323818	0.16856	citrate CoA-transferase activity	MF
s__Streptococcus_infantis	GO:0004851	0.04	-0.48	86	44	0.00324957	0.16856	uroporphyrin-III C-methyltransferase activity	MF
s__Streptococcus_infantis	GO:0051266	0.04	-0.48	86	44	0.00324957	0.16856	sirohydrochlorin ferrochelatase activity	MF
s__Peptostreptococcus_stomatis	GO:0055085	-0.04	0.43	101	55	0.00331449	0.169537	transmembrane transport	BP
s__Streptococcus_pseudopneumoniae	GO:0008745	0.32	-0.08	144	83	0.0033313	0.169537	N-acetylmuramoyl-L-alanine amidase activity	MF
s__Haemophilus_parainfluenzae	GO:0009229	-0.49	-0.12	142	82	0.00333374	0.169537	thiamine diphosphate biosynthetic process	BP
s__Streptococcus_vestibularis	GO:0006826	-0.33	0.07	143	83	0.00332687	0.169537	iron ion transport	BP
s__Streptococcus_intermedius	GO:0006522	0.09	0.47	137	82	0.00332982	0.169537	alanine metabolic process	BP
s__Streptococcus_intermedius	GO:0008784	0.09	0.47	137	82	0.00332982	0.169537	alanine racemase activity	MF
s__Leptotrichia_sp._oral_taxon_221	GO:0008759	0.11	0.55	100	56	0.00332117	0.169537	UDP-3-O-[3-hydroxymyristoyl] N-acetylglucosamine deacetylase activity	MF
s__Actinomyces_sp._ICM58	GO:0006576	0.36	-0.1	111	62	0.00330908	0.169537	cellular biogenic amine metabolic process	BP
s__Haemophilus_parainfluenzae	GO:0036370	-0.39	0	142	81	0.0033466	0.169898	D-alanyl carrier activity	MF
s__Veillonella_sp._oral_taxon_158	GO:0000049	-0.36	0.04	140	79	0.00336655	0.170074	tRNA binding	MF
s__Neisseria_mucosa	GO:0019867	0.55	0.19	136	78	0.00337317	0.170074	outer membrane	CC
s__Neisseria_sp._HMSC071A01	GO:0005355	0.59	0.15	91	52	0.00336771	0.170074	glucose transmembrane transporter activity	MF
s__Neisseria_sp._HMSC071A01	GO:1904659	0.59	0.15	91	52	0.00336771	0.170074	glucose transmembrane transport	BP
s__Veillonella_dispar	GO:0010181	-0.2	-0.55	143	81	0.00339492	0.170586	FMN binding	MF
s__Streptococcus_oralis	GO:0050380	0.35	-0.05	145	83	0.00338973	0.170586	undecaprenyl-diphosphatase activity	MF
s__Rothia_sp._HMSC072E10	GO:0070402	-0.01	-0.42	129	75	0.00341224	0.170874	NADPH binding	MF
s__Candidatus_Nanosynbacter_sp._TM7_076	GO:0031386	0.53	0.07	84	55	0.00341805	0.170874	protein tag	MF
s__Candidatus_Nanosynbacter_sp._TM7_076	GO:0070490	0.53	0.07	84	55	0.00341805	0.170874	protein pupylation	BP
s__Streptococcus_oralis	GO:0006783	0.31	-0.09	145	83	0.00344378	0.171162	heme biosynthetic process	BP
s__Haemophilus_parainfluenzae	GO:0004797	-0.37	0.03	142	81	0.00344706	0.171162	thymidine kinase activity	MF
s__Haemophilus_parainfluenzae	GO:0045278	0.38	-0.14	91	46	0.00344436	0.171162	plasma membrane respiratory chain complex IV	CC
s__Candidatus_Nanosynbacter_sp._TM7_076	GO:0070628	0.53	0.07	84	55	0.00343141	0.171162	proteasome binding	MF
s__Neisseria_meningitidis	GO:0004764	-0.4	0	135	79	0.00345772	0.171402	shikimate 3-dehydrogenase (NADP+) activity	MF
s__Neisseria_mucosa	GO:0009360	-0.42	-0.02	137	78	0.00347042	0.171742	DNA polymerase III complex	CC
s__Veillonella_sp._S13053_19	GO:0006474	-0.35	0.06	138	78	0.00348874	0.172359	N-terminal protein amino acid acetylation	BP
s__Veillonella_sp._oral_taxon_158	GO:0004342	-0.33	0.07	140	79	0.0035034	0.172793	glucosamine-6-phosphate deaminase activity	MF
s__Neisseria_mucosa	GO:0004639	-0.33	0.08	137	78	0.0035136	0.173006	phosphoribosylaminoimidazolesuccinocarboxamide synthase activity	MF
s__Veillonella_sp._S13053_19	GO:0009058	-0.33	0.08	138	78	0.00355948	0.17399	biosynthetic process	BP
s__Haemophilus_parainfluenzae	GO:0006139	-0.5	-0.13	143	82	0.00356286	0.17399	nucleobase-containing compound metabolic process	BP
s__Haemophilus_parainfluenzae	GO:0004672	-0.47	-0.1	143	82	0.00354359	0.17399	protein kinase activity	MF
s__Actinomyces_sp._oral_taxon_181	GO:0003952	0.18	0.59	95	57	0.00356312	0.17399	NAD+ synthase (glutamine-hydrolyzing) activity	MF
s__Haemophilus_parahaemolyticus	GO:0009325	-0.34	0.09	123	72	0.0035571	0.17399	nitrate reductase complex	CC
s__Veillonella_rogosae	GO:0043937	-0.29	0.12	139	82	0.00359513	0.175263	regulation of sporulation	BP
s__Prevotella_sp._oral_taxon_306	GO:0006488	0.05	-0.41	96	61	0.00360189	0.175302	dolichol-linked oligosaccharide biosynthetic process	BP
s__Veillonella_nakazawae	GO:0030655	0.06	0.45	138	78	0.00361965	0.175875	beta-lactam antibiotic catabolic process	BP
s__Haemophilus_parainfluenzae	GO:0015986	-0.41	-0.02	143	82	0.00365208	0.176288	ATP synthesis coupled proton transport	BP
s__Streptococcus_vestibularis	GO:0045893	-0.4	-0.01	140	83	0.00365019	0.176288	positive regulation of transcription, DNA-templated	BP
s__Veillonella_sp._CLA_AA_H247	GO:0004801	-0.08	-0.5	122	63	0.00364431	0.176288	sedoheptulose-7-phosphate:D-glyceraldehyde-3-phosphate glyceronetransferase activity	MF
s__Megasphaera_micronuciformis	GO:0001000	0.38	-0.15	86	47	0.00364005	0.176288	bacterial-type RNA polymerase core enzyme binding	MF
s__Peptostreptococcus_stomatis	GO:0003824	0.01	0.47	101	55	0.00377356	0.177167	catalytic activity	MF
s__Prevotella_sp._oral_taxon_306	GO:0006096	0.36	-0.08	103	68	0.00368058	0.177167	glycolytic process	BP
s__Neisseria_mucosa	GO:0046034	-0.3	0.11	137	78	0.00374922	0.177167	ATP metabolic process	BP
s__Streptococcus_oralis	GO:0004325	0.33	-0.06	145	83	0.00376298	0.177167	ferrochelatase activity	MF
s__Streptococcus_sanguinis	GO:0046417	-0.29	0.11	145	83	0.00377546	0.177167	chorismate metabolic process	BP
s__Veillonella_sp._S13053_19	GO:0004735	-0.36	0.04	138	78	0.00373137	0.177167	pyrroline-5-carboxylate reductase activity	MF
s__Haemophilus_parainfluenzae	GO:0004725	-0.45	-0.07	143	82	0.00372824	0.177167	protein tyrosine phosphatase activity	MF
s__Porphyromonas_bobii	GO:0016791	0.54	0.11	100	57	0.00376687	0.177167	phosphatase activity	MF
s__Neisseria_mucosa	GO:0004638	-0.31	0.1	137	76	0.00378461	0.177167	phosphoribosylaminoimidazole carboxylase activity	MF
s__Haemophilus_parainfluenzae	GO:0008479	-0.44	-0.06	143	80	0.00376146	0.177167	queuine tRNA-ribosyltransferase activity	MF
s__Haemophilus_parainfluenzae	GO:0101030	-0.44	-0.06	143	80	0.00376146	0.177167	tRNA-guanine transglycosylation	BP
s__Haemophilus_parainfluenzae	GO:0008171	-0.31	0.09	142	82	0.0037759	0.177167	O-methyltransferase activity	MF
s__Veillonella_dispar	GO:0006772	-0.33	0.07	143	80	0.00374133	0.177167	thiamine metabolic process	BP
s__Gemella_sanguinis	GO:0003942	0.01	-0.39	136	79	0.00369458	0.177167	N-acetyl-gamma-glutamyl-phosphate reductase activity	MF
s__Streptococcus_gordonii	GO:0016861	0.3	-0.11	144	81	0.00377225	0.177167	intramolecular oxidoreductase activity, interconverting aldoses and ketoses	MF
s__Candidatus_Nanosynbacter_sp._TM7_076	GO:0016852	0.44	-0.04	87	55	0.00370751	0.177167	sirohydrochlorin cobaltochelatase activity	MF
s__Candidatus_Nanosynbacter_sp._TM7_076	GO:0019251	0.44	-0.04	87	55	0.00370751	0.177167	anaerobic cobalamin biosynthetic process	BP
s__Neisseria_flavescens	GO:0048039	0.53	0.09	102	56	0.00377458	0.177167	ubiquinone binding	MF
s__Haemophilus_parainfluenzae	GO:0002143	0.66	0.33	130	68	0.00378026	0.177167	tRNA wobble position uridine thiolation	BP
s__Veillonella_sp._CLA_AA_H247	GO:0017003	-0.02	-0.45	116	62	0.00380548	0.177861	protein-heme linkage	BP
s__Solobacterium_moorei	GO:0003918	0.35	-0.12	92	62	0.00387604	0.177931	DNA topoisomerase type II (ATP-hydrolyzing) activity	MF
s__Peptostreptococcus_stomatis	GO:0043565	0.02	0.48	101	55	0.00385965	0.177931	sequence-specific DNA binding	MF
s__Neisseria_mucosa	GO:0006164	-0.41	-0.01	137	78	0.00386847	0.177931	purine nucleotide biosynthetic process	BP
s__Haemophilus_parainfluenzae	GO:0005215	-0.52	-0.17	143	82	0.00381944	0.177931	transporter activity	MF
s__Veillonella_sp._CLA_AA_H247	GO:0009055	-0.03	-0.43	134	76	0.00383533	0.177931	electron transfer activity	MF
s__Veillonella_sp._oral_taxon_158	GO:0008649	-0.33	0.08	140	79	0.00382942	0.177931	rRNA methyltransferase activity	MF
s__Veillonella_sp._S13053_19	GO:0008649	-0.32	0.08	138	78	0.003882	0.177931	rRNA methyltransferase activity	MF
s__Veillonella_sp._CLA_AA_H247	GO:0043768	-0.36	0.05	134	76	0.00388555	0.177931	S-ribosylhomocysteine lyase activity	MF
s__Streptococcus_sp._oral_taxon_061	GO:0005198	0.02	-0.38	137	78	0.00388443	0.177931	structural molecule activity	MF
s__Veillonella_dispar	GO:0004801	-0.13	-0.52	130	68	0.00382734	0.177931	sedoheptulose-7-phosphate:D-glyceraldehyde-3-phosphate glyceronetransferase activity	MF
s__Prevotella_histicola	GO:0006824	-0.37	0.05	126	75	0.00383863	0.177931	cobalt ion transport	BP
s__Streptococcus_rubneri	GO:0006824	0.32	-0.08	135	79	0.00388381	0.177931	cobalt ion transport	BP
s__Streptococcus_sp._HMSC061D10	GO:0003841	-0.08	-0.48	131	69	0.00388264	0.177931	1-acylglycerol-3-phosphate O-acyltransferase activity	MF
s__Veillonella_rogosae	GO:0046983	-0.28	0.13	139	82	0.00390193	0.178404	protein dimerization activity	MF
s__Actinomyces_sp._S6_Spd3	GO:0015297	0.08	0.51	98	64	0.00392904	0.178535	antiporter activity	MF
s__Veillonella_rogosae	GO:0000049	-0.34	0.05	139	82	0.00391604	0.178535	tRNA binding	MF
s__Haemophilus_parainfluenzae	GO:0004177	-0.52	-0.17	143	82	0.00392538	0.178535	aminopeptidase activity	MF
s__Candidatus_Nanosynbacter_sp._TM7_075	GO:0070628	0.52	0.05	86	50	0.00392117	0.178535	proteasome binding	MF
s__Candidatus_Nanosynbacter_sp._HMT_352	GO:0031469	0.35	-0.13	95	57	0.0039442	0.178948	polyhedral organelle	CC
s__Veillonella_sp._oral_taxon_158	GO:0008443	-0.28	0.13	140	78	0.00396645	0.179129	phosphofructokinase activity	MF
s__Rothia_sp._HMSC065C12	GO:0034775	0	-0.43	117	63	0.00396524	0.179129	glutathione transmembrane transport	BP
s__Streptococcus_sp._Marseille_Q6470	GO:0004494	-0.52	-0.09	101	57	0.00396614	0.179129	methylmalonyl-CoA mutase activity	MF
s__Fusobacterium_periodonticum	GO:0008976	0.37	-0.09	112	58	0.00398087	0.179505	polyphosphate kinase activity	MF
s__Streptococcus_vestibularis	GO:0009055	-0.49	-0.13	143	83	0.00399015	0.179542	electron transfer activity	MF
s__Veillonella_sp._CLA_AA_H247	GO:0051537	-0.07	-0.46	134	76	0.00399389	0.179542	2 iron, 2 sulfur cluster binding	MF
s__Neisseria_meningitidis	GO:0005215	-0.58	-0.25	135	79	0.00400564	0.179602	transporter activity	MF
s__Streptococcus_sp._263_SSPC	GO:0008705	-0.02	-0.41	133	76	0.00401353	0.179602	methionine synthase activity	MF
s__Streptococcus_sp._HMSC056C01	GO:0008909	-0.34	0.06	135	76	0.00401283	0.179602	isochorismate synthase activity	MF
s__Haemophilus_parahaemolyticus	GO:0017057	-0.02	0.39	125	76	0.00402628	0.1799	6-phosphogluconolactonase activity	MF
s__Haemophilus_parainfluenzae	GO:0004828	-0.46	-0.1	143	82	0.00405446	0.180066	serine-tRNA ligase activity	MF
s__Haemophilus_parainfluenzae	GO:0006434	-0.46	-0.1	143	82	0.00405446	0.180066	seryl-tRNA aminoacylation	BP
s__Haemophilus_parainfluenzae	GO:0016755	-0.43	-0.05	141	82	0.00405408	0.180066	transferase activity, transferring amino-acyl groups	MF
s__Fusobacterium_periodonticum	GO:0008094	-0.36	0.1	114	58	0.00404108	0.180066	DNA-dependent ATPase activity	MF
s__Haemophilus_haemolyticus	GO:0006221	-0.37	0.02	137	82	0.00411062	0.180844	pyrimidine nucleotide biosynthetic process	BP
s__Neisseria_meningitidis	GO:0004637	-0.37	0.03	135	79	0.00412028	0.180844	phosphoribosylamine-glycine ligase activity	MF
s__Haemophilus_parainfluenzae	GO:0005315	-0.45	-0.08	143	82	0.00412112	0.180844	inorganic phosphate transmembrane transporter activity	MF
s__Haemophilus_parainfluenzae	GO:0030655	-0.48	-0.12	143	82	0.00408827	0.180844	beta-lactam antibiotic catabolic process	BP
s__Neisseria_mucosa	GO:0006566	-0.49	-0.12	136	78	0.00409293	0.180844	threonine metabolic process	BP
s__Streptococcus_sp._Marseille_Q6470	GO:0004148	0.38	-0.01	139	79	0.00411672	0.180844	dihydrolipoyl dehydrogenase activity	MF
s__Veillonella_nakazawae	GO:0045893	-0.05	-0.44	135	78	0.00409299	0.180844	positive regulation of transcription, DNA-templated	BP
s__Streptococcus_vestibularis	GO:0071972	0.41	0.01	127	72	0.00411382	0.180844	peptidoglycan L,D-transpeptidase activity	MF
s__Streptococcus_sp._F0442	GO:0004019	-0.01	0.38	140	83	0.00413812	0.180923	adenylosuccinate synthase activity	MF
s__Lachnoanaerobaculum_saburreum	GO:0046034	0.36	-0.09	116	61	0.00415364	0.180923	ATP metabolic process	BP
s__Porphyromonas_sp._KLE_1280	GO:0003872	-0.36	0.11	106	56	0.00414256	0.180923	6-phosphofructokinase activity	MF
s__Haemophilus_parainfluenzae	GO:0070005	-0.37	0.02	143	82	0.00415038	0.180923	cysteine-type aminopeptidase activity	MF
s__Actinomyces_sp._ICM47	GO:0004794	0.02	-0.38	137	79	0.00413333	0.180923	L-threonine ammonia-lyase activity	MF
s__Haemophilus_haemolyticus	GO:0004523	-0.37	0.02	137	82	0.00416181	0.181011	RNA-DNA hybrid ribonuclease activity	MF
s__Neisseria_flavescens	GO:0030527	0.38	-0.03	127	74	0.00419271	0.181311	structural constituent of chromatin	MF
s__Veillonella_rogosae	GO:0000154	-0.32	0.08	139	82	0.00420407	0.181311	rRNA modification	BP
s__Haemophilus_parainfluenzae	GO:0042742	-0.43	-0.06	142	81	0.00419812	0.181311	defense response to bacterium	BP
s__Leptotrichia_sp._oral_taxon_417	GO:0006488	-0.17	-0.59	91	57	0.00420564	0.181311	dolichol-linked oligosaccharide biosynthetic process	BP
s__Candidatus_Nanosynbacter_sp._TM7_075	GO:0031386	0.52	0.05	86	50	0.00419609	0.181311	protein tag	MF
s__Candidatus_Nanosynbacter_sp._TM7_075	GO:0070490	0.52	0.05	86	50	0.00419609	0.181311	protein pupylation	BP
s__Actinomyces_sp._oral_taxon_172	GO:0005542	0.3	-0.14	120	66	0.00422195	0.181748	folic acid binding	MF
s__Prevotella_nanceiensis	GO:0046417	0.38	-0.03	120	74	0.0042371	0.182134	chorismate metabolic process	BP
s__Streptococcus_salivarius	GO:1902600	0.43	0.06	145	83	0.00425624	0.182143	proton transmembrane transport	BP
s__Streptococcus_sp._HMSC074B11	GO:0004084	0.29	-0.1	142	82	0.00426325	0.182143	branched-chain-amino-acid transaminase activity	MF
s__Streptococcus_sp._HMSC074B11	GO:0009081	0.29	-0.1	142	82	0.00426325	0.182143	branched-chain amino acid metabolic process	BP
s__Fusobacterium_periodonticum	GO:0015661	0.39	-0.1	103	48	0.00426824	0.182143	L-lysine efflux transmembrane transporter activity	MF
s__Fusobacterium_periodonticum	GO:1903401	0.39	-0.1	103	48	0.00426824	0.182143	L-lysine transmembrane transport	BP
s__Veillonella_sp._oral_taxon_158	GO:0046983	-0.29	0.11	140	79	0.0043308	0.182251	protein dimerization activity	MF
s__Haemophilus_parainfluenzae	GO:0016763	-0.54	-0.19	143	82	0.00428357	0.182251	transferase activity, transferring pentosyl groups	MF
s__Porphyromonas_bobii	GO:0009306	0.45	0	101	58	0.00432278	0.182251	protein secretion	BP
s__Haemophilus_parainfluenzae	GO:0019205	-0.47	-0.11	143	82	0.00433887	0.182251	nucleobase-containing compound kinase activity	MF
s__Veillonella_sp._CLA_AA_H247	GO:0009372	-0.36	0.04	134	76	0.00430662	0.182251	quorum sensing	BP
s__Lancefieldella_parvula	GO:0015501	-0.41	0.01	110	68	0.00432494	0.182251	glutamate:sodium symporter activity	MF
s__Lancefieldella_parvula	GO:0015813	-0.41	0.01	110	68	0.00432494	0.182251	L-glutamate transmembrane transport	BP
s__Streptococcus_sp._HMSC034E03	GO:0042128	-0.01	0.49	80	46	0.00428959	0.182251	nitrate assimilation	BP
s__Streptococcus_mitis	GO:0004047	-0.46	-0.07	133	75	0.00429076	0.182251	aminomethyltransferase activity	MF
s__Porphyromonas_somerae	GO:0008514	-0.08	-0.59	68	39	0.00433459	0.182251	organic anion transmembrane transporter activity	MF
s__Porphyromonas_somerae	GO:0015711	-0.08	-0.59	68	39	0.00433459	0.182251	organic anion transport	BP
s__Actinomyces_sp._S6_Spd3	GO:0008658	0.08	0.5	98	64	0.00444245	0.18272	penicillin binding	MF
s__Streptococcus_pseudopneumoniae	GO:0140658	0.29	-0.11	143	82	0.00440905	0.18272	none	none
s__Porphyromonas_bobii	GO:0004109	0.49	0.05	101	58	0.0044229	0.18272	coproporphyrinogen oxidase activity	MF
s__Veillonella_sp._S13053_19	GO:0004156	-0.28	0.13	138	78	0.00438195	0.18272	dihydropteroate synthase activity	MF
s__Prevotella_sp._oral_taxon_306	GO:0016624	-0.07	-0.48	103	68	0.00435669	0.18272	oxidoreductase activity, acting on the aldehyde or oxo group of donors, disulfide as acceptor	MF
s__Haemophilus_parainfluenzae	GO:0006470	-0.51	-0.16	143	82	0.00440398	0.18272	protein dephosphorylation	BP
s__Haemophilus_haemolyticus	GO:0006450	-0.38	0	137	82	0.00438028	0.18272	regulation of translational fidelity	BP
s__Haemophilus_parainfluenzae	GO:0019856	0.41	0.02	126	80	0.00440937	0.18272	pyrimidine nucleobase biosynthetic process	BP
s__Haemophilus_parainfluenzae	GO:0004149	0.46	0.05	124	65	0.0044431	0.18272	dihydrolipoyllysine-residue succinyltransferase activity	MF
s__Haemophilus_parainfluenzae	GO:0045252	0.46	0.05	124	65	0.0044431	0.18272	oxoglutarate dehydrogenase complex	CC
s__Leptotrichia_sp._oral_taxon_221	GO:0006488	-0.1	-0.54	97	51	0.00440265	0.18272	dolichol-linked oligosaccharide biosynthetic process	BP
s__Prevotella_histicola	GO:0001000	0.41	-0.01	119	66	0.00441913	0.18272	bacterial-type RNA polymerase core enzyme binding	MF
s__Prevotella_vespertina	GO:0008441	0.03	-0.5	75	42	0.00439107	0.18272	3'(2'),5'-bisphosphate nucleotidase activity	MF
s__Prevotella_intermedia	GO:0004658	-0.04	-0.47	111	61	0.00443294	0.18272	propionyl-CoA carboxylase activity	MF
s__Haemophilus_parainfluenzae	GO:0043066	0.55	0.12	100	54	0.00437948	0.18272	negative regulation of apoptotic process	BP
s__Haemophilus_parainfluenzae	GO:0009113	-0.35	0.03	143	82	0.00446151	0.182777	purine nucleobase biosynthetic process	BP
s__Neisseria_mucosa	GO:0004019	-0.35	0.05	137	78	0.00447976	0.182777	adenylosuccinate synthase activity	MF
s__Haemophilus_influenzae	GO:0004523	-0.42	-0.05	137	81	0.00448092	0.182777	RNA-DNA hybrid ribonuclease activity	MF
s__Haemophilus_parainfluenzae	GO:0004156	-0.34	0.04	143	82	0.00445867	0.182777	dihydropteroate synthase activity	MF
s__Prevotella_vespertina	GO:0000302	0.21	0.61	93	54	0.00448795	0.182777	response to reactive oxygen species	BP
s__Prevotella_vespertina	GO:0008785	0.21	0.61	93	54	0.00448795	0.182777	alkyl hydroperoxide reductase activity	MF
s__Porphyromonas_sp._KLE_1280	GO:0006793	0.43	-0.04	102	52	0.00448414	0.182777	phosphorus metabolic process	BP
s__Streptococcus_vestibularis	GO:0008137	-0.42	-0.04	141	83	0.00451664	0.183321	NADH dehydrogenase (ubiquinone) activity	MF
s__Haemophilus_parainfluenzae	GO:0044038	-0.42	-0.05	141	82	0.00452105	0.183321	cell wall macromolecule biosynthetic process	BP
s__Haemophilus_paraphrohaemolyticus	GO:0044571	0.25	0.62	113	57	0.00453245	0.183321	[2Fe-2S] cluster assembly	BP
s__Streptococcus_anginosus	GO:0015661	-0.34	0.09	118	66	0.00452799	0.183321	L-lysine efflux transmembrane transporter activity	MF
s__Streptococcus_anginosus	GO:1903401	-0.34	0.09	118	66	0.00452799	0.183321	L-lysine transmembrane transport	BP
s__Haemophilus_parainfluenzae	GO:0019867	0.45	0.08	142	82	0.00457201	0.183461	outer membrane	CC
s__Haemophilus_parainfluenzae	GO:0015936	-0.39	-0.01	142	81	0.00454588	0.183461	coenzyme A metabolic process	BP
s__Actinomyces_sp._ph3	GO:0003952	0.14	0.57	85	55	0.00458574	0.183461	NAD+ synthase (glutamine-hydrolyzing) activity	MF
s__Streptococcus_oralis	GO:0004127	0.31	-0.08	145	83	0.00458548	0.183461	cytidylate kinase activity	MF
s__Prevotella_pallens	GO:0004073	0.02	-0.39	128	72	0.00457464	0.183461	aspartate-semialdehyde dehydrogenase activity	MF
s__Candidatus_Nanosynbacter_sp._TM7_053	GO:0009024	-0.11	-0.54	93	56	0.0045572	0.183461	tagatose-6-phosphate kinase activity	MF
s__Rothia_mucilaginosa	GO:0034775	-0.04	-0.45	119	64	0.00455646	0.183461	glutathione transmembrane transport	BP
s__Rothia_sp._HMSC065C12	GO:0016775	-0.25	-0.68	73	44	0.00457277	0.183461	phosphotransferase activity, nitrogenous group as acceptor	MF
s__Leptotrichia_sp._oral_taxon_221	GO:0008324	0.02	-0.43	102	56	0.00461441	0.184357	cation transmembrane transporter activity	MF
s__Peptostreptococcus_stomatis	GO:0003677	-0.02	0.44	101	55	0.00486489	0.184829	DNA binding	MF
s__Haemophilus_parainfluenzae	GO:0005525	-0.47	-0.12	143	82	0.0049802	0.184829	GTP binding	MF
s__Haemophilus_parahaemolyticus	GO:0006520	-0.06	-0.45	129	76	0.00502178	0.184829	cellular amino acid metabolic process	BP
s__Haemophilus_parainfluenzae	GO:0004519	-0.47	-0.11	143	82	0.00487041	0.184829	endonuclease activity	MF
s__Porphyromonas_bobii	GO:0009055	0.53	0.12	101	58	0.00477229	0.184829	electron transfer activity	MF
s__Prevotella_jejuni	GO:0008173	0.01	-0.39	125	71	0.0050267	0.184829	RNA methyltransferase activity	MF
s__Haemophilus_parainfluenzae	GO:0004637	-0.4	-0.02	143	82	0.00477403	0.184829	phosphoribosylamine-glycine ligase activity	MF
s__Veillonella_sp._oral_taxon_158	GO:1901135	-0.28	0.12	140	79	0.00489105	0.184829	carbohydrate derivative metabolic process	BP
s__Peptostreptococcus_stomatis	GO:0016810	0.01	0.46	101	55	0.0049104	0.184829	hydrolase activity, acting on carbon-nitrogen (but not peptide) bonds	MF
s__Neisseria_mucosa	GO:0008360	-0.43	-0.05	137	78	0.005306	0.184829	regulation of cell shape	BP
s__Haemophilus_paraphrohaemolyticus	GO:0008360	-0.12	-0.52	118	60	0.00506326	0.184829	regulation of cell shape	BP
s__Streptococcus_vestibularis	GO:0030001	0.46	0.1	143	83	0.00529246	0.184829	metal ion transport	BP
s__Streptococcus_sp._A12	GO:0015935	-0.36	0.03	135	78	0.00510557	0.184829	small ribosomal subunit	CC
s__Streptococcus_oralis	GO:0008649	0.43	0.07	145	83	0.00491844	0.184829	rRNA methyltransferase activity	MF
s__Streptococcus_vestibularis	GO:0009306	-0.42	-0.05	143	83	0.00467312	0.184829	protein secretion	BP
s__Veillonella_nakazawae	GO:0005507	0.01	-0.38	135	78	0.00497944	0.184829	copper ion binding	MF
s__Streptococcus_pneumoniae	GO:0008883	-0.46	-0.1	142	82	0.00506878	0.184829	glutamyl-tRNA reductase activity	MF
s__Neisseria_subflava	GO:0003938	-0.5	-0.14	130	75	0.00492068	0.184829	IMP dehydrogenase activity	MF
s__Neisseria_sp._HMSC071A01	GO:0003938	-0.56	-0.21	121	71	0.00523813	0.184829	IMP dehydrogenase activity	MF
s__Haemophilus_parainfluenzae	GO:0004590	-0.33	0.05	143	82	0.00527173	0.184829	orotidine-5'-phosphate decarboxylase activity	MF
s__Rothia_sp._HMSC065C12	GO:0004590	0.02	0.4	142	81	0.00464229	0.184829	orotidine-5'-phosphate decarboxylase activity	MF
s__Streptococcus_sp._oral_taxon_061	GO:0004590	0.04	0.42	137	79	0.00519217	0.184829	orotidine-5'-phosphate decarboxylase activity	MF
s__Haemophilus_parainfluenzae	GO:0015267	-0.36	0.02	143	82	0.00471607	0.184829	channel activity	MF
s__Porphyromonas_bobii	GO:0004129	0.43	-0.02	100	56	0.00486879	0.184829	cytochrome-c oxidase activity	MF
s__Peptostreptococcus_stomatis	GO:0003919	0.03	0.47	101	55	0.00531473	0.184829	FMN adenylyltransferase activity	MF
s__Haemophilus_parainfluenzae	GO:0008800	-0.5	-0.15	143	82	0.00527269	0.184829	beta-lactamase activity	MF
s__Haemophilus_parainfluenzae	GO:0004146	-0.31	0.07	143	82	0.00527536	0.184829	dihydrofolate reductase activity	MF
s__Haemophilus_parainfluenzae	GO:0006522	-0.42	-0.05	143	82	0.00529417	0.184829	alanine metabolic process	BP
s__Haemophilus_parainfluenzae	GO:0008784	-0.42	-0.05	143	82	0.00529417	0.184829	alanine racemase activity	MF
s__Haemophilus_parainfluenzae	GO:0004420	-0.4	-0.02	142	81	0.00527737	0.184829	hydroxymethylglutaryl-CoA reductase (NADPH) activity	MF
s__Haemophilus_parainfluenzae	GO:0004788	-0.49	-0.14	142	82	0.00495444	0.184829	thiamine diphosphokinase activity	MF
s__Veillonella_dispar	GO:0043768	-0.3	0.09	143	81	0.00519782	0.184829	S-ribosylhomocysteine lyase activity	MF
s__Haemophilus_parainfluenzae	GO:0009117	-0.41	-0.04	142	82	0.00509549	0.184829	nucleotide metabolic process	BP
s__Veillonella_rogosae	GO:0004342	-0.3	0.1	139	82	0.004783	0.184829	glucosamine-6-phosphate deaminase activity	MF
s__Veillonella_dispar	GO:0022900	0.02	-0.37	141	80	0.00497368	0.184829	electron transport chain	BP
s__Haemophilus_parainfluenzae	GO:0016811	-0.5	-0.15	143	82	0.0049517	0.184829	hydrolase activity, acting on carbon-nitrogen (but not peptide) bonds, in linear amides	MF
s__Veillonella_rogosae	GO:0017001	-0.29	0.09	139	82	0.00522908	0.184829	antibiotic catabolic process	BP
s__Haemophilus_parainfluenzae	GO:0022904	0.46	0.1	140	82	0.00512643	0.184829	respiratory electron transport chain	BP
s__Prevotella_melaninogenica	GO:0030643	-0.29	0.1	139	78	0.00487346	0.184829	cellular phosphate ion homeostasis	BP
s__Prevotella_melaninogenica	GO:0045936	-0.29	0.1	139	78	0.00487346	0.184829	negative regulation of phosphate metabolic process	BP
s__Porphyromonas_bobii	GO:0015276	-0.54	-0.13	100	58	0.00530277	0.184829	ligand-gated ion channel activity	MF
s__Streptococcus_sp._Marseille_Q6470	GO:0030956	0.4	0.01	139	78	0.00480725	0.184829	glutamyl-tRNA(Gln) amidotransferase complex	CC
s__Streptococcus_sp._Marseille_Q6470	GO:0050567	0.4	0.01	139	78	0.00480725	0.184829	glutaminyl-tRNA synthase (glutamine-hydrolyzing) activity	MF
s__Neisseria_subflava	GO:0019441	-0.48	-0.09	123	70	0.0052974	0.184829	tryptophan catabolic process to kynurenine	BP
s__Streptococcus_vestibularis	GO:0008987	-0.38	0.01	133	74	0.00491213	0.184829	quinolinate synthetase A activity	MF
s__Rothia_sp._HMSC072B04	GO:0004638	0.03	0.41	144	79	0.00473527	0.184829	phosphoribosylaminoimidazole carboxylase activity	MF
s__Veillonella_dispar	GO:0015095	-0.05	-0.43	142	80	0.00463711	0.184829	magnesium ion transmembrane transporter activity	MF
s__Veillonella_nakazawae	GO:0015095	-0.03	-0.41	137	77	0.00531668	0.184829	magnesium ion transmembrane transporter activity	MF
s__Candidatus_Nanosynbacter_sp._TM7_087	GO:0004066	0.02	0.52	75	44	0.00501769	0.184829	asparagine synthase (glutamine-hydrolyzing) activity	MF
s__Lancefieldella_parvula	GO:0003724	-0.09	-0.5	109	65	0.00511683	0.184829	RNA helicase activity	MF
s__Streptococcus_salivarius	GO:0008965	0.32	-0.07	137	77	0.0050566	0.184829	phosphoenolpyruvate-protein phosphotransferase activity	MF
s__Candidatus_Nanosynbacter_sp._TM7_075	GO:0010498	0.51	0.07	93	53	0.00527659	0.184829	proteasomal protein catabolic process	BP
s__Candidatus_Nanosynbacter_sp._TM7_053	GO:0010498	0.47	0.02	91	58	0.00474089	0.184829	proteasomal protein catabolic process	BP
s__Candidatus_Nanosynbacter_sp._TM7_087	GO:0009298	0.34	-0.14	91	53	0.00493061	0.184829	GDP-mannose biosynthetic process	BP
s__Candidatus_Nanosynbacter_sp._TM7_075	GO:0019941	0.51	0.07	93	53	0.00527659	0.184829	modification-dependent protein catabolic process	BP
s__Candidatus_Nanosynbacter_sp._TM7_053	GO:0019941	0.47	0.02	91	58	0.00474089	0.184829	modification-dependent protein catabolic process	BP
s__Leptotrichia_sp._oral_taxon_221	GO:0008780	0.14	0.56	100	56	0.00473337	0.184829	acyl-[acyl-carrier-protein]-UDP-N-acetylglucosamine O-acyltransferase activity	MF
s__Haemophilus_parainfluenzae	GO:0004564	-0.32	0.08	135	76	0.00485786	0.184829	beta-fructofuranosidase activity	MF
s__Streptococcus_pneumoniae	GO:0045312	0.47	0.08	127	71	0.00504395	0.184829	nor-spermidine biosynthetic process	BP
s__Veillonella_sp._CLA_AA_H247	GO:0006528	-0.03	0.37	133	76	0.00478521	0.184829	asparagine metabolic process	BP
s__Haemophilus_haemolyticus	GO:0008171	-0.29	0.1	137	82	0.00531521	0.184829	O-methyltransferase activity	MF
s__Streptococcus_sp._HSISS2	GO:0006857	0	-0.4	125	74	0.00486779	0.184829	oligopeptide transport	BP
s__Candidatus_Nanosynbacter_sp._TM7_057	GO:0009024	-0.14	-0.56	93	55	0.00474002	0.184829	tagatose-6-phosphate kinase activity	MF
s__Neisseria_mucosa	GO:0070573	-0.03	-0.45	103	65	0.004848	0.184829	metallodipeptidase activity	MF
s__Haemophilus_parainfluenzae	GO:0031012	-0.39	-0.01	143	82	0.00509836	0.184829	extracellular matrix	CC
s__Neisseria_meningitidis	GO:0004141	0.52	0.15	129	73	0.00479184	0.184829	dethiobiotin synthase activity	MF
s__Streptococcus_sp._Marseille_Q6470	GO:0015103	-0.09	-0.52	99	57	0.00481206	0.184829	inorganic anion transmembrane transporter activity	MF
s__Streptococcus_vestibularis	GO:0005971	0.38	-0.01	141	78	0.00465413	0.184829	ribonucleoside-diphosphate reductase complex	CC
s__Haemophilus_parainfluenzae	GO:0004632	0.31	-0.09	140	78	0.00506921	0.184829	phosphopantothenate--cysteine ligase activity	MF
s__Haemophilus_parainfluenzae	GO:0004633	0.31	-0.09	140	78	0.00506921	0.184829	phosphopantothenoylcysteine decarboxylase activity	MF
s__Haemophilus_parainfluenzae	GO:0015941	0.31	-0.09	140	78	0.00506921	0.184829	pantothenate catabolic process	BP
s__Lachnoanaerobaculum_orale	GO:0006401	-0.01	0.45	89	54	0.00528378	0.184829	RNA catabolic process	BP
s__Haemophilus_parainfluenzae	GO:0006089	0.43	0.01	113	61	0.00514592	0.184829	lactate metabolic process	BP
s__Streptococcus_salivarius	GO:0050151	0.55	0.19	124	69	0.00529102	0.184829	oleate hydratase activity	MF
s__Streptococcus_sp._263_SSPC	GO:0004400	-0.02	-0.41	134	77	0.00488286	0.184829	histidinol-phosphate transaminase activity	MF
s__Streptococcus_vestibularis	GO:0019856	-0.37	0.02	127	81	0.0052084	0.184829	pyrimidine nucleobase biosynthetic process	BP
s__Porphyromonas_pasteri	GO:0016645	0.53	0.09	92	52	0.00494278	0.184829	oxidoreductase activity, acting on the CH-NH group of donors	MF
s__Haemophilus_parainfluenzae	GO:0042953	0.57	0.21	123	73	0.00473663	0.184829	lipoprotein transport	BP
s__Haemophilus_parainfluenzae	GO:0004366	0.49	-0.01	72	47	0.00485411	0.184829	glycerol-3-phosphate O-acyltransferase activity	MF
s__Neisseria_subflava	GO:0015159	0.51	0.12	123	65	0.005042	0.184829	polysaccharide transmembrane transporter activity	MF
s__Streptococcus_sp._HMSC034E03	GO:0009678	-0.37	0.14	80	47	0.00482529	0.184829	hydrogen-translocating pyrophosphatase activity	MF
s__Veillonella_sp._S13053_19	GO:0015408	-0.03	-0.43	129	72	0.00469132	0.184829	ferric-transporting ATPase activity	MF
s__Alloprevotella_tannerae	GO:0048472	-0.03	0.42	96	59	0.00474898	0.184829	threonine-phosphate decarboxylase activity	MF
s__Porphyromonas_bobii	GO:0009009	0.42	-0.05	95	54	0.00507805	0.184829	site-specific recombinase activity	MF
s__Veillonella_sp._CLA_AA_H247	GO:0045281	-0.01	-0.42	125	65	0.00491982	0.184829	succinate dehydrogenase complex	CC
s__Candidatus_Nanosynbacter_sp._TM7_057	GO:0004298	0	0.47	87	51	0.00523239	0.184829	threonine-type endopeptidase activity	MF
s__Leptotrichia_sp._oral_taxon_221	GO:0008818	0.18	0.59	94	53	0.0051487	0.184829	cobalamin 5'-phosphate synthase activity	MF
s__Leptotrichia_sp._oral_taxon_221	GO:0051073	0.18	0.59	94	53	0.0051487	0.184829	adenosylcobinamide-GDP ribazoletransferase activity	MF
s__Neisseria_sp._HMSC071A01	GO:0045278	0.58	0.14	89	46	0.00494215	0.184829	plasma membrane respiratory chain complex IV	CC
s__Neisseria_sp._HMSC071A01	GO:0005536	0.63	0.28	104	64	0.00507863	0.184829	glucose binding	MF
s__Porphyromonas_pasteri	GO:0033897	0.36	-0.13	93	50	0.0050663	0.184829	ribonuclease T2 activity	MF
s__Haemophilus_parainfluenzae	GO:0004309	0.5	0.07	109	55	0.00504832	0.184829	exopolyphosphatase activity	MF
s__Rothia_sp._HMSC065C12	GO:0004729	-0.01	-0.44	111	61	0.00521384	0.184829	oxygen-dependent protoporphyrinogen oxidase activity	MF
s__Streptococcus_sp._343_SSPC	GO:0015574	-0.1	-0.54	84	51	0.00525699	0.184829	trehalose transmembrane transporter activity	MF
s__Streptococcus_sp._343_SSPC	GO:0015771	-0.1	-0.54	84	51	0.00525699	0.184829	trehalose transport	BP
s__Prevotella_histicola	GO:0008788	0.02	0.51	83	46	0.00492152	0.184829	alpha,alpha-phosphotrehalase activity	MF
s__Alloprevotella_sp._oral_taxon_473	GO:0017003	0.01	0.47	98	51	0.00530581	0.184829	protein-heme linkage	BP
s__Alloprevotella_sp._oral_taxon_473	GO:0000502	-0.13	-0.63	77	35	0.00509986	0.184829	proteasome complex	CC
s__Haemophilus_parainfluenzae	GO:0046656	0.55	0.19	128	68	0.00470321	0.184829	folic acid biosynthetic process	BP
s__Haemophilus_parahaemolyticus	GO:0009247	-0.09	-0.53	87	54	0.0051956	0.184829	glycolipid biosynthetic process	BP
s__Veillonella_sp._oral_taxon_158	GO:0008310	0.36	-0.07	125	64	0.00480622	0.184829	single-stranded DNA 3'-5' exodeoxyribonuclease activity	MF
s__Veillonella_nakazawae	GO:0006811	0.32	-0.14	102	57	0.00518484	0.184829	ion transport	BP
s__Streptococcus_sp._263_SSPC	GO:0046353	-0.37	0.09	111	54	0.00496866	0.184829	aminoglycoside 3-N-acetyltransferase activity	MF
s__Gemella_morbillorum	GO:0046353	0.13	0.56	108	50	0.00466971	0.184829	aminoglycoside 3-N-acetyltransferase activity	MF
s__Porphyromonas_bobii	GO:0001530	0.44	-0.03	95	51	0.00520284	0.184829	lipopolysaccharide binding	MF
s__Candidatus_Nanosynbacter_sp._TM7_087	GO:0070628	0.49	0.04	84	54	0.00531261	0.184829	proteasome binding	MF
s__Candidatus_Nanosynbacter_sp._TM7_087	GO:0031386	0.49	0.04	84	54	0.00522314	0.184829	protein tag	MF
s__Candidatus_Nanosynbacter_sp._TM7_087	GO:0070490	0.49	0.04	84	54	0.00522314	0.184829	protein pupylation	BP
s__Prevotella_sp._oral_taxon_306	GO:0004658	0	-0.46	90	55	0.00488582	0.184829	propionyl-CoA carboxylase activity	MF
s__Mogibacterium_diversum	GO:0072344	-0.08	-0.57	78	41	0.00485359	0.184829	rescue of stalled ribosome	BP
s__Streptococcus_salivarius	GO:0050304	-0.4	0.11	81	46	0.00534586	0.185624	nitrous-oxide reductase activity	MF
s__Haemophilus_parainfluenzae	GO:0017001	-0.52	-0.19	143	82	0.00535385	0.185682	antibiotic catabolic process	BP
s__Haemophilus_parainfluenzae	GO:0006284	-0.33	0.05	143	82	0.00537713	0.185928	base-excision repair	BP
s__Veillonella_nakazawae	GO:0009372	-0.36	0.03	138	78	0.00538858	0.185928	quorum sensing	BP
s__Streptococcus_sanguinis	GO:0030527	-0.33	0.04	145	83	0.00539252	0.185928	structural constituent of chromatin	MF
s__Streptococcus_sp._HMSC056C01	GO:0042398	0.02	0.42	121	68	0.00538377	0.185928	cellular modified amino acid biosynthetic process	BP
s__Actinomyces_sp._ph3	GO:0001000	0.49	0.03	81	52	0.00539062	0.185928	bacterial-type RNA polymerase core enzyme binding	MF
s__Neisseria_subflava	GO:0015233	0.03	0.46	105	58	0.0054057	0.185947	pantothenate transmembrane transporter activity	MF
s__Neisseria_subflava	GO:0015887	0.03	0.46	105	58	0.0054057	0.185947	pantothenate transmembrane transport	BP
s__Haemophilus_parainfluenzae	GO:0015099	0.62	0.24	115	53	0.00542128	0.186266	nickel cation transmembrane transporter activity	MF
s__Streptococcus_oralis	GO:0051087	0.44	0.08	145	83	0.00544574	0.186672	chaperone binding	MF
s__Peptostreptococcus_stomatis	GO:0006772	-0.02	0.43	101	54	0.00544579	0.186672	thiamine metabolic process	BP
s__Haemophilus_paraphrohaemolyticus	GO:0001671	0.21	0.59	113	57	0.00545905	0.186909	ATPase activator activity	MF
s__Veillonella_dispar	GO:0020037	-0.02	-0.39	143	81	0.00554934	0.187283	heme binding	MF
s__Porphyromonas_sp._KLE_1280	GO:0020037	0.41	-0.03	106	56	0.00557173	0.187283	heme binding	MF
s__Lachnoanaerobaculum_saburreum	GO:1902600	0.33	-0.1	116	61	0.00549485	0.187283	proton transmembrane transport	BP
s__Leptotrichia_sp._oral_taxon_221	GO:0008964	-0.05	-0.48	102	56	0.00556478	0.187283	phosphoenolpyruvate carboxylase activity	MF
s__Veillonella_sp._oral_taxon_158	GO:0006044	-0.36	0.02	140	79	0.00555826	0.187283	N-acetylglucosamine metabolic process	BP
s__Streptococcus_mitis	GO:0006783	0.55	0.23	145	83	0.00556752	0.187283	heme biosynthetic process	BP
s__Fusobacterium_periodonticum	GO:0034257	-0.38	0.06	114	58	0.00549201	0.187283	nicotinamide riboside transmembrane transporter activity	MF
s__Fusobacterium_periodonticum	GO:0034258	-0.38	0.06	114	58	0.00549201	0.187283	nicotinamide riboside transport	BP
s__Streptococcus_sp._263_SSPC	GO:0044205	0.05	0.42	143	82	0.00552027	0.187283	'de novo' UMP biosynthetic process	BP
s__Neisseria_mucosa	GO:0000921	-0.4	-0.02	134	78	0.00553744	0.187283	septin ring assembly	BP
s__Neisseria_mucosa	GO:0005940	-0.4	-0.02	134	78	0.00553744	0.187283	septin ring	CC
s__Streptococcus_salivarius	GO:0015159	-0.39	0	136	73	0.00554828	0.187283	polysaccharide transmembrane transporter activity	MF
s__Porphyromonas_pasteri	GO:0015159	0.5	0.07	97	53	0.00552873	0.187283	polysaccharide transmembrane transporter activity	MF
s__Streptococcus_australis	GO:0015574	-0.08	-0.52	86	54	0.00554851	0.187283	trehalose transmembrane transporter activity	MF
s__Streptococcus_australis	GO:0015771	-0.08	-0.52	86	54	0.00554851	0.187283	trehalose transport	BP
s__Streptococcus_intermedius	GO:0032297	-0.16	-0.54	122	64	0.00552465	0.187283	negative regulation of DNA-dependent DNA replication initiation	BP
s__Neisseria_sp._oral_taxon_014	GO:0003917	0	-0.4	122	68	0.00558476	0.187293	DNA topoisomerase type I activity	MF
s__Neisseria_mucosa	GO:0042626	-0.07	-0.45	133	72	0.00558047	0.187293	ATPase activity, coupled to transmembrane movement of substances	MF
s__Veillonella_sp._oral_taxon_158	GO:0016810	-0.3	0.09	140	79	0.0056149	0.187998	hydrolase activity, acting on carbon-nitrogen (but not peptide) bonds	MF
s__Porphyromonas_bobii	GO:0008705	0.43	-0.02	96	55	0.00562494	0.187998	methionine synthase activity	MF
s__Streptococcus_cristatus	GO:0008901	-0.35	0.04	136	79	0.00562483	0.187998	ferredoxin hydrogenase activity	MF
s__Veillonella_sp._S13053_19	GO:0003723	-0.29	0.1	138	78	0.00566757	0.188081	RNA binding	MF
s__Veillonella_sp._S13053_19	GO:0004519	-0.38	0	138	78	0.0056384	0.188081	endonuclease activity	MF
s__Fusobacterium_periodonticum	GO:0008705	0.34	-0.12	108	55	0.00567212	0.188081	methionine synthase activity	MF
s__Veillonella_nakazawae	GO:0015276	-0.01	0.37	137	78	0.00565577	0.188081	ligand-gated ion channel activity	MF
s__Candidatus_Nanosynbacter_sp._TM7_087	GO:0008962	-0.35	0.12	91	57	0.00564135	0.188081	phosphatidylglycerophosphatase activity	MF
s__Neisseria_mucosa	GO:0015109	-0.06	-0.48	101	61	0.00566027	0.188081	chromate transmembrane transporter activity	MF
s__Neisseria_mucosa	GO:0015703	-0.06	-0.48	101	61	0.00566027	0.188081	chromate transport	BP
s__Haemophilus_parainfluenzae	GO:0006614	-0.28	0.1	143	82	0.00569869	0.188325	SRP-dependent cotranslational protein targeting to membrane	BP
s__Rothia_sp._HMSC072B04	GO:0004111	-0.27	-0.67	76	46	0.00569556	0.188325	creatine kinase activity	MF
s__Rothia_sp._HMSC072B04	GO:0046314	-0.27	-0.67	76	46	0.00569556	0.188325	phosphocreatine biosynthetic process	BP
s__Veillonella_dispar	GO:0005507	-0.06	-0.43	140	81	0.00570557	0.188341	copper ion binding	MF
s__Veillonella_rogosae	GO:0008649	-0.29	0.1	139	82	0.00574438	0.188465	rRNA methyltransferase activity	MF
s__Neisseria_meningitidis	GO:0031388	-0.42	-0.04	134	79	0.00574126	0.188465	organic acid phosphorylation	BP
s__Veillonella_sp._oral_taxon_158	GO:0004735	-0.39	-0.01	140	79	0.00572648	0.188465	pyrroline-5-carboxylate reductase activity	MF
s__Haemophilus_parainfluenzae	GO:0004160	-0.33	0.06	137	78	0.00572623	0.188465	dihydroxy-acid dehydratase activity	MF
s__Veillonella_nakazawae	GO:0046690	-0.39	-0.02	138	77	0.00574719	0.188465	response to tellurium ion	BP
s__Veillonella_nakazawae	GO:0045281	-0.06	-0.45	127	67	0.00574772	0.188465	succinate dehydrogenase complex	CC
s__Streptococcus_oralis	GO:0003333	0.43	0.08	145	83	0.00576652	0.18867	amino acid transmembrane transport	BP
s__Streptococcus_sp._HSISS2	GO:0042410	0.05	0.5	84	53	0.0057668	0.18867	6-carboxyhexanoate-CoA ligase activity	MF
s__Streptococcus_oralis	GO:0004594	0.33	-0.04	145	83	0.00578492	0.188733	pantothenate kinase activity	MF
s__Streptococcus_sp._HMSC061D10	GO:0019674	0.01	0.38	142	82	0.0057846	0.188733	NAD metabolic process	BP
s__Streptococcus_sp._HMSC056C01	GO:0016741	0.32	-0.06	142	81	0.00578795	0.188733	transferase activity, transferring one-carbon groups	MF
s__Haemophilus_parainfluenzae	GO:0004801	0.53	0.17	130	69	0.00580389	0.189044	sedoheptulose-7-phosphate:D-glyceraldehyde-3-phosphate glyceronetransferase activity	MF
s__Porphyromonas_pasteri	GO:0006566	-0.36	0.09	101	60	0.00583894	0.189975	threonine metabolic process	BP
s__Candidatus_Nanosynbacter_sp._TM7_087	GO:0006826	0.07	0.5	91	57	0.00585704	0.190328	iron ion transport	BP
s__Haemophilus_parainfluenzae	GO:0006528	-0.39	-0.02	141	82	0.00586271	0.190328	asparagine metabolic process	BP
s__Haemophilus_parainfluenzae	GO:0006412	-0.34	0.03	143	82	0.00600536	0.19101	translation	BP
s__Streptococcus_sp._Marseille_Q6470	GO:0006351	0.28	-0.1	139	80	0.00596252	0.19101	transcription, DNA-templated	BP
s__Haemophilus_paraphrohaemolyticus	GO:0004326	-0.13	-0.53	118	60	0.00593125	0.19101	tetrahydrofolylpolyglutamate synthase activity	MF
s__Parvimonas_micra	GO:0004832	0.01	0.41	117	68	0.00595345	0.19101	valine-tRNA ligase activity	MF
s__Parvimonas_micra	GO:0006438	0.01	0.41	117	68	0.00595345	0.19101	valyl-tRNA aminoacylation	BP
s__Streptococcus_sp._HSISS2	GO:0016836	0.12	0.48	136	80	0.00594608	0.19101	hydro-lyase activity	MF
s__Veillonella_sp._CLA_AA_H247	GO:0005507	-0.01	-0.39	132	76	0.00599649	0.19101	copper ion binding	MF
s__Streptococcus_vestibularis	GO:0035435	0.45	0.09	143	83	0.00597971	0.19101	phosphate ion transmembrane transport	BP
s__Streptococcus_vestibularis	GO:0008685	-0.34	0.03	141	83	0.0060021	0.19101	2-C-methyl-D-erythritol 2,4-cyclodiphosphate synthase activity	MF
s__Neisseria_meningitidis	GO:0030527	0.36	-0.02	135	79	0.0059416	0.19101	structural constituent of chromatin	MF
s__Leptotrichia_sp._oral_taxon_221	GO:0008966	-0.02	-0.45	102	56	0.0059968	0.19101	phosphoglucosamine mutase activity	MF
s__Leptotrichia_sp._oral_taxon_218	GO:0045454	-0.34	0.13	91	53	0.00600698	0.19101	cell redox homeostasis	BP
s__Streptococcus_oralis	GO:0015276	0.29	-0.09	144	83	0.00594389	0.19101	ligand-gated ion channel activity	MF
s__Veillonella_rogosae	GO:0015276	-0.31	0.07	138	82	0.00596916	0.19101	ligand-gated ion channel activity	MF
s__Streptococcus_sp._Marseille_Q3533	GO:1990610	-0.07	-0.43	142	80	0.00600326	0.19101	acetolactate synthase regulator activity	MF
s__Neisseria_meningitidis	GO:0015233	0.12	0.52	107	59	0.00593194	0.19101	pantothenate transmembrane transporter activity	MF
s__Neisseria_meningitidis	GO:0015887	0.12	0.52	107	59	0.00593194	0.19101	pantothenate transmembrane transport	BP
s__Actinomyces_sp._ICM58	GO:0070628	0.48	0.08	116	66	0.00591217	0.19101	proteasome binding	MF
s__Alloprevotella_sp._oral_taxon_473	GO:0005096	0.1	0.53	97	52	0.00589836	0.19101	GTPase activator activity	MF
s__Veillonella_rogosae	GO:0045910	-0.33	0.08	128	70	0.00601476	0.191051	negative regulation of DNA recombination	BP
s__Lancefieldella_parvula	GO:0006090	0.03	0.43	113	72	0.00603134	0.191371	pyruvate metabolic process	BP
s__Haemophilus_parainfluenzae	GO:0003735	-0.33	0.04	143	82	0.00605357	0.191664	structural constituent of ribosome	MF
s__Haemophilus_parainfluenzae	GO:0004071	-0.34	0.03	141	82	0.00604929	0.191664	aspartate-ammonia ligase activity	MF
s__Haemophilus_parainfluenzae	GO:0016887	-0.55	-0.23	143	82	0.00612124	0.191859	ATPase activity	MF
s__Streptococcus_vestibularis	GO:0033014	-0.41	-0.04	142	83	0.00609245	0.191859	tetrapyrrole biosynthetic process	BP
s__Streptococcus_sp._HSISS2	GO:0006779	-0.37	0	136	80	0.00612966	0.191859	porphyrin-containing compound biosynthetic process	BP
s__Streptococcus_vestibularis	GO:0006044	0.38	0.02	143	83	0.00610884	0.191859	N-acetylglucosamine metabolic process	BP
s__Neisseria_meningitidis	GO:0003938	-0.52	-0.18	135	79	0.00611459	0.191859	IMP dehydrogenase activity	MF
s__Lachnoanaerobaculum_saburreum	GO:0003951	0.33	-0.11	116	61	0.00612105	0.191859	NAD+ kinase activity	MF
s__Haemophilus_parainfluenzae	GO:0030643	-0.42	-0.06	142	82	0.00607552	0.191859	cellular phosphate ion homeostasis	BP
s__Haemophilus_parainfluenzae	GO:0045936	-0.42	-0.06	142	82	0.00607552	0.191859	negative regulation of phosphate metabolic process	BP
s__Rothia_dentocariosa	GO:0008924	-0.04	-0.43	126	72	0.0061169	0.191859	malate dehydrogenase (quinone) activity	MF
s__Actinomyces_sp._oral_taxon_172	GO:0006576	0.32	-0.12	108	61	0.00609446	0.191859	cellular biogenic amine metabolic process	BP
s__Leptotrichia_sp._oral_taxon_221	GO:0015496	0.05	0.52	80	45	0.00614443	0.191859	putrescine:ornithine antiporter activity	MF
s__Leptotrichia_sp._oral_taxon_221	GO:0015822	0.05	0.52	80	45	0.00614443	0.191859	ornithine transport	BP
s__Leptotrichia_sp._oral_taxon_221	GO:0015847	0.05	0.52	80	45	0.00614443	0.191859	putrescine transport	BP
s__Neisseria_mucosa	GO:0008176	-0.4	-0.03	137	78	0.00615744	0.191933	tRNA (guanine-N7-)-methyltransferase activity	MF
s__Candidatus_Nanosynbacter_sp._TM7_076	GO:0031469	0.41	-0.04	89	57	0.00615985	0.191933	polyhedral organelle	CC
s__Actinomyces_sp._ph3	GO:0008381	0.13	0.55	85	55	0.00617823	0.192302	mechanosensitive ion channel activity	MF
s__Fusobacterium_periodonticum	GO:0006413	-0.34	0.09	114	58	0.00624676	0.192369	translational initiation	BP
s__Neisseria_sp._HMSC071A01	GO:0031388	-0.48	-0.1	120	71	0.00621344	0.192369	organic acid phosphorylation	BP
s__Neisseria_meningitidis	GO:0008716	-0.35	0.03	135	79	0.0062264	0.192369	D-alanine-D-alanine ligase activity	MF
s__Streptococcus_sp._HMSC034E03	GO:0006564	-0.01	-0.38	143	82	0.00620716	0.192369	L-serine biosynthetic process	BP
s__Veillonella_rogosae	GO:0004818	-0.35	0.02	139	82	0.00626161	0.192369	glutamate-tRNA ligase activity	MF
s__Veillonella_dispar	GO:0019632	-0.31	0.08	142	78	0.00622403	0.192369	shikimate metabolic process	BP
s__Streptococcus_infantis	GO:0004632	-0.05	-0.42	141	79	0.00627836	0.192369	phosphopantothenate--cysteine ligase activity	MF
s__Streptococcus_infantis	GO:0004633	-0.05	-0.42	141	79	0.00627836	0.192369	phosphopantothenoylcysteine decarboxylase activity	MF
s__Streptococcus_infantis	GO:0015941	-0.05	-0.42	141	79	0.00627836	0.192369	pantothenate catabolic process	BP
s__Schaalia_sp._ORNL0103	GO:0016830	-0.02	-0.45	105	56	0.00627393	0.192369	carbon-carbon lyase activity	MF
s__Veillonella_sp._CLA_AA_H247	GO:0008121	-0.07	-0.5	99	56	0.00621934	0.192369	ubiquinol-cytochrome-c reductase activity	MF
s__Haemophilus_paraphrohaemolyticus	GO:0004149	0.03	0.47	106	54	0.00624113	0.192369	dihydrolipoyllysine-residue succinyltransferase activity	MF
s__Haemophilus_paraphrohaemolyticus	GO:0045252	0.03	0.47	106	54	0.00624113	0.192369	oxoglutarate dehydrogenase complex	CC
s__Streptococcus_vestibularis	GO:0005186	0.33	-0.05	141	80	0.00622754	0.192369	pheromone activity	MF
s__Lachnoanaerobaculum_sp._ICM7	GO:0009347	0.4	-0.12	74	43	0.00625176	0.192369	aspartate carbamoyltransferase complex	CC
s__Porphyromonas_bobii	GO:0004514	0.48	0.05	97	56	0.00628704	0.192434	nicotinate-nucleotide diphosphorylase (carboxylating) activity	MF
s__Actinomyces_sp._S6_Spd3	GO:0042286	0	-0.45	89	57	0.00630004	0.192632	glutamate-1-semialdehyde 2,1-aminomutase activity	MF
s__Neisseria_flavescens	GO:0015233	0.04	0.46	103	58	0.00631527	0.192698	pantothenate transmembrane transporter activity	MF
s__Neisseria_flavescens	GO:0015887	0.04	0.46	103	58	0.00631527	0.192698	pantothenate transmembrane transport	BP
s__Haemophilus_parainfluenzae	GO:0044873	0.5	0.11	122	60	0.00632747	0.19287	lipoprotein localization to membrane	BP
s__Veillonella_nakazawae	GO:0004719	0.01	-0.42	105	59	0.00634634	0.193245	protein-L-isoaspartate (D-aspartate) O-methyltransferase activity	MF
s__Veillonella_nakazawae	GO:0008199	-0.22	-0.55	138	78	0.00635541	0.193321	ferric iron binding	MF
s__Neisseria_mucosa	GO:0019441	-0.47	-0.1	130	73	0.00636471	0.193405	tryptophan catabolic process to kynurenine	BP
s__Streptococcus_sp._Marseille_Q6470	GO:0003899	0.28	-0.1	139	80	0.00643563	0.193413	DNA-directed 5'-3' RNA polymerase activity	MF
s__Neisseria_meningitidis	GO:0008299	-0.4	-0.03	135	79	0.00639103	0.193413	isoprenoid biosynthetic process	BP
s__Veillonella_sp._S13053_19	GO:0004488	-0.28	0.11	138	78	0.00643182	0.193413	methylenetetrahydrofolate dehydrogenase (NADP+) activity	MF
s__Veillonella_nakazawae	GO:0043768	-0.36	0.02	138	78	0.0064074	0.193413	S-ribosylhomocysteine lyase activity	MF
s__Prevotella_melaninogenica	GO:0046429	0.36	-0.01	139	78	0.00644194	0.193413	4-hydroxy-3-methylbut-2-en-1-yl diphosphate synthase activity	MF
s__Veillonella_sp._oral_taxon_158	GO:0015225	-0.3	0.09	139	78	0.0064413	0.193413	biotin transmembrane transporter activity	MF
s__Veillonella_sp._oral_taxon_158	GO:0015878	-0.3	0.09	139	78	0.0064413	0.193413	biotin transport	BP
s__Haemophilus_parainfluenzae	GO:0009029	0.32	-0.06	141	78	0.00643058	0.193413	tetraacyldisaccharide 4'-kinase activity	MF
s__Veillonella_rogosae	GO:0004088	-0.31	0.07	137	82	0.00641025	0.193413	carbamoyl-phosphate synthase (glutamine-hydrolyzing) activity	MF
s__Veillonella_nakazawae	GO:0015851	0.15	0.51	134	73	0.00641147	0.193413	nucleobase transport	BP
s__Neisseria_mucosa	GO:0004309	0.53	0.13	107	54	0.0063882	0.193413	exopolyphosphatase activity	MF
s__Streptococcus_sp._343_SSPC	GO:0055070	-0.37	0.16	79	41	0.0064438	0.193413	copper ion homeostasis	BP
s__Neisseria_meningitidis	GO:0003688	-0.54	-0.21	135	79	0.00645981	0.193696	DNA replication origin binding	MF
s__Porphyromonas_pasteri	GO:0003872	-0.39	0.04	101	60	0.00648852	0.194359	6-phosphofructokinase activity	MF
s__Rothia_mucilaginosa	GO:0046961	0.14	0.48	145	79	0.00649706	0.194417	proton-transporting ATPase activity, rotational mechanism	MF
s__Peptostreptococcus_stomatis	GO:0006508	-0.01	0.43	101	55	0.00652121	0.194941	proteolysis	BP
s__Haemophilus_parainfluenzae	GO:0005840	-0.34	0.03	143	82	0.00658345	0.195106	ribosome	CC
s__Peptostreptococcus_stomatis	GO:0016301	0.12	0.53	101	55	0.00659258	0.195106	kinase activity	MF
s__Granulicatella_adiacens	GO:0004601	0.04	0.4	141	80	0.00656391	0.195106	peroxidase activity	MF
s__Haemophilus_parainfluenzae	GO:0004594	-0.31	0.07	143	82	0.00657521	0.195106	pantothenate kinase activity	MF
s__Prevotella_melaninogenica	GO:0008685	0.37	0	138	78	0.00658145	0.195106	2-C-methyl-D-erythritol 2,4-cyclodiphosphate synthase activity	MF
s__Haemophilus_parainfluenzae	GO:0018580	-0.41	-0.06	143	82	0.006544	0.195106	nitronate monooxygenase activity	MF
s__Veillonella_sp._oral_taxon_158	GO:0004088	-0.29	0.1	138	79	0.00653698	0.195106	carbamoyl-phosphate synthase (glutamine-hydrolyzing) activity	MF
s__Porphyromonas_sp._oral_taxon_279	GO:0006725	0.36	-0.07	105	60	0.00659297	0.195106	cellular aromatic compound metabolic process	BP
s__Megasphaera_micronuciformis	GO:0052855	0.63	0.2	69	44	0.00658302	0.195106	ADP-dependent NAD(P)H-hydrate dehydratase activity	MF
s__Neisseria_sp._HMSC071A01	GO:0008968	0.63	0.31	114	68	0.00656082	0.195106	D-sedoheptulose 7-phosphate isomerase activity	MF
s__Neisseria_meningitidis	GO:0015693	-0.36	0.02	135	79	0.0066089	0.195184	magnesium ion transport	BP
s__Veillonella_sp._oral_taxon_158	GO:0004750	-0.29	0.09	140	79	0.0066053	0.195184	ribulose-phosphate 3-epimerase activity	MF
s__Streptococcus_sp._HMSC034E03	GO:0003942	-0.02	-0.39	137	78	0.0066287	0.195573	N-acetyl-gamma-glutamyl-phosphate reductase activity	MF
s__Neisseria_meningitidis	GO:0004557	-0.42	-0.03	123	70	0.00663722	0.195629	alpha-galactosidase activity	MF
s__Lachnoanaerobaculum_orale	GO:0008379	-0.46	-0.01	90	54	0.00665654	0.196002	thioredoxin peroxidase activity	MF
s__Haemophilus_parainfluenzae	GO:0006545	-0.33	0.04	143	82	0.00666476	0.196048	glycine biosynthetic process	BP
s__Candidatus_Nanosynbacter_sp._HMT_352	GO:0000502	0.46	-0.07	72	39	0.00667357	0.196111	proteasome complex	CC
s__Candidatus_Nanosynbacter_sp._TM7_075	GO:0019674	0.35	-0.11	96	53	0.00670114	0.196725	NAD metabolic process	BP
s__Streptococcus_oralis	GO:0000774	0.45	0.1	145	83	0.00672061	0.196812	adenyl-nucleotide exchange factor activity	MF
s__Candidatus_Nanosynbacter_sp._TM7_057	GO:0008705	0.05	0.48	89	55	0.00672889	0.196812	methionine synthase activity	MF
s__Streptococcus_timonensis	GO:0008987	-0.01	-0.39	133	74	0.00673085	0.196812	quinolinate synthetase A activity	MF
s__Streptococcus_vestibularis	GO:0016891	0.3	-0.09	138	76	0.00672922	0.196812	endoribonuclease activity, producing 5'-phosphomonoesters	MF
s__Streptococcus_sp._M334	GO:0003899	-0.35	0.02	142	82	0.0067653	0.196842	DNA-directed 5'-3' RNA polymerase activity	MF
s__Neisseria_mucosa	GO:0004845	-0.37	0	137	78	0.00676193	0.196842	uracil phosphoribosyltransferase activity	MF
s__Neisseria_mucosa	GO:0006223	-0.37	0	137	78	0.00676193	0.196842	uracil salvage	BP
s__Neisseria_sp._HMSC071A01	GO:0030388	-0.41	-0.01	116	67	0.00674233	0.196842	fructose 1,6-bisphosphate metabolic process	BP
s__Lachnoanaerobaculum_orale	GO:0004604	0	-0.52	62	38	0.00675538	0.196842	phosphoadenylyl-sulfate reductase (thioredoxin) activity	MF
s__Veillonella_nakazawae	GO:0000104	-0.09	-0.47	128	68	0.00678278	0.196961	succinate dehydrogenase activity	MF
s__Haemophilus_parainfluenzae	GO:0035444	0.61	0.24	115	53	0.00677713	0.196961	nickel cation transmembrane transport	BP
s__Streptococcus_vestibularis	GO:0004222	0.41	0.05	143	83	0.0067984	0.197221	metalloendopeptidase activity	MF
s__Leptotrichia_sp._oral_taxon_221	GO:0008897	-0.08	-0.49	102	56	0.00682805	0.197886	holo-[acyl-carrier-protein] synthase activity	MF
s__Streptococcus_mitis	GO:0008685	-0.64	-0.37	143	83	0.00683526	0.1979	2-C-methyl-D-erythritol 2,4-cyclodiphosphate synthase activity	MF
s__Streptococcus_pseudopneumoniae	GO:0015267	0.28	0.58	144	83	0.00687414	0.19795	channel activity	MF
s__Gemella_haemolysans	GO:0004150	0.11	0.46	142	79	0.00692342	0.19795	dihydroneopterin aldolase activity	MF
s__Gemella_haemolysans	GO:0006760	0.11	0.46	142	79	0.00692342	0.19795	folic acid-containing compound metabolic process	BP
s__Rothia_sp._HMSC072E10	GO:0070005	0	0.38	135	78	0.00685199	0.19795	cysteine-type aminopeptidase activity	MF
s__Streptococcus_mitis	GO:0004673	0.38	0.02	145	83	0.00694232	0.19795	protein histidine kinase activity	MF
s__Streptococcus_oralis	GO:0015424	0.48	0.14	145	83	0.00692689	0.19795	amino acid-transporting ATPase activity	MF
s__Veillonella_rogosae	GO:0030643	-0.3	0.07	138	82	0.00692526	0.19795	cellular phosphate ion homeostasis	BP
s__Veillonella_rogosae	GO:0045936	-0.3	0.07	138	82	0.00692526	0.19795	negative regulation of phosphate metabolic process	BP
s__Streptococcus_gordonii	GO:0016903	-0.32	0.09	118	66	0.00694995	0.19795	oxidoreductase activity, acting on the aldehyde or oxo group of donors	MF
s__Haemophilus_parainfluenzae	GO:0008094	-0.31	0.07	143	82	0.00695128	0.19795	DNA-dependent ATPase activity	MF
s__Haemophilus_parainfluenzae	GO:0009376	0.48	0.11	133	71	0.00687243	0.19795	HslUV protease complex	CC
s__Neisseria_mucosa	GO:0005990	-0.36	0.02	135	77	0.00690356	0.19795	lactose catabolic process	BP
s__Neisseria_mucosa	GO:0050044	-0.36	0.02	135	77	0.00690356	0.19795	galactose-6-phosphate isomerase activity	MF
s__Rothia_sp._HMSC065C12	GO:0009375	-0.08	-0.45	126	73	0.00688433	0.19795	ferredoxin hydrogenase complex	CC
s__Veillonella_atypica	GO:0015574	0.05	0.49	87	53	0.00693424	0.19795	trehalose transmembrane transporter activity	MF
s__Veillonella_atypica	GO:0015771	0.05	0.49	87	53	0.00693424	0.19795	trehalose transport	BP
s__Haemophilus_parainfluenzae	GO:0015944	0.52	0.12	112	56	0.00688999	0.19795	formate oxidation	BP
s__Neisseria_mucosa	GO:0051301	-0.35	0.03	137	78	0.00698885	0.198086	cell division	BP
s__Neisseria_mucosa	GO:0009073	-0.34	0.03	137	78	0.00700747	0.198086	aromatic amino acid family biosynthetic process	BP
s__Prevotella_nanceiensis	GO:0003896	0.31	-0.08	120	74	0.00699088	0.198086	DNA primase activity	MF
s__Streptococcus_vestibularis	GO:0005576	0.31	-0.06	143	83	0.00701633	0.198086	extracellular region	CC
s__Streptococcus_salivarius	GO:0008939	0.11	0.47	134	76	0.00698178	0.198086	nicotinate-nucleotide-dimethylbenzimidazole phosphoribosyltransferase activity	MF
s__Actinomyces_sp._oral_taxon_172	GO:0031469	0.34	-0.07	123	69	0.0069969	0.198086	polyhedral organelle	CC
s__Neisseria_mucosa	GO:0008710	-0.06	-0.5	84	54	0.00701227	0.198086	8-amino-7-oxononanoate synthase activity	MF
s__Actinomyces_sp._ICM58	GO:0031386	0.48	0.09	116	66	0.00701658	0.198086	protein tag	MF
s__Actinomyces_sp._ICM58	GO:0070490	0.48	0.09	116	66	0.00701658	0.198086	protein pupylation	BP
s__Haemophilus_parainfluenzae	GO:0008443	-0.4	-0.04	142	80	0.00703998	0.198556	phosphofructokinase activity	MF
s__Prevotella_histicola	GO:0033920	-0.05	-0.45	116	65	0.00704751	0.198578	6-phospho-beta-galactosidase activity	MF
s__Haemophilus_influenzae	GO:0003883	-0.35	0.02	137	81	0.00706237	0.19871	CTP synthase activity	MF
s__Haemophilus_parainfluenzae	GO:0006206	-0.49	-0.16	142	82	0.00706982	0.19871	pyrimidine nucleobase metabolic process	BP
s__Veillonella_nakazawae	GO:0050515	0.33	-0.05	134	75	0.00707243	0.19871	4-(cytidine 5'-diphospho)-2-C-methyl-D-erythritol kinase activity	MF
s__Streptococcus_vestibularis	GO:0020037	-0.38	-0.02	143	83	0.00720763	0.199608	heme binding	MF
s__Haemophilus_parainfluenzae	GO:0003684	-0.46	-0.12	143	82	0.00717257	0.199608	damaged DNA binding	MF
s__Streptococcus_vestibularis	GO:0006012	0.34	-0.02	143	83	0.00719033	0.199608	galactose metabolic process	BP
s__Neisseria_flavescens	GO:0003938	-0.55	-0.21	127	74	0.00715569	0.199608	IMP dehydrogenase activity	MF
s__Neisseria_meningitidis	GO:0004084	-0.29	0.08	135	79	0.00721367	0.199608	branched-chain-amino-acid transaminase activity	MF
s__Neisseria_meningitidis	GO:0009081	-0.29	0.08	135	79	0.00721367	0.199608	branched-chain amino acid metabolic process	BP
s__Haemophilus_paraphrohaemolyticus	GO:0004127	-0.11	-0.5	118	60	0.00724	0.199608	cytidylate kinase activity	MF
s__Haemophilus_influenzae	GO:0008879	-0.4	-0.04	137	81	0.00714968	0.199608	glucose-1-phosphate thymidylyltransferase activity	MF
s__Granulicatella_adiacens	GO:0070004	0.31	-0.07	137	74	0.00720056	0.199608	cysteine-type exopeptidase activity	MF
s__Rothia_sp._HMSC065C12	GO:0004638	0.05	0.41	142	79	0.00718832	0.199608	phosphoribosylaminoimidazole carboxylase activity	MF
s__Rothia_sp._HMSC062F03	GO:0008965	0.32	-0.07	125	74	0.00723443	0.199608	phosphoenolpyruvate-protein phosphotransferase activity	MF
s__Streptococcus_sp._UMB0029	GO:0004370	0.37	-0.02	131	74	0.00716323	0.199608	glycerol kinase activity	MF
s__Streptococcus_sp._oral_taxon_431	GO:0070401	-0.05	-0.41	132	78	0.00720879	0.199608	NADP+ binding	MF
s__Lachnoanaerobaculum_sp._ICM7	GO:0019301	0.12	0.63	59	33	0.00712918	0.199608	rhamnose catabolic process	BP
s__Candidatus_Nanosynbacter_sp._TM7_076	GO:0015150	0.03	0.58	53	33	0.00713769	0.199608	fucose transmembrane transporter activity	MF
s__Candidatus_Nanosynbacter_sp._TM7_076	GO:0015535	0.03	0.58	53	33	0.00713769	0.199608	fucose:proton symporter activity	MF
s__Candidatus_Nanosynbacter_sp._TM7_076	GO:0015756	0.03	0.58	53	33	0.00713769	0.199608	fucose transmembrane transport	BP
s__Solobacterium_moorei	GO:0033232	-0.42	0.11	61	42	0.00723423	0.199608	D-methionine-transporting ATPase activity	MF
s__Solobacterium_moorei	GO:0048473	-0.42	0.11	61	42	0.00723423	0.199608	D-methionine transport	BP
s__Prevotella_vespertina	GO:0004658	-0.03	-0.47	93	53	0.00718557	0.199608	propionyl-CoA carboxylase activity	MF
s__Neisseria_mucosa	GO:0008253	-0.34	0.04	136	77	0.00725426	0.199628	5'-nucleotidase activity	MF
s__Veillonella_sp._CLA_AA_H247	GO:0000104	-0.06	-0.45	126	66	0.00725407	0.199628	succinate dehydrogenase activity	MF
s__Porphyromonas_pasteri	GO:0008705	0.35	-0.09	96	57	0.00729678	0.20061	methionine synthase activity	MF
s__Megasphaera_micronuciformis	GO:0008236	0.48	0.04	92	54	0.00738518	0.201163	serine-type peptidase activity	MF
s__Oribacterium_sinus	GO:0016832	0.37	-0.06	109	58	0.00742421	0.201163	aldehyde-lyase activity	MF
s__Rothia_sp._HMSC072B04	GO:0008649	0.05	0.4	144	81	0.00744488	0.201163	rRNA methyltransferase activity	MF
s__Streptococcus_sp._HMSC061D10	GO:0006072	0.06	0.41	142	82	0.00739125	0.201163	glycerol-3-phosphate metabolic process	BP
s__Haemophilus_parainfluenzae	GO:0004476	-0.36	0	142	82	0.00735145	0.201163	mannose-6-phosphate isomerase activity	MF
s__Haemophilus_parainfluenzae	GO:0004109	0.31	-0.06	143	82	0.00733453	0.201163	coproporphyrinogen oxidase activity	MF
s__Streptococcus_sp._HMSC056C01	GO:0002098	0.3	-0.07	142	80	0.00743016	0.201163	tRNA wobble uridine modification	BP
s__Prevotella_melaninogenica	GO:0009088	-0.05	-0.41	140	78	0.00742006	0.201163	threonine biosynthetic process	BP
s__Prevotella_pallens	GO:0009088	-0.05	-0.43	128	72	0.00746034	0.201163	threonine biosynthetic process	BP
s__Porphyromonas_bobii	GO:0043743	-0.38	0.06	100	58	0.00735384	0.201163	LPPG:FO 2-phospho-L-lactate transferase activity	MF
s__Neisseria_mucosa	GO:0032217	-0.4	-0.03	137	78	0.00735979	0.201163	riboflavin transmembrane transporter activity	MF
s__Neisseria_mucosa	GO:0032218	-0.4	-0.03	137	78	0.00735979	0.201163	riboflavin transport	BP
s__Haemophilus_parainfluenzae	GO:0004609	0.51	0.18	142	79	0.00740034	0.201163	phosphatidylserine decarboxylase activity	MF
s__Haemophilus_parainfluenzae	GO:0140911	-0.31	0.06	141	82	0.00745524	0.201163	none	none
s__Streptococcus_vestibularis	GO:0008914	-0.35	0.07	111	61	0.007417	0.201163	leucyltransferase activity	MF
s__Rothia_sp._HMSC065C12	GO:0030435	-0.04	-0.44	113	66	0.00741706	0.201163	sporulation resulting in formation of a cellular spore	BP
s__Streptococcus_sp._Marseille_Q6470	GO:0006091	-0.17	-0.55	107	61	0.00743476	0.201163	generation of precursor metabolites and energy	BP
s__Neisseria_mucosa	GO:0004015	0.42	0.02	117	60	0.00735932	0.201163	adenosylmethionine-8-amino-7-oxononanoate transaminase activity	MF
s__Streptococcus_sp._343_SSPC	GO:0008514	-0.21	-0.61	86	51	0.00745289	0.201163	organic anion transmembrane transporter activity	MF
s__Streptococcus_sp._343_SSPC	GO:0015711	-0.21	-0.61	86	51	0.00745289	0.201163	organic anion transport	BP
s__Streptococcus_pneumoniae	GO:0008097	-0.45	-0.11	141	82	0.00736733	0.201163	5S rRNA binding	MF
s__Haemophilus_influenzae	GO:0004329	-0.3	0.07	137	81	0.00748689	0.20151	formate-tetrahydrofolate ligase activity	MF
s__Veillonella_sp._oral_taxon_158	GO:0004121	0.33	-0.09	123	61	0.00748136	0.20151	cystathionine beta-lyase activity	MF
s__Streptococcus_sp._HMSC074B11	GO:0006222	0.41	0.06	142	82	0.00749421	0.201522	UMP biosynthetic process	BP
s__Streptococcus_vestibularis	GO:0051536	-0.37	-0.02	143	83	0.00751018	0.201768	iron-sulfur cluster binding	MF
s__Veillonella_sp._CLA_AA_H247	GO:0008967	-0.03	-0.44	113	57	0.0075224	0.201912	phosphoglycolate phosphatase activity	MF
s__Streptococcus_parasanguinis	GO:0004252	0.27	-0.09	145	83	0.00754004	0.202021	serine-type endopeptidase activity	MF
s__Neisseria_mucosa	GO:0004641	-0.38	-0.01	137	78	0.00754019	0.202021	phosphoribosylformylglycinamidine cyclo-ligase activity	MF
s__Haemophilus_parainfluenzae	GO:0016651	0.32	-0.05	139	81	0.00757075	0.202288	oxidoreductase activity, acting on NAD(P)H	MF
s__Porphyromonas_sp._KLE_1280	GO:0016645	0.4	-0.06	95	49	0.00757039	0.202288	oxidoreductase activity, acting on the CH-NH group of donors	MF
s__Streptococcus_sp._HMSC074B11	GO:0032843	0.01	0.42	114	64	0.00757042	0.202288	hydroperoxide reductase activity	MF
s__Neisseria_mucosa	GO:0008915	0.45	0.09	134	77	0.00759166	0.202479	lipid-A-disaccharide synthase activity	MF
s__Streptococcus_sanguinis	GO:0000723	-0.43	0	95	57	0.00758483	0.202479	telomere maintenance	BP
s__Veillonella_dispar	GO:0008199	-0.26	-0.57	143	81	0.00762315	0.202543	ferric iron binding	MF
s__Neisseria_mucosa	GO:0016052	-0.33	0.06	127	74	0.00761679	0.202543	carbohydrate catabolic process	BP
s__Veillonella_sp._S13053_19	GO:0015093	0.06	0.43	134	70	0.00763345	0.202543	ferrous iron transmembrane transporter activity	MF
s__Neisseria_sp._HMSC071A01	GO:0015774	0.59	0.27	121	71	0.00763533	0.202543	polysaccharide transport	BP
s__Prevotella_melaninogenica	GO:0005990	-0.3	0.07	138	77	0.00761964	0.202543	lactose catabolic process	BP
s__Prevotella_melaninogenica	GO:0050044	-0.3	0.07	138	77	0.00761964	0.202543	galactose-6-phosphate isomerase activity	MF
s__Veillonella_dispar	GO:0008409	-0.29	0.09	139	76	0.00764275	0.202557	5'-3' exonuclease activity	MF
s__Rothia_sp._HMSC065C12	GO:0003918	0.09	0.44	142	81	0.00770928	0.202643	DNA topoisomerase type II (ATP-hydrolyzing) activity	MF
s__Fusobacterium_periodonticum	GO:0015986	-0.37	0.05	114	58	0.00780486	0.202643	ATP synthesis coupled proton transport	BP
s__Streptococcus_salivarius	GO:0071705	0.61	0.33	145	83	0.00777252	0.202643	nitrogen compound transport	BP
s__Prevotella_melaninogenica	GO:0016114	0.36	0	139	78	0.00771949	0.202643	terpenoid biosynthetic process	BP
s__Actinomyces_bouchesdurhonensis	GO:0008233	0.06	0.42	137	77	0.0077427	0.202643	peptidase activity	MF
s__Rothia_aeria	GO:0016836	-0.12	-0.47	140	76	0.00769948	0.202643	hydro-lyase activity	MF
s__Haemophilus_parainfluenzae	GO:0009143	-0.47	-0.14	143	82	0.0077337	0.202643	nucleoside triphosphate catabolic process	BP
s__Haemophilus_parainfluenzae	GO:0004565	-0.44	-0.09	141	81	0.00781805	0.202643	beta-galactosidase activity	MF
s__Veillonella_rogosae	GO:0006424	-0.32	0.05	139	82	0.0077948	0.202643	glutamyl-tRNA aminoacylation	BP
s__Porphyromonas_bobii	GO:0006002	-0.36	0.07	101	58	0.00772422	0.202643	fructose 6-phosphate metabolic process	BP
s__Veillonella_sp._CLA_AA_H247	GO:0008199	-0.23	-0.55	134	76	0.00770084	0.202643	ferric iron binding	MF
s__Streptococcus_vestibularis	GO:0016651	-0.43	-0.08	139	82	0.00781773	0.202643	oxidoreductase activity, acting on NAD(P)H	MF
s__Haemophilus_parainfluenzae	GO:0004644	-0.37	-0.01	143	82	0.00773709	0.202643	phosphoribosylglycinamide formyltransferase activity	MF
s__Haemophilus_parainfluenzae	GO:0008759	0.33	-0.03	140	82	0.00766207	0.202643	UDP-3-O-[3-hydroxymyristoyl] N-acetylglucosamine deacetylase activity	MF
s__Veillonella_sp._S13053_19	GO:0044249	-0.29	0.08	138	78	0.00780116	0.202643	cellular biosynthetic process	BP
s__Veillonella_nakazawae	GO:0006796	-0.03	-0.39	137	78	0.00778567	0.202643	phosphate-containing compound metabolic process	BP
s__Haemophilus_parainfluenzae	GO:0008782	-0.33	0.03	143	82	0.00778847	0.202643	adenosylhomocysteine nucleosidase activity	MF
s__Haemophilus_parainfluenzae	GO:0008930	-0.33	0.03	143	82	0.00778847	0.202643	methylthioadenosine nucleosidase activity	MF
s__Haemophilus_parainfluenzae	GO:0009164	-0.33	0.03	143	82	0.00778847	0.202643	nucleoside catabolic process	BP
s__Prevotella_vespertina	GO:0004819	0.15	0.55	99	57	0.00771436	0.202643	glutamine-tRNA ligase activity	MF
s__Prevotella_vespertina	GO:0006425	0.15	0.55	99	57	0.00771436	0.202643	glutaminyl-tRNA aminoacylation	BP
s__Streptococcus_vestibularis	GO:0016657	0	0.37	136	79	0.00779971	0.202643	oxidoreductase activity, acting on NAD(P)H, nitrogenous group as acceptor	MF
s__Neisseria_sicca	GO:0008968	0.57	0.25	126	73	0.00779482	0.202643	D-sedoheptulose 7-phosphate isomerase activity	MF
s__Fusobacterium_periodonticum	GO:0034228	-0.06	-0.53	78	42	0.00772052	0.202643	ethanolamine transmembrane transporter activity	MF
s__Fusobacterium_periodonticum	GO:0034229	-0.06	-0.53	78	42	0.00772052	0.202643	ethanolamine transport	BP
s__Streptococcus_sp._M334	GO:0006351	-0.35	0.01	142	82	0.00786898	0.202764	transcription, DNA-templated	BP
s__Streptococcus_parasanguinis	GO:0004425	0.42	0.08	145	83	0.00783114	0.202764	indole-3-glycerol-phosphate synthase activity	MF
s__Neisseria_mucosa	GO:0008610	0.35	-0.02	137	78	0.00784359	0.202764	lipid biosynthetic process	BP
s__Streptococcus_pneumoniae	GO:0004126	0.38	0.03	144	83	0.00787092	0.202764	cytidine deaminase activity	MF
s__Streptococcus_pneumoniae	GO:0009972	0.38	0.03	144	83	0.00787092	0.202764	cytidine deamination	BP
s__Streptococcus_sp._HMSC061D10	GO:0003954	-0.31	0.09	124	69	0.00785343	0.202764	NADH dehydrogenase activity	MF
s__Streptococcus_sp._HMSC061D10	GO:0006116	-0.31	0.09	124	69	0.00785343	0.202764	NADH oxidation	BP
s__Rothia_dentocariosa	GO:0016989	-0.08	-0.47	115	62	0.00788201	0.202872	sigma factor antagonist activity	MF
s__Veillonella_sp._oral_taxon_158	GO:0006281	-0.31	0.06	140	79	0.00793811	0.203152	DNA repair	BP
s__Veillonella_dispar	GO:0008982	0.04	0.39	143	81	0.00813382	0.203152	protein-N(PI)-phosphohistidine-sugar phosphotransferase activity	MF
s__Rothia_sp._HMSC065C12	GO:0008324	0.06	0.41	142	81	0.00808092	0.203152	cation transmembrane transporter activity	MF
s__Haemophilus_parainfluenzae	GO:0004107	-0.35	0.01	143	82	0.00794996	0.203152	chorismate synthase activity	MF
s__Haemophilus_parainfluenzae	GO:0006779	0.31	-0.06	143	82	0.00807086	0.203152	porphyrin-containing compound biosynthetic process	BP
s__Neisseria_sp._HMSC071A01	GO:0006779	0.41	0.03	121	71	0.00796116	0.203152	porphyrin-containing compound biosynthetic process	BP
s__Leptotrichia_sp._oral_taxon_221	GO:0001510	-0.09	-0.5	102	56	0.00809028	0.203152	RNA methylation	BP
s__Porphyromonas_bobii	GO:0051537	0.45	0.04	101	58	0.00800036	0.203152	2 iron, 2 sulfur cluster binding	MF
s__Haemophilus_parainfluenzae	GO:0008716	-0.36	0	143	82	0.0079036	0.203152	D-alanine-D-alanine ligase activity	MF
s__Prevotella_vespertina	GO:0008685	0.44	0.05	108	65	0.0079507	0.203152	2-C-methyl-D-erythritol 2,4-cyclodiphosphate synthase activity	MF
s__Haemophilus_parainfluenzae	GO:0030527	0.3	-0.06	143	82	0.00812164	0.203152	structural constituent of chromatin	MF
s__Streptococcus_vestibularis	GO:0000271	-0.33	0.03	143	83	0.0080785	0.203152	polysaccharide biosynthetic process	BP
s__Neisseria_mucosa	GO:0042834	0.58	0.26	135	76	0.00803755	0.203152	peptidoglycan binding	MF
s__Porphyromonas_sp._oral_taxon_279	GO:0008882	0.33	-0.1	104	59	0.0080595	0.203152	[glutamate-ammonia-ligase] adenylyltransferase activity	MF
s__Neisseria_subflava	GO:0004470	-0.03	-0.4	129	74	0.00798746	0.203152	malic enzyme activity	MF
s__Veillonella_dispar	GO:0006051	-0.34	0.02	143	81	0.0081288	0.203152	N-acetylmannosamine metabolic process	BP
s__Veillonella_dispar	GO:0047465	-0.34	0.02	143	81	0.0081288	0.203152	N-acylglucosamine-6-phosphate 2-epimerase activity	MF
s__Veillonella_nakazawae	GO:0022904	-0.07	-0.43	135	78	0.00809696	0.203152	respiratory electron transport chain	BP
s__Megasphaera_micronuciformis	GO:0006796	-0.05	-0.47	92	54	0.00812443	0.203152	phosphate-containing compound metabolic process	BP
s__Candidatus_Nanosynbacter_sp._TM7_087	GO:0019512	-0.16	-0.55	90	56	0.00805868	0.203152	lactose catabolic process via tagatose-6-phosphate	BP
s__Porphyromonas_pasteri	GO:0033819	0.44	0.03	100	58	0.00810458	0.203152	lipoyl(octanoyl) transferase activity	MF
s__Streptococcus_sp._Marseille_Q6470	GO:0004088	0.32	-0.05	137	80	0.00794806	0.203152	carbamoyl-phosphate synthase (glutamine-hydrolyzing) activity	MF
s__Aggregatibacter_segnis	GO:0008171	-0.32	0.08	127	64	0.00808327	0.203152	O-methyltransferase activity	MF
s__Streptococcus_sp._263_SSPC	GO:0008782	0.05	0.4	143	82	0.00813436	0.203152	adenosylhomocysteine nucleosidase activity	MF
s__Streptococcus_sp._263_SSPC	GO:0008930	0.05	0.4	143	82	0.00813436	0.203152	methylthioadenosine nucleosidase activity	MF
s__Streptococcus_sp._263_SSPC	GO:0009164	0.05	0.4	143	82	0.00813436	0.203152	nucleoside catabolic process	BP
s__Haemophilus_parainfluenzae	GO:0006166	-0.46	-0.13	143	82	0.00797735	0.203152	purine ribonucleoside salvage	BP
s__Haemophilus_parainfluenzae	GO:0004422	-0.46	-0.13	143	82	0.00795713	0.203152	hypoxanthine phosphoribosyltransferase activity	MF
s__Haemophilus_paraphrohaemolyticus	GO:0009289	0.02	0.46	98	51	0.00811796	0.203152	pilus	CC
s__Veillonella_dispar	GO:0003954	0.34	-0.06	126	68	0.00807988	0.203152	NADH dehydrogenase activity	MF
s__Veillonella_dispar	GO:0006116	0.34	-0.06	126	68	0.00807988	0.203152	NADH oxidation	BP
s__Candidatus_Nanosynbacter_sp._HMT_352	GO:0005990	0	-0.42	98	59	0.00801286	0.203152	lactose catabolic process	BP
s__Candidatus_Nanosynbacter_sp._HMT_352	GO:0050044	0	-0.42	98	59	0.00801286	0.203152	galactose-6-phosphate isomerase activity	MF
s__Neisseria_sp._HMSC071A01	GO:0005354	0.6	0.21	91	52	0.00801727	0.203152	galactose transmembrane transporter activity	MF
s__Neisseria_sp._HMSC071A01	GO:0015757	0.6	0.21	91	52	0.00801727	0.203152	galactose transmembrane transport	BP
s__Streptococcus_pseudopneumoniae	GO:0009253	0.32	-0.04	144	83	0.00817433	0.203358	peptidoglycan catabolic process	BP
s__Leptotrichia_sp._oral_taxon_221	GO:0015977	-0.04	-0.45	102	56	0.0081733	0.203358	carbon fixation	BP
s__Haemophilus_parainfluenzae	GO:0005247	-0.36	-0.01	142	82	0.00817002	0.203358	voltage-gated chloride channel activity	MF
s__Haemophilus_parainfluenzae	GO:0006821	-0.36	-0.01	142	82	0.00817002	0.203358	chloride transport	BP
s__Streptococcus_sp._343_SSPC	GO:0004375	0.07	0.44	132	73	0.00817714	0.203358	glycine dehydrogenase (decarboxylating) activity	MF
s__Veillonella_rogosae	GO:0016810	-0.29	0.07	139	82	0.00824212	0.204112	hydrolase activity, acting on carbon-nitrogen (but not peptide) bonds	MF
s__Lautropia_mirabilis	GO:0004643	-0.21	-0.57	112	60	0.00822166	0.204112	phosphoribosylaminoimidazolecarboxamide formyltransferase activity	MF
s__Candidatus_Nanosynbacter_sp._TM7_076	GO:0009252	-0.39	0.04	91	59	0.00821567	0.204112	peptidoglycan biosynthetic process	BP
s__Streptococcus_sp._A12	GO:0015574	-0.04	-0.48	83	53	0.00823825	0.204112	trehalose transmembrane transporter activity	MF
s__Streptococcus_sp._A12	GO:0015771	-0.04	-0.48	83	53	0.00823825	0.204112	trehalose transport	BP
s__Haemophilus_parahaemolyticus	GO:0008654	0	-0.37	129	76	0.00830833	0.204198	phospholipid biosynthetic process	BP
s__Porphyromonas_sp._oral_taxon_279	GO:0005198	-0.02	-0.43	105	60	0.0082855	0.204198	structural molecule activity	MF
s__Streptococcus_sp._1001283B150225_161107_H12	GO:0015232	0.03	0.41	129	70	0.00826539	0.204198	heme transporter activity	MF
s__Haemophilus_parahaemolyticus	GO:0005298	0.02	0.4	124	72	0.00832758	0.204198	proline:sodium symporter activity	MF
s__Haemophilus_parahaemolyticus	GO:0015824	0.02	0.4	124	72	0.00832758	0.204198	proline transport	BP
s__Haemophilus_parahaemolyticus	GO:0031402	0.02	0.4	124	72	0.00832758	0.204198	sodium ion binding	MF
s__Haemophilus_parainfluenzae	GO:0019512	-0.28	0.09	139	81	0.00829091	0.204198	lactose catabolic process via tagatose-6-phosphate	BP
s__Candidatus_Nanosynbacter_sp._TM7_057	GO:0006528	-0.03	-0.45	93	57	0.00829842	0.204198	asparagine metabolic process	BP
s__Porphyromonas_sp._KLE_1280	GO:0016701	0.41	-0.04	92	52	0.00831285	0.204198	oxidoreductase activity, acting on single donors with incorporation of molecular oxygen	MF
s__Haemophilus_parainfluenzae	GO:0008374	0.43	0.05	118	65	0.0083006	0.204198	O-acyltransferase activity	MF
s__Candidatus_Nanosynbacter_sp._TM7_087	GO:0006091	0.06	0.52	72	44	0.00832879	0.204198	generation of precursor metabolites and energy	BP
s__Veillonella_nakazawae	GO:1990817	-0.08	-0.49	102	56	0.00830581	0.204198	RNA adenylyltransferase activity	MF
s__Prevotella_salivae	GO:0070475	-0.06	-0.43	125	72	0.0083378	0.204248	rRNA base methylation	BP
s__Veillonella_sp._oral_taxon_158	GO:0004156	-0.32	0.05	140	79	0.00842618	0.20439	dihydropteroate synthase activity	MF
s__Haemophilus_parainfluenzae	GO:0008448	-0.33	0.03	142	79	0.00842295	0.20439	N-acetylglucosamine-6-phosphate deacetylase activity	MF
s__Haemophilus_parainfluenzae	GO:0045151	-0.36	0	142	81	0.00840347	0.20439	acetoin biosynthetic process	BP
s__Haemophilus_parainfluenzae	GO:0047605	-0.36	0	142	81	0.00840347	0.20439	acetolactate decarboxylase activity	MF
s__Porphyromonas_somerae	GO:0016791	0.52	0.14	108	60	0.00841422	0.20439	phosphatase activity	MF
s__Veillonella_sp._S13053_19	GO:0004595	-0.3	0.07	138	78	0.00838759	0.20439	pantetheine-phosphate adenylyltransferase activity	MF
s__Veillonella_dispar	GO:0016209	0.38	0.03	143	81	0.00842687	0.20439	antioxidant activity	MF
s__Porphyromonas_bobii	GO:0006566	-0.4	0.02	101	58	0.00839802	0.20439	threonine metabolic process	BP
s__Candidatus_Nanosynbacter_sp._TM7_057	GO:0010498	0.44	0.01	90	56	0.00838118	0.20439	proteasomal protein catabolic process	BP
s__Candidatus_Nanosynbacter_sp._TM7_057	GO:0019941	0.44	0.01	90	56	0.00838118	0.20439	modification-dependent protein catabolic process	BP
s__Streptococcus_vestibularis	GO:0004514	-0.36	0.01	129	77	0.00836888	0.20439	nicotinate-nucleotide diphosphorylase (carboxylating) activity	MF
s__Porphyromonas_bobii	GO:0043822	-0.43	-0.01	100	58	0.00836123	0.20439	ribonuclease M5 activity	MF
s__Candidatus_Nanosynbacter_sp._TM7_075	GO:0042597	-0.33	0.12	96	53	0.00843584	0.204401	periplasmic space	CC
s__Streptococcus_sp._343_SSPC	GO:0006546	0.12	0.47	134	73	0.00845511	0.204401	glycine catabolic process	BP
s__Haemophilus_influenzae	GO:0030416	-0.32	0.13	107	51	0.00845392	0.204401	methylamine metabolic process	BP
s__Streptococcus_pseudopneumoniae	GO:0047348	0.43	0.03	119	59	0.00844414	0.204401	glycerol-3-phosphate cytidylyltransferase activity	MF
s__Veillonella_sp._S13053_19	GO:0006164	-0.29	0.08	138	78	0.00846275	0.204418	purine nucleotide biosynthetic process	BP
s__Streptococcus_intermedius	GO:0009276	-0.08	-0.44	129	79	0.00847414	0.204525	Gram-negative-bacterium-type cell wall	CC
s__Granulicatella_adiacens	GO:0004350	0.11	0.45	141	79	0.00850277	0.204713	glutamate-5-semialdehyde dehydrogenase activity	MF
s__Streptococcus_salivarius	GO:0005351	0.44	0.11	145	83	0.00849902	0.204713	carbohydrate:proton symporter activity	MF
s__Veillonella_nakazawae	GO:0016209	0.41	0.06	138	78	0.00849411	0.204713	antioxidant activity	MF
s__Candidatus_Nanosynbacter_sp._TM7_087	GO:0009306	0	0.43	91	57	0.00852229	0.204822	protein secretion	BP
s__Veillonella_tobetsuensis	GO:0046677	-0.3	0.07	140	77	0.00853141	0.204822	response to antibiotic	BP
s__Streptococcus_sp._343_SSPC	GO:0006091	-0.14	-0.53	105	55	0.0085351	0.204822	generation of precursor metabolites and energy	BP
s__Streptococcus_anginosus	GO:0009009	-0.29	0.09	131	72	0.00853231	0.204822	site-specific recombinase activity	MF
s__Streptococcus_sp._XMC	GO:0055070	-0.37	0.12	81	43	0.00856301	0.205324	copper ion homeostasis	BP
s__Leptotrichia_sp._oral_taxon_221	GO:0009102	0.1	0.51	100	55	0.00858521	0.205543	biotin biosynthetic process	BP
s__Haemophilus_sputorum	GO:0008138	0.16	0.55	105	54	0.00858612	0.205543	protein tyrosine/serine/threonine phosphatase activity	MF
s__Neisseria_mucosa	GO:0008137	0.57	0.26	135	78	0.00864661	0.205685	NADH dehydrogenase (ubiquinone) activity	MF
s__Campylobacter_concisus	GO:0008176	-0.32	0.07	122	68	0.00860309	0.205685	tRNA (guanine-N7-)-methyltransferase activity	MF
s__Veillonella_sp._oral_taxon_158	GO:0050380	-0.33	0.03	140	79	0.00863926	0.205685	undecaprenyl-diphosphatase activity	MF
s__Peptostreptococcus_stomatis	GO:0035673	-0.01	-0.44	99	54	0.00868074	0.205685	oligopeptide transmembrane transporter activity	MF
s__Neisseria_mucosa	GO:0004632	0.33	-0.04	134	74	0.00868984	0.205685	phosphopantothenate--cysteine ligase activity	MF
s__Neisseria_mucosa	GO:0004633	0.33	-0.04	134	74	0.00868984	0.205685	phosphopantothenoylcysteine decarboxylase activity	MF
s__Neisseria_mucosa	GO:0015941	0.33	-0.04	134	74	0.00868984	0.205685	pantothenate catabolic process	BP
s__Veillonella_tobetsuensis	GO:0008864	0.05	0.43	130	69	0.00863382	0.205685	formyltetrahydrofolate deformylase activity	MF
s__Streptococcus_parasanguinis	GO:0140663	-0.27	-0.58	138	81	0.00863558	0.205685	none	none
s__Haemophilus_parainfluenzae	GO:0010033	0.48	0.11	125	65	0.00866947	0.205685	response to organic substance	BP
s__Haemophilus_parainfluenzae	GO:0061024	0.48	0.11	125	65	0.00866947	0.205685	membrane organization	BP
s__Porphyromonas_bobii	GO:0001680	0.51	0.06	82	44	0.0086297	0.205685	tRNA 3'-terminal CCA addition	BP
s__Neisseria_subflava	GO:0050304	0.47	0.01	80	46	0.0086753	0.205685	nitrous-oxide reductase activity	MF
s__Haemophilus_parainfluenzae	GO:0010126	-0.41	0.04	86	51	0.00862073	0.205685	mycothiol metabolic process	BP
s__Veillonella_sp._oral_taxon_158	GO:0008270	-0.3	0.07	140	79	0.0087129	0.205867	zinc ion binding	MF
s__Leptotrichia_sp._oral_taxon_221	GO:0006396	-0.03	-0.44	102	56	0.00872548	0.205867	RNA processing	BP
s__Veillonella_dispar	GO:0043743	0.01	0.37	142	81	0.00871635	0.205867	LPPG:FO 2-phospho-L-lactate transferase activity	MF
s__Streptococcus_sp._oral_taxon_061	GO:0048472	-0.04	-0.42	112	70	0.00872221	0.205867	threonine-phosphate decarboxylase activity	MF
s__Streptococcus_pneumoniae	GO:0003864	-0.46	-0.13	141	81	0.00873583	0.205946	3-methyl-2-oxobutanoate hydroxymethyltransferase activity	MF
s__Haemophilus_parainfluenzae	GO:0004048	-0.33	0.03	143	82	0.00876287	0.206418	anthranilate phosphoribosyltransferase activity	MF
s__Streptococcus_oralis	GO:0016655	-0.43	-0.08	139	81	0.00877476	0.206533	oxidoreductase activity, acting on NAD(P)H, quinone or similar compound as acceptor	MF
s__Veillonella_rogosae	GO:0009058	-0.34	0.02	139	82	0.00880264	0.206644	biosynthetic process	BP
s__Veillonella_sp._S13053_19	GO:0009116	-0.36	0	138	78	0.00881029	0.206644	nucleoside metabolic process	BP
s__Streptococcus_sp._oral_taxon_431	GO:0004400	-0.12	-0.46	135	78	0.00878972	0.206644	histidinol-phosphate transaminase activity	MF
s__Neisseria_subflava	GO:0008676	0.39	0.03	128	74	0.00882858	0.206644	3-deoxy-8-phosphooctulonate synthase activity	MF
s__Leptotrichia_sp._oral_taxon_221	GO:0008712	0.03	0.46	95	51	0.00881122	0.206644	ADP-glyceromanno-heptose 6-epimerase activity	MF
s__Neisseria_sp._HMSC071A01	GO:0009347	0.62	0.29	109	64	0.00881894	0.206644	aspartate carbamoyltransferase complex	CC
s__Streptococcus_parasanguinis	GO:0046718	-0.09	-0.49	99	59	0.00882291	0.206644	viral entry into host cell	BP
s__Haemophilus_parainfluenzae	GO:0005524	-0.5	-0.18	143	82	0.00890625	0.207636	ATP binding	MF
s__Lancefieldella_parvula	GO:0015297	0.15	0.51	113	72	0.00888112	0.207636	antiporter activity	MF
s__Veillonella_rogosae	GO:0004156	-0.32	0.04	139	82	0.00889702	0.207636	dihydropteroate synthase activity	MF
s__Streptococcus_sp._Marseille_Q0941	GO:0030956	0.33	-0.03	142	79	0.00890426	0.207636	glutamyl-tRNA(Gln) amidotransferase complex	CC
s__Streptococcus_sp._Marseille_Q0941	GO:0050567	0.33	-0.03	142	79	0.00890426	0.207636	glutaminyl-tRNA synthase (glutamine-hydrolyzing) activity	MF
s__Veillonella_sp._S13053_19	GO:0006139	-0.33	0.03	138	78	0.00896816	0.208114	nucleobase-containing compound metabolic process	BP
s__Streptococcus_vestibularis	GO:0045151	0.39	0.04	142	82	0.00895867	0.208114	acetoin biosynthetic process	BP
s__Streptococcus_vestibularis	GO:0047605	0.39	0.04	142	82	0.00895867	0.208114	acetolactate decarboxylase activity	MF
s__Haemophilus_parainfluenzae	GO:0043546	0.29	-0.07	141	82	0.00896914	0.208114	molybdopterin cofactor binding	MF
s__Haemophilus_parainfluenzae	GO:0015920	0.57	0.26	137	78	0.00896444	0.208114	lipopolysaccharide transport	BP
s__Lachnoanaerobaculum_sp._ICM7	GO:0065003	-0.42	0.06	78	44	0.00895746	0.208114	protein-containing complex assembly	BP
s__Porphyromonas_bobii	GO:0005618	-0.34	0.08	101	58	0.00902538	0.208427	cell wall	CC
s__Haemophilus_parainfluenzae	GO:0035435	-0.45	-0.12	143	82	0.00900067	0.208427	phosphate ion transmembrane transport	BP
s__Streptococcus_vestibularis	GO:0004852	-0.41	-0.07	142	82	0.00902273	0.208427	uroporphyrinogen-III synthase activity	MF
s__Haemophilus_parainfluenzae	GO:0006002	-0.4	-0.06	142	82	0.00909102	0.208427	fructose 6-phosphate metabolic process	BP
s__Neisseria_sp._HMSC071A01	GO:0008176	-0.45	-0.08	121	71	0.00899248	0.208427	tRNA (guanine-N7-)-methyltransferase activity	MF
s__Neisseria_meningitidis	GO:0008176	-0.35	0.02	135	79	0.00907322	0.208427	tRNA (guanine-N7-)-methyltransferase activity	MF
s__Candidatus_Nanosynbacter_sp._TM7_075	GO:0019512	-0.09	-0.51	94	52	0.00904552	0.208427	lactose catabolic process via tagatose-6-phosphate	BP
s__Porphyromonas_pasteri	GO:0043743	-0.37	0.05	100	60	0.00907635	0.208427	LPPG:FO 2-phospho-L-lactate transferase activity	MF
s__Streptococcus_vestibularis	GO:0050518	-0.34	0.02	141	81	0.0090959	0.208427	2-C-methyl-D-erythritol 4-phosphate cytidylyltransferase activity	MF
s__Veillonella_dispar	GO:0015574	0.02	0.45	86	53	0.00908916	0.208427	trehalose transmembrane transporter activity	MF
s__Veillonella_dispar	GO:0015771	0.02	0.45	86	53	0.00908916	0.208427	trehalose transport	BP
s__Lachnoanaerobaculum_saburreum	GO:0009247	0.16	0.57	87	49	0.00908972	0.208427	glycolipid biosynthetic process	BP
s__Streptococcus_cristatus	GO:0015496	-0.33	0.1	99	59	0.00906898	0.208427	putrescine:ornithine antiporter activity	MF
s__Streptococcus_cristatus	GO:0015822	-0.33	0.1	99	59	0.00906898	0.208427	ornithine transport	BP
s__Streptococcus_cristatus	GO:0015847	-0.33	0.1	99	59	0.00906898	0.208427	putrescine transport	BP
s__Rothia_sp._HMSC072B04	GO:0016775	-0.22	-0.63	74	44	0.00903039	0.208427	phosphotransferase activity, nitrogenous group as acceptor	MF
s__Streptococcus_sp._oral_taxon_431	GO:0019318	0.15	0.48	137	81	0.00911078	0.208606	hexose metabolic process	BP
s__Alloprevotella_tannerae	GO:0008940	-0.12	-0.49	116	65	0.0091227	0.208716	nitrate reductase activity	MF
s__Fusobacterium_periodonticum	GO:0004514	0.43	0.02	105	56	0.00914223	0.209001	nicotinate-nucleotide diphosphorylase (carboxylating) activity	MF
s__Actinomyces_bouchesdurhonensis	GO:0003979	0.05	0.45	105	58	0.00915587	0.20915	UDP-glucose 6-dehydrogenase activity	MF
s__Veillonella_nakazawae	GO:0046654	0.01	0.37	138	78	0.00921453	0.209411	tetrahydrofolate biosynthetic process	BP
s__Streptococcus_vestibularis	GO:0000902	-0.43	-0.09	141	83	0.00919643	0.209411	cell morphogenesis	BP
s__Leptotrichia_sp._oral_taxon_221	GO:0003978	-0.07	-0.48	102	56	0.00919562	0.209411	UDP-glucose 4-epimerase activity	MF
s__Veillonella_sp._CLA_AA_H247	GO:0008881	0.03	0.39	134	76	0.00920289	0.209411	glutamate racemase activity	MF
s__Veillonella_atypica	GO:0003954	0.32	-0.07	127	68	0.00919831	0.209411	NADH dehydrogenase activity	MF
s__Veillonella_atypica	GO:0006116	0.32	-0.07	127	68	0.00919831	0.209411	NADH oxidation	BP
s__Rothia_sp._HMSC072B04	GO:0046174	-0.06	-0.51	77	45	0.00921708	0.209411	polyol catabolic process	BP
s__Lautropia_mirabilis	GO:0003937	-0.21	-0.56	112	60	0.00923718	0.209551	IMP cyclohydrolase activity	MF
s__Streptococcus_pneumoniae	GO:0009107	-0.46	-0.13	142	81	0.00924459	0.209551	lipoate biosynthetic process	BP
s__Streptococcus_pneumoniae	GO:0016992	-0.46	-0.13	142	81	0.00924459	0.209551	lipoate synthase activity	MF
s__Haemophilus_parainfluenzae	GO:0017038	-0.35	0	143	82	0.00936934	0.20983	protein import	BP
s__Prevotella_vespertina	GO:0008236	0.5	0.13	108	65	0.00928508	0.20983	serine-type peptidase activity	MF
s__Haemophilus_parainfluenzae	GO:0009396	-0.41	-0.07	143	82	0.00936454	0.20983	folic acid-containing compound biosynthetic process	BP
s__Streptococcus_vestibularis	GO:0046873	0.45	0.11	143	83	0.00938515	0.20983	metal ion transmembrane transporter activity	MF
s__Leptotrichia_sp._oral_taxon_221	GO:0031419	0.22	0.59	100	55	0.00933732	0.20983	cobalamin binding	MF
s__Haemophilus_parainfluenzae	GO:0004127	-0.46	-0.13	143	82	0.00928741	0.20983	cytidylate kinase activity	MF
s__Neisseria_mucosa	GO:0009102	0.48	0.15	134	77	0.00934298	0.20983	biotin biosynthetic process	BP
s__Neisseria_mucosa	GO:0022904	0.66	0.39	134	78	0.00938327	0.20983	respiratory electron transport chain	BP
s__Haemophilus_parainfluenzae	GO:0046168	-0.39	-0.04	143	82	0.00937124	0.20983	glycerol-3-phosphate catabolic process	BP
s__Haemophilus_parahaemolyticus	GO:0019008	-0.37	-0.01	128	75	0.00936486	0.20983	molybdopterin synthase complex	CC
s__Haemophilus_parainfluenzae	GO:0009274	0.47	0.14	137	78	0.00929756	0.20983	peptidoglycan-based cell wall	CC
s__Streptococcus_sp._oral_taxon_431	GO:0003942	-0.02	-0.38	138	79	0.00933076	0.20983	N-acetyl-gamma-glutamyl-phosphate reductase activity	MF
s__Streptococcus_vestibularis	GO:0045982	0.46	0.12	142	81	0.00931006	0.20983	negative regulation of purine nucleobase metabolic process	BP
s__Candidatus_Nanosynbacter_sp._TM7_087	GO:0004582	0.45	0.01	89	50	0.0093821	0.20983	dolichyl-phosphate beta-D-mannosyltransferase activity	MF
s__Streptococcus_vestibularis	GO:0008252	-0.39	-0.04	136	79	0.00937695	0.20983	nucleotidase activity	MF
s__Streptococcus_sp._HPH0090	GO:0043115	-0.1	-0.45	133	74	0.00931108	0.20983	precorrin-2 dehydrogenase activity	MF
s__Haemophilus_parainfluenzae	GO:0008794	0.44	0.07	128	67	0.00935554	0.20983	arsenate reductase (glutaredoxin) activity	MF
s__Prevotella_intermedia	GO:0006488	-0.11	-0.47	120	69	0.00927105	0.20983	dolichol-linked oligosaccharide biosynthetic process	BP
s__Rothia_sp._HMSC065C12	GO:0006207	0.08	0.42	142	81	0.00949487	0.209837	'de novo' pyrimidine nucleobase biosynthetic process	BP
s__Haemophilus_parainfluenzae	GO:0009378	-0.46	-0.12	143	82	0.00945922	0.209837	four-way junction helicase activity	MF
s__Streptococcus_vestibularis	GO:0004350	0.34	-0.02	143	82	0.00945312	0.209837	glutamate-5-semialdehyde dehydrogenase activity	MF
s__Haemophilus_parainfluenzae	GO:0016791	0.5	0.18	140	80	0.0094984	0.209837	phosphatase activity	MF
s__Veillonella_atypica	GO:0006545	0.02	0.37	143	81	0.00944702	0.209837	glycine biosynthetic process	BP
s__Prevotella_melaninogenica	GO:0009346	0.35	-0.03	129	73	0.00945563	0.209837	citrate lyase complex	CC
s__Streptococcus_salivarius	GO:0019856	-0.44	-0.09	128	81	0.00949948	0.209837	pyrimidine nucleobase biosynthetic process	BP
s__Streptococcus_infantis	GO:0004781	-0.03	-0.43	106	62	0.00947724	0.209837	sulfate adenylyltransferase (ATP) activity	MF
s__Streptococcus_salivarius	GO:0015233	-0.2	-0.55	110	62	0.00945059	0.209837	pantothenate transmembrane transporter activity	MF
s__Streptococcus_salivarius	GO:0015887	-0.2	-0.55	110	62	0.00945059	0.209837	pantothenate transmembrane transport	BP
s__Streptococcus_sp._Marseille_Q0941	GO:0015574	-0.02	-0.45	86	53	0.00944414	0.209837	trehalose transmembrane transporter activity	MF
s__Streptococcus_sp._Marseille_Q0941	GO:0015771	-0.02	-0.45	86	53	0.00944414	0.209837	trehalose transport	BP
s__Solobacterium_moorei	GO:0017003	-0.38	0.08	82	50	0.00945811	0.209837	protein-heme linkage	BP
s__Veillonella_dispar	GO:0032955	-0.04	-0.43	114	60	0.00942035	0.209837	regulation of division septum assembly	BP
s__Lancefieldella_parvula	GO:0008195	0.42	0.01	97	59	0.00949697	0.209837	phosphatidate phosphatase activity	MF
s__Aggregatibacter_sp._2125159857	GO:0042410	-0.03	-0.52	69	38	0.00947895	0.209837	6-carboxyhexanoate-CoA ligase activity	MF
s__Streptococcus_sp._HMSC061D10	GO:0006468	0.16	0.49	142	81	0.00951519	0.209856	protein phosphorylation	BP
s__Alloprevotella_rava	GO:0004360	-0.38	0.05	89	56	0.00952173	0.209856	glutamine-fructose-6-phosphate transaminase (isomerizing) activity	MF
s__Alloprevotella_rava	GO:1901137	-0.38	0.05	89	56	0.00952173	0.209856	carbohydrate derivative biosynthetic process	BP
s__Prevotella_melaninogenica	GO:0006772	-0.29	0.08	140	77	0.00954882	0.210296	thiamine metabolic process	BP
s__Streptococcus_oralis	GO:0008081	0.33	-0.02	145	83	0.00956496	0.210494	phosphoric diester hydrolase activity	MF
s__Streptococcus_mitis	GO:0004325	0.56	0.26	145	83	0.00957476	0.210552	ferrochelatase activity	MF
s__Streptococcus_sp._HMSC074B11	GO:0042398	0.07	0.44	121	68	0.00958432	0.210605	cellular modified amino acid biosynthetic process	BP
s__Streptococcus_salivarius	GO:0003746	0.48	0.16	145	83	0.00959562	0.210696	translation elongation factor activity	MF
s__Lancefieldella_parvula	GO:0061077	0.41	-0.02	91	56	0.00960462	0.210736	chaperone-mediated protein folding	BP
s__Veillonella_nakazawae	GO:0032955	-0.03	-0.43	109	58	0.00962001	0.210917	regulation of division septum assembly	BP
s__Rothia_sp._HMSC065C12	GO:0005576	0.01	0.36	142	81	0.00968178	0.211296	extracellular region	CC
s__Streptococcus_oralis	GO:0004673	0.28	-0.08	145	83	0.009685	0.211296	protein histidine kinase activity	MF
s__Streptococcus_gordonii	GO:0016811	0.39	0.04	145	83	0.009683	0.211296	hydrolase activity, acting on carbon-nitrogen (but not peptide) bonds, in linear amides	MF
s__Neisseria_sicca	GO:0019441	-0.42	-0.06	130	72	0.00968754	0.211296	tryptophan catabolic process to kynurenine	BP
s__Veillonella_sp._S13053_19	GO:0009446	-0.34	0.02	138	78	0.0096742	0.211296	putrescine biosynthetic process	BP
s__Porphyromonas_pasteri	GO:0001680	0.49	0.04	82	45	0.00966732	0.211296	tRNA 3'-terminal CCA addition	BP
s__Streptococcus_vestibularis	GO:0046416	-0.37	0.03	109	65	0.00965522	0.211296	D-amino acid metabolic process	BP
s__Veillonella_sp._oral_taxon_158	GO:0043937	-0.29	0.07	140	79	0.00970713	0.211567	regulation of sporulation	BP
s__Haemophilus_paraphrohaemolyticus	GO:0030259	-0.04	-0.43	118	60	0.00975251	0.211671	lipid glycosylation	BP
s__Candidatus_Nanosynbacter_sp._HMT_352	GO:0019512	-0.04	-0.44	96	59	0.00973218	0.211671	lactose catabolic process via tagatose-6-phosphate	BP
s__Neisseria_mucosa	GO:0004564	-0.49	-0.14	130	71	0.00973982	0.211671	beta-fructofuranosidase activity	MF
s__Neisseria_meningitidis	GO:0004845	-0.42	-0.08	135	79	0.00976652	0.211671	uracil phosphoribosyltransferase activity	MF
s__Neisseria_meningitidis	GO:0006223	-0.42	-0.08	135	79	0.00976652	0.211671	uracil salvage	BP
s__Veillonella_sp._CLA_AA_H247	GO:0046690	-0.41	-0.06	134	75	0.00972473	0.211671	response to tellurium ion	BP
s__Streptococcus_vestibularis	GO:0043822	0.43	0.09	140	82	0.00976944	0.211671	ribonuclease M5 activity	MF
s__Veillonella_sp._oral_taxon_158	GO:0015036	0.29	-0.09	131	71	0.009747	0.211671	disulfide oxidoreductase activity	MF
s__Veillonella_sp._S13053_19	GO:0009982	-0.28	0.09	138	78	0.00978276	0.211804	pseudouridine synthase activity	MF
s__Fusobacterium_periodonticum	GO:0008907	-0.35	0.07	109	56	0.00979588	0.211932	integrase activity	MF
s__Haemophilus_haemolyticus	GO:0008750	0.37	-0.08	85	52	0.00981417	0.212172	NAD(P)+ transhydrogenase (AB-specific) activity	MF
s__Neisseria_meningitidis	GO:0004413	-0.3	0.07	135	79	0.00982433	0.212236	homoserine kinase activity	MF
s__Veillonella_rogosae	GO:0004797	-0.3	0.06	138	81	0.00984034	0.21227	thymidine kinase activity	MF
s__Haemophilus_parainfluenzae	GO:0030153	-0.47	-0.14	142	81	0.00983384	0.21227	bacteriocin immunity	BP
s__Streptococcus_sp._oral_taxon_061	GO:0017108	-0.32	0.09	103	64	0.00987692	0.212748	5'-flap endonuclease activity	MF
s__Streptococcus_sp._oral_taxon_061	GO:0033567	-0.32	0.09	103	64	0.00987692	0.212748	DNA replication, Okazaki fragment processing	BP
s__Fusobacterium_periodonticum	GO:0003743	-0.35	0.06	114	58	0.00989686	0.213021	translation initiation factor activity	MF
s__Veillonella_rogosae	GO:0071586	-0.35	0	139	82	0.0099295	0.213412	CAAX-box protein processing	BP
s__Haemophilus_parainfluenzae	GO:0006772	-0.35	0	143	81	0.00992627	0.213412	thiamine metabolic process	BP
s__Streptococcus_gordonii	GO:0000160	0.39	0.05	145	83	0.00995836	0.213876	phosphorelay signal transduction system	BP
s__Haemophilus_parainfluenzae	GO:0009055	0.42	0.08	143	82	0.0100117	0.214278	electron transfer activity	MF
s__Porphyromonas_pasteri	GO:0042773	0.38	-0.04	101	59	0.0100077	0.214278	ATP synthesis coupled electron transport	BP
s__Neisseria_mucosa	GO:0048038	0.41	0.06	134	78	0.0100135	0.214278	quinone binding	MF
s__Veillonella_atypica	GO:0008320	-0.12	-0.45	143	81	0.00999786	0.214278	protein transmembrane transporter activity	MF
s__Streptococcus_sp._HPH0090	GO:0004400	-0.04	-0.4	134	76	0.0100134	0.214278	histidinol-phosphate transaminase activity	MF
s__Actinomyces_sp._ICM47	GO:0016597	0.12	0.46	139	79	0.0100209	0.214281	amino acid binding	MF
s__Neisseria_meningitidis	GO:0008968	0.56	0.24	125	74	0.0100399	0.214531	D-sedoheptulose 7-phosphate isomerase activity	MF
s__Rothia_sp._HMSC065C12	GO:0006265	0.05	0.39	142	81	0.0100625	0.214554	DNA topological change	BP
s__Porphyromonas_bobii	GO:0015159	0.52	0.11	97	51	0.0100595	0.214554	polysaccharide transmembrane transporter activity	MF
s__Veillonella_atypica	GO:0004719	-0.07	-0.45	109	61	0.0100628	0.214554	protein-L-isoaspartate (D-aspartate) O-methyltransferase activity	MF
s__Haemophilus_parainfluenzae	GO:0008360	-0.49	-0.17	143	82	0.010169	0.214562	regulation of cell shape	BP
s__Veillonella_dispar	GO:0030655	0.1	0.43	143	81	0.0102338	0.214562	beta-lactam antibiotic catabolic process	BP
s__Prevotella_intermedia	GO:0004044	-0.3	0.07	134	77	0.0102241	0.214562	amidophosphoribosyltransferase activity	MF
s__Prevotella_melaninogenica	GO:0045151	-0.31	0.05	139	77	0.0101131	0.214562	acetoin biosynthetic process	BP
s__Prevotella_melaninogenica	GO:0047605	-0.31	0.05	139	77	0.0101131	0.214562	acetolactate decarboxylase activity	MF
s__Candidatus_Nanosynbacter_sp._TM7_075	GO:0034257	-0.11	-0.51	96	53	0.0101395	0.214562	nicotinamide riboside transmembrane transporter activity	MF
s__Candidatus_Nanosynbacter_sp._TM7_075	GO:0034258	-0.11	-0.51	96	53	0.0101395	0.214562	nicotinamide riboside transport	BP
s__Neisseria_mucosa	GO:0005384	-0.32	0.04	136	78	0.0101613	0.214562	manganese ion transmembrane transporter activity	MF
s__Neisseria_mucosa	GO:0030026	-0.32	0.04	136	78	0.0101613	0.214562	cellular manganese ion homeostasis	BP
s__Streptococcus_parasanguinis	GO:0046961	0.29	0.58	145	80	0.0101238	0.214562	proton-transporting ATPase activity, rotational mechanism	MF
s__Actinomyces_sp._ICM58	GO:0031469	0.33	-0.05	126	70	0.0101471	0.214562	polyhedral organelle	CC
s__Leptotrichia_sp._oral_taxon_221	GO:0008817	0.26	0.61	95	54	0.0101347	0.214562	cob(I)yrinic acid a,c-diamide adenosyltransferase activity	MF
s__Streptococcus_sp._HMSC062D07	GO:0006091	-0.18	-0.54	107	61	0.0101063	0.214562	generation of precursor metabolites and energy	BP
s__Haemophilus_parainfluenzae	GO:0006083	-0.14	-0.49	122	74	0.0102453	0.214562	acetate metabolic process	BP
s__Haemophilus_parainfluenzae	GO:0008775	-0.14	-0.49	122	74	0.0102453	0.214562	acetate CoA-transferase activity	MF
s__Veillonella_sp._oral_taxon_158	GO:0009061	0.31	-0.07	131	68	0.0101536	0.214562	anaerobic respiration	BP
s__Streptococcus_pneumoniae	GO:0030153	0.49	0.17	144	82	0.010191	0.214562	bacteriocin immunity	BP
s__Mogibacterium_diversum	GO:0008138	-0.19	-0.65	64	33	0.010174	0.214562	protein tyrosine/serine/threonine phosphatase activity	MF
s__Candidatus_Nanosynbacter_sp._TM7_076	GO:0000502	0.44	-0.07	70	39	0.010201	0.214562	proteasome complex	CC
s__Haemophilus_parainfluenzae	GO:0008967	0.49	0.12	121	63	0.0101479	0.214562	phosphoglycolate phosphatase activity	MF
s__Haemophilus_influenzae	GO:0070628	-0.39	-0.02	117	68	0.0101703	0.214562	proteasome binding	MF
s__Haemophilus_influenzae	GO:0031386	-0.39	-0.02	117	68	0.0102421	0.214562	protein tag	MF
s__Haemophilus_influenzae	GO:0070490	-0.39	-0.02	117	68	0.0102421	0.214562	protein pupylation	BP
s__Haemophilus_parainfluenzae	GO:0015499	0.61	0.26	105	54	0.0102378	0.214562	formate transmembrane transporter activity	MF
s__Haemophilus_parainfluenzae	GO:0015724	0.61	0.26	105	54	0.0102378	0.214562	formate transport	BP
s__Streptococcus_salivarius	GO:0008982	0.57	0.27	145	83	0.0102956	0.215309	protein-N(PI)-phosphohistidine-sugar phosphotransferase activity	MF
s__Haemophilus_haemolyticus	GO:0051119	-0.36	0.06	95	60	0.0102895	0.215309	sugar transmembrane transporter activity	MF
s__Streptococcus_sp._A12	GO:0019843	-0.37	-0.02	135	78	0.0103692	0.215389	rRNA binding	MF
s__Veillonella_rogosae	GO:0042823	-0.29	0.06	139	82	0.0103629	0.215389	pyridoxal phosphate biosynthetic process	BP
s__Veillonella_rogosae	GO:0042819	-0.29	0.06	139	82	0.0103979	0.215389	vitamin B6 biosynthetic process	BP
s__Neisseria_mucosa	GO:0031419	-0.17	-0.5	133	75	0.0103901	0.215389	cobalamin binding	MF
s__Veillonella_sp._S13053_19	GO:0004731	-0.31	0.05	138	78	0.0103791	0.215389	purine-nucleoside phosphorylase activity	MF
s__Porphyromonas_bobii	GO:0042773	0.39	-0.03	101	57	0.0103225	0.215389	ATP synthesis coupled electron transport	BP
s__Veillonella_dispar	GO:0022904	-0.12	-0.45	140	81	0.0103326	0.215389	respiratory electron transport chain	BP
s__Streptococcus_vestibularis	GO:0030643	0.45	0.12	143	83	0.0103497	0.215389	cellular phosphate ion homeostasis	BP
s__Streptococcus_vestibularis	GO:0045936	0.45	0.12	143	83	0.0103497	0.215389	negative regulation of phosphate metabolic process	BP
s__Porphyromonas_bobii	GO:1990961	0.43	0.01	100	55	0.0103992	0.215389	drug transmembrane export	BP
s__Fusobacterium_periodonticum	GO:0004845	-0.31	0.11	114	58	0.0104165	0.215389	uracil phosphoribosyltransferase activity	MF
s__Fusobacterium_periodonticum	GO:0006223	-0.31	0.11	114	58	0.0104165	0.215389	uracil salvage	BP
s__Prevotella_melaninogenica	GO:0006108	0.35	-0.02	132	71	0.0104112	0.215389	malate metabolic process	BP
s__Streptococcus_sp._Marseille_Q4154	GO:0070401	-0.03	-0.39	131	76	0.0103808	0.215389	NADP+ binding	MF
s__Neisseria_mucosa	GO:0046416	0.66	0.36	105	61	0.0103341	0.215389	D-amino acid metabolic process	BP
s__Rothia_sp._HMSC065C12	GO:0046174	-0.09	-0.53	77	45	0.0103498	0.215389	polyol catabolic process	BP
s__Haemophilus_parainfluenzae	GO:0008982	-0.4	-0.06	143	82	0.0104316	0.215399	protein-N(PI)-phosphohistidine-sugar phosphotransferase activity	MF
s__Haemophilus_parainfluenzae	GO:0009381	-0.3	0.06	143	82	0.0104301	0.215399	excinuclease ABC activity	MF
s__Streptococcus_sp._HMSC056C01	GO:0004478	0.36	0.01	142	81	0.0104722	0.215518	methionine adenosyltransferase activity	MF
s__Streptococcus_sp._HMSC056C01	GO:0006556	0.36	0.01	142	81	0.0104722	0.215518	S-adenosylmethionine biosynthetic process	BP
s__Streptococcus_infantis	GO:0140658	0.32	-0.04	143	82	0.0104852	0.215518	none	none
s__Haemophilus_parainfluenzae	GO:0004084	-0.3	0.05	143	82	0.0104553	0.215518	branched-chain-amino-acid transaminase activity	MF
s__Haemophilus_parainfluenzae	GO:0009081	-0.3	0.05	143	82	0.0104553	0.215518	branched-chain amino acid metabolic process	BP
s__Neisseria_meningitidis	GO:0005384	-0.35	0	134	79	0.0104886	0.215518	manganese ion transmembrane transporter activity	MF
s__Neisseria_meningitidis	GO:0030026	-0.35	0	134	79	0.0104886	0.215518	cellular manganese ion homeostasis	BP
s__Streptococcus_sp._oral_taxon_431	GO:0043115	-0.03	-0.39	134	75	0.0105113	0.215682	precorrin-2 dehydrogenase activity	MF
s__Veillonella_parvula	GO:0019627	0.11	0.45	140	75	0.0105093	0.215682	urea metabolic process	BP
s__Veillonella_dispar	GO:0001000	0.39	0.02	128	69	0.0105247	0.215808	bacterial-type RNA polymerase core enzyme binding	MF
s__Veillonella_nakazawae	GO:0043953	-0.09	-0.43	136	78	0.0105324	0.215814	protein transport by the Tat complex	BP
s__Neisseria_subflava	GO:0030527	0.33	-0.03	130	75	0.0105428	0.215878	structural constituent of chromatin	MF
s__Veillonella_rogosae	GO:0022904	0.31	-0.04	138	82	0.010553	0.215908	respiratory electron transport chain	BP
s__Haemophilus_paraphrohaemolyticus	GO:0016798	-0.04	-0.43	118	60	0.0105662	0.215908	hydrolase activity, acting on glycosyl bonds	MF
s__Neisseria_mucosa	GO:0006474	-0.33	0.03	137	78	0.0105647	0.215908	N-terminal protein amino acid acetylation	BP
s__Fusobacterium_periodonticum	GO:0016857	-0.36	0.04	114	58	0.0106338	0.216106	racemase and epimerase activity, acting on carbohydrates and derivatives	MF
s__Leptotrichia_sp._oral_taxon_215	GO:0004852	0.18	0.56	105	52	0.0106043	0.216106	uroporphyrinogen-III synthase activity	MF
s__Megasphaera_micronuciformis	GO:0017076	0.51	0.12	92	54	0.0106411	0.216106	purine nucleotide binding	MF
s__Lautropia_mirabilis	GO:0004360	-0.06	-0.45	111	60	0.010686	0.216106	glutamine-fructose-6-phosphate transaminase (isomerizing) activity	MF
s__Lautropia_mirabilis	GO:1901137	-0.06	-0.45	111	60	0.010686	0.216106	carbohydrate derivative biosynthetic process	BP
s__Streptococcus_sp._HMSC034E03	GO:0004648	-0.1	-0.43	143	82	0.0106224	0.216106	O-phospho-L-serine:2-oxoglutarate aminotransferase activity	MF
s__Veillonella_nakazawae	GO:0006106	-0.08	-0.42	137	78	0.0106758	0.216106	fumarate metabolic process	BP
s__Veillonella_nakazawae	GO:0043214	-0.29	0.09	131	72	0.0106477	0.216106	bacteriocin-transporting ATPase activity	MF
s__Veillonella_nakazawae	GO:0004042	-0.13	-0.51	110	58	0.010611	0.216106	acetyl-CoA:L-glutamate N-acetyltransferase activity	MF
s__Megasphaera_micronuciformis	GO:0050518	0.38	-0.05	92	53	0.0106225	0.216106	2-C-methyl-D-erythritol 4-phosphate cytidylyltransferase activity	MF
s__Streptococcus_sp._HMSC074B11	GO:0003954	-0.32	0.06	125	69	0.0106819	0.216106	NADH dehydrogenase activity	MF
s__Streptococcus_sp._HMSC074B11	GO:0006116	-0.32	0.06	125	69	0.0106819	0.216106	NADH oxidation	BP
s__Neisseria_sp._HMSC071A01	GO:0017061	0.38	-0.02	110	64	0.0106377	0.216106	S-methyl-5-thioadenosine phosphorylase activity	MF
s__Veillonella_nakazawae	GO:0006378	-0.08	-0.48	102	55	0.0106723	0.216106	mRNA polyadenylation	BP
s__Neisseria_meningitidis	GO:0015221	0.56	0.25	131	75	0.0106577	0.216106	lipopolysaccharide transmembrane transporter activity	MF
s__Neisseria_meningitidis	GO:0006275	-0.55	-0.25	135	79	0.0107566	0.216345	regulation of DNA replication	BP
s__Neisseria_mucosa	GO:0015937	-0.43	-0.09	137	78	0.010727	0.216345	coenzyme A biosynthetic process	BP
s__Veillonella_sp._oral_taxon_158	GO:0003872	-0.28	0.08	140	79	0.0107296	0.216345	6-phosphofructokinase activity	MF
s__Porphyromonas_bobii	GO:0019205	-0.51	-0.13	101	58	0.0107544	0.216345	nucleobase-containing compound kinase activity	MF
s__Veillonella_sp._oral_taxon_158	GO:0008448	-0.35	0	139	76	0.0107391	0.216345	N-acetylglucosamine-6-phosphate deacetylase activity	MF
s__Streptococcus_vestibularis	GO:0004619	-0.29	0.08	134	70	0.0107222	0.216345	phosphoglycerate mutase activity	MF
s__Veillonella_sp._CLA_AA_H247	GO:0045893	-0.07	-0.42	132	76	0.010717	0.216345	positive regulation of transcription, DNA-templated	BP
s__Streptococcus_gordonii	GO:0019136	-0.43	-0.07	119	69	0.010743	0.216345	deoxynucleoside kinase activity	MF
s__Neisseria_mucosa	GO:0016668	-0.31	0.05	137	78	0.0107994	0.217057	oxidoreductase activity, acting on a sulfur group of donors, NAD(P) as acceptor	MF
s__Leptotrichia_sp._oral_taxon_221	GO:0015556	0.06	0.47	102	55	0.0108269	0.217125	C4-dicarboxylate transmembrane transporter activity	MF
s__Leptotrichia_sp._oral_taxon_221	GO:0015740	0.06	0.47	102	55	0.0108269	0.217125	C4-dicarboxylate transport	BP
s__Streptococcus_oralis	GO:0006772	0.58	0.29	145	82	0.0108222	0.217125	thiamine metabolic process	BP
s__Aggregatibacter_segnis	GO:0008452	0.06	0.45	107	59	0.0108397	0.217125	RNA ligase activity	MF
s__Neisseria_sp._HMSC071A01	GO:0004719	0.67	0.37	103	60	0.0108387	0.217125	protein-L-isoaspartate (D-aspartate) O-methyltransferase activity	MF
s__Prevotella_melaninogenica	GO:0008446	0.5	0.1	88	52	0.0108625	0.217288	GDP-mannose 4,6-dehydratase activity	MF
s__Prevotella_melaninogenica	GO:0019673	0.5	0.1	88	52	0.0108625	0.217288	GDP-mannose metabolic process	BP
s__Actinomyces_sp._oral_taxon_172	GO:0004611	0.31	-0.07	128	72	0.0109019	0.217298	phosphoenolpyruvate carboxykinase activity	MF
s__Veillonella_sp._CLA_AA_H247	GO:0022904	-0.07	-0.42	132	76	0.0109272	0.217298	respiratory electron transport chain	BP
s__Rothia_sp._HMSC072E10	GO:0031564	0.16	0.49	135	78	0.0109258	0.217298	transcription antitermination	BP
s__Porphyromonas_pasteri	GO:1990961	0.41	0	100	57	0.0109178	0.217298	drug transmembrane export	BP
s__Streptococcus_sp._263_SSPC	GO:0009403	0.04	0.38	143	82	0.0109295	0.217298	toxin biosynthetic process	BP
s__Haemophilus_parahaemolyticus	GO:0004149	0.07	0.45	114	62	0.0109147	0.217298	dihydrolipoyllysine-residue succinyltransferase activity	MF
s__Haemophilus_parahaemolyticus	GO:0045252	0.07	0.45	114	62	0.0109147	0.217298	oxoglutarate dehydrogenase complex	CC
s__Veillonella_rogosae	GO:0004121	0.34	-0.05	122	63	0.010878	0.217298	cystathionine beta-lyase activity	MF
s__Rothia_sp._HMSC065C12	GO:0016485	-0.06	-0.44	107	62	0.0108808	0.217298	protein processing	BP
s__Neisseria_mucosa	GO:0004637	-0.31	0.05	137	78	0.0109621	0.217645	phosphoribosylamine-glycine ligase activity	MF
s__Streptococcus_sp._XMC	GO:0030145	0.36	0.01	138	78	0.0109964	0.217645	manganese ion binding	MF
s__Porphyromonas_pasteri	GO:0016791	0.45	0.06	101	59	0.0109787	0.217645	phosphatase activity	MF
s__Gemella_sanguinis	GO:0015976	-0.06	-0.41	137	78	0.0110127	0.217645	carbon utilization	BP
s__Haemophilus_parainfluenzae	GO:0003856	-0.31	0.04	143	81	0.0110134	0.217645	3-dehydroquinate synthase activity	MF
s__Fusobacterium_periodonticum	GO:0008725	-0.4	-0.01	114	58	0.0109929	0.217645	DNA-3-methyladenine glycosylase activity	MF
s__Rothia_sp._HMSC065C12	GO:0004014	-0.01	-0.37	131	78	0.0109812	0.217645	adenosylmethionine decarboxylase activity	MF
s__Veillonella_rogosae	GO:0015036	0.31	-0.06	130	74	0.0109923	0.217645	disulfide oxidoreductase activity	MF
s__Neisseria_flavescens	GO:0050304	0.46	0.01	80	45	0.0110111	0.217645	nitrous-oxide reductase activity	MF
s__Prevotella_melaninogenica	GO:0009103	-0.02	-0.37	140	78	0.01103	0.217665	lipopolysaccharide biosynthetic process	BP
s__Streptococcus_vestibularis	GO:0006007	-0.29	0.08	134	70	0.0110357	0.217665	glucose catabolic process	BP
s__Veillonella_nakazawae	GO:0016993	0.15	0.49	129	69	0.0110366	0.217665	precorrin-8X methylmutase activity	MF
s__Streptococcus_sp._oral_taxon_061	GO:0004764	0.07	0.42	137	79	0.0110733	0.217681	shikimate 3-dehydrogenase (NADP+) activity	MF
s__Neisseria_meningitidis	GO:0015159	0.45	0.1	127	69	0.011074	0.217681	polysaccharide transmembrane transporter activity	MF
s__Candidatus_Nanosynbacter_sp._TM7_057	GO:0005990	-0.15	-0.53	93	56	0.011057	0.217681	lactose catabolic process	BP
s__Candidatus_Nanosynbacter_sp._TM7_057	GO:0050044	-0.15	-0.53	93	56	0.011057	0.217681	galactose-6-phosphate isomerase activity	MF
s__Veillonella_rogosae	GO:0008310	0.35	-0.03	125	66	0.0110744	0.217681	single-stranded DNA 3'-5' exodeoxyribonuclease activity	MF
s__Actinomyces_sp._ph3	GO:0006468	0.49	0.08	85	55	0.0111109	0.218253	protein phosphorylation	BP
s__Streptococcus_australis	GO:0015935	-0.27	0.08	144	83	0.0111426	0.218501	small ribosomal subunit	CC
s__Lachnoanaerobaculum_orale	GO:0017076	0.44	0.02	90	54	0.0111798	0.218501	purine nucleotide binding	MF
s__Streptococcus_salivarius	GO:0004818	0.47	0.15	144	83	0.0111558	0.218501	glutamate-tRNA ligase activity	MF
s__Haemophilus_parainfluenzae	GO:0016989	0.55	0.22	123	65	0.0111407	0.218501	sigma factor antagonist activity	MF
s__Lachnoanaerobaculum_saburreum	GO:0050518	0.32	-0.08	116	59	0.0111463	0.218501	2-C-methyl-D-erythritol 4-phosphate cytidylyltransferase activity	MF
s__Rothia_sp._HMSC072B04	GO:0015496	-0.05	-0.45	99	58	0.0111829	0.218501	putrescine:ornithine antiporter activity	MF
s__Rothia_sp._HMSC072B04	GO:0015822	-0.05	-0.45	99	58	0.0111829	0.218501	ornithine transport	BP
s__Rothia_sp._HMSC072B04	GO:0015847	-0.05	-0.45	99	58	0.0111829	0.218501	putrescine transport	BP
s__Veillonella_rogosae	GO:0004735	-0.39	-0.05	139	82	0.0112326	0.218767	pyrroline-5-carboxylate reductase activity	MF
s__Streptococcus_sp._HMSC061D10	GO:0008907	0.31	-0.04	136	80	0.0112405	0.218767	integrase activity	MF
s__Streptococcus_pseudopneumoniae	GO:0050518	-0.42	-0.09	142	81	0.0112343	0.218767	2-C-methyl-D-erythritol 4-phosphate cytidylyltransferase activity	MF
s__Neisseria_sp._HMSC071A01	GO:0015233	0.07	0.47	99	57	0.0112411	0.218767	pantothenate transmembrane transporter activity	MF
s__Neisseria_sp._HMSC071A01	GO:0015887	0.07	0.47	99	57	0.0112411	0.218767	pantothenate transmembrane transport	BP
s__Haemophilus_parainfluenzae	GO:0019350	-0.32	0.02	142	81	0.011224	0.218767	teichoic acid biosynthetic process	BP
s__Veillonella_atypica	GO:0008121	-0.13	-0.5	107	60	0.0112708	0.2192	ubiquinol-cytochrome-c reductase activity	MF
s__Neisseria_subflava	GO:0019354	0.31	-0.06	128	72	0.01129	0.219284	siroheme biosynthetic process	BP
s__Haemophilus_parainfluenzae	GO:0004742	0.45	0.05	105	54	0.0112861	0.219284	dihydrolipoyllysine-residue acetyltransferase activity	MF
s__Veillonella_rogosae	GO:0036211	-0.32	0.03	139	82	0.0113075	0.219479	protein modification process	BP
s__Veillonella_rogosae	GO:0006281	-0.3	0.05	139	82	0.011362	0.219739	DNA repair	BP
s__Haemophilus_parainfluenzae	GO:0004359	-0.54	-0.24	143	82	0.0113657	0.219739	glutaminase activity	MF
s__Haemophilus_parainfluenzae	GO:0004425	-0.37	-0.04	143	82	0.011362	0.219739	indole-3-glycerol-phosphate synthase activity	MF
s__Leptotrichia_sp._oral_taxon_221	GO:0004318	0.06	0.47	97	55	0.0113591	0.219739	enoyl-[acyl-carrier-protein] reductase (NADH) activity	MF
s__Haemophilus_parainfluenzae	GO:0004792	0.31	-0.05	132	77	0.0113655	0.219739	thiosulfate sulfurtransferase activity	MF
s__Prevotella_vespertina	GO:0030416	-0.05	-0.49	87	43	0.0113633	0.219739	methylamine metabolic process	BP
s__Porphyromonas_somerae	GO:0004514	0.42	0.02	105	59	0.0113963	0.220186	nicotinate-nucleotide diphosphorylase (carboxylating) activity	MF
s__Streptococcus_vestibularis	GO:0050515	-0.3	0.05	139	80	0.0114114	0.220334	4-(cytidine 5'-diphospho)-2-C-methyl-D-erythritol kinase activity	MF
s__Streptococcus_oralis	GO:0036211	0.55	0.26	145	83	0.0114248	0.220448	protein modification process	BP
s__Candidatus_Nanosynbacter_sp._TM7_076	GO:0006576	0.39	-0.05	83	53	0.0115145	0.222034	cellular biogenic amine metabolic process	BP
s__Veillonella_nakazawae	GO:0006099	-0.15	-0.47	138	78	0.0116362	0.222557	tricarboxylic acid cycle	BP
s__Haemophilus_influenzae	GO:0004478	-0.38	-0.04	137	81	0.011753	0.222557	methionine adenosyltransferase activity	MF
s__Haemophilus_influenzae	GO:0006556	-0.38	-0.04	137	81	0.011753	0.222557	S-adenosylmethionine biosynthetic process	BP
s__Lachnoanaerobaculum_saburreum	GO:0016774	0.33	-0.06	116	61	0.0116311	0.222557	phosphotransferase activity, carboxyl group as acceptor	MF
s__Haemophilus_parainfluenzae	GO:0004643	-0.39	-0.05	143	82	0.0117865	0.222557	phosphoribosylaminoimidazolecarboxamide formyltransferase activity	MF
s__Neisseria_meningitidis	GO:0004643	-0.43	-0.09	135	79	0.0118062	0.222557	phosphoribosylaminoimidazolecarboxamide formyltransferase activity	MF
s__Streptococcus_oralis	GO:0005315	0.48	0.16	145	83	0.0116423	0.222557	inorganic phosphate transmembrane transporter activity	MF
s__Haemophilus_influenzae	GO:0004831	-0.44	-0.11	137	81	0.011749	0.222557	tyrosine-tRNA ligase activity	MF
s__Haemophilus_parainfluenzae	GO:0016799	-0.34	0	143	82	0.0116123	0.222557	hydrolase activity, hydrolyzing N-glycosyl compounds	MF
s__Streptococcus_vestibularis	GO:0000179	0.33	-0.01	143	83	0.0117534	0.222557	rRNA (adenine-N6,N6-)-dimethyltransferase activity	MF
s__Streptococcus_vestibularis	GO:0004071	0.34	0	141	83	0.0117236	0.222557	aspartate-ammonia ligase activity	MF
s__Porphyromonas_bobii	GO:0043365	-0.37	0.04	101	58	0.0117839	0.222557	[formate-C-acetyltransferase]-activating enzyme activity	MF
s__Veillonella_rogosae	GO:0004595	-0.28	0.07	139	82	0.0117957	0.222557	pantetheine-phosphate adenylyltransferase activity	MF
s__Lachnoanaerobaculum_orale	GO:0004751	-0.43	-0.01	90	54	0.0115769	0.222557	ribose-5-phosphate isomerase activity	MF
s__Lachnoanaerobaculum_orale	GO:0009052	-0.43	-0.01	90	54	0.0115769	0.222557	pentose-phosphate shunt, non-oxidative branch	BP
s__Streptococcus_sp._HSISS2	GO:0008610	-0.32	0.03	136	80	0.0117574	0.222557	lipid biosynthetic process	BP
s__Veillonella_nakazawae	GO:0004333	-0.04	-0.38	137	78	0.0117881	0.222557	fumarate hydratase activity	MF
s__Neisseria_mucosa	GO:0004750	-0.4	-0.06	137	78	0.0117603	0.222557	ribulose-phosphate 3-epimerase activity	MF
s__Leptotrichia_sp._oral_taxon_221	GO:0008808	-0.05	-0.46	102	55	0.0115734	0.222557	cardiolipin synthase activity	MF
s__Actinomyces_sp._ph3	GO:0030488	0.53	0.15	85	55	0.0117372	0.222557	tRNA methylation	BP
s__Streptococcus_vestibularis	GO:0009156	0.4	0.07	143	83	0.0117234	0.222557	ribonucleoside monophosphate biosynthetic process	BP
s__Porphyromonas_somerae	GO:0015276	-0.46	-0.08	107	61	0.0116882	0.222557	ligand-gated ion channel activity	MF
s__Haemophilus_parainfluenzae	GO:0004816	-0.41	-0.07	139	79	0.0117353	0.222557	asparagine-tRNA ligase activity	MF
s__Haemophilus_parainfluenzae	GO:0006421	-0.41	-0.07	139	79	0.0117353	0.222557	asparaginyl-tRNA aminoacylation	BP
s__Haemophilus_parainfluenzae	GO:0016154	-0.46	-0.13	137	75	0.0117748	0.222557	pyrimidine-nucleoside phosphorylase activity	MF
s__Rothia_aeria	GO:0008792	-0.19	-0.57	92	51	0.0115962	0.222557	arginine decarboxylase activity	MF
s__Streptococcus_sp._oral_taxon_061	GO:0015103	-0.14	-0.52	98	57	0.0116578	0.222557	inorganic anion transmembrane transporter activity	MF
s__Haemophilus_parainfluenzae	GO:0015417	0.34	-0.02	128	76	0.0117367	0.222557	polyamine-transporting ATPase activity	MF
s__Lachnoanaerobaculum_orale	GO:0006780	0.39	-0.03	90	54	0.0115948	0.222557	uroporphyrinogen III biosynthetic process	BP
s__Haemophilus_parahaemolyticus	GO:0051131	-0.41	-0.05	123	72	0.0118011	0.222557	chaperone-mediated protein complex assembly	BP
s__Veillonella_parvula	GO:0008121	-0.03	-0.43	106	59	0.0117207	0.222557	ubiquinol-cytochrome-c reductase activity	MF
s__Streptococcus_vestibularis	GO:0042742	0.47	0.15	142	81	0.0117859	0.222557	defense response to bacterium	BP
s__Lancefieldella_parvula	GO:0000502	0.4	-0.06	84	45	0.0117739	0.222557	proteasome complex	CC
s__Streptococcus_sp._Marseille_Q6470	GO:0008828	-0.31	0.07	126	65	0.0117529	0.222557	dATP pyrophosphohydrolase activity	MF
s__Streptococcus_sp._Marseille_Q6470	GO:0019177	-0.31	0.07	126	65	0.0117529	0.222557	dihydroneopterin triphosphate pyrophosphohydrolase activity	MF
s__Neisseria_mucosa	GO:0045261	-0.35	-0.01	137	78	0.0118291	0.222755	proton-transporting ATP synthase complex, catalytic core F(1)	CC
s__Fusobacterium_periodonticum	GO:0015562	0.4	0	113	58	0.0118319	0.222755	efflux transmembrane transporter activity	MF
s__Veillonella_sp._CLA_AA_H247	GO:0015276	0.03	0.38	133	76	0.0118414	0.222792	ligand-gated ion channel activity	MF
s__Haemophilus_parainfluenzae	GO:0006561	-0.3	0.05	143	82	0.0118619	0.222893	proline biosynthetic process	BP
s__Streptococcus_sp._Marseille_Q0941	GO:0006222	0.44	0.11	143	82	0.0118587	0.222893	UMP biosynthetic process	BP
s__Prevotella_jejuni	GO:0009113	-0.02	-0.38	125	71	0.0118777	0.222905	purine nucleobase biosynthetic process	BP
s__Porphyromonas_bobii	GO:0006040	0.51	0.13	97	55	0.0118722	0.222905	amino sugar metabolic process	BP
s__Veillonella_sp._oral_taxon_158	GO:0030655	-0.28	0.07	140	79	0.0118924	0.223039	beta-lactam antibiotic catabolic process	BP
s__Veillonella_rogosae	GO:0006139	-0.33	0.01	139	82	0.0119046	0.223111	nucleobase-containing compound metabolic process	BP
s__Haemophilus_parahaemolyticus	GO:0004127	-0.12	-0.45	129	76	0.011919	0.223111	cytidylate kinase activity	MF
s__Porphyromonas_bobii	GO:0016645	0.53	0.13	92	50	0.0119158	0.223111	oxidoreductase activity, acting on the CH-NH group of donors	MF
s__Neisseria_mucosa	GO:0008987	0.5	0.17	128	71	0.0119993	0.224471	quinolinate synthetase A activity	MF
s__Streptococcus_salivarius	GO:0046873	0.6	0.32	145	83	0.0120144	0.224587	metal ion transmembrane transporter activity	MF
s__Veillonella_nakazawae	GO:0032300	-0.28	0.08	138	78	0.0120272	0.224587	mismatch repair complex	CC
s__Streptococcus_anginosus	GO:0045893	-0.35	-0.01	141	83	0.0120283	0.224587	positive regulation of transcription, DNA-templated	BP
s__Haemophilus_parainfluenzae	GO:0016866	-0.44	-0.11	143	82	0.0120539	0.224637	intramolecular transferase activity	MF
s__Streptococcus_vestibularis	GO:0004564	0.31	-0.05	136	76	0.0120393	0.224637	beta-fructofuranosidase activity	MF
s__Veillonella_nakazawae	GO:0017003	-0.1	-0.46	119	64	0.0120485	0.224637	protein-heme linkage	BP
s__Neisseria_flavescens	GO:0006779	0.43	0.08	127	74	0.0120627	0.224659	porphyrin-containing compound biosynthetic process	BP
s__Haemophilus_parainfluenzae	GO:0006011	-0.44	-0.11	143	82	0.0120916	0.224882	UDP-glucose metabolic process	BP
s__Schaalia_sp._ORNL0103	GO:0015035	0.12	0.45	136	74	0.0120917	0.224882	protein disulfide oxidoreductase activity	MF
s__Rothia_sp._HMSC065C12	GO:0042883	-0.13	-0.49	116	60	0.0120976	0.224882	cysteine transport	BP
s__Streptococcus_vestibularis	GO:0004749	0.41	0.08	143	83	0.0121147	0.225054	ribose phosphate diphosphokinase activity	MF
s__Neisseria_meningitidis	GO:0004459	-0.37	-0.02	134	78	0.0121221	0.225054	L-lactate dehydrogenase activity	MF
s__Alloprevotella_sp._oral_taxon_473	GO:0050511	0.35	-0.06	106	57	0.0121588	0.225593	undecaprenyldiphospho-muramoylpentapeptide beta-N-acetylglucosaminyltransferase activity	MF
s__Porphyromonas_bobii	GO:0015343	0.47	0.05	94	48	0.0122086	0.226374	siderophore transmembrane transporter activity	MF
s__Porphyromonas_bobii	GO:0008982	-0.43	-0.03	101	58	0.0122281	0.226474	protein-N(PI)-phosphohistidine-sugar phosphotransferase activity	MF
s__Streptococcus_parasanguinis	GO:0015501	-0.56	-0.27	140	78	0.0122448	0.226474	glutamate:sodium symporter activity	MF
s__Streptococcus_parasanguinis	GO:0015813	-0.56	-0.27	140	78	0.0122448	0.226474	L-glutamate transmembrane transport	BP
s__Streptococcus_infantis	GO:0004400	-0.04	-0.38	135	78	0.0122376	0.226474	histidinol-phosphate transaminase activity	MF
s__Veillonella_nakazawae	GO:0017004	-0.16	-0.48	138	78	0.0122586	0.226485	cytochrome complex assembly	BP
s__Haemophilus_haemolyticus	GO:0045333	0.45	0.1	127	71	0.0122634	0.226485	cellular respiration	BP
s__Veillonella_nakazawae	GO:0010033	-0.1	-0.47	119	61	0.0122761	0.226485	response to organic substance	BP
s__Veillonella_nakazawae	GO:0061024	-0.1	-0.47	119	61	0.0122761	0.226485	membrane organization	BP
s__Streptococcus_salivarius	GO:0045278	-0.36	0.09	92	47	0.0123284	0.227308	plasma membrane respiratory chain complex IV	CC
s__Veillonella_tobetsuensis	GO:0015103	0.04	0.44	98	55	0.0123532	0.227622	inorganic anion transmembrane transporter activity	MF
s__Veillonella_rogosae	GO:0008270	-0.3	0.05	139	82	0.0123688	0.227767	zinc ion binding	MF
s__Haemophilus_influenzae	GO:0006437	-0.44	-0.11	137	81	0.0123813	0.227854	tyrosyl-tRNA aminoacylation	BP
s__Haemophilus_haemolyticus	GO:0006189	-0.41	-0.08	137	82	0.0124205	0.228291	'de novo' IMP biosynthetic process	BP
s__Rothia_sp._HMSC072B04	GO:0034775	-0.09	-0.45	119	63	0.0124205	0.228291	glutathione transmembrane transport	BP
s__Neisseria_sp._HMSC071A01	GO:0008887	-0.47	-0.13	121	71	0.0124309	0.228339	glycerate kinase activity	MF
s__Veillonella_sp._oral_taxon_158	GO:0004519	-0.39	-0.05	140	79	0.0124623	0.228404	endonuclease activity	MF
s__Haemophilus_parainfluenzae	GO:0003937	-0.39	-0.06	143	82	0.012513	0.228404	IMP cyclohydrolase activity	MF
s__Rothia_sp._HMSC072E10	GO:0031554	0.12	0.45	134	78	0.0125973	0.228404	regulation of DNA-templated transcription, termination	BP
s__Porphyromonas_sp._KLE_1280	GO:0017150	0.35	-0.06	106	56	0.0125972	0.228404	tRNA dihydrouridine synthase activity	MF
s__Haemophilus_parainfluenzae	GO:0004452	-0.4	-0.07	142	82	0.0125376	0.228404	isopentenyl-diphosphate delta-isomerase activity	MF
s__Prevotella_melaninogenica	GO:0019288	0.31	-0.04	140	78	0.0125625	0.228404	isopentenyl diphosphate biosynthetic process, methylerythritol 4-phosphate pathway	BP
s__Prevotella_melaninogenica	GO:0050992	0.31	-0.04	140	78	0.0125625	0.228404	dimethylallyl diphosphate biosynthetic process	BP
s__Prevotella_melaninogenica	GO:0051745	0.31	-0.04	140	78	0.0125625	0.228404	4-hydroxy-3-methylbut-2-en-1-yl diphosphate reductase activity	MF
s__Streptococcus_sp._XMC	GO:0009341	-0.4	-0.05	133	77	0.012507	0.228404	beta-galactosidase complex	CC
s__Streptococcus_intermedius	GO:0004459	0.09	0.42	137	81	0.0125532	0.228404	L-lactate dehydrogenase activity	MF
s__Streptococcus_sp._343_SSPC	GO:1990610	-0.07	-0.41	136	75	0.0124717	0.228404	acetolactate synthase regulator activity	MF
s__Streptococcus_sp._HPH0090	GO:0019674	0.11	0.43	143	81	0.0124784	0.228404	NAD metabolic process	BP
s__Neisseria_flavescens	GO:0004061	-0.47	-0.12	120	68	0.0125969	0.228404	arylformamidase activity	MF
s__Candidatus_Nanosynbacter_sp._TM7_057	GO:0033179	-0.04	-0.45	92	55	0.0125186	0.228404	proton-transporting V-type ATPase, V0 domain	CC
s__Streptococcus_sp._HMSC061D10	GO:0019290	0.04	0.39	129	72	0.0125225	0.228404	siderophore biosynthetic process	BP
s__Megasphaera_micronuciformis	GO:0006567	0.56	0.17	81	49	0.0125533	0.228404	threonine catabolic process	BP
s__Veillonella_dispar	GO:0008446	0.44	0.03	88	52	0.0125718	0.228404	GDP-mannose 4,6-dehydratase activity	MF
s__Veillonella_dispar	GO:0019673	0.44	0.03	88	52	0.0125718	0.228404	GDP-mannose metabolic process	BP
s__Veillonella_sp._CLA_AA_H247	GO:0043953	-0.08	-0.42	133	76	0.0125438	0.228404	protein transport by the Tat complex	BP
s__Streptococcus_vestibularis	GO:0008138	-0.34	0.08	105	55	0.0125817	0.228404	protein tyrosine/serine/threonine phosphatase activity	MF
s__Prevotella_nanceiensis	GO:0004658	-0.09	-0.47	104	60	0.012537	0.228404	propionyl-CoA carboxylase activity	MF
s__Haemophilus_parainfluenzae	GO:0016879	-0.33	0.01	143	82	0.0126192	0.228449	ligase activity, forming carbon-nitrogen bonds	MF
s__Neisseria_sicca	GO:0004819	0.32	-0.06	123	68	0.0126231	0.228449	glutamine-tRNA ligase activity	MF
s__Neisseria_sicca	GO:0006425	0.32	-0.06	123	68	0.0126231	0.228449	glutaminyl-tRNA aminoacylation	BP
s__Porphyromonas_pasteri	GO:0009055	0.48	0.1	101	60	0.0126514	0.22868	electron transfer activity	MF
s__Streptococcus_vestibularis	GO:0034227	0.35	0.01	138	80	0.0126442	0.22868	tRNA thio-modification	BP
s__Neisseria_mucosa	GO:0008690	0.35	-0.01	131	74	0.0126683	0.228845	3-deoxy-manno-octulosonate cytidylyltransferase activity	MF
s__Streptococcus_sp._HMSC061D10	GO:0004672	0.19	0.5	142	82	0.012703	0.228911	protein kinase activity	MF
s__Haemophilus_haemolyticus	GO:0070628	-0.5	-0.15	117	68	0.0127007	0.228911	proteasome binding	MF
s__Parvimonas_micra	GO:0004671	0.03	0.47	77	47	0.0127003	0.228911	protein C-terminal S-isoprenylcysteine carboxyl O-methyltransferase activity	MF
s__Parvimonas_micra	GO:0006481	0.03	0.47	77	47	0.0127003	0.228911	C-terminal protein methylation	BP
s__Rothia_sp._HMSC062F03	GO:0019843	0.32	-0.03	132	79	0.0127115	0.228924	rRNA binding	MF
s__Haemophilus_parainfluenzae	GO:0046654	-0.42	-0.09	143	82	0.0127373	0.228999	tetrahydrofolate biosynthetic process	BP
s__Neisseria_meningitidis	GO:0009143	-0.54	-0.24	135	79	0.012739	0.228999	nucleoside triphosphate catabolic process	BP
s__Haemophilus_sputorum	GO:0070069	-0.09	-0.42	133	79	0.0127279	0.228999	cytochrome complex	CC
s__Actinomyces_sp._S6_Spd3	GO:0004176	0.14	0.5	98	64	0.0127645	0.229037	ATP-dependent peptidase activity	MF
s__Streptococcus_sp._263_SSPC	GO:0003984	0.4	0.07	142	80	0.0127601	0.229037	acetolactate synthase activity	MF
s__Haemophilus_parainfluenzae	GO:0016638	-0.1	-0.43	134	79	0.0127537	0.229037	oxidoreductase activity, acting on the CH-NH2 group of donors	MF
s__Streptococcus_oralis	GO:0005576	0.5	0.2	145	83	0.0128078	0.229121	extracellular region	CC
s__Streptococcus_vestibularis	GO:0043138	-0.47	-0.15	136	80	0.0128081	0.229121	3'-5' DNA helicase activity	MF
s__Streptococcus_sp._HMSC034E03	GO:0015109	-0.43	-0.06	105	64	0.012791	0.229121	chromate transmembrane transporter activity	MF
s__Streptococcus_sp._HMSC034E03	GO:0015703	-0.43	-0.06	105	64	0.012791	0.229121	chromate transport	BP
s__Prevotella_salivae	GO:0006488	-0.03	-0.41	114	65	0.0128056	0.229121	dolichol-linked oligosaccharide biosynthetic process	BP
s__Porphyromonas_pasteri	GO:0008137	0.4	0.01	101	60	0.0128159	0.229121	NADH dehydrogenase (ubiquinone) activity	MF
s__Veillonella_sp._S13053_19	GO:0036211	-0.37	-0.03	138	78	0.0128517	0.229483	protein modification process	BP
s__Haemophilus_parainfluenzae	GO:0004526	-0.38	-0.05	143	82	0.0128491	0.229483	ribonuclease P activity	MF
s__Streptococcus_sp._oral_taxon_431	GO:0046416	-0.06	-0.43	109	65	0.0128652	0.229585	D-amino acid metabolic process	BP
s__Veillonella_sp._CLA_AA_H247	GO:0003697	0.06	0.4	134	76	0.0128787	0.229687	single-stranded DNA binding	MF
s__Prevotella_sp._oral_taxon_306	GO:0008236	0.53	0.19	103	68	0.0129331	0.229689	serine-type peptidase activity	MF
s__Aggregatibacter_segnis	GO:0042026	-0.07	-0.43	127	64	0.0129938	0.229689	protein refolding	BP
s__Streptococcus_salivarius	GO:0015833	0.34	0	145	83	0.0130316	0.229689	peptide transport	BP
s__Neisseria_sp._HMSC071A01	GO:0046034	-0.3	0.07	121	71	0.0129619	0.229689	ATP metabolic process	BP
s__Neisseria_flavescens	GO:0046034	-0.35	0	127	74	0.0129787	0.229689	ATP metabolic process	BP
s__Neisseria_meningitidis	GO:0015937	-0.44	-0.11	135	79	0.0130246	0.229689	coenzyme A biosynthetic process	BP
s__Lachnoanaerobaculum_saburreum	GO:0004611	0.32	-0.08	116	61	0.0130167	0.229689	phosphoenolpyruvate carboxykinase activity	MF
s__Prevotella_melaninogenica	GO:0046417	0.32	-0.02	140	78	0.0129565	0.229689	chorismate metabolic process	BP
s__Actinomyces_sp._S6_Spd3	GO:0006525	0.14	0.5	98	64	0.0130048	0.229689	arginine metabolic process	BP
s__Porphyromonas_bobii	GO:0009060	0.39	-0.01	100	56	0.0129229	0.229689	aerobic respiration	BP
s__Veillonella_sp._S13053_19	GO:0004644	-0.29	0.06	138	78	0.0129814	0.229689	phosphoribosylglycinamide formyltransferase activity	MF
s__Haemophilus_haemolyticus	GO:0006470	-0.49	-0.19	137	82	0.0130348	0.229689	protein dephosphorylation	BP
s__Veillonella_nakazawae	GO:0045239	-0.06	-0.39	137	78	0.012927	0.229689	tricarboxylic acid cycle enzyme complex	CC
s__Streptococcus_sp._XMC	GO:0006725	0.34	0	138	78	0.0130332	0.229689	cellular aromatic compound metabolic process	BP
s__Haemophilus_parainfluenzae	GO:0004141	0.41	0.07	136	76	0.012931	0.229689	dethiobiotin synthase activity	MF
s__Candidatus_Nanosynbacter_sp._TM7_008	GO:0050511	0.09	0.49	89	55	0.0129992	0.229689	undecaprenyldiphospho-muramoylpentapeptide beta-N-acetylglucosaminyltransferase activity	MF
s__Actinomyces_bouchesdurhonensis	GO:0034775	0.25	0.58	115	61	0.012966	0.229689	glutathione transmembrane transport	BP
s__Streptococcus_anginosus	GO:0016615	-0.31	0.05	133	76	0.012897	0.229689	malate dehydrogenase activity	MF
s__Prevotella_nanceiensis	GO:0009678	0.43	-0.01	79	47	0.0129702	0.229689	hydrogen-translocating pyrophosphatase activity	MF
s__Streptococcus_vestibularis	GO:0008794	-0.4	-0.04	128	68	0.0130031	0.229689	arsenate reductase (glutaredoxin) activity	MF
s__Streptococcus_sanguinis	GO:0016740	-0.39	-0.07	145	83	0.013045	0.22973	transferase activity	MF
s__Haemophilus_influenzae	GO:0006886	-0.45	-0.13	137	81	0.013099	0.229829	intracellular protein transport	BP
s__Neisseria_meningitidis	GO:0003937	-0.43	-0.1	135	79	0.013092	0.229829	IMP cyclohydrolase activity	MF
s__Streptococcus_intermedius	GO:0071704	0.06	0.4	137	82	0.0130817	0.229829	organic substance metabolic process	BP
s__Haemophilus_parainfluenzae	GO:0004810	-0.39	-0.06	143	82	0.0130664	0.229829	tRNA adenylyltransferase activity	MF
s__Streptococcus_sp._HMSC056C01	GO:0004648	-0.08	-0.41	142	81	0.0131364	0.229829	O-phospho-L-serine:2-oxoglutarate aminotransferase activity	MF
s__Veillonella_parvula	GO:0043419	0.07	0.4	142	79	0.0131306	0.229829	urea catabolic process	BP
s__Streptococcus_vestibularis	GO:0050511	-0.33	0.01	137	79	0.0131359	0.229829	undecaprenyldiphospho-muramoylpentapeptide beta-N-acetylglucosaminyltransferase activity	MF
s__Haemophilus_influenzae	GO:0009678	-0.06	-0.49	79	46	0.0131084	0.229829	hydrogen-translocating pyrophosphatase activity	MF
s__Haemophilus_parainfluenzae	GO:0043165	0.58	0.3	138	80	0.0131328	0.229829	Gram-negative-bacterium-type cell outer membrane assembly	BP
s__Haemophilus_haemolyticus	GO:0031386	-0.5	-0.16	117	68	0.0131267	0.229829	protein tag	MF
s__Haemophilus_haemolyticus	GO:0070490	-0.5	-0.16	117	68	0.0131267	0.229829	protein pupylation	BP
s__Lautropia_mirabilis	GO:0004553	-0.12	-0.49	112	60	0.0131701	0.229872	hydrolase activity, hydrolyzing O-glycosyl compounds	MF
s__Neisseria_subflava	GO:0046034	-0.29	0.07	130	75	0.0131671	0.229872	ATP metabolic process	BP
s__Neisseria_meningitidis	GO:0008887	-0.41	-0.07	135	79	0.0131564	0.229872	glycerate kinase activity	MF
s__Streptococcus_oralis	GO:0004342	0.33	0	144	83	0.0131613	0.229872	glucosamine-6-phosphate deaminase activity	MF
s__Neisseria_meningitidis	GO:0009360	-0.51	-0.2	135	79	0.0131844	0.229985	DNA polymerase III complex	CC
s__Rothia_sp._HMSC062F03	GO:0016705	0.33	-0.02	132	79	0.0132067	0.230102	oxidoreductase activity, acting on paired donors, with incorporation or reduction of molecular oxygen	MF
s__Porphyromonas_sp._oral_taxon_279	GO:0004109	0.44	0.07	105	60	0.0132031	0.230102	coproporphyrinogen oxidase activity	MF
s__Veillonella_rogosae	GO:0005525	-0.3	0.04	139	82	0.0132478	0.230408	GTP binding	MF
s__Neisseria_mucosa	GO:0004831	-0.4	-0.06	137	78	0.0132414	0.230408	tyrosine-tRNA ligase activity	MF
s__Veillonella_sp._S13053_19	GO:0045312	-0.38	-0.02	121	68	0.0132421	0.230408	nor-spermidine biosynthetic process	BP
s__Fusobacterium_nucleatum	GO:0003984	-0.38	-0.03	134	73	0.0132556	0.230409	acetolactate synthase activity	MF
s__Schaalia_sp._ORNL0103	GO:0007155	0.1	0.43	136	74	0.0132778	0.230658	cell adhesion	BP
s__Leptotrichia_sp._oral_taxon_221	GO:0005694	-0.03	-0.43	102	56	0.013321	0.231116	chromosome	CC
s__Streptococcus_pseudopneumoniae	GO:0004645	0.13	0.44	143	83	0.0133277	0.231116	phosphorylase activity	MF
s__Veillonella_sp._CLA_AA_H247	GO:0016209	0.34	-0.01	134	76	0.0133208	0.231116	antioxidant activity	MF
s__Haemophilus_parainfluenzae	GO:0016884	-0.34	0	143	82	0.0133812	0.231362	carbon-nitrogen ligase activity, with glutamine as amido-N-donor	MF
s__Rothia_sp._HMSC065C12	GO:0016070	0.06	0.39	141	81	0.0133745	0.231362	RNA metabolic process	BP
s__Veillonella_rogosae	GO:0016655	0.34	-0.01	136	80	0.0133702	0.231362	oxidoreductase activity, acting on NAD(P)H, quinone or similar compound as acceptor	MF
s__Veillonella_sp._S13053_19	GO:0050380	-0.3	0.05	138	78	0.0133706	0.231362	undecaprenyl-diphosphatase activity	MF
s__Veillonella_dispar	GO:0004108	-0.04	-0.45	99	52	0.0133663	0.231362	citrate (Si)-synthase activity	MF
s__Streptococcus_vestibularis	GO:0016740	-0.31	0.02	143	83	0.0134222	0.231528	transferase activity	MF
s__Fusobacterium_periodonticum	GO:0016765	-0.34	0.06	114	58	0.0134138	0.231528	transferase activity, transferring alkyl or aryl (other than methyl) groups	MF
s__Porphyromonas_somerae	GO:0043743	-0.35	0.04	107	61	0.0134043	0.231528	LPPG:FO 2-phospho-L-lactate transferase activity	MF
s__Neisseria_mucosa	GO:0008817	-0.16	-0.5	117	66	0.0134192	0.231528	cob(I)yrinic acid a,c-diamide adenosyltransferase activity	MF
s__Haemophilus_parainfluenzae	GO:0016874	-0.38	-0.05	143	82	0.0134316	0.231553	ligase activity	MF
s__Haemophilus_parainfluenzae	GO:0008757	-0.44	-0.13	143	82	0.0134397	0.231557	S-adenosylmethionine-dependent methyltransferase activity	MF
s__Veillonella_nakazawae	GO:0008788	0.08	0.49	84	48	0.0134478	0.231561	alpha,alpha-phosphotrehalase activity	MF
s__Veillonella_rogosae	GO:0006474	-0.29	0.05	139	82	0.0134719	0.231842	N-terminal protein amino acid acetylation	BP
s__Veillonella_rogosae	GO:0004519	-0.38	-0.05	139	82	0.0135803	0.232094	endonuclease activity	MF
s__Streptococcus_oralis	GO:0004560	0.37	0.04	142	80	0.0136297	0.232094	alpha-L-fucosidase activity	MF
s__Leptotrichia_wadei	GO:0031419	0.2	0.53	115	68	0.0135359	0.232094	cobalamin binding	MF
s__Streptococcus_salivarius	GO:0031554	0.37	0.05	144	83	0.0136187	0.232094	regulation of DNA-templated transcription, termination	BP
s__Granulicatella_sp._HMSC30F09	GO:0004601	0.03	0.37	137	75	0.0135169	0.232094	peroxidase activity	MF
s__Streptococcus_vestibularis	GO:0022877	0.29	-0.05	139	79	0.0135788	0.232094	protein-N(PI)-phosphohistidine-fructose phosphotransferase system transporter activity	MF
s__Lautropia_mirabilis	GO:0016812	-0.17	-0.52	112	60	0.0135139	0.232094	hydrolase activity, acting on carbon-nitrogen (but not peptide) bonds, in cyclic amides	MF
s__Candidatus_Nanosynbacter_sp._TM7_076	GO:0005198	0.03	0.43	91	59	0.0135034	0.232094	structural molecule activity	MF
s__Veillonella_sp._oral_taxon_158	GO:0016811	-0.32	0.02	140	79	0.0135957	0.232094	hydrolase activity, acting on carbon-nitrogen (but not peptide) bonds, in linear amides	MF
s__Candidatus_Nanosynbacter_sp._TM7_076	GO:0030488	0.35	-0.06	91	59	0.0136364	0.232094	tRNA methylation	BP
s__Veillonella_nakazawae	GO:1990610	0.07	0.4	138	78	0.0135415	0.232094	acetolactate synthase regulator activity	MF
s__Leptotrichia_sp._oral_taxon_417	GO:0007154	-0.43	0	80	49	0.0135738	0.232094	cell communication	BP
s__Haemophilus_parainfluenzae	GO:0005971	-0.34	0.01	141	77	0.0135715	0.232094	ribonucleoside-diphosphate reductase complex	CC
s__Veillonella_sp._S13053_19	GO:0008863	0.33	-0.05	122	63	0.0135425	0.232094	formate dehydrogenase (NAD+) activity	MF
s__Actinomyces_sp._oral_taxon_172	GO:0004133	0.36	-0.05	108	54	0.0135823	0.232094	glycogen debranching enzyme activity	MF
s__Porphyromonas_sp._oral_taxon_279	GO:0004721	0.44	0.03	96	50	0.0135544	0.232094	phosphoprotein phosphatase activity	MF
s__Veillonella_parvula	GO:0035550	0.07	0.4	139	78	0.0136238	0.232094	urease complex	CC
s__Leptotrichia_sp._oral_taxon_221	GO:0016984	0.13	0.58	66	38	0.0136168	0.232094	ribulose-bisphosphate carboxylase activity	MF
s__Porphyromonas_pasteri	GO:0050355	0.38	-0.06	89	48	0.0136168	0.232094	triphosphatase activity	MF
s__Streptococcus_sp._HSISS2	GO:0008686	-0.35	-0.01	135	78	0.0136794	0.232692	3,4-dihydroxy-2-butanone-4-phosphate synthase activity	MF
s__Streptococcus_pneumoniae	GO:0005971	0.34	0	143	78	0.0136974	0.232864	ribonucleoside-diphosphate reductase complex	CC
s__Streptococcus_anginosus	GO:0034618	0.45	0.13	144	83	0.0137407	0.233185	arginine binding	MF
s__Haemophilus_parainfluenzae	GO:0016920	-0.27	0.07	142	80	0.0137303	0.233185	pyroglutamyl-peptidase activity	MF
s__Veillonella_sp._S13053_19	GO:0004668	-0.32	0.02	138	78	0.0137407	0.233185	protein-arginine deiminase activity	MF
s__Prevotella_salivae	GO:0004658	-0.07	-0.45	106	58	0.013748	0.233185	propionyl-CoA carboxylase activity	MF
s__Streptococcus_pseudopneumoniae	GO:0033014	-0.51	-0.21	143	83	0.0137697	0.233308	tetrapyrrole biosynthetic process	BP
s__Prevotella_salivae	GO:0050043	0.52	0.13	88	50	0.0137711	0.233308	lactate racemase activity	MF
s__Haemophilus_paraphrohaemolyticus	GO:0008168	-0.17	-0.52	118	60	0.0139417	0.233527	methyltransferase activity	MF
s__Haemophilus_paraphrohaemolyticus	GO:0006364	-0.17	-0.52	118	60	0.0138913	0.233527	rRNA processing	BP
s__Streptococcus_sp._HMSC067H01	GO:0003746	-0.28	0.06	143	83	0.0139255	0.233527	translation elongation factor activity	MF
s__Veillonella_dispar	GO:0006099	-0.15	-0.46	143	81	0.0139069	0.233527	tricarboxylic acid cycle	BP
s__Haemophilus_parainfluenzae	GO:0016853	-0.44	-0.13	143	82	0.0138752	0.233527	isomerase activity	MF
s__Neisseria_mucosa	GO:0000150	-0.07	-0.4	137	77	0.0138	0.233527	recombinase activity	MF
s__Veillonella_rogosae	GO:0045892	-0.34	-0.01	139	82	0.0138487	0.233527	negative regulation of transcription, DNA-templated	BP
s__Veillonella_nakazawae	GO:0004830	0.04	0.38	138	77	0.0139585	0.233527	tryptophan-tRNA ligase activity	MF
s__Veillonella_nakazawae	GO:0006436	0.04	0.38	138	77	0.0139585	0.233527	tryptophanyl-tRNA aminoacylation	BP
s__Neisseria_sp._oral_taxon_014	GO:0019674	-0.11	-0.46	122	68	0.0139352	0.233527	NAD metabolic process	BP
s__Streptococcus_vestibularis	GO:0047200	0.47	0.16	141	81	0.0139324	0.233527	tetrahydrodipicolinate N-acetyltransferase activity	MF
s__Neisseria_meningitidis	GO:0004514	0.41	0.07	124	74	0.0139172	0.233527	nicotinate-nucleotide diphosphorylase (carboxylating) activity	MF
s__Porphyromonas_sp._oral_taxon_279	GO:0008899	-0.35	0.04	103	59	0.0139481	0.233527	homoserine O-succinyltransferase activity	MF
s__Porphyromonas_sp._oral_taxon_279	GO:0019281	-0.35	0.04	103	59	0.0139481	0.233527	L-methionine biosynthetic process from homoserine via O-succinyl-L-homoserine and cystathionine	BP
s__Haemophilus_parahaemolyticus	GO:0052855	-0.08	-0.48	86	51	0.013833	0.233527	ADP-dependent NAD(P)H-hydrate dehydratase activity	MF
s__Lachnoanaerobaculum_orale	GO:0047334	0.52	0.1	75	47	0.0138727	0.233527	diphosphate-fructose-6-phosphate 1-phosphotransferase activity	MF
s__Streptococcus_parasanguinis	GO:0050304	-0.52	-0.11	81	46	0.0138978	0.233527	nitrous-oxide reductase activity	MF
s__Prevotella_melaninogenica	GO:0050304	-0.06	-0.5	81	44	0.0139134	0.233527	nitrous-oxide reductase activity	MF
s__Streptococcus_sp._HMSC074B11	GO:0005355	-0.42	-0.01	94	52	0.0139222	0.233527	glucose transmembrane transporter activity	MF
s__Streptococcus_sp._HMSC074B11	GO:1904659	-0.42	-0.01	94	52	0.0139222	0.233527	glucose transmembrane transport	BP
s__Streptococcus_parasanguinis	GO:0030430	-0.11	-0.49	93	58	0.0138609	0.233527	host cell cytoplasm	CC
s__Streptococcus_parasanguinis	GO:0098015	-0.11	-0.49	93	58	0.0138609	0.233527	virus tail	CC
s__Porphyromonas_somerae	GO:0015159	0.42	0.02	105	55	0.0139772	0.233707	polysaccharide transmembrane transporter activity	MF
s__Neisseria_meningitidis	GO:0004821	-0.51	-0.21	135	78	0.0140069	0.233903	histidine-tRNA ligase activity	MF
s__Neisseria_meningitidis	GO:0006427	-0.51	-0.21	135	78	0.0140069	0.233903	histidyl-tRNA aminoacylation	BP
s__Streptococcus_oralis	GO:0007154	0.44	0.07	110	60	0.0140127	0.233903	cell communication	BP
s__Streptococcus_salivarius	GO:0003984	0.59	0.32	144	81	0.0140547	0.234338	acetolactate synthase activity	MF
s__Neisseria_meningitidis	GO:0008690	0.38	0.04	130	75	0.0140531	0.234338	3-deoxy-manno-octulosonate cytidylyltransferase activity	MF
s__Neisseria_sp._HMSC071A01	GO:0006164	-0.55	-0.24	121	71	0.014116	0.234981	purine nucleotide biosynthetic process	BP
s__Streptococcus_sp._Marseille_Q0941	GO:0016866	0.35	0.02	143	82	0.0141571	0.234981	intramolecular transferase activity	MF
s__Veillonella_sp._S13053_19	GO:0071586	-0.36	-0.03	138	78	0.0141334	0.234981	CAAX-box protein processing	BP
s__Streptococcus_sp._M334	GO:0006783	0.4	0.08	142	82	0.0141261	0.234981	heme biosynthetic process	BP
s__Streptococcus_vestibularis	GO:0000154	0.35	0.02	143	83	0.0141434	0.234981	rRNA modification	BP
s__Streptococcus_sp._HMSC034E03	GO:0006222	0.4	0.08	143	82	0.0141187	0.234981	UMP biosynthetic process	BP
s__Lancefieldella_parvula	GO:0006744	-0.46	-0.06	94	51	0.0141546	0.234981	ubiquinone biosynthetic process	BP
s__Veillonella_nakazawae	GO:0008909	0.44	0.1	132	74	0.014152	0.234981	isochorismate synthase activity	MF
s__Haemophilus_parahaemolyticus	GO:0016743	-0.15	-0.47	129	76	0.0142272	0.235111	carboxyl- or carbamoyltransferase activity	MF
s__Neisseria_mucosa	GO:0030527	0.33	-0.01	137	78	0.0141917	0.235111	structural constituent of chromatin	MF
s__Rothia_sp._HMSC065C12	GO:0003725	0.04	0.37	142	81	0.0142027	0.235111	double-stranded RNA binding	MF
s__Actinomyces_sp._S6_Spd3	GO:0005436	0.06	0.45	96	59	0.0142288	0.235111	sodium:phosphate symporter activity	MF
s__Actinomyces_sp._S6_Spd3	GO:0044341	0.06	0.45	96	59	0.0142288	0.235111	sodium-dependent phosphate transport	BP
s__Leptotrichia_sp._oral_taxon_215	GO:0030604	0.07	0.46	105	53	0.0142087	0.235111	1-deoxy-D-xylulose-5-phosphate reductoisomerase activity	MF
s__Haemophilus_parainfluenzae	GO:0008444	-0.31	0.02	143	82	0.0142268	0.235111	CDP-diacylglycerol-glycerol-3-phosphate 3-phosphatidyltransferase activity	MF
s__Veillonella_parvula	GO:0001000	0.3	-0.07	128	67	0.0142122	0.235111	bacterial-type RNA polymerase core enzyme binding	MF
s__Fusobacterium_periodonticum	GO:0008134	0.42	0.04	110	57	0.0142635	0.235421	transcription factor binding	MF
s__Porphyromonas_pasteri	GO:0004121	0.44	0.03	97	51	0.0142636	0.235421	cystathionine beta-lyase activity	MF
s__Fusobacterium_periodonticum	GO:0009316	-0.43	-0.06	114	58	0.0142808	0.235574	3-isopropylmalate dehydratase complex	CC
s__Veillonella_sp._S13053_19	GO:0006222	-0.33	0.01	138	78	0.0142897	0.235587	UMP biosynthetic process	BP
s__Alloprevotella_tannerae	GO:0042126	-0.12	-0.49	100	57	0.0143198	0.235952	nitrate metabolic process	BP
s__Streptococcus_infantis	GO:0015103	-0.06	-0.44	101	59	0.0143303	0.235992	inorganic anion transmembrane transporter activity	MF
s__Porphyromonas_somerae	GO:0008987	0.41	0.03	106	57	0.0143515	0.23621	quinolinate synthetase A activity	MF
s__Streptococcus_parasanguinis	GO:0000160	0.42	0.1	145	83	0.0143813	0.236368	phosphorelay signal transduction system	BP
s__Neisseria_mucosa	GO:0009055	0.62	0.36	137	78	0.014397	0.236368	electron transfer activity	MF
s__Haemophilus_parainfluenzae	GO:0003842	0.43	0.07	123	64	0.0144012	0.236368	1-pyrroline-5-carboxylate dehydrogenase activity	MF
s__Porphyromonas_bobii	GO:0008134	0.57	0.23	99	57	0.0143979	0.236368	transcription factor binding	MF
s__Porphyromonas_pasteri	GO:0001530	0.36	-0.05	94	53	0.0143952	0.236368	lipopolysaccharide binding	MF
s__Haemophilus_parainfluenzae	GO:0004040	-0.45	-0.14	141	82	0.014416	0.236402	amidase activity	MF
s__Haemophilus_parahaemolyticus	GO:0001671	0.26	0.57	122	68	0.0144193	0.236402	ATPase activator activity	MF
s__Lachnoanaerobaculum_orale	GO:0043683	-0.06	-0.51	73	42	0.0144379	0.236442	type IV pilus biogenesis	BP
s__Streptococcus_sp._HMSC056C01	GO:0004658	0.04	0.4	118	64	0.0144321	0.236442	propionyl-CoA carboxylase activity	MF
s__Streptococcus_sp._HSISS2	GO:0004831	0.38	0.05	136	80	0.0144584	0.236648	tyrosine-tRNA ligase activity	MF
s__Veillonella_sp._CLA_AA_H247	GO:0010181	-0.22	-0.52	134	76	0.014494	0.236687	FMN binding	MF
s__Neisseria_subflava	GO:0004831	-0.46	-0.14	130	75	0.0144799	0.236687	tyrosine-tRNA ligase activity	MF
s__Neisseria_mucosa	GO:0015930	-0.06	-0.48	77	48	0.0144931	0.236687	glutamate synthase activity	MF
s__Streptococcus_sp._HMSC067H01	GO:0016993	-0.11	-0.45	132	71	0.0144746	0.236687	precorrin-8X methylmutase activity	MF
s__Neisseria_mucosa	GO:0015671	0.57	0.24	115	63	0.0145011	0.236687	oxygen transport	BP
s__Streptococcus_parasanguinis	GO:0016811	0.36	0.03	145	83	0.0145235	0.236922	hydrolase activity, acting on carbon-nitrogen (but not peptide) bonds, in linear amides	MF
s__Veillonella_sp._oral_taxon_158	GO:0008168	-0.31	0.03	140	79	0.0145907	0.23709	methyltransferase activity	MF
s__Rothia_sp._HMSC065C12	GO:0006072	0.04	0.37	142	81	0.0145837	0.23709	glycerol-3-phosphate metabolic process	BP
s__Veillonella_sp._S13053_19	GO:0000179	-0.33	0.01	138	78	0.0145498	0.23709	rRNA (adenine-N6,N6-)-dimethyltransferase activity	MF
s__Haemophilus_parahaemolyticus	GO:0000156	-0.14	-0.46	129	76	0.0146077	0.23709	phosphorelay response regulator activity	MF
s__Veillonella_sp._oral_taxon_158	GO:0044249	-0.31	0.03	140	79	0.0145643	0.23709	cellular biosynthetic process	BP
s__Haemophilus_paraphrohaemolyticus	GO:0008615	0.07	0.44	113	57	0.0146223	0.23709	pyridoxine biosynthetic process	BP
[truncated: 27,634 more rows]

## Sheet: C.Oral Metabolome-NEG
t1	t2	ρ1	ρ2	n1	n2	p	BH_p	Metabolites	smiles	kingdom	super_class	class	sub_class	direct_parent
[truncated: 300 more rows]

[truncated: 4 more sheets: D.Oral Metabolome-POS, E.Plasma Metabolome-NEG, F.Plasma Metabolome-POS, G.Gut Species]
