# Supplementary material for: A taxon-specific measurement of disruption in a multi-modal study of microbiomes and metabolomes reveals system-wide dysbiosis preceding HIV-1 infection
Source: Nat Commun. 2025 Nov 20;16:10204. doi: 10.1038/s41467-025-64822-z (PMC12635353; doi:10.1038/s41467-025-64822-z)
Supplement: Supplementary file 11 — Supplementary Data 9 [file 41467_2025_64822_MOESM11_ESM.xlsx]

## Sheet: A.Oral GO
Supplementary Data 9 (Significant/suggestive differential correlation analysis related to oral microbiome between Pre-HIV and Non-HIV). Differential correlation analysis of pairs of features (including oral species) between Pre-HIV and Non-HIV are performed using Spearman Rank-Order correlation and two-sided Fisher’s Z-transformation to test equality of correlations. Only pairs of features with a…
t1	t2	ρ1	ρ2	n1	n2	p	BH_p	abs_diff_cor	Description	Ontology	ρG1	ρG2	ρG3	ρG4	E	p.trend	trend	adj.p.trend
s__Haemophilus_parainfluenzae	GO:0004459	-0.51	0.17	142	81	2.32285e-07	0.00683964	0.67955	L-lactate dehydrogenase activity	MF	-0.62	-0.4	-0.07	0.34	4.73283	4e-06	increase	0.00072
s__Streptococcus_vestibularis	GO:0006779	-0.42	0.04	143	83	0.000530393	0.08936	0.459567	porphyrin-containing compound biosynthetic process	BP	-0.53	-0.24	-0.22	0.4	4.4594	1.4e-05	increase	0.00126
s__Haemophilus_parainfluenzae	GO:0042834	0.51	0.02	141	80	0.000167223	0.059324	0.485421	peptidoglycan binding	MF	0.72	0.4	0.2	-0.08	4.26516	2.9e-05	decrease	0.001728
s__Haemophilus_parainfluenzae	GO:0000286	-0.38	0.16	130	75	0.00014905	0.059324	0.539975	alanine dehydrogenase activity	MF	-0.43	-0.53	-0.06	0.42	4.07634	4.8e-05	increase	0.001728
s__Haemophilus_parainfluenzae	GO:0042853	-0.38	0.16	130	75	0.00014905	0.059324	0.539975	L-alanine catabolic process	BP	-0.43	-0.53	-0.06	0.42	4.07634	4.8e-05	increase	0.001728
s__Haemophilus_parainfluenzae	GO:0015036	0.68	0.3	133	74	0.000500804	0.0873392	0.377352	disulfide oxidoreductase activity	MF	0.82	0.73	0.3	0.23	3.87603	0.000103	decrease	0.001995
s__Haemophilus_parainfluenzae	GO:0045892	-0.56	0.01	143	82	7.00483e-06	0.0323918	0.562738	negative regulation of transcription, DNA-templated	BP	-0.52	-0.61	-0.2	0.24	3.85585	0.000111	increase	0.001995
s__Streptococcus_sp._HMSC034E03	GO:0005381	0.45	-0.06	143	82	0.000104852	0.0587103	0.513331	iron ion transmembrane transporter activity	MF	0.55	0.38	0.2	-0.25	3.85301	0.000113	decrease	0.001995
s__Streptococcus_sp._HMSC034E03	GO:0034755	0.45	-0.06	143	82	0.000104852	0.0587103	0.513331	iron ion transmembrane transport	BP	0.55	0.38	0.2	-0.25	3.85301	0.000113	decrease	0.001995
s__Streptococcus_sp._HMSC034E03	GO:0033573	0.45	-0.06	143	82	0.000104852	0.0587103	0.513331	high-affinity iron permease complex	CC	0.55	0.38	0.2	-0.25	3.85301	0.000113	decrease	0.001995
s__Haemophilus_parainfluenzae	GO:0004731	-0.44	0.14	143	82	1.12507e-05	0.0323918	0.586193	purine-nucleoside phosphorylase activity	MF	-0.44	-0.52	-0.02	0.33	3.81106	0.000133	increase	0.001995
s__Haemophilus_parainfluenzae	GO:0008252	0.4	-0.11	137	78	0.000245967	0.0707312	0.507429	nucleotidase activity	MF	0.52	0.23	0.13	-0.31	3.80813	0.000133	decrease	0.001995
s__Fusobacterium_periodonticum	GO:0015128	0.42	-0.18	111	55	0.000219129	0.0671612	0.598491	gluconate transmembrane transporter activity	MF	0.58	0.19	0.21	-0.35	3.77541	0.00016	decrease	0.00205714
s__Fusobacterium_periodonticum	GO:0035429	0.42	-0.18	111	55	0.000219129	0.0671612	0.598491	gluconate transmembrane transport	BP	0.58	0.19	0.21	-0.35	3.77541	0.00016	decrease	0.00205714
s__Neisseria_sp._HMSC071A01	GO:0048039	0.67	0.15	100	55	0.000112072	0.0587103	0.523568	ubiquinone binding	MF	0.67	0.58	0.36	-0.21	3.60144	0.000326	decrease	0.00370125
s__Haemophilus_parainfluenzae	GO:0015914	0.64	0.2	128	69	0.000296059	0.0707312	0.438081	phospholipid transport	BP	0.7	0.49	0.38	-0.02	3.60082	0.000329	decrease	0.00370125
s__Haemophilus_parainfluenzae	GO:0031388	-0.43	0.15	142	82	1.5798e-05	0.0323918	0.579339	organic acid phosphorylation	BP	-0.29	-0.57	-0.05	0.34	3.56663	0.000364	increase	0.00385412
s__Streptococcus_sp._Marseille_Q6470	GO:0070401	0.08	-0.43	130	75	0.000289896	0.0707312	0.508444	NADP+ binding	MF	0.21	-0.05	-0.26	-0.58	3.53442	0.000407	decrease	0.0039
s__Haemophilus_parainfluenzae	GO:0046873	-0.61	-0.22	143	82	0.0005701	0.093211	0.390168	metal ion transmembrane transporter activity	MF	-0.56	-0.63	-0.39	0.12	3.52427	0.000427	increase	0.0039
s__Prevotella_melaninogenica	GO:0036094	-0.38	0.17	137	78	8.4772e-05	0.0558369	0.548054	small molecule binding	MF	-0.44	-0.19	-0.21	0.34	3.52003	0.000438	increase	0.0039
s__Haemophilus_parainfluenzae	GO:0042597	0.66	0.28	143	82	0.000312576	0.0707985	0.380161	periplasmic space	CC	0.76	0.64	0.34	0.19	3.5121	0.000455	decrease	0.0039
s__Haemophilus_parainfluenzae	GO:0008887	-0.41	0.11	143	82	0.000136948	0.059324	0.513484	glycerate kinase activity	MF	-0.29	-0.58	-0.03	0.3	3.43127	0.000626	increase	0.00512182
s__Haemophilus_parainfluenzae	GO:0019441	-0.42	0.12	136	77	0.000115102	0.0587103	0.533965	tryptophan catabolic process to kynurenine	BP	-0.45	-0.46	-0.12	0.3	3.40777	0.000691	increase	0.00540783
s__Porphyromonas_sp._KLE_1280	GO:0006725	0.42	-0.18	106	56	0.00021085	0.0671612	0.600804	cellular aromatic compound metabolic process	BP	0.48	0.26	0.17	-0.38	3.23777	0.001337	decrease	0.0100275
s__Streptococcus_pneumoniae	GO:0050518	-0.62	-0.2	143	81	0.000278535	0.0707312	0.413521	2-C-methyl-D-erythritol 4-phosphate cytidylyltransferase activity	MF	-0.7	-0.69	-0.22	-0.14	3.1905	0.001599	increase	0.0109221
s__Peptostreptococcus_stomatis	GO:0009276	0.12	-0.48	94	53	0.000254858	0.0707312	0.60445	Gram-negative-bacterium-type cell wall	CC	0.31	-0.07	-0.16	-0.56	3.18896	0.001608	decrease	0.0109221
s__Haemophilus_parainfluenzae	GO:0032217	-0.47	0.03	143	82	0.000163831	0.059324	0.492839	riboflavin transmembrane transporter activity	MF	-0.52	-0.53	-0.08	0.14	3.17388	0.001699	increase	0.0109221
s__Haemophilus_parainfluenzae	GO:0032218	-0.47	0.03	143	82	0.000163831	0.059324	0.492839	riboflavin transport	BP	-0.52	-0.53	-0.08	0.14	3.17388	0.001699	increase	0.0109221
s__Haemophilus_parainfluenzae	GO:0016297	-0.43	0.1	142	81	7.71831e-05	0.0551911	0.531062	acyl-[acyl-carrier-protein] hydrolase activity	MF	-0.33	-0.48	-0.08	0.29	3.12144	0.002067	increase	0.0126523
s__Haemophilus_parainfluenzae	GO:0016429	-0.44	0.13	143	82	1.87641e-05	0.0325005	0.572021	tRNA (adenine-N1-)-methyltransferase activity	MF	-0.39	-0.46	-0.07	0.25	3.11468	0.002117	increase	0.0126523
s__Haemophilus_parainfluenzae	GO:0000179	-0.45	0.02	143	82	0.000388584	0.0810683	0.467204	rRNA (adenine-N6,N6-)-dimethyltransferase activity	MF	-0.4	-0.31	-0.21	0.28	3.10574	0.002179	increase	0.0126523
s__Candidatus_Nanosynbacter_sp._TM7_087	GO:0010498	0.47	-0.09	89	57	0.000576139	0.093211	0.561197	proteasomal protein catabolic process	BP	0.59	0.22	0.23	-0.32	3.06489	0.002512	decrease	0.0134682
s__Candidatus_Nanosynbacter_sp._TM7_087	GO:0019941	0.47	-0.09	89	57	0.000576139	0.093211	0.561197	modification-dependent protein catabolic process	BP	0.59	0.22	0.23	-0.32	3.06489	0.002512	decrease	0.0134682
s__Haemophilus_parainfluenzae	GO:0004749	-0.44	0.06	143	82	0.000164976	0.059324	0.50026	ribose phosphate diphosphokinase activity	MF	-0.34	-0.55	-0.09	0.22	3.06078	0.002544	increase	0.0134682
s__Haemophilus_parainfluenzae	GO:0006109	-0.31	0.31	143	82	7.35712e-06	0.0323918	0.613412	regulation of carbohydrate metabolic process	BP	-0.26	-0.41	0.07	0.34	3.04624	0.002636	increase	0.0135284
s__Haemophilus_parainfluenzae	GO:0051304	-0.57	-0.09	143	82	8.05983e-05	0.0551911	0.479766	chromosome separation	BP	-0.56	-0.52	-0.25	0.06	3.03091	0.002788	increase	0.0135284
s__Haemophilus_parainfluenzae	GO:0009165	-0.45	0.04	143	82	0.000156768	0.059324	0.498128	nucleotide biosynthetic process	BP	-0.36	-0.56	-0.12	0.19	3.02701	0.002825	increase	0.0135284
s__Streptococcus_vestibularis	GO:0009030	-0.46	0.04	139	81	0.000138713	0.059324	0.505091	thiamine-phosphate kinase activity	MF	-0.45	-0.4	-0.21	0.21	3.02387	0.002856	increase	0.0135284
s__Haemophilus_parainfluenzae	GO:0004342	-0.4	0.07	142	82	0.000466363	0.0851873	0.471242	glucosamine-6-phosphate deaminase activity	MF	-0.33	-0.43	-0.2	0.28	2.98504	0.003268	increase	0.014751
s__Haemophilus_parainfluenzae	GO:0000154	-0.43	0.02	143	82	0.000623207	0.0991909	0.453455	rRNA modification	BP	-0.4	-0.31	-0.2	0.26	2.98429	0.003278	increase	0.014751
s__Peptostreptococcus_stomatis	GO:0015658	-0.12	0.56	101	55	1.49276e-05	0.0323918	0.675958	branched-chain amino acid transmembrane transporter activity	MF	-0.3	0.12	0.11	0.5	2.9763	0.003371	increase	0.0147995
s__Solobacterium_moorei	GO:0016209	0.23	0.69	92	62	0.000223529	0.0671612	0.46566	antioxidant activity	MF	0.38	0.47	0.49	-0.35	2.90096	0.004351	decrease	0.0186471
s__Haemophilus_parainfluenzae	GO:0009156	-0.37	0.11	143	82	0.000493909	0.0870848	0.473917	ribonucleoside monophosphate biosynthetic process	BP	-0.29	-0.51	-0.01	0.23	2.86967	0.004826	increase	0.0198415
s__Haemophilus_parainfluenzae	GO:0004523	-0.46	0.11	143	82	1.79757e-05	0.0325005	0.56826	RNA-DNA hybrid ribonuclease activity	MF	-0.37	-0.43	-0.14	0.23	2.85875	0.004989	increase	0.0198415
s__Streptococcus_sp._HMSC034E03	GO:0003954	-0.4	0.13	125	69	0.000302784	0.0707312	0.529898	NADH dehydrogenase activity	MF	-0.51	-0.42	-0.02	0.16	2.84369	0.005282	increase	0.0198415
s__Streptococcus_sp._HMSC034E03	GO:0006116	-0.4	0.13	125	69	0.000302784	0.0707312	0.529898	NADH oxidation	BP	-0.51	-0.42	-0.02	0.16	2.84369	0.005282	increase	0.0198415
s__Haemophilus_parainfluenzae	GO:0008762	-0.45	0.04	143	82	0.000189064	0.0635263	0.491361	UDP-N-acetylmuramate dehydrogenase activity	MF	-0.39	-0.4	-0.21	0.23	2.83759	0.005383	increase	0.0198415
s__Haemophilus_parainfluenzae	GO:0004831	-0.5	-0.05	143	82	0.000478153	0.0855337	0.444414	tyrosine-tRNA ligase activity	MF	-0.48	-0.36	-0.32	0.12	2.82238	0.005664	increase	0.0198415
s__Haemophilus_parainfluenzae	GO:0008310	0.55	-0.01	127	66	6.21204e-05	0.0507116	0.554438	single-stranded DNA 3'-5' exodeoxyribonuclease activity	MF	0.59	0.41	0.18	-0.04	2.82237	0.005664	decrease	0.0198415
s__Haemophilus_parainfluenzae	GO:0000774	-0.45	0.12	143	82	2.4679e-05	0.0330442	0.561658	adenyl-nucleotide exchange factor activity	MF	-0.45	-0.45	-0.06	0.16	2.82109	0.00569	increase	0.0198415
s__Candidatus_Nanosynbacter_sp._HMT_352	GO:0010498	0.62	0.03	95	60	3.88796e-05	0.0369294	0.592868	proteasomal protein catabolic process	BP	0.69	0.35	0.37	-0.01	2.81897	0.005732	decrease	0.0198415
s__Candidatus_Nanosynbacter_sp._HMT_352	GO:0019941	0.62	0.03	95	60	3.88796e-05	0.0369294	0.592868	modification-dependent protein catabolic process	BP	0.69	0.35	0.37	-0.01	2.81897	0.005732	decrease	0.0198415
s__Fusobacterium_nucleatum	GO:0004743	-0.23	0.4	135	75	1.00584e-05	0.0323918	0.623637	pyruvate kinase activity	MF	-0.22	-0.16	0.11	0.42	2.79625	0.006184	increase	0.0202385
s__Haemophilus_parainfluenzae	GO:0000921	-0.46	0	140	82	0.000446771	0.0849681	0.45992	septin ring assembly	BP	-0.39	-0.5	-0.13	0.16	2.79629	0.006184	increase	0.0202385
s__Haemophilus_parainfluenzae	GO:0005940	-0.46	0	140	82	0.000446771	0.0849681	0.45992	septin ring	CC	-0.39	-0.5	-0.13	0.16	2.79629	0.006184	increase	0.0202385
s__Haemophilus_parainfluenzae	GO:0042819	-0.51	0	142	82	6.62243e-05	0.0513151	0.511331	vitamin B6 biosynthetic process	BP	-0.54	-0.46	-0.09	0.02	2.7743	0.00664	increase	0.0213429
s__Neisseria_meningitidis	GO:0048039	0.64	0.12	103	57	0.000160873	0.059324	0.519353	ubiquinone binding	MF	0.5	0.55	0.41	-0.18	2.74962	0.007196	decrease	0.0220072
s__Haemophilus_parainfluenzae	GO:0004845	-0.34	0.14	143	82	0.000400093	0.0812464	0.48463	uracil phosphoribosyltransferase activity	MF	-0.43	-0.32	0.06	0.16	2.7459	0.007289	increase	0.0220072
s__Haemophilus_parainfluenzae	GO:0006223	-0.34	0.14	143	82	0.000400093	0.0812464	0.48463	uracil salvage	BP	-0.43	-0.32	0.06	0.16	2.7459	0.007289	increase	0.0220072
s__Haemophilus_parainfluenzae	GO:0019563	-0.54	-0.08	138	79	0.000275309	0.0707312	0.459379	glycerol catabolic process	BP	-0.53	-0.38	-0.36	0.03	2.73906	0.007458	increase	0.0220072
s__Haemophilus_parainfluenzae	GO:0047324	-0.54	-0.08	138	79	0.000275309	0.0707312	0.459379	phosphoenolpyruvate-glycerone phosphotransferase activity	MF	-0.53	-0.38	-0.36	0.03	2.73906	0.007458	increase	0.0220072
s__Veillonella_dispar	GO:0008311	0.22	-0.37	142	81	2.07989e-05	0.0330442	0.583694	double-stranded DNA 3'-5' exodeoxyribonuclease activity	MF	0.24	-0.07	-0.13	-0.37	2.7243	0.007827	decrease	0.0227235
s__Haemophilus_parainfluenzae	GO:0034618	-0.51	-0.03	143	82	0.000159721	0.059324	0.479536	arginine binding	MF	-0.46	-0.53	-0.14	0.08	2.71594	0.008031	increase	0.0229457
s__Haemophilus_parainfluenzae	GO:0045982	-0.5	-0.03	142	80	0.00026397	0.0707312	0.47065	negative regulation of purine nucleobase metabolic process	BP	-0.41	-0.44	-0.25	0.17	2.70421	0.008341	increase	0.0234591
s__Haemophilus_parainfluenzae	GO:0004735	-0.42	0.14	143	82	2.89607e-05	0.0337775	0.561945	pyrroline-5-carboxylate reductase activity	MF	-0.39	-0.39	-0.11	0.2	2.69051	0.008683	increase	0.0240452
s__Fusobacterium_nucleatum	GO:0030955	-0.25	0.39	135	75	6.90464e-06	0.0323918	0.635612	potassium ion binding	MF	-0.23	-0.18	0.1	0.39	2.66663	0.009333	increase	0.0254536
s__Haemophilus_parainfluenzae	GO:0006474	-0.41	0.19	143	82	8.77987e-06	0.0323918	0.600147	N-terminal protein amino acid acetylation	BP	-0.44	-0.4	0	0.13	2.6338	0.010297	increase	0.0275744
s__Lancefieldella_parvula	GO:0001000	0.42	-0.13	104	62	0.00044406	0.0849681	0.549659	bacterial-type RNA polymerase core enzyme binding	MF	0.51	0.08	0.26	-0.16	2.63004	0.010417	decrease	0.0275744
s__Streptococcus_australis	GO:0001000	-0.3	0.24	128	69	0.000305221	0.0707312	0.538109	bacterial-type RNA polymerase core enzyme binding	MF	-0.49	-0.03	-0.07	0.11	2.62143	0.010704	increase	0.0279235
s__Veillonella_dispar	GO:0006824	-0.31	0.2	137	78	0.000321329	0.0722254	0.507924	cobalt ion transport	BP	-0.45	-0.07	0.02	0.12	2.60014	0.011454	increase	0.02923
s__Haemophilus_parainfluenzae	GO:0019674	-0.58	-0.08	143	82	3.21199e-05	0.0337775	0.502782	NAD metabolic process	BP	-0.62	-0.53	-0.21	-0.14	2.5955	0.011609	increase	0.02923
s__Haemophilus_parainfluenzae	GO:0009116	-0.53	-0.04	143	82	0.00011423	0.0587103	0.485744	nucleoside metabolic process	BP	-0.46	-0.53	-0.21	0.05	2.59337	0.011692	increase	0.02923
s__Haemophilus_parainfluenzae	GO:0046914	-0.5	-0.04	143	82	0.000307475	0.0707312	0.460042	transition metal ion binding	MF	-0.45	-0.41	-0.24	0.1	2.58822	0.011903	increase	0.0293499
s__Haemophilus_parainfluenzae	GO:0042803	-0.35	0.21	143	82	3.20932e-05	0.0337775	0.568312	protein homodimerization activity	MF	-0.37	-0.33	0.01	0.2	2.58249	0.012089	increase	0.0294057
s__Haemophilus_parainfluenzae	GO:0042823	-0.51	-0.02	142	82	0.000102899	0.0587103	0.495489	pyridoxal phosphate biosynthetic process	BP	-0.54	-0.46	-0.11	-0.03	2.55973	0.012943	increase	0.0302917
s__Candidatus_Nanosynbacter_sp._HMT_352	GO:0070628	0.58	0.05	88	56	0.000468682	0.0851873	0.531383	proteasome binding	MF	0.69	0.28	0.35	0.06	2.55144	0.013248	decrease	0.0302917
s__Candidatus_Nanosynbacter_sp._HMT_352	GO:0031386	0.58	0.05	88	56	0.00046732	0.0851873	0.53152	protein tag	MF	0.69	0.28	0.35	0.06	2.55144	0.013248	decrease	0.0302917
s__Candidatus_Nanosynbacter_sp._HMT_352	GO:0070490	0.58	0.05	88	56	0.00046732	0.0851873	0.53152	protein pupylation	BP	0.69	0.28	0.35	0.06	2.55144	0.013248	decrease	0.0302917
s__Prevotella_nanceiensis	GO:0006814	0.31	-0.2	120	74	0.000501285	0.0873392	0.51261	sodium ion transport	BP	0.29	0.27	0	-0.34	2.54935	0.013339	decrease	0.0302917
s__Prevotella_melaninogenica	GO:0035673	0.38	-0.11	136	77	0.000458162	0.0851873	0.490274	oligopeptide transmembrane transporter activity	MF	0.52	0.14	0.13	-0.02	2.54624	0.013463	decrease	0.0302917
s__Haemophilus_parainfluenzae	GO:0046983	-0.53	-0.03	143	82	7.01863e-05	0.0529907	0.499572	protein dimerization activity	MF	-0.55	-0.52	-0.15	-0.04	2.53981	0.013714	increase	0.0304756
s__Veillonella_dispar	GO:0004719	0.05	-0.48	109	61	0.000526599	0.08936	0.527173	protein-L-isoaspartate (D-aspartate) O-methyltransferase activity	MF	-0.08	-0.1	-0.06	-0.65	2.52498	0.014301	decrease	0.0313924
s__Haemophilus_parainfluenzae	GO:0004639	-0.37	0.12	143	82	0.000307356	0.0707312	0.490255	phosphoribosylaminoimidazolesuccinocarboxamide synthase activity	MF	-0.28	-0.46	0.01	0.19	2.50922	0.014992	increase	0.0325128
s__Haemophilus_parainfluenzae	GO:0006164	-0.45	0.02	143	82	0.000418426	0.0835326	0.464211	purine nucleotide biosynthetic process	BP	-0.28	-0.47	-0.21	0.18	2.50339	0.015247	increase	0.0326721
s__Haemophilus_parainfluenzae	GO:0051087	-0.35	0.19	143	82	5.78927e-05	0.0501368	0.549651	chaperone binding	MF	-0.35	-0.37	0.02	0.19	2.47725	0.016464	increase	0.0344172
s__Veillonella_atypica	GO:0008311	0.08	-0.4	142	81	0.000479302	0.0855337	0.473764	double-stranded DNA 3'-5' exodeoxyribonuclease activity	MF	0.08	-0.31	-0.07	-0.46	2.47497	0.016584	decrease	0.0344172
s__Streptococcus_sp._343_SSPC	GO:0001000	-0.36	0.25	124	66	4.56438e-05	0.0419994	0.614057	bacterial-type RNA polymerase core enzyme binding	MF	-0.56	-0.14	-0.04	-0.01	2.47365	0.016635	increase	0.0344172
s__Haemophilus_parainfluenzae	GO:0033890	0.47	-0.2	83	48	0.000157055	0.059324	0.667462	ribonuclease D activity	MF	0.4	0.37	-0.02	-0.35	2.46421	0.017097	decrease	0.0349711
s__Haemophilus_parainfluenzae	GO:0070395	-0.4	0.13	141	78	0.00010602	0.0587103	0.533115	lipoteichoic acid biosynthetic process	BP	-0.32	-0.35	-0.1	0.22	2.45056	0.017736	increase	0.0358706
s__Neisseria_mucosa	GO:0009306	0.43	-0.05	137	78	0.000434426	0.0849681	0.479381	protein secretion	BP	0.52	0.4	0.09	0.01	2.42567	0.018988	decrease	0.0379115
s__Haemophilus_parainfluenzae	GO:0003723	-0.5	-0.06	143	82	0.000556879	0.0916051	0.437964	RNA binding	MF	-0.34	-0.51	-0.2	0.1	2.421	0.019262	increase	0.0379115
s__Haemophilus_parainfluenzae	GO:0043822	-0.54	-0.08	139	81	0.000264678	0.0707312	0.455859	ribonuclease M5 activity	MF	-0.41	-0.52	-0.31	0.05	2.41906	0.019377	increase	0.0379115
s__Haemophilus_parainfluenzae	GO:0015225	-0.54	0.01	142	81	1.36344e-05	0.0323918	0.551148	biotin transmembrane transporter activity	MF	-0.5	-0.46	-0.2	0	2.39137	0.020936	increase	0.0400902
s__Haemophilus_parainfluenzae	GO:0015878	-0.54	0.01	142	81	1.36344e-05	0.0323918	0.551148	biotin transport	BP	-0.5	-0.46	-0.2	0	2.39137	0.020936	increase	0.0400902
s__Streptococcus_sp._A12	GO:0001000	-0.43	0.13	123	67	0.000121976	0.059324	0.56637	bacterial-type RNA polymerase core enzyme binding	MF	-0.59	-0.25	-0.05	-0.14	2.38325	0.021462	increase	0.0406648
s__Haemophilus_parainfluenzae	GO:0009372	-0.34	0.17	142	82	0.000220375	0.0671612	0.506953	quorum sensing	BP	-0.22	-0.34	-0.07	0.25	2.3789	0.021762	increase	0.0408037
s__Haemophilus_parainfluenzae	GO:0005727	-0.38	0.1	139	80	0.000510854	0.088483	0.477787	extrachromosomal circular DNA	CC	-0.17	-0.3	-0.3	0.28	2.36525	0.022611	increase	0.0419586
s__Streptococcus_vestibularis	GO:0009432	-0.48	0	140	80	0.000285928	0.0707312	0.476251	SOS response	BP	-0.42	-0.48	-0.11	0.05	2.35784	0.023118	increase	0.0424616
s__Haemophilus_parainfluenzae	GO:0008899	-0.51	-0.06	138	78	0.000518512	0.0887651	0.44911	homoserine O-succinyltransferase activity	MF	-0.33	-0.49	-0.27	0.11	2.3352	0.024522	increase	0.0437436
s__Haemophilus_parainfluenzae	GO:0019281	-0.51	-0.06	138	78	0.000518512	0.0887651	0.44911	L-methionine biosynthetic process from homoserine via O-succinyl-L-homoserine and cystathionine	BP	-0.33	-0.49	-0.27	0.11	2.3352	0.024522	increase	0.0437436
s__Haemophilus_parainfluenzae	GO:0015937	-0.43	0.09	143	82	8.5334e-05	0.0558369	0.523915	coenzyme A biosynthetic process	BP	-0.4	-0.43	-0.07	0.09	2.33486	0.024545	increase	0.0437436
s__Neisseria_meningitidis	GO:0008173	-0.56	-0.11	135	79	0.000390956	0.0810683	0.441811	RNA methyltransferase activity	MF	-0.55	-0.44	-0.29	-0.08	2.32325	0.025354	increase	0.0447424
s__Haemophilus_parainfluenzae	GO:0016857	-0.42	0.06	143	82	0.000293454	0.0707312	0.483068	racemase and epimerase activity, acting on carbohydrates and derivatives	MF	-0.42	-0.26	-0.2	0.08	2.30029	0.027029	increase	0.0472351
s__Haemophilus_parainfluenzae	GO:0008176	-0.35	0.17	143	82	0.000113693	0.0587103	0.527521	tRNA (guanine-N7-)-methyltransferase activity	MF	-0.23	-0.36	-0.03	0.22	2.25547	0.030621	increase	0.0529979
s__Streptococcus_oralis	GO:0004417	0.47	0	143	82	0.00028892	0.0707312	0.470398	hydroxyethylthiazole kinase activity	MF	0.45	0.44	0.21	-0.02	2.2512	0.030971	decrease	0.0530931
s__Lachnoanaerobaculum_saburreum	GO:0009341	0.57	0	115	61	7.95433e-05	0.0551911	0.564925	beta-galactosidase complex	CC	0.52	0.47	0.24	-0.01	2.23634	0.032203	decrease	0.0546843
s__Veillonella_nakazawae	GO:0008311	0.17	-0.37	137	78	0.000140521	0.059324	0.53263	double-stranded DNA 3'-5' exodeoxyribonuclease activity	MF	0.14	-0.05	-0.11	-0.36	2.20417	0.035114	decrease	0.0590703
s__Streptococcus_pneumoniae	GO:0004591	-0.36	0.12	143	82	0.000447277	0.0849681	0.4785	oxoglutarate dehydrogenase (succinyl-transferring) activity	MF	-0.41	-0.41	-0.08	0.06	2.19035	0.036429	increase	0.0602771
s__Haemophilus_parainfluenzae	GO:0019318	-0.42	0.07	136	80	0.000366498	0.0781996	0.485208	hexose metabolic process	BP	-0.27	-0.31	-0.27	0.21	2.18645	0.036825	increase	0.0602771
s__Haemophilus_parainfluenzae	GO:0071586	-0.45	0.02	143	82	0.000312452	0.0707985	0.473388	CAAX-box protein processing	BP	-0.33	-0.49	-0.14	0.06	2.18634	0.036836	increase	0.0602771
s__Veillonella_sp._S13053_19	GO:0008299	-0.3	0.22	138	78	0.000226112	0.0672511	0.520495	isoprenoid biosynthetic process	BP	-0.39	-0.11	0	0.1	2.18273	0.037217	increase	0.0603519
s__Peptostreptococcus_stomatis	GO:0006355	-0.06	0.49	101	55	0.000492112	0.0870848	0.556094	regulation of transcription, DNA-templated	BP	-0.24	0.19	0.29	0.37	2.1792	0.037556	increase	0.0603579
s__Rothia_sp._HMSC065C12	GO:0015496	-0.07	-0.61	97	59	0.0001556	0.059324	0.54244	putrescine:ornithine antiporter activity	MF	0.05	-0.31	-0.41	-0.55	2.16952	0.03857	decrease	0.0603704
s__Rothia_sp._HMSC065C12	GO:0015822	-0.07	-0.61	97	59	0.0001556	0.059324	0.54244	ornithine transport	BP	0.05	-0.31	-0.41	-0.55	2.16952	0.03857	decrease	0.0603704
s__Rothia_sp._HMSC065C12	GO:0015847	-0.07	-0.61	97	59	0.0001556	0.059324	0.54244	putrescine transport	BP	0.05	-0.31	-0.41	-0.55	2.16952	0.03857	decrease	0.0603704
s__Haemophilus_parainfluenzae	GO:0005384	-0.4	0.1	142	82	0.000222731	0.0671612	0.498068	manganese ion transmembrane transporter activity	MF	-0.28	-0.36	-0.13	0.17	2.16063	0.039465	increase	0.0607154
s__Haemophilus_parainfluenzae	GO:0030026	-0.4	0.1	142	82	0.000222731	0.0671612	0.498068	cellular manganese ion homeostasis	BP	-0.28	-0.36	-0.13	0.17	2.16063	0.039465	increase	0.0607154
s__Haemophilus_parainfluenzae	GO:0043768	-0.31	0.17	142	82	0.000399857	0.0812464	0.488151	S-ribosylhomocysteine lyase activity	MF	-0.17	-0.31	-0.07	0.25	2.14291	0.041411	increase	0.0631693
s__Haemophilus_parainfluenzae	GO:0006364	-0.55	-0.02	143	82	2.38163e-05	0.0330442	0.52764	rRNA processing	BP	-0.42	-0.51	-0.2	-0.02	2.13459	0.042294	increase	0.0636359
s__Haemophilus_parainfluenzae	GO:0004132	-0.45	0.03	142	82	0.00027228	0.0707312	0.48053	dCMP deaminase activity	MF	-0.37	-0.39	-0.06	0.09	2.12832	0.042979	increase	0.0636359
s__Haemophilus_parainfluenzae	GO:0006220	-0.45	0.03	142	82	0.00027228	0.0707312	0.48053	pyrimidine nucleotide metabolic process	BP	-0.37	-0.39	-0.06	0.09	2.12832	0.042979	increase	0.0636359
s__Veillonella_sp._oral_taxon_158	GO:0008299	-0.31	0.19	140	79	0.000361034	0.0778812	0.499453	isoprenoid biosynthetic process	BP	-0.41	-0.26	0.04	0.06	2.12714	0.043131	increase	0.0636359
s__Gemella_sanguinis	GO:0006091	-0.04	-0.58	106	62	0.000152592	0.059324	0.539634	generation of precursor metabolites and energy	BP	-0.02	-0.24	-0.2	-0.53	2.12007	0.043933	decrease	0.0642922
s__Streptococcus_vestibularis	GO:0016920	0.29	-0.21	142	81	0.000339778	0.0752238	0.497763	pyroglutamyl-peptidase activity	MF	0.11	0.44	0.07	-0.19	2.08809	0.047704	decrease	0.0692477
s__Haemophilus_parainfluenzae	GO:0016765	-0.53	-0.09	143	82	0.000305016	0.0707312	0.448223	transferase activity, transferring alkyl or aryl (other than methyl) groups	MF	-0.47	-0.57	-0.21	-0.11	2.07847	0.048906	increase	0.0704246
s__Streptococcus_sp._HMSC056C01	GO:0019290	-0.07	0.48	129	72	7.51064e-05	0.0551911	0.55257	siderophore biosynthetic process	BP	-0.2	0.09	0.04	0.29	2.07519	0.049313	increase	0.0704471
s__Veillonella_nakazawae	GO:0045900	0.09	-0.4	136	77	0.000456089	0.0851873	0.487511	negative regulation of translational elongation	BP	0.07	-0.15	-0.02	-0.4	2.07125	0.049789	decrease	0.0704503
s__Neisseria_meningitidis	GO:0019441	-0.56	-0.01	128	74	3.39016e-05	0.0344219	0.546349	tryptophan catabolic process to kynurenine	BP	-0.49	-0.55	-0.18	-0.09	2.06876	0.050098	increase	0.0704503
s__Haemophilus_parainfluenzae	GO:0004844	-0.41	0.08	143	82	0.000254472	0.0707312	0.491273	uracil DNA N-glycosylase activity	MF	-0.27	-0.42	-0.08	0.1	2.02273	0.056316	increase	0.0785805
s__Streptococcus_sp._SK140	GO:0019290	0.01	0.58	128	72	1.65012e-05	0.0323918	0.56691	siderophore biosynthetic process	BP	-0.05	0.07	0.3	0.41	2.00869	0.058301	increase	0.0807245
s__Rothia_sp._HMSC062F03	GO:0046961	0.03	0.52	132	76	0.00021562	0.0671612	0.488746	proton-transporting ATPase activity, rotational mechanism	MF	0.28	0.13	0	0.55	2.00115	0.059343	increase	0.0815359
s__Neisseria_mucosa	GO:0016651	0.63	0.19	133	77	0.000172679	0.0598181	0.440222	oxidoreductase activity, acting on NAD(P)H	MF	0.66	0.5	0.28	0.39	1.9983	0.059793	decrease	0.0815359
s__Haemophilus_parainfluenzae	GO:0004750	-0.35	0.13	143	82	0.000381788	0.0802983	0.485115	ribulose-phosphate 3-epimerase activity	MF	-0.22	-0.26	-0.18	0.21	1.99222	0.060742	increase	0.0822072
s__Prevotella_vespertina	GO:0001000	0.24	-0.44	100	57	2.48928e-05	0.0330442	0.683172	bacterial-type RNA polymerase core enzyme binding	MF	0.33	0.05	-0.08	-0.23	1.98046	0.062558	decrease	0.0838013
s__Porphyromonas_somerae	GO:0008705	0.43	-0.13	104	58	0.000535735	0.08936	0.553419	methionine synthase activity	MF	0.49	0.19	0.1	-0.02	1.97867	0.062851	decrease	0.0838013
s__Haemophilus_parainfluenzae	GO:0008173	-0.39	0.12	143	82	0.000199371	0.0659605	0.503648	RNA methyltransferase activity	MF	-0.27	-0.28	-0.16	0.16	1.95635	0.066444	increase	0.0879406
s__Streptococcus_sp._XMC	GO:0001000	-0.45	0.17	126	68	2.30405e-05	0.0330442	0.616648	bacterial-type RNA polymerase core enzyme binding	MF	-0.53	-0.2	-0.08	-0.23	1.89453	0.077359	increase	0.10164
s__Haemophilus_parainfluenzae	GO:0003697	-0.48	0.03	143	82	9.91777e-05	0.0587103	0.506857	single-stranded DNA binding	MF	-0.38	-0.48	-0.16	-0.03	1.88631	0.078884	increase	0.102892
s__Actinomyces_sp._S6_Spd3	GO:0070063	-0.12	0.45	98	64	0.000252456	0.0707312	0.568991	RNA polymerase binding	MF	-0.21	-0.03	0.33	0.22	1.88336	0.079468	increase	0.102908
s__Peptostreptococcus_stomatis	GO:0000160	-0.1	0.5	101	55	0.000189856	0.0635263	0.597354	phosphorelay signal transduction system	BP	-0.28	0.17	0.27	0.16	1.87974	0.080158	increase	0.10306
s__Streptococcus_sp._HMSC056C01	GO:0008667	0	0.56	127	72	2.58114e-05	0.0330442	0.562547	2,3-dihydro-2,3-dihydroxybenzoate dehydrogenase activity	MF	-0.11	0.22	0.17	0.33	1.87046	0.081986	increase	0.104663
s__Prevotella_salivae	GO:0001000	0.34	-0.25	114	62	0.000151601	0.059324	0.593891	bacterial-type RNA polymerase core enzyme binding	MF	0.46	0.06	-0.02	-0.01	1.85492	0.085151	decrease	0.107938
s__Haemophilus_parainfluenzae	GO:0004595	-0.46	0.03	143	82	0.000166672	0.059324	0.494198	pantetheine-phosphate adenylyltransferase activity	MF	-0.4	-0.44	-0.12	-0.03	1.80002	0.09696	increase	0.122048
s__Rothia_sp._HMSC062F03	GO:0033179	-0.07	0.45	129	75	0.000158244	0.059324	0.525646	proton-transporting V-type ATPase, V0 domain	CC	0.09	0.07	-0.02	0.45	1.79161	0.098909	increase	0.123636
s__Streptococcus_salivarius	GO:0004831	0.58	0.06	145	83	1.47046e-05	0.0323918	0.524397	tyrosine-tRNA ligase activity	MF	0.57	0.44	0.28	0.25	1.76654	0.104881	decrease	0.130109
s__Streptococcus_sp._HMSC074B11	GO:0019290	-0.02	0.48	129	72	0.000260777	0.0707312	0.505949	siderophore biosynthetic process	BP	-0.12	-0.03	0.21	0.3	1.76229	0.105917	increase	0.130109
s__Peptostreptococcus_stomatis	GO:0003700	-0.04	0.52	101	55	0.000373166	0.0790495	0.559018	DNA binding transcription factor activity	MF	-0.12	0.17	0.31	0.37	1.76083	0.106256	increase	0.130109
s__Veillonella_sp._S13053_19	GO:0004127	-0.36	0.15	138	78	0.000245975	0.0707312	0.511892	cytidylate kinase activity	MF	-0.21	-0.28	-0.24	0.16	1.73662	0.112519	increase	0.136847
s__Haemophilus_parainfluenzae	GO:0006241	-0.37	0.1	143	82	0.000554006	0.0916051	0.469451	CTP biosynthetic process	BP	-0.28	-0.42	0.07	-0.06	1.72164	0.116449	increase	0.140677
s__Haemophilus_parainfluenzae	GO:0015109	-0.08	-0.64	107	64	3.08399e-05	0.0337775	0.558803	chromate transmembrane transporter activity	MF	-0.11	-0.09	-0.32	-0.5	1.70413	0.121204	decrease	0.144482
s__Haemophilus_parainfluenzae	GO:0015703	-0.08	-0.64	107	64	3.08399e-05	0.0337775	0.558803	chromate transport	BP	-0.11	-0.09	-0.32	-0.5	1.70413	0.121204	decrease	0.144482
s__Streptococcus_intermedius	GO:0008693	0.1	-0.47	105	57	0.000327834	0.0731294	0.569468	3-hydroxydecanoyl-[acyl-carrier-protein] dehydratase activity	MF	0.24	0.25	-0.22	-0.18	1.69913	0.122543	decrease	0.145117
s__Gemella_sanguinis	GO:0003879	0.02	-0.48	138	79	0.000209973	0.0671612	0.492919	ATP phosphoribosyltransferase activity	MF	-0.09	-0.05	-0.18	-0.44	1.69477	0.123763	decrease	0.145604
s__Haemophilus_parainfluenzae	GO:0004588	-0.43	0.1	143	82	6.24981e-05	0.0507116	0.534727	orotate phosphoribosyltransferase activity	MF	-0.4	-0.28	-0.02	-0.08	1.67438	0.12954	increase	0.15141
s__Streptococcus_salivarius	GO:0006437	0.58	0.05	145	83	1.47561e-05	0.0323918	0.527175	tyrosyl-tRNA aminoacylation	BP	0.58	0.39	0.27	0.27	1.66805	0.131461	decrease	0.152664
s__Lachnoanaerobaculum_saburreum	GO:0004565	0.51	-0.04	115	61	0.000180745	0.0618843	0.554444	beta-galactosidase activity	MF	0.43	0.46	0.18	0.04	1.64733	0.137642	decrease	0.158058
s__Campylobacter_concisus	GO:0004375	0.4	-0.12	119	66	0.000631253	0.0999314	0.513687	glycine dehydrogenase (decarboxylating) activity	MF	0.3	0.29	0.06	-0.12	1.6466	0.137862	decrease	0.158058
s__Streptococcus_sp._SK140	GO:0008667	0.06	0.64	126	72	4.88877e-06	0.0323918	0.576617	2,3-dihydro-2,3-dihydroxybenzoate dehydrogenase activity	MF	0.04	0.2	0.36	0.41	1.6358	0.141264	increase	0.160829
s__Neisseria_mucosa	GO:0004819	0.32	-0.23	123	68	0.000296523	0.0707312	0.544927	glutamine-tRNA ligase activity	MF	0.27	0.26	-0.09	-0.12	1.63035	0.142959	decrease	0.160829
s__Neisseria_mucosa	GO:0006425	0.32	-0.23	123	68	0.000296523	0.0707312	0.544927	glutaminyl-tRNA aminoacylation	BP	0.27	0.26	-0.09	-0.12	1.63035	0.142959	decrease	0.160829
s__Haemophilus_parainfluenzae	GO:0004045	-0.45	0.01	143	82	0.000419862	0.0835326	0.462746	aminoacyl-tRNA hydrolase activity	MF	-0.38	-0.34	-0.15	-0.03	1.61208	0.14881	increase	0.166371
s__Neisseria_meningitidis	GO:0004061	-0.54	-0.1	128	73	0.000617375	0.0987967	0.447634	arylformamidase activity	MF	-0.5	-0.55	-0.22	-0.22	1.50389	0.187547	increase	0.208386
s__Haemophilus_parainfluenzae	GO:0004488	-0.38	0.13	143	82	0.00017061	0.059805	0.510388	methylenetetrahydrofolate dehydrogenase (NADP+) activity	MF	-0.21	-0.4	0.03	0	1.45117	0.209387	increase	0.231225
s__Veillonella_dispar	GO:0008121	-0.09	-0.6	106	59	0.000288108	0.0707312	0.51161	ubiquinol-cytochrome-c reductase activity	MF	-0.27	-0.17	-0.27	-0.55	1.43908	0.21467	decrease	0.235613
s__Streptococcus_sp._HMSC074B11	GO:0008667	0.04	0.54	127	72	0.000165193	0.059324	0.503586	2,3-dihydro-2,3-dihydroxybenzoate dehydrogenase activity	MF	-0.05	0.19	0.28	0.29	1.42717	0.219917	increase	0.239909
s__Haemophilus_parainfluenzae	GO:0004140	-0.36	0.12	143	82	0.000419493	0.0835326	0.480683	dephospho-CoA kinase activity	MF	-0.22	-0.27	-0.13	0.07	1.40047	0.232281	increase	0.251871
s__Veillonella_nakazawae	GO:0008320	0.01	-0.52	138	78	5.68182e-05	0.0501368	0.52774	protein transmembrane transporter activity	MF	-0.09	-0.07	-0.24	-0.37	1.27618	0.295624	decrease	0.318637
s__Fusobacterium_periodonticum	GO:0008851	0.14	-0.52	89	46	0.000115646	0.0587103	0.668042	ethanolamine ammonia-lyase activity	MF	0.21	0.07	-0.34	0.3	1.25076	0.309836	decrease	0.331967
s__Veillonella_dispar	GO:0008320	-0.05	-0.51	143	81	0.000362361	0.0778812	0.455345	protein transmembrane transporter activity	MF	-0.09	-0.21	-0.29	-0.34	1.13659	0.380614	decrease	0.405388
s__Candidatus_Nanosynbacter_sp._TM7_057	GO:0110001	-0.19	0.48	82	49	0.000140443	0.059324	0.667763	toxin-antitoxin complex	CC	-0.17	0.1	0.21	0.18	1.13039	0.384763	increase	0.407396
s__Veillonella_sp._S13053_19	GO:0004729	-0.11	0.43	108	61	0.000535834	0.08936	0.5405	oxygen-dependent protoporphyrinogen oxidase activity	MF	0.01	0.01	0.13	0.29	1.10258	0.403451	increase	0.424685
s__Veillonella_nakazawae	GO:0042910	-0.09	0.39	138	78	0.000537162	0.08936	0.479927	xenobiotic transmembrane transporter activity	MF	-0.01	0.05	0.24	0.24	1.08187	0.417929	increase	0.437368
s__Prevotella_vespertina	GO:0070475	0.11	-0.44	108	65	0.000294655	0.0707312	0.551502	rRNA base methylation	BP	0.11	-0.19	-0.02	-0.18	1.03625	0.450739	decrease	0.468977
s__Veillonella_sp._CLA_AA_H247	GO:0003941	-0.08	0.45	134	76	0.000109468	0.0587103	0.532228	L-serine ammonia-lyase activity	MF	-0.02	0.06	0.02	0.23	1.02989	0.455437	increase	0.471142
s__Lautropia_mirabilis	GO:0017057	0.05	0.56	109	60	0.000450493	0.0850305	0.509745	6-phosphogluconolactonase activity	MF	0.16	0.1	0.35	0.37	0.965671	0.503556	increase	0.517943
s__Granulicatella_adiacens	GO:0009088	-0.02	0.44	141	80	0.000474828	0.0855337	0.466983	threonine biosynthetic process	BP	0.31	0.09	0.08	0.19	0.941186	0.522817	decrease	0.534699
s__Streptococcus_sp._XMC	GO:0004582	-0.29	0.23	128	67	0.000600354	0.096598	0.517676	dolichyl-phosphate beta-D-mannosyltransferase activity	MF	-0.26	-0.05	0.05	-0.24	0.932696	0.529399	increase	0.538372
s__Leptotrichia_wadei	GO:0006488	0.04	-0.5	107	61	0.000423694	0.0837293	0.533405	dolichol-linked oligosaccharide biosynthetic process	BP	-0.14	-0.31	0.02	-0.18	0.717593	0.705132	increase	0.713055
s__Leptotrichia_sp._oral_taxon_417	GO:0010126	0.17	-0.55	63	42	0.000140122	0.059324	0.719666	mycothiol metabolic process	BP	-0.16	-0.35	-0.11	-0.34	0.552756	0.83172	decrease	0.836366
s__Lachnoanaerobaculum_saburreum	GO:0004764	0.14	-0.46	116	61	9.54447e-05	0.0587103	0.597096	shikimate 3-dehydrogenase (NADP+) activity	MF	0.07	-0.12	-0.03	0.07	0.39698	0.925857	decrease	0.925857
s__Candidatus_Nanosynbacter_sp._TM7_075	GO:0009306	-0.11	0.51	96	53	0.000136323	0.059324	0.620322	protein secretion	BP
s__Candidatus_Nanosynbacter_sp._TM7_075	GO:0006474	0.11	-0.49	96	53	0.000260711	0.0707312	0.599775	N-terminal protein amino acid acetylation	BP
s__Rothia_sp._HMSC065C12	GO:0046944	0.04	-0.65	74	41	6.37231e-05	0.0507116	0.687655	protein carbamoylation	BP
s__Neisseria_sp._HMSC071A01	GO:0050304	0.62	0.04	78	45	0.000443629	0.0849681	0.577384	nitrous-oxide reductase activity	MF
s__Candidatus_Nanosynbacter_sp._TM7_075	GO:0004851	-0.14	0.62	59	28	0.000353815	0.0771711	0.7636	uroporphyrin-III C-methyltransferase activity	MF
s__Candidatus_Nanosynbacter_sp._TM7_075	GO:0051266	-0.14	0.62	59	28	0.000353815	0.0771711	0.7636	sirohydrochlorin ferrochelatase activity	MF

## Sheet: B.Oral Metabolome-NEG
t1	t2	ρ1	ρ2	n1	n2	p	BH_p	abs_diff_cor	Metabolites	smiles	kingdom	super_class	class	sub_class	direct_parent	ρG1	ρG2	ρG3	ρG4	E	p.trend	trend	adj.p.trend
s__Granulicatella_sp._HMSC30F09	HMDB0062747	0.03	-0.47	137	75	0.000227801	0.00759338	0.500896	12-HETrE	[H]\C(CCCCC)=C(/[H])C[C@]([H])(O)C(\[H])=C(/[H])\C(\[H])=C(\[H])CCCCCCC(O)=O	Organic compounds	Lipids and lipid-like molecules	Fatty Acyls	Eicosanoids	Hydroxyeicosatrienoic acids	0.19	0.01	-0.2	-0.61	3.8014	0.000137	decrease	0.009042
s__Rothia_aeria	HMDB0002171	-0.3	0.21	140	76	0.000337123	0.00777976	0.509538	Glycylprolylhydroxyproline	NCC(=O)N1CCC[C@H]1C(=O)N1C[C@H](O)C[C@H]1C(O)=O	Organic compounds	Organic acids and derivatives	Carboxylic acids and derivatives	Amino acids, peptides, and analogues	Oligopeptides	-0.45	-0.08	-0.16	0.25	3.11817	0.002099	increase	0.069267
s__Streptococcus_infantis	HMDB0000050	-0.27	0.14	144	83	0.00310971	0.0271562	0.407783	Adenosine	NC1=C2N=CN([C@@H]3O[C@H](CO)[C@@H](O)[C@H]3O)C2=NC=N1	Organic compounds	Nucleosides, nucleotides, and analogues	Purine nucleosides		Purine nucleosides	-0.09	-0.3	-0.05	0.45	2.95517	0.003614	increase	0.0739035
s__Haemophilus_parainfluenzae	HMDB0011474	0.28	-0.17	143	82	0.00116963	0.0155147	0.449401	LysoPE(0:0/16:1)	[H][C@@](CO)(COP(O)(=O)OCCN)OC(=O)CCCCCCC\C=C/CCCCCC	Organic compounds	Lipids and lipid-like molecules	Glycerophospholipids	Glycerophosphoethanolamines	2-acyl-sn-glycero-3-phosphoethanolamines	0.32	0.19	0.1	-0.32	2.89279	0.004479	decrease	0.0739035
s__Actinomyces_sp._ICM47	HMDB0248874	-0.09	0.39	139	79	0.000558839	0.0111768	0.475353	8-O-Acetyl shanzhiside methyl ester	COC(=O)C1=COC(OC2OC(CO)C(O)C(O)C2O)C2C1C(O)CC2(C)OC(C)=O	Organic compounds	Lipids and lipid-like molecules	Prenol lipids	Terpene glycosides	Iridoid O-glycosides	-0.21	-0.1	0.21	0.39	2.67087	0.009208	increase	0.121546
s__Megasphaera_micronuciformis	HMDB0248874	-0.07	0.49	92	54	0.000524972	0.0111768	0.566995	8-O-Acetyl shanzhiside methyl ester	COC(=O)C1=COC(OC2OC(CO)C(O)C(O)C2O)C2C1C(O)CC2(C)OC(C)=O	Organic compounds	Lipids and lipid-like molecules	Prenol lipids	Terpene glycosides	Iridoid O-glycosides	0	-0.17	0.28	0.53	2.3061	0.026543	increase	0.275359
s__Prevotella_vespertina	HMDB0000569	0.11	-0.41	108	65	0.000642907	0.0113454	0.523479	Deoxypyridinoline	N[C@@H](CCCC[N+]1=CC(CC[C@H](N)C([O-])=O)=C(C[C@H](N)C(O)=O)C(O)=C1)C(O)=O	Organic compounds	Organic acids and derivatives	Carboxylic acids and derivatives	Amino acids, peptides, and analogues	L-alpha-amino acids	0.14	-0.09	-0.15	-0.44	2.22285	0.033285	decrease	0.275359
s__Prevotella_melaninogenica	HMDB0011152	0	0.39	140	78	0.00469479	0.0306182	0.387472	LysoPE(P-16:0/0:0)	[H][C@@](O)(CO\C=C/CCCCCCCCCCCCCC)COP(O)(=O)OCCN	Organic compounds	Lipids and lipid-like molecules	Glycerophospholipids	Glycerophosphoethanolamines	1-(1Z-alkenyl)-glycero-3-phosphoethanolamines	-0.2	0.09	0.16	0.3	2.17876	0.03747	increase	0.275359
s__Prevotella_nanceiensis	HMDB0011475	0.03	0.42	120	74	0.00615514	0.0337525	0.387952	LysoPE(0:0/18:1)	[H][C@@](CO)(COP(O)(=O)OCCN)OC(=O)CCCCCCCCC\C=C/CCCCCC	Organic compounds	Lipids and lipid-like molecules	Glycerophospholipids	Glycerophosphoethanolamines	2-acyl-sn-glycero-3-phosphoethanolamines	-0.23	0.04	0.27	0.31	2.17796	0.037549	increase	0.275359
s__Streptococcus_sanguinis	HMDB0031046	0.15	-0.36	145	83	0.000182139	0.00759338	0.507731	9-Heptadecenoic acid	CCCCCCC\C=C\CCCCCCCC(O)=O	Organic compounds	Lipids and lipid-like molecules	Fatty Acyls	Fatty acids and conjugates	Long-chain fatty acids	0.08	0.08	-0.18	-0.38	2.10349	0.045709	decrease	0.301679
s__Lachnoanaerobaculum_saburreum	HMDB0002183	0.01	0.48	116	61	0.00165193	0.0200673	0.468529	Docosahexaenoic acid	CC\C=C/C\C=C/C\C=C/C\C=C/C\C=C/C\C=C/CCC(O)=O	Organic compounds	Lipids and lipid-like molecules	Fatty Acyls	Fatty acids and conjugates	Very long-chain fatty acids	-0.11	0.18	0.24	0.41	2.05969	0.051055	increase	0.30633
s__Peptostreptococcus_stomatis	HMDB0037381	-0.04	-0.46	101	55	0.00826534	0.0420271	0.420043	Physangulide	CC(O)(C1CCC2C3CC4OC44C(O)C(O)CC(=O)C4(C)C3CCC12C)C1CC(C)(O)C(C)(O)C(=O)O1	Organic compounds	Lipids and lipid-like molecules	Steroids and steroid derivatives	Steroid lactones	Withanolides and derivatives	0.1	-0.24	-0.27	0.4	2.00228	0.058933	increase	0.324132
s__Rothia_aeria	HMDB0271082	0.35	-0.28	140	76	7.08288e-06	0.00196145	0.630551	PG(PGJ2/i-12:0)	CCCCC[C@H](O)\C=C\[C@@H]1[C@@H](C\C=C/CCCC(=O)OC[C@H](COP(O)(=O)OC[C@@H](O)CO)OC(=O)CCCCCCCCC(C)C)C=CC1=O						0.41	-0.04	0.03	0.01	1.84785	0.086201	decrease	0.377972
s__Haemophilus_parahaemolyticus	HMDB0304028	0.12	-0.4	129	76	0.000215301	0.00759338	0.522527	16-oxo-palmitate	[O-]C(=O)CCCCCCCCCCCCCCC=O	Organic compounds	Lipids and lipid-like molecules	Fatty Acyls	Fatty acids and conjugates	Long-chain fatty acids	0.2	0.03	-0.25	-0.17	1.81685	0.092761	decrease	0.377972
s__Prevotella_melaninogenica	HMDB0029112	0.02	0.4	140	78	0.00426599	0.0293493	0.388647	Tyrosyl-Phenylalanine	NC(CC1=CC=C(O)C=C1)C(=O)NC(CC1=CC=CC=C1)C(O)=O	Organic compounds	Organic acids and derivatives	Carboxylic acids and derivatives	Amino acids, peptides, and analogues	Dipeptides	0.07	-0.03	0.15	0.42	1.80539	0.095244	increase	0.377972
s__Rothia_aeria	HMDB0028873	-0.12	0.39	140	76	0.000267993	0.00777976	0.509104	Hydroxyprolyl-Threonine	CC(O)C(NC(=O)C1CC(O)CN1)C(O)=O	Organic compounds	Organic acids and derivatives	Carboxylic acids and derivatives	Amino acids, peptides, and analogues	Peptides	-0.17	0.03	-0.06	0.25	1.80249	0.095887	increase	0.377972
s__Schaalia_sp._ORNL0103	HMDB0266649	0.33	-0.29	136	74	1.30763e-05	0.00196145	0.622132	PA(8:0/20:5-OH(18))	[H][C@@](COC(=O)CCCCCCC)(COP(O)(O)=O)OC(=O)CCC\C=C/C\C=C/C\C=C/C=C/CC(O)\C=C/CC						0.2	0.06	0.24	-0.22	1.77823	0.101485	decrease	0.377972
s__Veillonella_atypica	HMDB0248874	0.01	0.39	143	81	0.00391883	0.0293493	0.387644	8-O-Acetyl shanzhiside methyl ester	COC(=O)C1=COC(OC2OC(CO)C(O)C(O)C2O)C2C1C(O)CC2(C)OC(C)=O	Organic compounds	Lipids and lipid-like molecules	Prenol lipids	Terpene glycosides	Iridoid O-glycosides	0	0.12	0.2	0.38	1.7357	0.112078	increase	0.377972
s__Mogibacterium_diversum	HMDB0252832	0.18	0.63	85	50	0.00235625	0.024375	0.450471	Glycyl-prolyl-glutamic acid	NCC(=O)N1CCCC1C(=O)NC(CCC(O)=O)C(O)=O	Organic compounds	Organic acids and derivatives	Carboxylic acids and derivatives	Amino acids, peptides, and analogues	Oligopeptides	0.01	0.31	0.52	0.52	1.72695	0.114404	increase	0.377972
s__Actinomyces_sp._ICM58	HMDB0304067	0.45	0.05	134	75	0.00382942	0.0293493	0.391945	2-abscisate	CC(C=CC1(O)C(C)=CC(=O)CC1(C)C)=CC([O-])=O	Organic compounds	Lipids and lipid-like molecules	Prenol lipids	Sesquiterpenoids	Abscisic acids and derivatives	0.44	0.29	0.22	0.06	1.71683	0.116996	decrease	0.377972
s__Neisseria_sp._oral_taxon_014	HMDB0011517	0.02	0.41	122	68	0.00890241	0.0437663	0.38168	LysoPE(20:4/0:0)	[H][C@@](O)(COC(=O)CCC\C=C/C\C=C/C\C=C/C\C=C/CCCCC)COP(O)(=O)OCCN	Organic compounds	Lipids and lipid-like molecules	Glycerophospholipids	Glycerophosphoethanolamines	1-acyl-sn-glycero-3-phosphoethanolamines	-0.05	-0.18	0.38	0.09	1.69011	0.124352	increase	0.377972
s__Lachnoanaerobaculum_orale	HMDB0304025	-0.35	0.22	90	54	0.000935447	0.0140317	0.568827	16, 17-dihydro-16alpha, 17-dihydroxy GA9	[H][C@@]12C[C@@]3(C[C@]1(O)CO)[C@@]([H])(CC2)C12CCC[C@](C)(C(=O)O1)[C@@]2([H])[C@]3([H])C([O-])=O	Organic compounds	Lipids and lipid-like molecules	Prenol lipids	Diterpenoids	C19-gibberellin 6-carboxylic acids	-0.26	-0.23	0.13	-0.53	1.67427	0.128821	decrease	0.377972
s__Streptococcus_salivarius	HMDB0031046	0.04	-0.43	145	83	0.000309499	0.00777976	0.476437	9-Heptadecenoic acid	CCCCCCC\C=C\CCCCCCCC(O)=O	Organic compounds	Lipids and lipid-like molecules	Fatty Acyls	Fatty acids and conjugates	Long-chain fatty acids	0.15	-0.16	-0.23	-0.22	1.66207	0.1325	decrease	0.377972
s__Streptococcus_oralis	HMDB0004704	-0.28	0.13	145	83	0.0027427	0.0257128	0.411682	9,10-DHOME	CCCCC\C=C/C[C@@H](O)[C@H](O)CCCCCCCC(O)=O	Organic compounds	Lipids and lipid-like molecules	Fatty Acyls	Fatty acids and conjugates	Long-chain fatty acids	-0.16	-0.22	-0.15	0.17	1.62406	0.144066	increase	0.377972
s__Rothia_aeria	HMDB0003876	0.28	-0.11	140	76	0.00618795	0.0337525	0.3904	15-HETE	CCCCC[C@H](O)\C=C\C=C/C\C=C/C\C=C/CCCC(O)=O	Organic compounds	Lipids and lipid-like molecules	Fatty Acyls	Eicosanoids	Hydroxyeicosatetraenoic acids	0.42	0.01	0.05	0.19	1.61248	0.147785	decrease	0.377972
s__Fusobacterium_periodonticum	HMDB0005764	-0.31	0.31	114	58	0.000108967	0.00755485	0.621002	Melanostatin	CC(C)C[C@H](NC(=O)[C@@H]1CCCN1)C(=O)NCC(N)=O	Organic compounds	Organic acids and derivatives	Carboxylic acids and derivatives	Amino acids, peptides, and analogues	Oligopeptides	-0.31	0.19	0.08	0.01	1.60896	0.148898	increase	0.377972
s__Streptococcus_australis	HMDB0304953	0.32	-0.04	144	83	0.00854879	0.0427439	0.358093	O-Phenolsulfonic acid	OC1=CC=CC=C1S(O)(=O)=O	Organic compounds	Benzenoids	Benzene and substituted derivatives	Benzenesulfonic acids and derivatives	Benzenesulfonic acids and derivatives	0.3	0.15	0.41	-0.03	1.5478	0.169662	decrease	0.414729
s__Streptococcus_sp._Marseille_Q4154	HMDB0010382	-0.06	-0.54	140	81	0.000125914	0.00755485	0.483164	LysoPC(16:0/0:0)	CCCCCCCCCCCCCCCC(=O)OC[C@@H](O)COP([O-])(=O)OCC[N+](C)(C)C	Organic compounds	Lipids and lipid-like molecules	Glycerophospholipids	Glycerophosphocholines	1-acyl-sn-glycero-3-phosphocholines	-0.15	0.02	-0.26	-0.4	1.51445	0.182277	decrease	0.429612
s__Veillonella_tobetsuensis	HMDB0000617	-0.05	0.38	140	77	0.00205763	0.0228625	0.427614	2-Furoic acid	OC(=O)C1=CC=CO1	Organic compounds	Organoheterocyclic compounds	Furans	Furoic acid and derivatives	Furoic acids	0.01	-0.17	0.27	0.25	1.49775	0.188769	increase	0.429612
s__Streptococcus_sanguinis	HMDB0241173	0.38	-0.01	145	83	0.00327515	0.0272929	0.392449	Undec-5-enedioylcarnitine	C[N+](C)(C)CC(CC([O-])=O)OC(=O)CCCCC=CCCCC(O)=O	Organic compounds	Lipids and lipid-like molecules	Fatty Acyls	Fatty acid esters	Acyl carnitines	0.41	0.29	0.14	0.1	1.47391	0.198484	decrease	0.436665
s__Neisseria_sp._oral_taxon_014	HMDB0061034	0.01	0.43	122	68	0.00376405	0.0293493	0.41968	Metabolite M6	CC(C)(C)N=C(O)[C@H]1CNCCN1C[C@@H](O)C[C@@H](CC1=CC=CC=C1)C(O)=N[C@H]1[C@@H](O)CC2=CC=CC=C12	Organic compounds	Benzenoids	Indanes		Indanes	0.03	-0.06	0.35	0.26	1.45045	0.208404	increase	0.443699
s__Neisseria_sp._oral_taxon_014	HMDB0003312	0.02	0.5	122	68	0.000605439	0.0113454	0.483647	Daidzein	OC1=CC=C(C=C1)C1=COC2=C(C=CC(O)=C2)C1=O	Organic compounds	Phenylpropanoids and polyketides	Isoflavonoids	Isoflav-2-enes	Isoflavones	-0.03	0	0.33	0.24	1.39969	0.231179	increase	0.459942
s__Streptococcus_parasanguinis	HMDB0059793	0.07	0.4	145	83	0.00986923	0.0448601	0.338493	Gluten exorphin A5	CC(O)C(N=C(O)C1CCCN1C(=O)C(CC1=CC=C(O)C=C1)N=C(O)C(CC1=CC=C(O)C=C1)N=C(O)CN)C(O)=O	Organic compounds	Organic acids and derivatives	Carboxylic acids and derivatives	Amino acids, peptides, and analogues	Oligopeptides	0	0.09	0.33	0.26	1.39584	0.233006	increase	0.459942
s__Streptococcus_sp._Marseille_Q0941	HMDB0010382	-0.03	-0.43	143	82	0.0026548	0.0256916	0.395645	LysoPC(16:0/0:0)	CCCCCCCCCCCCCCCC(=O)OC[C@@H](O)COP([O-])(=O)OCC[N+](C)(C)C	Organic compounds	Lipids and lipid-like molecules	Glycerophospholipids	Glycerophosphocholines	1-acyl-sn-glycero-3-phosphocholines	-0.04	0.18	-0.25	-0.22	1.3877	0.23694	decrease	0.459942
s__Veillonella_dispar	HMDB0248874	0.01	0.38	143	81	0.00632864	0.0339035	0.368544	8-O-Acetyl shanzhiside methyl ester	COC(=O)C1=COC(OC2OC(CO)C(O)C(O)C2O)C2C1C(O)CC2(C)OC(C)=O	Organic compounds	Lipids and lipid-like molecules	Prenol lipids	Terpene glycosides	Iridoid O-glycosides	0.05	-0.01	0.22	0.33	1.36702	0.246873	increase	0.465532
s__Streptococcus_sp._oral_taxon_431	HMDB0010382	-0.09	-0.49	144	83	0.00167652	0.0200673	0.397313	LysoPC(16:0/0:0)	CCCCCCCCCCCCCCCC(=O)OC[C@@H](O)COP([O-])(=O)OCC[N+](C)(C)C	Organic compounds	Lipids and lipid-like molecules	Glycerophospholipids	Glycerophosphocholines	1-acyl-sn-glycero-3-phosphocholines	-0.15	0.08	-0.28	-0.33	1.32685	0.266898	decrease	0.488628
s__Prevotella_melaninogenica	HMDB0304801	0.15	0.56	140	78	0.000855923	0.0135146	0.409805	Ile-Val-Val	CCC(C)C(N)C(O)=NC(C(C)C)C(O)=NC(C(C)C)C(O)=O	Organic compounds	Organic acids and derivatives	Carboxylic acids and derivatives	Amino acids, peptides, and analogues	Oligopeptides	0.29	0.17	0.34	0.5	1.29366	0.284273	increase	0.488628
s__Neisseria_sp._oral_taxon_014	HMDB0029655	-0.09	-0.5	122	68	0.00313217	0.0271562	0.410383	Erinacine G	CC(C)C(=O)CCC1(C)CCC2(C)C3OC4OCC5(O)C(O)C(=CCC2C1=O)C3C4(O)C5O	Organic compounds	Organic oxygen compounds	Organooxygen compounds	Carbohydrates and carbohydrate conjugates	Phenolic glycosides	-0.18	0.02	-0.31	-0.38	1.29219	0.285071	decrease	0.488628
s__Streptococcus_sanguinis	HMDB0241271	0.34	-0.04	145	83	0.0053687	0.0319107	0.376733	Dodeca-3,6,9-trienoylcarnitine	CCC=CCC=CCC=CCC(=O)OC(CC([O-])=O)C[N+](C)(C)C	Organic compounds	Lipids and lipid-like molecules	Fatty Acyls	Fatty acid esters	Acyl carnitines	0.33	0.27	0.03	0.1	1.28537	0.288735	decrease	0.488628
s__Streptococcus_sp._HMSC061D10	HMDB0003876	-0.1	-0.46	142	82	0.00425025	0.0293493	0.367156	15-HETE	CCCCC[C@H](O)\C=C\C=C/C\C=C/C\C=C/CCCC(O)=O	Organic compounds	Lipids and lipid-like molecules	Fatty Acyls	Eicosanoids	Hydroxyeicosatetraenoic acids	-0.05	-0.21	-0.38	-0.16	1.233	0.318356	decrease	0.525287
s__Streptococcus_infantis	HMDB0010382	-0.1	-0.48	144	83	0.00340071	0.0275733	0.371271	LysoPC(16:0/0:0)	CCCCCCCCCCCCCCCC(=O)OC[C@@H](O)COP([O-])(=O)OCC[N+](C)(C)C	Organic compounds	Lipids and lipid-like molecules	Glycerophospholipids	Glycerophosphocholines	1-acyl-sn-glycero-3-phosphocholines	-0.19	0.08	-0.21	-0.32	1.18459	0.347689	decrease	0.558468
s__Streptococcus_sp._Marseille_Q6470	HMDB0297111	-0.04	-0.41	139	80	0.00496272	0.0316769	0.376667	DG(8:0/PGE2/0:0)	CCCCCCCC(=O)OC[C@H](CO)OC(=O)CCC\C=C/C[C@@H]1[C@@H](\C=C\[C@@H](O)CCCCC)[C@H](O)CC1=O						0	-0.15	-0.16	-0.26	1.17221	0.355389	decrease	0.558468
s__Streptococcus_sp._F0442	HMDB0000517	0.01	0.43	140	83	0.00173917	0.0200673	0.41426	Arginine	N[C@@H](CCCNC(N)=N)C(O)=O	Organic compounds	Organic acids and derivatives	Carboxylic acids and derivatives	Amino acids, peptides, and analogues	L-alpha-amino acids	0.14	0.06	0.16	0.35	1.13806	0.377517	increase	0.576527
s__Streptococcus_anginosus	HMDB0244832	0.04	0.39	144	83	0.00949958	0.0438442	0.344227	19-Hydroxyprostaglandin E1	CC(O)CCCC(O)C=CC1C(O)CC(=O)C1CCCCCCC(O)=O	Organic compounds	Lipids and lipid-like molecules	Fatty Acyls	Eicosanoids	Prostaglandins and related compounds	-0.01	0.07	0.26	0.2	1.12777	0.384351	increase	0.576527
s__Lachnoanaerobaculum_saburreum	HMDB0040767	-0.35	0.06	116	61	0.00909937	0.0437663	0.408219	Neoacrimarine E	COC1=C(OC)C2=C(C=C1)C(=O)C1=C(N2)C(C2CC(C)(C)OC3=C2C(O)=C2C=CC(=O)OC2=C3C(C)(C)C=C)=C(OC)C=C1O	Organic compounds	Organoheterocyclic compounds	Quinolines and derivatives	Benzoquinolines	Acridones	-0.38	-0.16	-0.05	-0.27	1.06177	0.42983	increase	0.608297
s__Haemophilus_parahaemolyticus	HMDB0304067	-0.37	0.04	129	76	0.00430237	0.0293493	0.403741	2-abscisate	CC(C=CC1(O)C(C)=CC(=O)CC1(C)C)=CC([O-])=O	Organic compounds	Lipids and lipid-like molecules	Prenol lipids	Sesquiterpenoids	Abscisic acids and derivatives	-0.29	-0.25	-0.26	-0.05	1.05949	0.431486	increase	0.608297
s__Prevotella_jejuni	HMDB0266684	0.16	-0.39	125	71	0.000160662	0.00759338	0.551219	PA(PGF1alpha/8:0)	CCCCCCCC(=O)O[C@H](COC(=O)CCCCCC[C@H]1[C@@H](O)C[C@@H](O)[C@@H]1\C=C\[C@@H](O)CCCCC)COP(O)(O)=O						0.05	-0.15	0.06	-0.22	1.05713	0.433181	decrease	0.608297
s__Alloprevotella_tannerae	HMDB0011152	0.08	0.46	119	67	0.00919093	0.0437663	0.372504	LysoPE(P-16:0/0:0)	[H][C@@](O)(CO\C=C/CCCCCCCCCCCCCC)COP(O)(=O)OCCN	Organic compounds	Lipids and lipid-like molecules	Glycerophospholipids	Glycerophosphoethanolamines	1-(1Z-alkenyl)-glycero-3-phosphoethanolamines	-0.04	0.33	0.15	0.18	1.03569	0.448711	increase	0.616978
s__Rothia_dentocariosa	HMDB0011152	0.13	-0.41	136	78	7.82269e-05	0.00755485	0.546515	LysoPE(P-16:0/0:0)	[H][C@@](O)(CO\C=C/CCCCCCCCCCCCCC)COP(O)(=O)OCCN	Organic compounds	Lipids and lipid-like molecules	Glycerophospholipids	Glycerophosphoethanolamines	1-(1Z-alkenyl)-glycero-3-phosphoethanolamines	0.02	0.04	-0.18	-0.2	1.0139	0.465004	decrease	0.626332
s__Streptococcus_sp._Marseille_Q3533	HMDB0010382	-0.02	-0.4	142	80	0.00440239	0.0293493	0.383582	LysoPC(16:0/0:0)	CCCCCCCCCCCCCCCC(=O)OC[C@@H](O)COP([O-])(=O)OCC[N+](C)(C)C	Organic compounds	Lipids and lipid-like molecules	Glycerophospholipids	Glycerophosphocholines	1-acyl-sn-glycero-3-phosphocholines	-0.04	0.09	-0.21	-0.18	0.985082	0.486507	decrease	0.642189
s__Haemophilus_haemolyticus	HMDB0028873	-0.02	0.36	137	82	0.00575538	0.0325776	0.376834	Hydroxyprolyl-Threonine	CC(O)C(NC(=O)C1CC(O)CN1)C(O)=O	Organic compounds	Organic acids and derivatives	Carboxylic acids and derivatives	Amino acids, peptides, and analogues	Peptides	0.16	0.1	0.1	0.32	0.897866	0.554809	increase	0.717988
s__Streptococcus_sp._Marseille_Q6470	HMDB0010382	-0.03	-0.42	139	80	0.00316822	0.0271562	0.395561	LysoPC(16:0/0:0)	CCCCCCCCCCCCCCCC(=O)OC[C@@H](O)COP([O-])(=O)OCC[N+](C)(C)C	Organic compounds	Lipids and lipid-like molecules	Glycerophospholipids	Glycerophosphocholines	1-acyl-sn-glycero-3-phosphocholines	-0.08	0.2	-0.16	-0.04	0.79226	0.641307	decrease	0.813967
s__Aggregatibacter_segnis	HMDB0012986	0.09	0.51	127	64	0.0025264	0.025264	0.422664	Kinetensin 4-7	N[C@@H](CCCNC(N)=N)C(=O)N[C@@H](CC1=CNC=N1)C(=O)N1CCC[C@H]1C(=O)N[C@@H](CC1=CC=C(O)C=C1)C(O)=O	Organic compounds	Organic acids and derivatives	Carboxylic acids and derivatives	Amino acids, peptides, and analogues	Oligopeptides	0.01	0.21	0.27	-0.01	0.775746	0.65494	increase	0.815586
s__Actinomyces_oris	HMDB0000617	-0.04	-0.4	134	80	0.00810828	0.0419394	0.358422	2-Furoic acid	OC(=O)C1=CC=CO1	Organic compounds	Organoheterocyclic compounds	Furans	Furoic acid and derivatives	Furoic acids	-0.27	0.09	-0.21	-0.21	0.661289	0.748388	increase	0.90591
s__Solobacterium_moorei	HMDB0006294	0.02	-0.42	92	62	0.00525848	0.0319107	0.444306	16-Hydroxyhexadecanoic acid	OCCCCCCCCCCCCCCCC(O)=O	Organic compounds	Lipids and lipid-like molecules	Fatty Acyls	Fatty acids and conjugates	Long-chain fatty acids	-0.13	-0.17	-0.2	0.02	0.652802	0.754925	increase	0.90591
s__Lachnoanaerobaculum_orale	HMDB0248539	0.14	-0.46	90	54	0.000323496	0.00777976	0.601219	Apstatin	CC(NC(=O)C1CCCN1C(=O)C1CCCN1C(=O)C(O)C(N)CC1=CC=CC=C1)C(N)=O	Organic compounds	Organic acids and derivatives	Peptidomimetics	Hybrid peptides	Hybrid peptides	0.07	-0.1	-0.04	-0.1	0.572445	0.815943	decrease	0.950583
s__Rothia_aeria	HMDB0297111	0.3	-0.17	140	76	0.00114707	0.0155147	0.462636	DG(8:0/PGE2/0:0)	CCCCCCCC(=O)OC[C@H](CO)OC(=O)CCC\C=C/C[C@@H]1[C@@H](\C=C\[C@@H](O)CCCCC)[C@H](O)CC1=O						0.17	-0.03	0.21	0.19	0.554932	0.828602	increase	0.950583
s__Rothia_dentocariosa	HMDB0028990	-0.33	0.05	136	78	0.00723114	0.0380586	0.376894	Phenylalanylasparagine	N[C@@H](CC1=CC=CC=C1)C(=O)N[C@@H](CC(N)=O)C(O)=O	Organic compounds	Organic acids and derivatives	Carboxylic acids and derivatives	Amino acids, peptides, and analogues	Dipeptides	-0.23	0.06	-0.2	-0.2	0.504521	0.863019	increase	0.950583
s__Leptotrichia_sp._oral_taxon_417	HMDB0038468	0.35	-0.16	99	66	0.00118946	0.0155147	0.511502	Luteolin 4'-glucoside	OCC1OC(OC2=C(O)C=C(C=C2)C2=CC(=O)C3=C(O)C=C(O)C=C3O2)C(O)C(O)C1O	Organic compounds	Phenylpropanoids and polyketides	Flavonoids	Flavonoid glycosides	Flavonoid O-glycosides	0.16	0.1	0.12	0.03	0.498066	0.867254	decrease	0.950583
s__Rothia_sp._HMSC065C12	HMDB0010382	-0.01	-0.39	142	81	0.00431799	0.0293493	0.383671	LysoPC(16:0/0:0)	CCCCCCCCCCCCCCCC(=O)OC[C@@H](O)COP([O-])(=O)OCC[N+](C)(C)C	Organic compounds	Lipids and lipid-like molecules	Glycerophospholipids	Glycerophosphocholines	1-acyl-sn-glycero-3-phosphocholines	-0.07	-0.12	-0.1	0.02	0.495385	0.869025	increase	0.950583
s__Actinomyces_sp._ph3	HMDB0272648	-0.01	0.46	85	55	0.00507323	0.0317077	0.464885	PGP(18:1/5-iso PGF2VI)	CCCCCC\C=C/CCCCCCCCCC(=O)OC[C@H](COP(O)(=O)OC[C@@H](O)COP(O)(O)=O)OC(=O)C\C=C/C[C@@H]1[C@@H](O)C[C@@H](O)[C@@H]1\C=C\[C@H](O)CCCCC						0.13	0.18	0.3	0.17	0.471965	0.883627	increase	0.950583
s__Fusobacterium_periodonticum	HMDB0000191	0.01	0.51	114	58	0.000759706	0.0126618	0.50583	Aspartic acid	N[C@@H](CC(O)=O)C(O)=O	Organic compounds	Organic acids and derivatives	Carboxylic acids and derivatives	Amino acids, peptides, and analogues	Aspartic acid and derivatives	0.08	0.04	0.17	0.18	0.456313	0.892972	increase	0.950583
s__Streptococcus_sp._F0442	HMDB0010382	0.02	-0.39	140	83	0.00218007	0.0233579	0.412006	LysoPC(16:0/0:0)	CCCCCCCCCCCCCCCC(=O)OC[C@@H](O)COP([O-])(=O)OCC[N+](C)(C)C	Organic compounds	Lipids and lipid-like molecules	Glycerophospholipids	Glycerophosphocholines	1-acyl-sn-glycero-3-phosphocholines	-0.13	0.05	-0.09	-0.06	0.398854	0.924049	increase	0.968051
s__Rothia_dentocariosa	HMDB0060474	-0.31	0.08	136	78	0.0055312	0.0319107	0.391678	Diphthine	C[N+](C)(C)[C@H](CCC1=NC=C(C[C@H](N)C(O)=O)N1)C(O)=O	Organic compounds	Organic acids and derivatives	Carboxylic acids and derivatives	Amino acids, peptides, and analogues	Histidine and derivatives	-0.13	-0.23	-0.19	-0.11	0.308108	0.961906	increase	0.973738
s__Fusobacterium_nucleatum	HMDB0000333	-0.07	-0.45	135	75	0.00547821	0.0319107	0.375135	Isohomovanillic acid	COC1=CC=C(CC(O)=O)C=C1O	Organic compounds	Benzenoids	Phenols	Methoxyphenols	Methoxyphenols	-0.28	-0.17	-0.22	-0.29	0.28657	0.96892	decrease	0.973738
s__Actinomyces_oris	HMDB0302684	-0.29	0.07	134	80	0.00937165	0.0438442	0.365648	Feruloylquinic acid	COC1=CC(C=CC(=O)OC(=O)C2(O)CC(O)C(O)C(O)C2)=CC=C1O	Organic compounds	Organic oxygen compounds	Organooxygen compounds	Alcohols and polyols	Quinic acids and derivatives	-0.14	-0.08	-0.13	-0.17	0.269695	0.973738	decrease	0.973738

## Sheet: C.Oral Metabolome-POS
t1	t2	ρ1	ρ2	n1	n2	p	BH_p	abs_diff_cor	Metabolites	smiles	kingdom	super_class	class	sub_class	direct_parent	ρG1	ρG2	ρG3	ρG4	E	p.trend	trend	adj.p.trend
s__Mogibacterium_diversum	HMDB0001847	-0.03	-0.51	85	50	0.00418523	0.0678379	0.477292	Caffeine	CN1C=NC2=C1C(=O)N(C)C(=O)N2C	Organic compounds	Organoheterocyclic compounds	Imidazopyrimidines	Purines and purine derivatives	Xanthines	0.19	-0.26	-0.26	-0.62	2.8007	0.006094	decrease	0.065124
s__Actinomyces_bouchesdurhonensis	HMDB0000205	0.08	0.45	137	77	0.00531803	0.0678379	0.372083	Phenylpyruvic acid	OC(=O)C(=O)CC1=CC=CC=C1	Organic compounds	Benzenoids	Benzene and substituted derivatives	Phenylpyruvic acid derivatives	Phenylpyruvic acid derivatives	-0.18	0.18	0.44	0.35	2.60294	0.01132	increase	0.065124
s__Actinomyces_bouchesdurhonensis	HMDB0038998	0.09	0.45	137	77	0.0056361	0.0678379	0.367955	3,5,7-Octatriyn-1-ol	OCCC#CC#CC#C	Organic compounds	Lipids and lipid-like molecules	Fatty Acyls	Fatty alcohols	Fatty alcohols	-0.18	0.21	0.44	0.32	2.58682	0.01192	increase	0.065124
s__Streptococcus_sp._Marseille_Q6470	HMDB0029051	-0.32	0.07	139	80	0.00565749	0.0678379	0.384995	Seryltyrosine	N[C@@H](CO)C(=O)N[C@@H](CC1=CC=C(O)C=C1)C(O)=O	Organic compounds	Organic acids and derivatives	Carboxylic acids and derivatives	Amino acids, peptides, and analogues	Dipeptides	-0.19	-0.25	-0.23	0.34	2.51336	0.014801	increase	0.065124
s__Streptococcus_sp._oral_taxon_061	HMDB0029051	-0.34	0.08	137	79	0.00275515	0.0630925	0.417744	Seryltyrosine	N[C@@H](CO)C(=O)N[C@@H](CC1=CC=C(O)C=C1)C(O)=O	Organic compounds	Organic acids and derivatives	Carboxylic acids and derivatives	Amino acids, peptides, and analogues	Dipeptides	-0.33	-0.15	-0.27	0.24	2.48072	0.016281	increase	0.065124
s__Streptococcus_oralis	HMDB0000205	0.3	-0.15	145	83	0.0011517	0.0630925	0.446019	Phenylpyruvic acid	OC(=O)C(=O)CC1=CC=CC=C1	Organic compounds	Benzenoids	Benzene and substituted derivatives	Phenylpyruvic acid derivatives	Phenylpyruvic acid derivatives	0.32	0.01	0.18	-0.18	2.25655	0.030503	decrease	0.0913
s__Streptococcus_oralis	HMDB0038998	0.32	-0.13	145	83	0.00108749	0.0630925	0.446627	3,5,7-Octatriyn-1-ol	OCCC#CC#CC#C	Organic compounds	Lipids and lipid-like molecules	Fatty Acyls	Fatty alcohols	Fatty alcohols	0.32	0.07	0.22	-0.17	2.23858	0.031955	decrease	0.0913
s__Neisseria_sp._oral_taxon_014	HMDB0254257	-0.02	-0.47	122	68	0.00178252	0.0630925	0.44644	Lykurim	CS(=O)(=O)OCCNCC(O)C(O)CNCCOS(C)(=O)=O	Organic compounds	Organic acids and derivatives	Organic sulfonic acids and derivatives	Organosulfonic acids and derivatives	Organosulfonic acid esters	-0.01	-0.01	-0.18	-0.48	2.08821	0.04755	decrease	0.118875
s__Prevotella_vespertina	HMDB0302405	0.04	-0.43	108	65	0.00164499	0.0630925	0.477097	4-Methylpyridine	CC1=CC=NC=C1	Organic compounds	Organoheterocyclic compounds	Pyridines and derivatives	Methylpyridines	Methylpyridines	0.15	0	-0.24	-0.37	1.94738	0.067677	decrease	0.150393
s__Haemophilus_haemolyticus	HMDB0000826	-0.01	0.39	137	82	0.00324476	0.0630925	0.398364	Pentadecanoic acid	CCCCCCCCCCCCCCC(O)=O	Organic compounds	Lipids and lipid-like molecules	Fatty Acyls	Fatty acids and conjugates	Long-chain fatty acids	-0.06	0.22	0.17	0.36	1.8724	0.081134	increase	0.154573
s__Streptococcus_sp._HPH0090	HMDB0001046	0.09	0.47	143	81	0.00293424	0.0630925	0.382687	Cotinine	CN1C(CCC1=O)C1=CN=CC=C1	Organic compounds	Organoheterocyclic compounds	Pyridines and derivatives	Pyrrolidinylpyridines	Pyrrolidinylpyridines	0.04	0.12	0.35	0.43	1.8268	0.090583	increase	0.154573
s__Alloprevotella_tannerae	HMDB0010382	0.03	0.43	119	67	0.00620232	0.0678379	0.399089	LysoPC(16:0/0:0)	CCCCCCCCCCCCCCCC(=O)OC[C@@H](O)COP([O-])(=O)OCC[N+](C)(C)C	Organic compounds	Lipids and lipid-like molecules	Glycerophospholipids	Glycerophosphocholines	1-acyl-sn-glycero-3-phosphocholines	0.03	0.2	0.23	0.47	1.81693	0.092744	increase	0.154573
s__Actinomyces_bouchesdurhonensis	HMDB0031604	0	0.38	137	77	0.00600789	0.0678379	0.380625	2-Penten-1-ol	CC\C=C/CO	Organic compounds	Organic oxygen compounds	Organooxygen compounds	Alcohols and polyols	Primary alcohols	-0.07	0.09	0.25	0.22	1.34589	0.257242	increase	0.395757
s__Haemophilus_paraphrohaemolyticus	HMDB0011507	0.36	-0.06	118	60	0.00805927	0.0803264	0.414884	LysoPE(18:2/0:0)	[H][C@@](O)(COC(=O)CCCCCCC\C=C/C\C=C/CCCCC)COP(O)(=O)OCCN	Organic compounds	Lipids and lipid-like molecules	Glycerophospholipids	Glycerophosphoethanolamines	1-acyl-sn-glycero-3-phosphoethanolamines	0.41	0.07	0.09	0.31	1.21611	0.32827	decrease	0.468957
s__Alloprevotella_rava	HMDB0302405	-0.02	-0.44	89	56	0.00961324	0.0803264	0.422792	4-Methylpyridine	CC1=CC=NC=C1	Organic compounds	Organoheterocyclic compounds	Pyridines and derivatives	Methylpyridines	Methylpyridines	0	-0.13	-0.25	-0.26	0.879614	0.5696	decrease	0.730612
s__Prevotella_melaninogenica	HMDB0031604	-0.01	0.41	140	78	0.00222912	0.0630925	0.416257	2-Penten-1-ol	CC\C=C/CO	Organic compounds	Organic oxygen compounds	Organooxygen compounds	Alcohols and polyols	Primary alcohols	0.06	0.14	0.15	0.25	0.814071	0.623383	increase	0.730612
s__Porphyromonas_somerae	HMDB0015680	0.01	0.42	108	61	0.00837508	0.0803264	0.407912	Nonoxynol-9	CCCCCCCCCC1=CC=C(OCCOCCOCCOCCOCCOCCOCCOCCOCCO)C=C1	Organic compounds	Organic oxygen compounds	Organooxygen compounds	Ethers	Polyethylene glycols	0.32	-0.08	0.24	0.33	0.799643	0.635235	increase	0.730612
s__Prevotella_melaninogenica	HMDB0246097	0.02	0.37	140	78	0.00978872	0.0803264	0.354462	3'-Hydroxyamobarbital	CCC1(CCC(C)(C)O)C(=O)NC(=O)NC1=O	Organic compounds	Organoheterocyclic compounds	Diazines	Pyrimidines and pyrimidine derivatives	Barbituric acid derivatives	0.16	0.01	0.24	0.27	0.772497	0.657551	increase	0.730612
s__Streptococcus_sp._oral_taxon_061	HMDB0255997	-0.03	0.39	137	79	0.00207986	0.0630925	0.422029	Oxonal	O=C\C1=C\C=C/C=C\C=C/O1						0.11	-0.01	0.11	0.19	0.572913	0.815591	increase	0.858517
s__Candidatus_Nanosynbacter_sp._HMT_352	HMDB0001847	0.02	-0.41	98	60	0.00601373	0.0678379	0.437426	Caffeine	CN1C=NC2=C1C(=O)N(C)C(=O)N2C	Organic compounds	Organoheterocyclic compounds	Imidazopyrimidines	Purines and purine derivatives	Xanthines	-0.01	-0.09	-0.17	-0.08	0.455569	0.893372	decrease	0.893372

## Sheet: D.Plasma Metabolome-NEG
t1	t2	ρ1	ρ2	n1	n2	p	BH_p	abs_diff_cor	Metabolites	smiles	kingdom	super_class	class	sub_class	direct_parent	ρG1	ρG2	ρG3	ρG4	E	p.trend	trend	adj.p.trend
s__Streptococcus_pneumoniae	HMDB0000413	-0.15	0.43	145	79	2.31242e-05	0.00245306	0.574719	3-Hydroxydodecanedioic acid	OC(CCCCCCCCC(O)=O)CC(O)=O	Organic compounds	Organic acids and derivatives	Hydroxy acids and derivatives	Medium-chain hydroxy acids and derivatives	Medium-chain hydroxy acids and derivatives	-0.29	-0.03	0.23	0.55	3.85911	0.000112	increase	0.009408
s__Veillonella_parvula	HMDB0251316	0.34	-0.05	143	77	0.00512509	0.0296828	0.389386	Dihydroguaiaretic acid	COC1=CC(CC(C)C(C)CC2=CC=C(O)C(OC)=C2)=CC=C1O	Organic compounds	Lignans, neolignans and related compounds	Dibenzylbutane lignans		Dibenzylbutane lignans	0.29	0.38	0.15	-0.35	3.06902	0.002481	decrease	0.0985488
s__Actinomyces_bouchesdurhonensis	HMDB0000391	0.12	-0.41	137	74	0.000205576	0.00722065	0.522586	7-Ketodeoxycholic acid	[H][C@@]12CC[C@H]([C@H](C)CCC(O)=O)[C@@]1(C)[C@@H](O)C[C@@]1([H])[C@@]2([H])C(=O)C[C@]2([H])C[C@H](O)CC[C@]12C	Organic compounds	Lipids and lipid-like molecules	Steroids and steroid derivatives	Bile acids, alcohols and derivatives	Dihydroxy bile acids, alcohols and derivatives	0.29	0.12	-0.36	-0.4	2.93722	0.003861	decrease	0.0985488
s__Lancefieldella_parvula	HMDB0029978	-0.31	0.19	113	70	0.000847778	0.0107199	0.50656	Avenoleic acid	CCCC(O)C\C=C/C\C=C/CCCCCCCC(O)=O	Organic compounds	Lipids and lipid-like molecules	Fatty Acyls	Lineolic acids and derivatives	Lineolic acids and derivatives	-0.46	-0.07	0.03	0.25	2.8757	0.004755	increase	0.0985488
s__Streptococcus_salivarius	HMDB0062363	-0.31	0.08	145	79	0.00500375	0.0294921	0.389461	6-Hydroxy-3-oxotetradecenoic acid	CCCCC\C=C/C[C@H](O)CCC(=O)CC(O)=O	Organic compounds	Lipids and lipid-like molecules	Fatty Acyls	Fatty acids and conjugates	Long-chain fatty acids	-0.34	-0.16	-0.23	0.3	2.81296	0.005866	increase	0.0985488
s__Prevotella_histicola	HMDB0304934	0.4	-0.01	130	75	0.00368034	0.0247533	0.40626	4-Allylpyrocatechol sulfate	OC1=C(OS(O)(=O)=O)C=CC(CC=C)=C1	Organic compounds	Organic acids and derivatives	Organic sulfuric acids and derivatives	Arylsulfates	Phenylsulfates	0.49	0.1	0.2	-0.14	2.703	0.008373	decrease	0.113712
s__Lancefieldella_parvula	HMDB0029697	0.32	-0.09	113	70	0.00619604	0.0340022	0.414186	Cinnamyl alcohol	OCC=CC1=CC=CC=C1	Organic compounds	Phenylpropanoids and polyketides	Cinnamyl alcohols		Cinnamyl alcohols	0.51	-0.05	0.01	-0.13	2.66205	0.009476	decrease	0.113712
s__Streptococcus_sp._SK140	HMDB0301778	-0.34	0.03	141	77	0.00862015	0.0443778	0.366397	Neogitogenin	CC1C2C(CC3C4CCC5CC(O)C(O)CC5(C)C4CCC23C)OC11CCC(C)CO1	Organic compounds	Lipids and lipid-like molecules	Prenol lipids	Triterpenoids	Triterpenoids	-0.28	-0.12	-0.27	0.29	2.47313	0.016657	increase	0.157351
s__Candidatus_Nanosynbacter_sp._TM7_076	HMDB0000517	-0.05	0.43	91	57	0.00303683	0.0218337	0.485813	Arginine	N[C@@H](CCCNC(N)=N)C(O)=O	Organic compounds	Organic acids and derivatives	Carboxylic acids and derivatives	Amino acids, peptides, and analogues	L-alpha-amino acids	-0.4	0.3	0.28	0.37	2.46925	0.016859	increase	0.157351
s__Porphyromonas_pasteri	HMDB0003363	0.08	-0.49	101	57	0.000299501	0.00780573	0.572046	Pectic acid	O[C@H]1O[C@@H]([C@H](O)[C@H](O)[C@H]1O)C(O)=O	Organic compounds	Organic oxygen compounds	Organooxygen compounds	Carbohydrates and carbohydrate conjugates	Glucuronic acid derivatives	0.13	-0.21	-0.14	-0.51	2.37211	0.022163	decrease	0.170199
s__Prevotella_histicola	HMDB0247284	0.3	-0.13	130	75	0.00300012	0.0218337	0.429868	7-Oxoprostaglandin I2	CCCCCC(O)C=CC1C(O)CC2OC(=CCCCC(O)=O)C(=O)C12	Organic compounds	Lipids and lipid-like molecules	Fatty Acyls	Eicosanoids	Prostaglandins and related compounds	0.43	0.15	-0.03	-0.14	2.36972	0.022288	decrease	0.170199
s__Haemophilus_haemolyticus	HMDB0000413	-0.16	0.45	137	78	7.20684e-06	0.00150263	0.614503	3-Hydroxydodecanedioic acid	OC(CCCCCCCCC(O)=O)CC(O)=O	Organic compounds	Organic acids and derivatives	Hydroxy acids and derivatives	Medium-chain hydroxy acids and derivatives	Medium-chain hydroxy acids and derivatives	-0.13	0.01	0.18	0.38	2.24538	0.03139	increase	0.206776
s__Granulicatella_adiacens	HMDB0302281	0.05	-0.38	141	77	0.00185552	0.0168207	0.4307	9,10-Dihydroxystearic acid	CCCCCCCCC(O)C(O)CCCCCCCC(O)=O	Organic compounds	Lipids and lipid-like molecules	Fatty Acyls	Fatty acids and conjugates	Long-chain fatty acids	0.07	-0.17	-0.06	-0.43	2.23818	0.032001	decrease	0.206776
s__Porphyromonas_bobii	HMDB0003363	0.03	-0.45	101	55	0.00286429	0.0218337	0.481837	Pectic acid	O[C@H]1O[C@@H]([C@H](O)[C@H](O)[C@H]1O)C(O)=O	Organic compounds	Organic oxygen compounds	Organooxygen compounds	Carbohydrates and carbohydrate conjugates	Glucuronic acid derivatives	0.06	-0.16	-0.08	-0.53	2.20359	0.035067	decrease	0.210402
s__Mogibacterium_diversum	HMDB0001229	0.07	-0.53	85	48	0.000426512	0.00808435	0.600806	Dopaquinone	N[C@@H](CC1=CC(=O)C(=O)C=C1)C(O)=O	Organic compounds	Organic acids and derivatives	Carboxylic acids and derivatives	Amino acids, peptides, and analogues	L-alpha-amino acids	0.25	-0.18	-0.25	-0.44	2.15508	0.039916	decrease	0.214012
s__Streptococcus_oralis	HMDB0010402	0.03	0.4	145	79	0.00637836	0.0345425	0.366917	LysoPC(22:5/0:0)	CCCCC\C=C/C\C=C/C\C=C/C\C=C/C\C=C/CCC(=O)OC[C@](O)([H])COP([O-])(=O)OCC[N+](C)(C)C	Organic compounds	Lipids and lipid-like molecules	Glycerophospholipids	Glycerophosphocholines	1-acyl-sn-glycero-3-phosphocholines	-0.1	0.17	0.38	0.36	2.13107	0.042589	increase	0.214012
s__Candidatus_Nanosynbacter_sp._TM7_076	HMDB0029697	0.35	-0.15	91	57	0.00329063	0.0225536	0.495012	Cinnamyl alcohol	OCC=CC1=CC=CC=C1	Organic compounds	Phenylpropanoids and polyketides	Cinnamyl alcohols		Cinnamyl alcohols	0.57	0.02	0.01	-0.03	2.10089	0.046006	decrease	0.214012
s__Actinomyces_sp._S6_Spd3	HMDB0245432	-0.37	0.12	98	62	0.00229625	0.0184142	0.488885	2,3,4,6-Tetrachlorophenol	OC1=C(Cl)C(Cl)=C(Cl)C=C1Cl	Organic compounds	Benzenoids	Phenols	Halophenols	P-chlorophenols	-0.36	-0.16	-0.11	0.22	2.08128	0.048347	increase	0.214012
s__Candidatus_Nanosynbacter_sp._TM7_057	HMDB0000517	-0.15	0.5	93	55	7.34728e-05	0.00527589	0.646036	Arginine	N[C@@H](CCCNC(N)=N)C(O)=O	Organic compounds	Organic acids and derivatives	Carboxylic acids and derivatives	Amino acids, peptides, and analogues	L-alpha-amino acids	-0.43	0.2	0.21	0.13	2.077	0.048897	increase	0.214012
s__Schaalia_sp._ORNL0103	HMDB0304915	0.02	-0.42	136	72	0.00180468	0.0167234	0.437859	2-(4-Methoxyphenyl)ethyl hydrogen sulfate	COC1=CC=C(CCOS(O)(=O)=O)C=C1	Organic compounds	Benzenoids	Phenols	Tyrosols and derivatives	Tyrosols and derivatives	-0.06	-0.03	-0.2	-0.5	2.0518	0.052095	decrease	0.214012
s__Prevotella_histicola	HMDB0240474	0.31	-0.12	130	75	0.00275335	0.0216632	0.432477	5-(3',5'-Dihydroxyphenyl)-valerolactone sulfate	OC1=CC(OS(O)(=O)=O)=CC(CC2CCC(=O)O2)=C1	Organic compounds	Organic acids and derivatives	Organic sulfuric acids and derivatives	Arylsulfates	Phenylsulfates	0.35	-0.01	0.24	-0.14	2.04133	0.053503	decrease	0.214012
s__Veillonella_rogosae	HMDB0062720	0.09	-0.38	139	79	0.000663681	0.0102502	0.469902	Thymol Sulfate	CC(C)C1=C(OS(O)(=O)=O)C=C(C)C=C1	Organic compounds	Organic acids and derivatives	Organic sulfuric acids and derivatives	Arylsulfates	Phenylsulfates	0.04	0.09	-0.1	-0.39	2.01543	0.057077	decrease	0.21793
s__Prevotella_salivae	HMDB0304934	0.31	-0.24	125	70	0.000225104	0.00722065	0.548732	4-Allylpyrocatechol sulfate	OC1=C(OS(O)(=O)=O)C=CC(CC=C)=C1	Organic compounds	Organic acids and derivatives	Organic sulfuric acids and derivatives	Arylsulfates	Phenylsulfates	0.47	0.02	0.1	0	1.96642	0.064517	decrease	0.235627
s__Veillonella_rogosae	HMDB0032063	0.07	-0.37	139	79	0.00128749	0.0139207	0.444764	4-tert-Butylphenol	CC(C)(C)C1=CC=C(O)C=C1	Organic compounds	Benzenoids	Benzene and substituted derivatives	Phenylpropanes	Phenylpropanes	0.03	0.06	-0.09	-0.39	1.93919	0.068985	decrease	0.241448
s__Veillonella_sp._CLA_AA_H247	HMDB0240502	0.33	-0.12	134	74	0.00172702	0.0167234	0.450739	Dihydroresveratrol 4'-sulfate	OC1=CC(CCC2=CC=C(OS(O)(=O)=O)C=C2)=CC(O)=C1	Organic compounds	Phenylpropanoids and polyketides	Stilbenes		Stilbenes	0.41	0.25	-0.04	0	1.88971	0.077847	decrease	0.261566
s__Prevotella_salivae	HMDB0002340	0.3	-0.29	125	70	8.37218e-05	0.00527589	0.583899	2-Methylbenzoic acid	CC1=CC=CC=C1C(O)=O	Organic compounds	Benzenoids	Benzene and substituted derivatives	Benzoic acids and derivatives	Benzoic acids	0.39	0	0.14	-0.08	1.86642	0.082269	decrease	0.265792
s__Veillonella_parvula	HMDB0012851	0.32	-0.08	143	77	0.00472142	0.0289534	0.396221	7'-Carboxy-gamma-tocotrienol	C\C(CCC(O)=O)=C/CC[C@]1(C)CCC2=CC(O)=C(C)C(C)=C2O1	Organic compounds	Organoheterocyclic compounds	Benzopyrans	1-benzopyrans	1-benzopyrans	0.22	0.2	0.14	-0.2	1.80754	0.094661	decrease	0.294501
s__Streptococcus_sp._XMC	HMDB0062551	-0.34	0.05	138	75	0.00533134	0.0304543	0.393477	4-Ethylphenylsulfate	CCC1=CC=C(OS(O)(=O)=O)C=C1						-0.43	-0.08	-0.25	-0.03	1.74633	0.109244	increase	0.327732
s__Prevotella_pallens	HMDB0240719	-0.12	0.42	128	70	0.000167498	0.00706751	0.544093	Metanephrine sulfate	CNCC(O)C1=CC(OC)=C(OS(O)(=O)=O)C=C1	Organic compounds	Organic acids and derivatives	Organic sulfuric acids and derivatives	Arylsulfates	Phenylsulfates	-0.11	0.13	0.13	0.31	1.67964	0.12714	increase	0.366423
s__Prevotella_salivae	HMDB0240474	0.36	-0.14	125	70	0.000823933	0.0107199	0.493623	5-(3',5'-Dihydroxyphenyl)-valerolactone sulfate	OC1=CC(OS(O)(=O)=O)=CC(CC2CCC(=O)O2)=C1	Organic compounds	Organic acids and derivatives	Organic sulfuric acids and derivatives	Arylsulfates	Phenylsulfates	0.43	0.03	0.27	0.03	1.64948	0.136064	decrease	0.366423
s__Campylobacter_concisus	HMDB0032036	0.1	-0.43	122	66	0.000344375	0.00797801	0.531221	4-Ethoxyphenol	CCOC1=CC=C(O)C=C1	Organic compounds	Benzenoids	Phenols	4-alkoxyphenols	4-alkoxyphenols	0.24	-0.36	-0.12	-0.03	1.63097	0.141699	decrease	0.366423
s__Streptococcus_sp._UMB0029	HMDB0040668	0.07	0.44	140	78	0.00490477	0.0294921	0.3744	Blumenol C glucoside	CC(CCC1C(C)=CC(=O)CC1(C)C)OC1OC(CO)C(O)C(O)C1O	Organic compounds	Lipids and lipid-like molecules	Fatty Acyls	Fatty acyl glycosides	Fatty acyl glycosides of mono- and disaccharides	0.15	0.07	0.37	0.46	1.62699	0.142901	increase	0.366423
s__Streptococcus_anginosus	HMDB0037904	0.13	-0.4	144	79	0.000110651	0.0057677	0.528632	Madlongiside C	CC1(C)CCC2(CCC3(C)C(=CCC4C5(C)CC(O)C(O)C(C)(CO)C5C(O)CC34C)C2C1)C(=O)OC1OCC(O)C(O)C1O	Organic compounds	Lipids and lipid-like molecules	Prenol lipids	Triterpenoids	Triterpenoids	0.01	0.06	0.06	-0.33	1.62391	0.143952	decrease	0.366423
s__Megasphaera_micronuciformis	HMDB0013713	0.47	-0.05	92	52	0.00177219	0.0167234	0.519458	N-Acetyltryptophan	CC(=O)N[C@@H](CC1=CNC2=C1C=CC=C2)C(O)=O	Organic compounds	Organic acids and derivatives	Carboxylic acids and derivatives	Amino acids, peptides, and analogues	N-acyl-L-alpha-amino acids	0.51	0.14	0.14	0.09	1.58916	0.155208	decrease	0.383455
s__Prevotella_salivae	HMDB0062551	0.32	-0.21	125	70	0.00038809	0.00808435	0.527697	4-Ethylphenylsulfate	CCC1=CC=C(OS(O)(=O)=O)C=C1						0.43	-0.02	0.21	0.06	1.57226	0.160909	decrease	0.386182
s__Leptotrichia_sp._oral_taxon_221	HMDB0002404	-0.38	0.1	102	53	0.00422305	0.0275158	0.479052	Alpha-Hydroxyhippuric acid	OC(NC(=O)C1=CC=CC=C1)C(O)=O	Organic compounds	Benzenoids	Benzene and substituted derivatives	Benzoic acids and derivatives	Hippuric acids	-0.33	-0.22	-0.3	0.13	1.5191	0.180233	increase	0.420544
s__Neisseria_mucosa	HMDB0029697	-0.31	0.1	137	74	0.00452006	0.0282536	0.408014	Cinnamyl alcohol	OCC=CC1=CC=CC=C1	Organic compounds	Phenylpropanoids and polyketides	Cinnamyl alcohols		Cinnamyl alcohols	-0.33	-0.29	0	0.02	1.50315	0.186392	increase	0.42316
s__Lancefieldella_parvula	HMDB0012322	0.43	0	113	70	0.00329921	0.0225536	0.427899	2-Naphthol	OC1=CC2=CC=CC=C2C=C1	Organic compounds	Benzenoids	Naphthalenes	Naphthols and derivatives	Naphthols and derivatives	0.42	0.04	0.36	0.09	1.38537	0.237659	decrease	0.518826
s__Streptococcus_sp._A12	HMDB0029978	0.07	-0.37	135	75	0.00174472	0.0167234	0.442246	Avenoleic acid	CCCC(O)C\C=C/C\C=C/CCCCCCCC(O)=O	Organic compounds	Lipids and lipid-like molecules	Fatty Acyls	Lineolic acids and derivatives	Lineolic acids and derivatives	0.05	0	-0.24	-0.29	1.37825	0.241004	decrease	0.518826
s__Leptotrichia_sp._oral_taxon_221	HMDB0240252	-0.37	0.12	102	53	0.00322793	0.0225536	0.494883	Salicyluric betaglucuronide	O[C@@H]1[C@@H](O)[C@H](OC(=O)CNC(=O)C2=C(O)C=CC=C2)O[C@@H]([C@H]1O)C(O)=O	Organic compounds	Organic oxygen compounds	Organooxygen compounds	Carbohydrates and carbohydrate conjugates	O-glucuronides	-0.27	-0.3	-0.29	0.12	1.36564	0.24706	increase	0.518826
s__Prevotella_salivae	HMDB0257327	0.31	-0.19	125	70	0.000833747	0.0107199	0.498071	Rphdhd	CCCCCCCC(CC(=O)OC(CCCCCCC)CC(O)=O)OC1OC(C)C(O)C(O)C1O	Organic compounds	Lipids and lipid-like molecules	Fatty Acyls	Fatty acyl glycosides	Rhamnolipids	0.32	0.1	0.12	-0.01	1.33533	0.262104	decrease	0.533662
s__Lachnoanaerobaculum_orale	HMDB0240652	0.34	-0.2	90	52	0.00166267	0.0167234	0.548138	3-Hydroxypyridine sulfate	OS(=O)(=O)OC1=CN=CC=C1	Organic compounds	Organic acids and derivatives	Organic sulfuric acids and derivatives	Arylsulfates	Arylsulfates	0.42	0.17	0.02	0.15	1.31671	0.271764	decrease	0.533662
s__Lachnoanaerobaculum_saburreum	HMDB0304809	0.1	-0.54	116	59	2.35306e-05	0.00245306	0.632707	Pretyrosine	[H][C@](N)(CC1(C=CC([H])(O)C=C1)C(O)=O)C(O)=O	Organic compounds	Organic acids and derivatives	Carboxylic acids and derivatives	Amino acids, peptides, and analogues	L-alpha-amino acids	0.16	-0.21	-0.19	-0.14	1.31381	0.273184	decrease	0.533662
s__Gemella_morbillorum	HMDB0011635	0.05	0.45	135	69	0.00453955	0.0282536	0.39749	p-Cresol sulfate	CC1=CC=C(OS(O)(=O)=O)C=C1	Organic compounds	Organic acids and derivatives	Organic sulfuric acids and derivatives	Arylsulfates	Phenylsulfates	-0.07	0.1	0.35	-0.06	1.29135	0.284961	increase	0.539989
s__Gemella_morbillorum	HMDB0001858	0.04	0.44	135	69	0.00408233	0.0270212	0.402644	p-Cresol	CC1=CC=C(O)C=C1	Organic compounds	Benzenoids	Phenols	Cresols	Para cresols	-0.07	0.1	0.35	-0.07	1.2835	0.28928	increase	0.539989
s__Porphyromonas_somerae	HMDB0030916	0	0.5	108	58	0.000980567	0.0113582	0.502589	2-Hydroxyacorenone	CC(C)C1C(O)CC(C)C11CC=C(C)C(=O)C1	Organic compounds	Organic oxygen compounds	Organooxygen compounds	Carbonyl compounds	Cyclohexenones	0.04	0.28	0.45	-0.07	1.25307	0.306098	decrease	0.551083
s__Abiotrophia_sp._HMSC24B09	HMDB0000228	-0.11	0.46	94	48	0.000913062	0.0108785	0.572307	Phenol	OC1=CC=CC=C1	Organic compounds	Benzenoids	Phenols	1-hydroxy-4-unsubstituted benzenoids	1-hydroxy-4-unsubstituted benzenoids	-0.19	0.1	0.25	-0.01	1.23645	0.315693	increase	0.551083
s__Fusobacterium_periodonticum	HMDB0240259	-0.08	0.44	114	56	0.00102371	0.0115375	0.520993	Stercobilin	CC[C@H]1[C@H](CC2=C(C)C(CCC(O)=O)=C(N2)\C=C2/N=C(C[C@@H]3NC(=O)[C@H](CC)[C@H]3C)C(C)=C2CCC(O)=O)NC(=O)[C@@H]1C	Organic compounds	Organoheterocyclic compounds	Tetrapyrroles and derivatives	Bilirubins	Bilirubins	-0.06	0.09	-0.02	0.27	1.22074	0.325001	increase	0.551083
s__Prevotella_sp._oral_taxon_306	HMDB0062551	0.35	-0.19	103	66	0.000581017	0.00969137	0.539296	4-Ethylphenylsulfate	CCC1=CC=C(OS(O)(=O)=O)C=C1						0.23	0.01	0.23	-0.11	1.20966	0.33158	decrease	0.551083
s__Lautropia_mirabilis	HMDB0001859	0.08	-0.43	112	57	0.00148523	0.0154835	0.503974	Acetaminophen	CC(=O)NC1=CC=C(O)C=C1	Organic compounds	Benzenoids	Phenols	1-hydroxy-2-unsubstituted benzenoids	1-hydroxy-2-unsubstituted benzenoids	-0.07	0.24	-0.3	-0.14	1.20519	0.334308	decrease	0.551083
s__Streptococcus_anginosus	HMDB0296920	0.33	-0.09	144	79	0.00224254	0.0184142	0.423671	DG(PGJ2/2:0/0:0)	CCCCC[C@H](O)\C=C\[C@@H]1[C@@H](C\C=C/CCCC(=O)OC[C@H](CO)OC(C)=O)C=CC1=O						0.25	0.34	0.02	0.03	1.20471	0.334586	decrease	0.551083
s__Actinomyces_sp._ICM58	HMDB0010402	0.03	-0.5	134	72	8.85641e-05	0.00527589	0.536629	LysoPC(22:5/0:0)	CCCCC\C=C/C\C=C/C\C=C/C\C=C/C\C=C/CCC(=O)OC[C@](O)([H])COP([O-])(=O)OCC[N+](C)(C)C	Organic compounds	Lipids and lipid-like molecules	Glycerophospholipids	Glycerophosphocholines	1-acyl-sn-glycero-3-phosphocholines	-0.07	0.15	-0.11	-0.25	1.17499	0.353024	decrease	0.55633
s__Campylobacter_concisus	HMDB0061117	0.01	-0.44	122	66	0.00195882	0.0173793	0.453184	3-(3,5-dihydroxyphenyl)-1-propanoic acid sulphate	OC1=CC(CCC(=O)OS(O)(=O)=O)=CC(O)=C1	Organic compounds	Benzenoids	Phenols	Benzenediols	Resorcinols	0.1	-0.27	-0.18	-0.19	1.17229	0.354729	decrease	0.55633
s__Actinomyces_sp._oral_taxon_172	HMDB0010402	0.07	-0.47	128	69	0.000169485	0.00706751	0.535993	LysoPC(22:5/0:0)	CCCCC\C=C/C\C=C/C\C=C/C\C=C/C\C=C/CCC(=O)OC[C@](O)([H])COP([O-])(=O)OCC[N+](C)(C)C	Organic compounds	Lipids and lipid-like molecules	Glycerophospholipids	Glycerophosphocholines	1-acyl-sn-glycero-3-phosphocholines	-0.09	0.26	-0.13	-0.21	1.15752	0.36415	decrease	0.55633
s__Schaalia_odontolytica	HMDB0029737	-0.04	-0.4	141	77	0.00897102	0.0455618	0.355826	Indole-3-carboxaldehyde	O=CC1=CNC2=C1C=CC=C2	Organic compounds	Organoheterocyclic compounds	Indoles and derivatives	Indoles	Indoles	0.07	-0.11	-0.21	-0.17	1.15735	0.364264	decrease	0.55633
s__Streptococcus_sp._HMSC056C01	HMDB0028831	0.09	-0.39	142	77	0.000421315	0.00808435	0.487779	Glutamyltyrosine	N[C@@H](CCC(O)=O)C(=O)N[C@@H](CC1=CC=C(O)C=C1)C(O)=O	Organic compounds	Organic acids and derivatives	Carboxylic acids and derivatives	Amino acids, peptides, and analogues	Dipeptides	0.08	-0.27	-0.14	-0.12	1.11486	0.392298	decrease	0.581816
s__Prevotella_vespertina	HMDB0062551	0.32	-0.21	108	63	0.000848339	0.0107199	0.528386	4-Ethylphenylsulfate	CCC1=CC=C(OS(O)(=O)=O)C=C1						0.22	0.01	0.21	-0.08	1.11121	0.394804	decrease	0.581816
s__Streptococcus_parasanguinis	HMDB0002157	-0.29	0.18	145	79	0.000881912	0.0108164	0.464635	27-Norcholestanehexol	[H][C@@]1(CC[C@@]2([H])[C@]3([H])[C@H](O)C[C@]4([H])C[C@H](O)CC[C@]4(C)[C@@]3([H])C[C@H](O)[C@]12C)[C@H](C)CCC(O)C(O)CO	Organic compounds	Lipids and lipid-like molecules	Steroids and steroid derivatives	Bile acids, alcohols and derivatives	Pentahydroxy bile acids, alcohols and derivatives	-0.06	-0.25	-0.16	0.1	1.09085	0.408603	increase	0.582832
s__Prevotella_pallens	HMDB0002340	0.13	-0.4	128	70	0.000261395	0.00778585	0.531363	2-Methylbenzoic acid	CC1=CC=CC=C1C(O)=O	Organic compounds	Benzenoids	Benzene and substituted derivatives	Benzoic acids and derivatives	Benzoic acids	0	-0.13	-0.01	-0.27	1.07603	0.418934	decrease	0.582832
s__Haemophilus_sputorum	HMDB0251802	-0.01	-0.42	133	76	0.00294758	0.0218337	0.410473	Endothion	COC1=COC(CSP(=O)(OC)OC)=CC1=O	Organic compounds	Organoheterocyclic compounds	Pyrans	Pyranones and derivatives	Pyranones and derivatives	-0.26	-0.01	-0.34	-0.38	1.07223	0.421594	decrease	0.582832
s__Streptococcus_anginosus	HMDB0125171	0.02	-0.39	144	79	0.0021481	0.0182808	0.416776	3-[4-(sulfooxy)phenyl]propanoic acid	OC(=O)CCC1=CC=C(OS(O)(=O)=O)C=C1	Organic compounds	Organic acids and derivatives	Organic sulfuric acids and derivatives	Arylsulfates	Phenylsulfates	-0.05	-0.33	-0.06	-0.29	1.06985	0.423247	decrease	0.582832
s__Actinomyces_sp._oral_taxon_172	HMDB0010394	0.06	-0.46	128	69	0.000280858	0.00780573	0.518968	LysoPC(20:3/0:0)	CCCCC\C=C/C\C=C/C\C=C/CCCCCCC(=O)OC[C@@H](O)COP([O-])(=O)OCC[N+](C)(C)C	Organic compounds	Lipids and lipid-like molecules	Glycerophospholipids	Glycerophosphocholines	1-acyl-sn-glycero-3-phosphocholines	-0.16	0.22	-0.14	-0.24	1.051	0.436889	decrease	0.584969
s__Porphyromonas_bobii	HMDB0039539	0.05	0.47	101	55	0.00789851	0.0416921	0.420497	13-Tetradecene-1,3-diyne-6,7-diol	OC(CCCCCC=C)C(O)CC#CC#C	Organic compounds	Lipids and lipid-like molecules	Fatty Acyls	Fatty alcohols	Fatty alcohols	0.28	0.31	0.1	0	1.04839	0.438727	decrease	0.584969
s__Prevotella_sp._oral_taxon_306	HMDB0257327	0.36	-0.04	103	66	0.00940495	0.0462863	0.402698	Rphdhd	CCCCCCCC(CC(=O)OC(CCCCCCC)CC(O)=O)OC1OC(C)C(O)C(O)C1O	Organic compounds	Lipids and lipid-like molecules	Fatty Acyls	Fatty acyl glycosides	Rhamnolipids	0.27	0.08	0.3	-0.01	1.03308	0.449851	decrease	0.590429
s__Actinomyces_sp._ICM58	HMDB0010394	0	-0.49	134	72	0.000328302	0.00797801	0.491757	LysoPC(20:3/0:0)	CCCCC\C=C/C\C=C/C\C=C/CCCCCCC(=O)OC[C@@H](O)COP([O-])(=O)OCC[N+](C)(C)C	Organic compounds	Lipids and lipid-like molecules	Glycerophospholipids	Glycerophosphocholines	1-acyl-sn-glycero-3-phosphocholines	-0.29	0.03	-0.02	-0.31	1.01437	0.463882	increase	0.599478
s__Streptococcus_sp._1001283B150225_161107_H12	HMDB0029978	0.08	-0.39	138	73	0.000711747	0.0102971	0.478897	Avenoleic acid	CCCC(O)C\C=C/C\C=C/CCCCCCCC(O)=O	Organic compounds	Lipids and lipid-like molecules	Fatty Acyls	Lineolic acids and derivatives	Lineolic acids and derivatives	0.04	0.03	-0.18	-0.2	0.996334	0.477315	decrease	0.602535
s__Porphyromonas_bobii	HMDB0036093	0.06	0.47	101	55	0.00945107	0.0462863	0.410032	Abscisic acid	C\C(\C=C\C1(O)C(C)=CC(=O)CC1(C)C)=C/C(O)=O	Organic compounds	Lipids and lipid-like molecules	Prenol lipids	Sesquiterpenoids	Abscisic acids and derivatives	0.28	0.31	0.1	0.02	0.991834	0.480593	decrease	0.602535
s__Streptococcus_sp._oral_taxon_431	HMDB0242141	-0.11	0.38	144	79	0.000468848	0.0081734	0.48081	Eicosanedioic acid	OC(=O)CCCCCCCCCCCCCCCCCCC(O)=O	Organic compounds	Lipids and lipid-like molecules	Fatty Acyls	Fatty acids and conjugates	Long-chain fatty acids	-0.01	-0.04	-0.03	0.2	0.955221	0.508519	increase	0.628171
s__Neisseria_mucosa	HMDB0032574	-0.29	0.1	137	74	0.00619704	0.0340022	0.394283	Propylparaben	CCCOC(=O)C1=CC=C(O)C=C1	Organic compounds	Benzenoids	Benzene and substituted derivatives	Benzoic acids and derivatives	p-Hydroxybenzoic acid alkyl esters	-0.19	-0.08	-0.09	0.03	0.936212	0.523418	increase	0.637205
s__Fusobacterium_periodonticum	HMDB0004710	0.05	-0.45	114	56	0.00130194	0.0139207	0.506115	9,10,13-TriHOME	CCCCC[C@H](O)\C=C\[C@@H](O)[C@@H](O)CCCCCCCC(O)=O	Organic compounds	Lipids and lipid-like molecules	Fatty Acyls	Fatty acids and conjugates	Long-chain fatty acids	0.05	-0.14	-0.25	-0.09	0.92112	0.535374	decrease	0.642102
s__Rothia_aeria	HMDB0000360	0.06	0.42	140	73	0.00806186	0.0420225	0.363482	2,4-Dihydroxybutanoic acid	OCCC(O)C(O)=O	Organic compounds	Organic acids and derivatives	Hydroxy acids and derivatives	Short-chain hydroxy acids and derivatives	Short-chain hydroxy acids and derivatives	0.05	0.18	0.11	0.26	0.9119	0.542729	increase	0.642102
s__Megasphaera_micronuciformis	HMDB0012322	0.37	-0.16	92	52	0.00227098	0.0184142	0.526873	2-Naphthol	OC1=CC2=CC=CC=C2C=C1	Organic compounds	Benzenoids	Naphthalenes	Naphthols and derivatives	Naphthols and derivatives	0.33	0.04	0.34	0.09	0.863629	0.581833	decrease	0.678805
s__Streptococcus_mitis	HMDB0000182	-0.07	-0.41	145	79	0.00954585	0.0462863	0.345132	Lysine	NCCCC[C@H](N)C(O)=O	Organic compounds	Organic acids and derivatives	Carboxylic acids and derivatives	Amino acids, peptides, and analogues	L-alpha-amino acids	-0.09	-0.14	-0.33	-0.16	0.850461	0.59262	decrease	0.681633
s__Lachnoanaerobaculum_saburreum	HMDB0001229	0.15	-0.54	116	59	4.94934e-06	0.00150263	0.686597	Dopaquinone	N[C@@H](CC1=CC(=O)C(=O)C=C1)C(O)=O	Organic compounds	Organic acids and derivatives	Carboxylic acids and derivatives	Amino acids, peptides, and analogues	L-alpha-amino acids	0.07	-0.21	-0.17	0	0.836955	0.603692	decrease	0.681633
s__Neisseria_meningitidis	HMDB0006372	0.08	-0.39	135	75	0.000716103	0.0102971	0.476185	Glyceric acid	OC[C@H](O)C(O)=O	Organic compounds	Organic oxygen compounds	Organooxygen compounds	Carbohydrates and carbohydrate conjugates	Sugar acids and derivatives	0.02	0.1	-0.15	-0.11	0.823791	0.614512	decrease	0.681633
s__Prevotella_pallens	HMDB0304930	0.12	-0.39	128	70	0.000470411	0.0081734	0.510373	3- Acetylphenol sulfate	CC(=O)C1=CC(OS(O)(=O)=O)=CC=C1	Organic compounds	Organic oxygen compounds	Organooxygen compounds	Carbonyl compounds	Alkyl-phenylketones	0.04	-0.16	-0.01	-0.17	0.821163	0.616716	decrease	0.681633
s__Actinomyces_sp._ph3	HMDB0012322	0.42	-0.02	85	53	0.00906865	0.0455618	0.442551	2-Naphthol	OC1=CC2=CC=CC=C2C=C1	Organic compounds	Benzenoids	Naphthalenes	Naphthols and derivatives	Naphthols and derivatives	0.46	0.16	0.28	0.37	0.737726	0.685534	decrease	0.747855
s__Neisseria_sicca	HMDB0006372	0.06	-0.45	137	73	0.000220696	0.00722065	0.512893	Glyceric acid	OC[C@H](O)C(O)=O	Organic compounds	Organic oxygen compounds	Organooxygen compounds	Carbohydrates and carbohydrate conjugates	Sugar acids and derivatives	-0.11	0.12	-0.17	-0.16	0.707161	0.710694	decrease	0.765363
s__Streptococcus_sp._HSISS2	HMDB0034450	-0.09	-0.47	136	76	0.00502144	0.0294921	0.372999	Neocnidilide	CCCCC1OC(=O)C2=CCCCC12	Organic compounds	Organoheterocyclic compounds	Isobenzofurans		Isobenzofurans	-0.11	-0.21	-0.31	-0.13	0.667161	0.742967	decrease	0.78999
s__Porphyromonas_sp._oral_taxon_279	HMDB0032622	0	0.47	105	57	0.00297826	0.0218337	0.464251	Phenethyl rutinoside	CC1OC(OCC2OC(OCCC3=CC=CC=C3)C(O)C(O)C2O)C(O)C(O)C1O	Organic compounds	Organic oxygen compounds	Organooxygen compounds	Carbohydrates and carbohydrate conjugates	O-glycosyl compounds	0.14	0.18	0.33	0.24	0.621905	0.778178	increase	0.809241
s__Campylobacter_concisus	HMDB0059713	-0.04	-0.43	122	66	0.00731853	0.039126	0.391389	3-Methoxysalicylic acid	COC1=CC=CC(C(O)=O)=C1O	Organic compounds	Benzenoids	Benzene and substituted derivatives	Benzoic acids and derivatives	M-methoxybenzoic acids and derivatives	-0.09	-0.26	-0.09	-0.25	0.61922	0.78034	decrease	0.809241
s__Alloprevotella_sp._oral_taxon_473	HMDB0241978	0.02	0.5	106	58	0.00202199	0.017566	0.471769	N-Linoleoyl Isoleucine	CCCCCC=CCC=CCCCCCCCC(=O)NC(C(C)CC)C(O)=O						0.14	0.04	0.18	0.15	0.285058	0.969252	increase	0.974143
s__Prevotella_pallens	HMDB0033201	-0.09	0.42	128	70	0.000425114	0.00808435	0.509885	9-Hydroxydecanoic acid	CC(O)CCCCCCCC(O)=O	Organic compounds	Organic acids and derivatives	Hydroxy acids and derivatives	Medium-chain hydroxy acids and derivatives	Medium-chain hydroxy acids and derivatives	0.04	0.06	0.12	0.09	0.269597	0.97362	increase	0.974143
s__Streptococcus_sp._oral_taxon_431	HMDB0005076	0	0.37	144	79	0.00604362	0.0340022	0.374352	13,14-Dihydro PGF-1a	CCCCC[C@H](O)CC[C@H]1[C@H](O)C[C@H](O)[C@@H]1CCCCCCC(O)=O	Organic compounds	Lipids and lipid-like molecules	Fatty Acyls	Eicosanoids	Prostaglandins and related compounds	0.1	0.02	0.02	0.11	0.267481	0.974143	decrease	0.974143
s__Lachnoanaerobaculum_sp._ICM7	HMDB0001863	0.37	-0.17	79	44	0.00449543	0.0282536	0.535001	2-Hydroxyvaleric acid	CCCC(O)C(O)=O	Organic compounds	Lipids and lipid-like molecules	Fatty Acyls	Fatty acids and conjugates	Hydroxy fatty acids
s__Candidatus_Nanosynbacter_sp._TM7_075	HMDB0245603	0.02	-0.53	96	51	0.000615701	0.0098749	0.552371	21-Deoxycortisone	CC(=O)C1(O)CCC2C3CCC4=CC(=O)CCC4(C)C3C(=O)CC12C	Organic compounds	Lipids and lipid-like molecules	Steroids and steroid derivatives	Pregnane steroids	Gluco/mineralocorticoids, progestogins and derivatives

## Sheet: E.Plasma Metabolome-POS
t1	t2	ρ1	ρ2	n1	n2	p	BH_p	abs_diff_cor	Metabolites	smiles	kingdom	super_class	class	sub_class	direct_parent	ρG1	ρG2	ρG3	ρG4	E	p.trend	trend	adj.p.trend
s__Rothia_sp._HMSC072B04	HMDB0062447	0.16	-0.39	144	77	8.20934e-05	0.00492802	0.545458	anhydroretinol	[H]/C(=C(/[H])\C(\C)=C(/[H])\C(\[H])=C1\C(C)=CCCC1(C)C)/C(/[H])=C(\C)C=C	Organic compounds	Lipids and lipid-like molecules	Prenol lipids	Sesquiterpenoids	Sesquiterpenoids	0.13	0.08	-0.05	-0.6	3.43635	0.000612	decrease	0.02576
s__Mogibacterium_diversum	HMDB0247034	0.01	-0.46	85	48	0.00733823	0.0314168	0.465251	6-Aminonicotinamide	OC(=N)C1=CNC(=N)C=C1	Organic compounds	Organoheterocyclic compounds	Pyridines and derivatives	Pyridinecarboxylic acids and derivatives	Nicotinamides	0.28	-0.42	-0.11	-0.69	3.34527	0.000885	decrease	0.02576
s__Streptococcus_sp._XMC	HMDB0006351	-0.11	0.42	138	75	0.000125898	0.00492802	0.534028	Vaccenyl carnitine	CCCCCC\C=C\CCCCCCCCCC(=O)O[C@@H](CC([O-])=O)C[N+](C)(C)C	Organic compounds	Lipids and lipid-like molecules	Fatty Acyls	Fatty acid esters	Acyl carnitines	0.02	-0.01	0.03	0.67	3.28875	0.001104	increase	0.02576
s__Leptotrichia_wadei	HMDB0303178	0.09	-0.4	118	67	0.00110771	0.0123335	0.488235	Butyl benzoate	CCCCOC(=O)C1=CC=CC=C1	Organic compounds	Benzenoids	Benzene and substituted derivatives	Benzoic acids and derivatives	Benzoic acid esters	0.18	0.05	-0.25	-0.5	2.84804	0.005195	decrease	0.0870917
s__Mogibacterium_diversum	HMDB0001847	-0.02	-0.48	85	48	0.00715942	0.0311378	0.461311	Caffeine	CN1C=NC2=C1C(=O)N(C)C(=O)N2C	Organic compounds	Organoheterocyclic compounds	Imidazopyrimidines	Purines and purine derivatives	Xanthines	0.13	-0.52	-0.08	-0.67	2.78885	0.006359	decrease	0.0870917
s__Haemophilus_paraphrohaemolyticus	HMDB0002995	0.06	-0.45	118	57	0.0010863	0.0123335	0.507842	12-Keto-tetrahydro-leukotriene B4	CCCCCCCCC(=O)CC\C=C\C=C/[C@@H](O)CCCC(O)=O	Organic compounds	Lipids and lipid-like molecules	Fatty Acyls	Eicosanoids	Other hydroxyeicosapolyenoic acids	0.07	-0.08	-0.11	-0.57	2.73943	0.007465	decrease	0.0870917
s__Leptotrichia_wadei	HMDB0035639	0.08	-0.4	118	67	0.00128077	0.0125277	0.482156	Petasalbin	CC1CCCC2CC3=C(C(O)C12C)C(C)=CO3	Organic compounds	Lipids and lipid-like molecules	Prenol lipids	Sesquiterpenoids	Eremophilane, 8,9-secoeremophilane and furoeremophilane sesquiterpenoids	0.12	0.01	-0.22	-0.48	2.5228	0.01441	decrease	0.1441
s__Prevotella_melaninogenica	HMDB0030964	-0.03	0.42	140	75	0.00112532	0.0123335	0.449908	Linolenelaidic acid	CCC=CCC=CCC=CCCCCCCCC(O)=O	Organic compounds	Lipids and lipid-like molecules	Fatty Acyls	Lineolic acids and derivatives	Lineolic acids and derivatives	0.06	-0.02	0	0.54	2.44094	0.018214	increase	0.145124
s__Schaalia_odontolytica	HMDB0341367	-0.02	-0.46	141	77	0.000997918	0.0123335	0.440093	omega-3 Arachidonic acid methyl ester							-0.01	-0.03	-0.19	-0.52	2.40933	0.019871	decrease	0.145124
s__Rothia_sp._HMSC072B04	HMDB0032358	-0.08	-0.48	144	77	0.00177266	0.0150269	0.407874	Lauroyl diethanolamide	CCCCCCCCCCCC(=O)N(CCO)CCO	Organic compounds	Lipids and lipid-like molecules	Fatty Acyls	Fatty amides	N-acyl amines	0.05	-0.23	-0.37	-0.47	2.39511	0.020732	decrease	0.145124
s__Veillonella_rogosae	HMDB0059906	0.28	-0.26	139	79	0.000101005	0.00492802	0.545359	Megastigmatrienone	[H]\C(C=C)=C(\[H])C1C(C)=CC(=O)CC1(C)C	Organic compounds	Organic oxygen compounds	Organooxygen compounds	Carbonyl compounds	Cyclohexenones	0.2	0.35	-0.02	-0.26	2.29246	0.027595	decrease	0.175605
s__Actinomyces_oris	HMDB0041965	-0.01	0.38	134	76	0.00560769	0.028857	0.387122	O-Toluidine	CC1=CC=CC=C1N	Organic compounds	Benzenoids	Benzene and substituted derivatives	Toluenes	Aminotoluenes	0.02	-0.08	0.18	0.47	2.23354	0.032373	increase	0.188842
s__Rothia_sp._HMSC065C12	HMDB0032358	-0.09	-0.55	142	77	0.000286959	0.0085907	0.458914	Lauroyl diethanolamide	CCCCCCCCCCCC(=O)N(CCO)CCO	Organic compounds	Lipids and lipid-like molecules	Fatty Acyls	Fatty amides	N-acyl amines	0.08	-0.28	-0.47	-0.25	2.16751	0.038602	decrease	0.195851
s__Actinomyces_sp._oral_taxon_172	HMDB0000628	0.14	-0.45	128	69	5.72679e-05	0.00492802	0.581572	Epitestosterone	[H][C@@]12CC[C@@H](O)[C@@]1(C)CC[C@@]1([H])[C@@]2([H])CCC2=CC(=O)CC[C@]12C	Organic compounds	Lipids and lipid-like molecules	Steroids and steroid derivatives	Androstane steroids	Androgens and derivatives	0.04	0.14	-0.15	-0.43	2.14298	0.041247	decrease	0.195851
s__Porphyromonas_bobii	HMDB0251246	0.06	-0.44	101	55	0.00214405	0.0154597	0.499644	Diethylene glycol dimethacrylate	CC(=C)C(=O)OCCOCCOC(=O)C(C)=C	Organic compounds	Organic acids and derivatives	Carboxylic acids and derivatives	Dicarboxylic acids and derivatives	Dicarboxylic acids and derivatives	-0.13	0.16	-0.04	-0.54	2.1195	0.043877	decrease	0.195851
s__Porphyromonas_pasteri	HMDB0251246	0.06	-0.44	101	57	0.0019004	0.015142	0.499157	Diethylene glycol dimethacrylate	CC(=C)C(=O)OCCOCCOC(=O)C(C)=C	Organic compounds	Organic acids and derivatives	Carboxylic acids and derivatives	Dicarboxylic acids and derivatives	Dicarboxylic acids and derivatives	-0.14	0.18	-0.03	-0.54	2.11152	0.044766	decrease	0.195851
s__Streptococcus_oralis	HMDB0004626	0.3	-0.17	145	79	0.000878434	0.0123335	0.464032	Tetrahydrogestrinone	[H][C@@]12CC[C@@](O)(CC)[C@@]1(CC)C=CC1=C3CCC(=O)C=C3CC[C@@]21[H]	Organic compounds	Lipids and lipid-like molecules	Steroids and steroid derivatives	Estrane steroids	Estrogens and derivatives	0.31	0.16	0.08	-0.15	2.05964	0.051022	decrease	0.199949
s__Prevotella_melaninogenica	HMDB0002697	-0.07	0.41	140	75	0.000654836	0.0123335	0.473683	19-Norandrosterone	[H][C@@]12CCC(=O)[C@@]1(C)CC[C@@]1([H])[C@@]2([H])CC[C@@]2([H])C[C@H](O)CC[C@]12[H]	Organic compounds	Lipids and lipid-like molecules	Steroids and steroid derivatives	Estrane steroids	Estrogens and derivatives	-0.01	-0.1	0.02	0.42	2.05419	0.051756	increase	0.199949
s__Schaalia_odontolytica	HMDB0061174	-0.28	0.11	141	77	0.00690015	0.0311378	0.383161	p-Hydroxyl-ethotoin	CCN1C(=O)NC(C1=O)C1=CC=C(O)C=C1	Organic compounds	Organoheterocyclic compounds	Azolidines	Imidazolidines	Phenylhydantoins	-0.22	-0.27	-0.26	0.22	2.03554	0.054272	increase	0.199949
s__Veillonella_sp._S13053_19	HMDB0015150	0.07	-0.37	138	76	0.00150865	0.0133345	0.444629	Sulfamethoxazole	CC1=CC(NS(=O)(=O)C2=CC=C(N)C=C2)=NO1	Organic compounds	Benzenoids	Benzene and substituted derivatives	Benzenesulfonamides	Aminobenzenesulfonamides	0.23	-0.01	-0.25	-0.24	2.01076	0.057707	decrease	0.201975
s__Haemophilus_parahaemolyticus	HMDB0030352	-0.07	0.4	129	72	0.00103603	0.0123335	0.470413	Arecaidine	CN1CCC=C(C1)C(O)=O	Organic compounds	Alkaloids and derivatives			Alkaloids and derivatives	-0.09	0.14	-0.01	0.38	1.97415	0.063243	increase	0.21081
s__Haemophilus_paraphrohaemolyticus	HMDB0250651	0.04	-0.43	118	57	0.00280274	0.0178593	0.468051	Cyclohexanecarboxamide	NC(=O)C1CCCCC1	Organic compounds	Organic acids and derivatives	Carboxylic acids and derivatives	Carboxylic acid derivatives	Primary carboxylic acid amides	-0.09	0.14	-0.05	-0.45	1.91744	0.072779	decrease	0.23157
s__Mogibacterium_diversum	HMDB0034146	-0.39	0.09	85	48	0.00788859	0.0327496	0.47493	Octadecanamide	CCCCCCCCCCCCCCCCCC(N)=O	Organic compounds	Organic acids and derivatives	Carboximidic acids and derivatives	Carboximidic acids	Carboximidic acids	-0.41	-0.31	-0.11	0.17	1.82792	0.090266	increase	0.245317
s__Prevotella_melaninogenica	HMDB0038213	0.06	-0.39	140	75	0.00127757	0.0125277	0.450099	Humulol	C\C1=C/CC(C)(C)\C=C\CC(C)(O)CCC1	Organic compounds	Lipids and lipid-like molecules	Prenol lipids	Sesquiterpenoids	Sesquiterpenoids	0.12	-0.08	-0.2	-0.31	1.8125	0.09361	decrease	0.245317
s__Actinomyces_naeslundii	HMDB0241225	-0.07	0.42	129	68	0.000796101	0.0123335	0.48842	8-Hydroxydodec-10-enoylcarnitine	CC=CCC(O)CCCCCCC(=O)OC(CC([O-])=O)C[N+](C)(C)C	Organic compounds	Lipids and lipid-like molecules	Fatty Acyls	Fatty acid esters	Acyl carnitines	-0.11	-0.04	0.18	0.34	1.80964	0.094227	increase	0.245317
s__Neisseria_sicca	HMDB0033608	-0.02	0.38	137	73	0.00525044	0.0281509	0.394675	2-Heptadecylfuran	CCCCCCCCCCCCCCCCCC1=CC=CO1	Organic compounds	Organoheterocyclic compounds	Heteroaromatic compounds		Heteroaromatic compounds	-0.19	0.19	0.34	-0.05	1.80175	0.095975	increase	0.245317
s__Neisseria_mucosa	HMDB0000300	0.29	-0.11	137	74	0.00526035	0.0281509	0.402599	Uracil	O=C1NC=CC(=O)N1	Organic compounds	Organoheterocyclic compounds	Diazines	Pyrimidines and pyrimidine derivatives	Pyrimidones	0.21	0.18	-0.11	0.47	1.79788	0.096802	increase	0.245317
s__Candidatus_Nanosynbacter_sp._TM7_008	HMDB0002697	-0.02	0.46	91	55	0.00331008	0.0201547	0.480277	19-Norandrosterone	[H][C@@]12CCC(=O)[C@@]1(C)CC[C@@]1([H])[C@@]2([H])CC[C@@]2([H])C[C@H](O)CC[C@]12[H]	Organic compounds	Lipids and lipid-like molecules	Steroids and steroid derivatives	Estrane steroids	Estrogens and derivatives	0.18	0.04	0.09	0.6	1.79203	0.098127	increase	0.245317
s__Megasphaera_micronuciformis	HMDB0251324	0.34	-0.11	92	52	0.00961013	0.037323	0.449324	Dihydroperillic acid	CC(=C)C1CCC(CC1)C(O)=O	Organic compounds	Lipids and lipid-like molecules	Prenol lipids	Monoterpenoids	Menthane monoterpenoids	0.38	0.05	0.19	-0.11	1.7366	0.111694	decrease	0.269606
s__Candidatus_Nanosynbacter_sp._TM7_087	HMDB0241076	0.08	-0.43	91	55	0.00203554	0.015142	0.513783	5-Hydroxydec-8-enoylcarnitine	CC=CCCC(O)CCCC(=O)OC(CC([O-])=O)C[N+](C)(C)C	Organic compounds	Lipids and lipid-like molecules	Fatty Acyls	Fatty acid esters	Acyl carnitines	0.22	0.01	-0.31	0.44	1.60409	0.150241	increase	0.342201
s__Neisseria_mucosa	HMDB0000991	0.29	-0.09	137	74	0.0094997	0.037323	0.373848	2-Aminooctanoic acid	CCCCCCC(N)C(O)=O	Organic compounds	Organic acids and derivatives	Carboxylic acids and derivatives	Amino acids, peptides, and analogues	Alpha amino acids	0.26	0.33	-0.04	-0.08	1.6003	0.151546	decrease	0.342201
s__Prevotella_intermedia	HMDB0006070	-0.28	0.13	134	75	0.00447972	0.0261158	0.410344	Pregnanetriol	[H][C@@]12CC[C@](O)(C(C)O)[C@@]1(C)CC[C@@]1([H])[C@@]2([H])CC[C@]2([H])C[C@H](O)CC[C@]12C	Organic compounds	Lipids and lipid-like molecules	Steroids and steroid derivatives	Pregnane steroids	Gluco/mineralocorticoids, progestogins and derivatives	-0.29	-0.25	-0.03	0.08	1.55484	0.166914	increase	0.365124
s__Actinomyces_bouchesdurhonensis	HMDB0003040	-0.02	-0.41	137	74	0.0053425	0.0281509	0.386097	Arabinosylhypoxanthine	OC[C@H]1OC([C@@H](O)[C@@H]1O)N1C=NC2=C1NC=NC2=O	Organic compounds	Nucleosides, nucleotides, and analogues	Purine nucleosides		Purine nucleosides	0.16	-0.25	-0.19	-0.15	1.51306	0.182477	decrease	0.383085
s__Mogibacterium_diversum	HMDB0010381	-0.5	0.21	85	48	5.55699e-05	0.00492802	0.702103	LysoPC(15:0/0:0)	[H][C@@](O)(COC(=O)CCCCCCCCCCCCCC)COP([O-])(=O)OCC[N+](C)(C)C	Organic compounds	Lipids and lipid-like molecules	Glycerophospholipids	Glycerophosphocholines	1-acyl-sn-glycero-3-phosphocholines	-0.3	-0.28	-0.17	0.19	1.50394	0.18607	increase	0.383085
s__Megasphaera_micronuciformis	HMDB0249592	0.03	-0.47	92	52	0.00253177	0.0167613	0.501983	Cantharidin	CC12C3CCC(O3)C1(C)C(=O)OC2=O	Organic compounds	Organoheterocyclic compounds	Furofurans		Furofurans	0.12	-0.13	-0.33	-0.23	1.4668	0.201086	decrease	0.402172
s__Fusobacterium_nucleatum	HMDB0256646	-0.01	-0.38	135	72	0.0096713	0.037323	0.36671	Plumbagin	CC1=CC(=O)C2=C(C=CC=C2O)C1=O	Organic compounds	Benzenoids	Naphthalenes	Naphthoquinones	Naphthoquinones	-0.21	0.12	-0.21	-0.39	1.43332	0.215454	decrease	0.406844
s__Streptococcus_sp._A12	HMDB0059611	0.3	-0.14	135	75	0.00245828	0.0167613	0.435593	Thiomorpholine 3-carboxylate	OC(=O)C1CSCCN1	Organic compounds	Organic acids and derivatives	Carboxylic acids and derivatives	Amino acids, peptides, and analogues	Alpha amino acids	0.16	0	0.4	-0.13	1.42206	0.220442	decrease	0.406844
s__Peptostreptococcus_stomatis	HMDB0062737	-0.01	0.46	101	52	0.00458394	0.0261667	0.464181	10-nitrooctadecenoic Acid	[H]\C(CCCCCCCC(O)=O)=C(\CCCCCCCC)N(=O)=O	Organic compounds	Lipids and lipid-like molecules	Fatty Acyls	Fatty acids and conjugates	Long-chain fatty acids	0.01	0.34	0.15	0.41	1.42108	0.220858	increase	0.406844
s__Candidatus_Nanosynbacter_sp._TM7_057	HMDB0000500	0.34	-0.17	93	55	0.00256925	0.0167613	0.512967	4-Hydroxybenzoic acid	OC(=O)C1=CC=C(O)C=C1	Organic compounds	Benzenoids	Benzene and substituted derivatives	Benzoic acids and derivatives	Hydroxybenzoic acid derivatives	0.35	0.11	-0.08	-0.07	1.38396	0.23832	decrease	0.427754
s__Campylobacter_concisus	HMDB0040582	0.08	-0.42	122	66	0.000910305	0.0123335	0.493424	1-Methyl-2-pyrrolecarboxaldehyde	CN1C=CC=C1C=O	Organic compounds	Organic oxygen compounds	Organooxygen compounds	Carbonyl compounds	Aryl-aldehydes	0.14	-0.27	-0.15	-0.18	1.28071	0.290849	decrease	0.508986
s__Streptococcus_sp._oral_taxon_431	HMDB0030366	-0.09	0.39	144	79	0.000409694	0.00935469	0.483054	Cavipetin C	C\C(CC\C=C(/C)CC\C=C(/C)C=O)=C/CC\C(C)=C\COC(=O)C(\C)=C\O	Organic compounds	Lipids and lipid-like molecules	Prenol lipids	Diterpenoids	Acyclic diterpenoids	-0.03	0.15	0.04	0.26	1.25364	0.305779	increase	0.522062
s__Prevotella_melaninogenica	HMDB0013317	0.08	0.45	140	75	0.00663107	0.0307952	0.363774	Tridecanoylglycine	CCCCCCCCCCCCC(=O)NCC(O)=O	Organic compounds	Organic acids and derivatives	Carboxylic acids and derivatives	Amino acids, peptides, and analogues	N-acyl-alpha amino acids	0.18	0.14	0.13	0.42	1.23391	0.317219	increase	0.523374
s__Streptococcus_infantis	HMDB0030366	-0.11	0.41	144	79	0.000123561	0.00492802	0.52341	Cavipetin C	C\C(CC\C=C(/C)CC\C=C(/C)C=O)=C/CC\C(C)=C\COC(=O)C(\C)=C\O	Organic compounds	Lipids and lipid-like molecules	Prenol lipids	Diterpenoids	Acyclic diterpenoids	0.07	0.14	-0.04	0.32	1.21622	0.327666	increase	0.523374
s__Streptococcus_sp._HPH0090	HMDB0001046	-0.01	0.41	143	77	0.00204473	0.015142	0.41996	Cotinine	CN1C(CCC1=O)C1=CN=CC=C1	Organic compounds	Organoheterocyclic compounds	Pyridines and derivatives	Pyrrolidinylpyridines	Pyrrolidinylpyridines	0.08	0.06	0.13	0.35	1.2003	0.33725	increase	0.523374
s__Actinomyces_sp._ICM58	HMDB0000628	0.12	-0.44	134	72	7.45927e-05	0.00492802	0.55916	Epitestosterone	[H][C@@]12CC[C@@H](O)[C@@]1(C)CC[C@@]1([H])[C@@]2([H])CCC2=CC(=O)CC[C@]12C	Organic compounds	Lipids and lipid-like molecules	Steroids and steroid derivatives	Androstane steroids	Androgens and derivatives	-0.06	0.11	-0.07	-0.27	1.19065	0.343208	decrease	0.523374
s__Rothia_sp._HMSC065C12	HMDB0038665	-0.07	0.39	142	77	0.000946422	0.0123335	0.457369	Indole-3-acetylglutamic acid	OC(=O)CC[C@H](NC(=O)CC1=CNC2=C1C=CC=C2)C(O)=O	Organic compounds	Organic acids and derivatives	Carboxylic acids and derivatives	Amino acids, peptides, and analogues	Glutamic acid and derivatives	0.02	0.11	0.02	0.3	1.18166	0.348878	increase	0.523374
s__Schaalia_odontolytica	HMDB0256842	-0.02	-0.4	141	77	0.0047076	0.0263242	0.385717	Rosterolone	CCCC1(O)CCC2C3CCC4CC(=O)CC(C)C4(C)C3CCC12C	Organic compounds	Lipids and lipid-like molecules	Steroids and steroid derivatives	Androstane steroids	Androgens and derivatives	0	-0.12	-0.15	-0.27	1.16656	0.358434	decrease	0.523374
s__Neisseria_sp._HMSC071A01	HMDB0060426	0.02	0.42	121	68	0.00579247	0.028857	0.400615	8-Methoxykynurenate	COC1=CC=CC2=C(O)C=C(N=C12)C(O)=O	Organic compounds	Organoheterocyclic compounds	Quinolines and derivatives	Quinoline carboxylic acids	Quinoline carboxylic acids	0.24	0.36	0.21	0.02	1.16579	0.358885	decrease	0.523374
s__Neisseria_sicca	HMDB0033609	0.01	0.4	137	73	0.00611178	0.0299041	0.383722	2-Pentadecylfuran	CCCCCCCCCCCCCCCC1=CC=CO1	Organic compounds	Organoheterocyclic compounds	Heteroaromatic compounds		Heteroaromatic compounds	-0.05	0.14	0.26	0.09	1.13117	0.381409	increase	0.531861
s__Megasphaera_micronuciformis	HMDB0245686	0.37	-0.08	92	52	0.00767306	0.0323449	0.457832	25-Hydroxy-24-oxocholecalciferol	CC(CCC(=O)C(C)(C)O)C1CCC2C(CCCC12C)=CC=C1CC(O)CCC1=C	Organic compounds	Lipids and lipid-like molecules	Steroids and steroid derivatives	Vitamin D and derivatives	Vitamin D and derivatives	0.47	0.02	0.23	0.27	1.12514	0.385364	decrease	0.531861
s__Actinomyces_sp._ph3	HMDB0000969	-0.39	0.06	85	53	0.00808355	0.0330581	0.455733	1,25-Dihydroxyvitamin D3-26,23-lactone	[H][C@@]1(CC[C@@]2([H])\C(CCC[C@]12C)=C\C=C1\C[C@@H](O)C[C@H](O)C1=C)[C@H](C)C[C@H]1C[C@@](C)(O)C(=O)O1	Organic compounds	Lipids and lipid-like molecules	Steroids and steroid derivatives	Vitamin D and derivatives	Vitamin D and derivatives	-0.41	-0.35	-0.06	-0.14	1.12208	0.387499	increase	0.531861
s__Lachnoanaerobaculum_saburreum	HMDB0038108	0.03	-0.44	116	59	0.00202703	0.015142	0.475375	Quinceoxepane	CC1CCCOC(C1)\C=C/C(C)=C	Organic compounds	Organoheterocyclic compounds	Oxepanes		Oxepanes	0.04	-0.15	-0.12	-0.21	0.908016	0.545893	decrease	0.734856
s__Schaalia_odontolytica	HMDB0248927	0.02	-0.39	141	77	0.00308951	0.0192392	0.407241	Becocalcidiol	CCC(C)C1CCC2C(CCCC12C)=CC=C1CC(O)C(=C)C(O)C1	Organic compounds	Lipids and lipid-like molecules	Steroids and steroid derivatives	Vitamin D and derivatives	Vitamin D and derivatives	-0.05	-0.05	-0.1	-0.24	0.831431	0.6082	decrease	0.788509
s__Haemophilus_haemolyticus	HMDB0035712	-0.03	0.39	137	78	0.00243917	0.0167613	0.41799	Aloesol	CC(O)CC1=CC(=O)C2=C(O1)C=C(O)C=C2C	Organic compounds	Organoheterocyclic compounds	Benzopyrans	1-benzopyrans	Chromones	0	0.08	0.23	0.12	0.831319	0.608278	increase	0.788509
s__Veillonella_rogosae	HMDB0241682	-0.05	0.38	139	79	0.00180981	0.0150269	0.429408	Hept-4-enoylcarnitine	CCC=CCCC(=O)OC(CC([O-])=O)C[N+](C)(C)C	Organic compounds	Lipids and lipid-like molecules	Fatty Acyls	Fatty acid esters	Acyl carnitines	0.01	0.07	0.23	0.08	0.763635	0.664105	increase	0.823147
s__Granulicatella_sp._HMSC30F09	HMDB0241076	-0.02	-0.4	137	72	0.00696385	0.0311378	0.379108	5-Hydroxydec-8-enoylcarnitine	CC=CCCC(O)CCCC(=O)OC(CC([O-])=O)C[N+](C)(C)C	Organic compounds	Lipids and lipid-like molecules	Fatty Acyls	Fatty acid esters	Acyl carnitines	-0.1	-0.25	-0.11	-0.28	0.762968	0.664635	decrease	0.823147
s__Veillonella_rogosae	HMDB0241124	-0.1	0.4	139	79	0.000313529	0.0085907	0.495504	Decatrienoylcarnitine	CCC=CC=CC=CCC(=O)OC(CC([O-])=O)C[N+](C)(C)C	Organic compounds	Lipids and lipid-like molecules	Fatty Acyls	Fatty acid esters	Acyl carnitines	-0.04	0.15	0.14	0.13	0.756211	0.670277	increase	0.823147
s__Streptococcus_sp._SK140	HMDB0001046	0.04	0.41	141	77	0.00646141	0.0305246	0.368917	Cotinine	CN1C(CCC1=O)C1=CN=CC=C1	Organic compounds	Organoheterocyclic compounds	Pyridines and derivatives	Pyrrolidinylpyridines	Pyrrolidinylpyridines	0.05	0.12	0.25	0.13	0.703147	0.713972	increase	0.84076
s__Actinomyces_sp._oral_taxon_181	HMDB0003040	0.01	-0.44	95	55	0.00637031	0.0305246	0.44539	Arabinosylhypoxanthine	OC[C@H]1OC([C@@H](O)[C@@H]1O)N1C=NC2=C1NC=NC2=O	Organic compounds	Nucleosides, nucleotides, and analogues	Purine nucleosides		Purine nucleosides	-0.06	0.15	-0.21	-0.04	0.687487	0.726761	decrease	0.84076
s__Candidatus_Nanosynbacter_sp._HMT_352	HMDB0032572	0.14	-0.42	98	58	0.000523837	0.0110409	0.56327	Methylparaben	COC(=O)C1=CC=C(O)C=C1	Organic compounds	Benzenoids	Benzene and substituted derivatives	Benzoic acids and derivatives	p-Hydroxybenzoic acid alkyl esters	0.1	0.02	-0.14	0.01	0.679744	0.732834	decrease	0.84076
s__Rothia_sp._HMSC065C12	HMDB0301804	-0.08	0.41	142	77	0.000352633	0.00878377	0.491419	12-oxo-PDA	CC\C=C/C[C@H]1[C@@H](CCCCCCCC(O)=O)C=CC1=O	Organic compounds	Lipids and lipid-like molecules	Fatty Acyls	Eicosanoids	Prostaglandins and related compounds	0.11	0.06	-0.05	0.19	0.668087	0.742227	increase	0.84076
s__Actinomyces_sp._ICM58	HMDB0010394	0.01	-0.39	134	72	0.00435537	0.0259429	0.404551	LysoPC(20:3/0:0)	CCCCC\C=C/C\C=C/C\C=C/CCCCCCC(=O)OC[C@@H](O)COP([O-])(=O)OCC[N+](C)(C)C	Organic compounds	Lipids and lipid-like molecules	Glycerophospholipids	Glycerophosphocholines	1-acyl-sn-glycero-3-phosphocholines	-0.23	-0.07	-0.04	-0.18	0.659113	0.749337	increase	0.84076
s__Streptococcus_sanguinis	HMDB0001920	0.02	0.38	145	79	0.00705724	0.0311378	0.364772	Dextromethorphan	[H][C@@]12CCCC[C@@]11CCN(C)[C@@H]2CC2=C1C=C(OC)C=C2	Organic compounds	Alkaloids and derivatives	Morphinans		Morphinans	0.01	0.1	0.21	0.04	0.649592	0.756684	increase	0.84076
s__Veillonella_sp._S13053_19	HMDB0241682	-0.08	0.37	138	76	0.00133128	0.0125277	0.449895	Hept-4-enoylcarnitine	CCC=CCCC(=O)OC(CC([O-])=O)C[N+](C)(C)C	Organic compounds	Lipids and lipid-like molecules	Fatty Acyls	Fatty acid esters	Acyl carnitines	0.01	0.08	0.19	0.04	0.576059	0.812615	increase	0.885048
s__Actinomyces_sp._oral_taxon_181	HMDB0029171	0.07	-0.46	95	55	0.00137165	0.0125277	0.523363	3-Hydroxyadipic acid 3,6-lactone	[H]OC(=O)CC1([H])CCC(=O)O1	Organic compounds	Organoheterocyclic compounds	Lactones	Gamma butyrolactones	Gamma butyrolactones	-0.02	-0.07	-0.24	0	0.563494	0.82183	decrease	0.885048
s__Rothia_sp._HMSC072B04	HMDB0301804	-0.06	0.43	144	77	0.000312021	0.0085907	0.490196	12-oxo-PDA	CC\C=C/C[C@H]1[C@@H](CCCCCCCC(O)=O)C=CC1=O	Organic compounds	Lipids and lipid-like molecules	Fatty Acyls	Eicosanoids	Prostaglandins and related compounds	0.01	0.16	-0.09	0.08	0.542051	0.837138	decrease	0.887874
s__Streptococcus_intermedius	HMDB0029467	0.28	-0.1	137	78	0.00840393	0.0338629	0.373857	Eugenitin	COC1=CC2=C(C(=O)C=C(C)O2)C(O)=C1C	Organic compounds	Organoheterocyclic compounds	Benzopyrans	1-benzopyrans	Chromones	0.19	0.13	0.06	0.12	0.46392	0.888038	decrease	0.920723
s__Porphyromonas_sp._KLE_1280	HMDB0014967	0.09	-0.45	106	53	0.00100765	0.0123335	0.536418	Diazepam	CN1C2=C(C=C(Cl)C=C2)C(=NCC1=O)C1=CC=CC=C1	Organic compounds	Organoheterocyclic compounds	Benzodiazepines	1,4-benzodiazepines	1,4-benzodiazepines	-0.17	-0.19	-0.15	-0.05	0.453041	0.894417	increase	0.920723
s__Porphyromonas_sp._KLE_1280	HMDB0302978	-0.05	0.48	106	53	0.00104818	0.0123335	0.528001	Oxyglutinosone	CC1C(O)C(=O)C=C2CCC(CC12O)C(C)=C	Organic compounds	Organic oxygen compounds	Organooxygen compounds	Carbonyl compounds	Cyclohexenones	0.1	0.03	0.16	-0.02	0.41665	0.914663	decrease	0.927919
s__Rothia_dentocariosa	HMDB0001046	0.11	0.47	136	74	0.0057476	0.028857	0.368006	Cotinine	CN1C(CCC1=O)C1=CN=CC=C1	Organic compounds	Organoheterocyclic compounds	Pyridines and derivatives	Pyrrolidinylpyridines	Pyrrolidinylpyridines	0.25	0.33	0.21	0.21	0.361283	0.941178	decrease	0.941178
s__Candidatus_Nanosynbacter_sp._TM7_075	HMDB0245965	-0.05	0.48	96	51	0.001272	0.0125277	0.533485	3-Palmitoylcatechin	CCCCCCCCCCCCCCCC(=O)OC1CC2=C(O)C=C(O)C=C2OC1C1=CC(O)=C(O)C=C1	Organic compounds	Phenylpropanoids and polyketides	Flavonoids	Flavans	Catechins

## Sheet: F.Gut Species
t1	t2	ρ1	ρ2	n1	n2	p	BH_p	abs_diff_cor	ρG1	ρG2	ρG3	ρG4	E	p.trend	trend	adj.p.trend
s__Aggregatibacter_sp._oral_taxon_458	gut_s__Ruminococcus_callidus	0.36	-0.09	108	51	0.00768727	0.0207557	0.449777	0.38	0.57	0.02	-0.49	3.70164	0.000212	decrease	0.009434
s__Porphyromonas_somerae	gut_s__Bifidobacterium_adolescentis	0.15	-0.52	75	46	0.000178689	0.00266826	0.670185	0.3	-0.16	-0.24	-0.7	3.57077	0.000356	decrease	0.009434
s__Prevotella_pallens	gut_s__Senegalimassilia_faecalis	0.11	-0.43	113	70	0.000240113	0.00266826	0.541579	0.05	-0.21	0.17	-0.68	3.40942	0.000692	decrease	0.0122253
s__Streptococcus_sp._263_SSPC	gut_s__Blautia_sp._MCC283	-0.11	0.4	138	81	0.000224864	0.00266826	0.504225	-0.1	0.07	-0.02	0.51	2.87985	0.004683	increase	0.0620498
s__Streptococcus_sp._XMC	gut_s__Eubacterium_sp._AF22_8LB	-0.34	0.08	100	68	0.00735584	0.0207557	0.41826	-0.29	-0.21	-0.19	0.38	2.57574	0.012357	increase	0.124665
s__Streptococcus_sp._343_SSPC	gut_s__Eubacterium_sp._AF22_8LB	-0.36	0.09	97	66	0.00468709	0.0179212	0.44608	-0.38	-0.31	-0.25	0.27	2.52953	0.014113	increase	0.124665
s__Abiotrophia_sp._HMSC24B09	gut_s__Eubacterium_coprostanoligenes	-0.22	0.53	84	49	1.23061e-05	0.000799894	0.75096	-0.39	0	0.12	0.32	2.45247	0.017652	increase	0.133651
s__Actinomyces_sp._S6_Spd3	gut_s__Pseudoflavonifractor_sp._MSJ_30	0.06	-0.42	94	63	0.00261824	0.0136233	0.476484	0.13	-0.35	-0.12	-0.5	2.34837	0.023631	decrease	0.156555
s__Streptococcus_anginosus	gut_s__Waltera_sp._CLA_AA_H273	0.02	-0.41	136	80	0.00147876	0.0101179	0.431863	0.11	-0.12	-0.2	-0.4	2.27912	0.028649	decrease	0.168711
s__Schaalia_sp._ORNL0103	gut_s__Faecalibacterium_sp._I3389	-0.28	0.1	132	73	0.00814263	0.0207557	0.386188	-0.28	-0.04	-0.25	0.24	2.18252	0.037111	increase	0.196688
s__Streptococcus_sp._A12	gut_s__Roseburia_sp._BX1005	0.14	-0.39	132	76	0.000189474	0.00266826	0.527595	0.1	-0.12	-0.11	-0.39	2.11546	0.04432	decrease	0.213542
s__Actinomyces_sp._S6_Spd3	gut_s__Anaerobutyricum_hallii	-0.13	0.54	95	63	9.07664e-06	0.000799894	0.676047	-0.03	-0.05	0.1	0.49	2.0146	0.057185	increase	0.252567
s__Prevotella_histicola	gut_s__Roseburia_sp._BX1005	-0.03	0.4	128	75	0.0022113	0.0124986	0.432267	-0.06	0.22	0.16	0.38	1.85846	0.083903	increase	0.342066
s__Veillonella_atypica	gut_s__Roseburia_sp._BX1005	0.01	0.4	140	79	0.00376494	0.0160719	0.392378	-0.01	0.11	0.25	0.39	1.78012	0.100957	increase	0.362007
s__Veillonella_parvula	gut_s__Ruminococcus_sp._BSD2780120874_150323_B10	0.18	-0.41	123	70	6.14098e-05	0.00133055	0.58797	0.09	-0.07	0.04	-0.32	1.76157	0.105451	decrease	0.362007
s__Leptotrichia_sp._oral_taxon_417	gut_s__Slackia_isoflavoniconvertens	-0.03	-0.43	96	65	0.00904369	0.0216541	0.401754	0.13	-0.47	-0.26	-0.24	1.72031	0.115948	decrease	0.362007
s__Lautropia_mirabilis	gut_s__Bifidobacterium_pseudocatenulatum	-0.02	-0.45	86	53	0.00916135	0.0216541	0.435515	0.21	-0.05	-0.3	-0.23	1.71449	0.117502	decrease	0.362007
s__Schaalia_sp._ORNL0103	gut_s__Brotolimicola_acetigignens	0.01	-0.39	128	70	0.00530604	0.0190425	0.403359	-0.03	-0.05	-0.09	-0.41	1.6671	0.13074	decrease	0.362007
s__Prevotella_jejuni	gut_s__Senegalimassilia_faecalis	0.03	-0.39	111	69	0.00456287	0.0179212	0.423643	-0.05	-0.29	0.08	-0.44	1.58993	0.154961	decrease	0.362007
s__Streptococcus_sp._M334	gut_s__Blautia_sp._BIOML_A1	-0.08	0.38	136	81	0.000788415	0.00732099	0.461493	0.24	-0.14	0.18	-0.12	1.58591	0.156285	decrease	0.362007
s__Prevotella_sp._oral_taxon_306	gut_s__Roseburia_sp._BX1005	-0.02	0.41	101	66	0.00434288	0.0176429	0.437584	-0.1	0.05	0.17	0.33	1.58448	0.156756	increase	0.362007
s__Streptococcus_mitis	gut_s__Alistipes_communis	-0.01	-0.43	110	59	0.00766638	0.0207557	0.413988	0.04	-0.35	-0.15	-0.37	1.57438	0.160203	decrease	0.362007
s__Neisseria_flavescens	gut_s__Jingyaoa_shaoxingensis	-0.05	0.39	125	74	0.00261987	0.0136233	0.430894	0.05	0.21	0.1	-0.24	1.54088	0.171958	decrease	0.362007
s__Alloprevotella_rava	gut_s__Slackia_isoflavoniconvertens	0.02	-0.51	87	55	0.000981062	0.00797113	0.532052	0.05	-0.41	-0.05	-0.39	1.51514	0.181686	decrease	0.362007
s__Actinomyces_sp._ph3	gut_s__Escherichia_coli	0.25	-0.46	82	53	4.02365e-05	0.00104615	0.706013	0.25	-0.02	-0.24	-0.2	1.5066	0.185041	decrease	0.362007
s__Streptococcus_anginosus	gut_s__Faecalibacillus_intestinalis	-0.29	0.24	138	81	0.000162305	0.00266826	0.525853	-0.31	-0.23	0.05	-0.06	1.5043	0.18592	increase	0.362007
s__Schaalia_odontolytica	gut_s__Anaerobutyricum_hallii	-0.1	0.47	138	79	2.69919e-05	0.000877238	0.56582	-0.07	0.16	0.13	0.27	1.49936	0.187814	increase	0.362007
s__Prevotella_melaninogenica	gut_s__Klebsiella_pneumoniae	-0.31	0.1	137	76	0.00383252	0.0160719	0.411205	-0.4	-0.11	-0.03	-0.17	1.49075	0.191249	increase	0.362007
s__Actinomyces_sp._ph3	gut_s__Adlercreutzia_equolifaciens	-0.11	0.44	81	54	0.00121776	0.00931231	0.553564	-0.08	-0.12	0.37	0.27	1.45604	0.205645	increase	0.375834
s__Streptococcus_sp._1001283B150225_161107_H12	gut_s__Bifidobacterium_adolescentis	0.17	-0.43	97	57	0.000246301	0.00266826	0.598882	0.24	-0.1	-0.22	-0.01	1.42986	0.216996	decrease	0.38336
s__Streptococcus_anginosus	gut_s__Faecalibacillus_sp._MSK20_93	-0.37	0.08	104	50	0.0085653	0.0214133	0.44834	-0.47	-0.25	-0.06	-0.18	1.40286	0.229317	increase	0.386474
s__Porphyromonas_sp._oral_taxon_279	gut_s__Parolsenella_catena	-0.35	0.11	87	58	0.00631896	0.0200357	0.460924	-0.22	-0.38	0.09	0.06	1.3944	0.233343	increase	0.386474
s__Candidatus_Nanosynbacter_sp._HMT_352	gut_s__Romboutsia_timonensis	0.1	0.55	84	51	0.00588676	0.0196225	0.440583	0.16	0.14	0.4	0.54	1.37089	0.244463	increase	0.392622
s__Granulicatella_adiacens	gut_s__Oscillibacter_sp._ER4	-0.06	-0.42	134	79	0.00689654	0.0203762	0.363382	-0.4	-0.07	-0.02	-0.39	1.34423	0.257656	increase	0.40164
s__Streptococcus_sp._A12	gut_s__Eubacterium_sp._AF22_8LB	-0.34	0.11	98	68	0.00485446	0.0180309	0.441914	-0.23	-0.2	-0.22	0.13	1.28354	0.289261	increase	0.417883
s__Porphyromonas_bobii	gut_s__Phocaeicola_vulgatus	0.34	-0.24	99	58	0.0003868	0.003868	0.584817	0.13	0.34	0.05	-0.12	1.26983	0.296731	decrease	0.417883
s__Haemophilus_influenzae	gut_s__Faecalicatena_fissicatena	0.05	-0.37	134	80	0.00195676	0.0115627	0.42807	0.03	-0.17	-0.06	-0.26	1.26515	0.299408	decrease	0.417883
s__Porphyromonas_bobii	gut_s__Jingyaoa_shaoxingensis	-0.23	0.46	100	58	1.85222e-05	0.000802627	0.686985	0.11	0.03	-0.09	0.35	1.26475	0.299614	increase	0.417883
s__Lachnoanaerobaculum_orale	gut_s__Ruminococcus_sp._NSJ_71	0.45	-0.1	84	49	0.0018354	0.0115627	0.544503	0.43	0.34	0.02	0.35	1.13944	0.375939	decrease	0.500691
s__Haemophilus_haemolyticus	gut_s__Ruminococcus_sp._NSJ_71	-0.3	0.1	122	75	0.0064784	0.0200522	0.398914	-0.31	0	-0.03	-0.16	1.1365	0.37788	increase	0.500691
s__Streptococcus_sp._343_SSPC	gut_s__Bifidobacterium_pseudocatenulatum	0.07	-0.43	108	67	0.000923575	0.00797113	0.498732	0.11	-0.18	-0.22	0.05	1.04382	0.442054	decrease	0.571436
s__Neisseria_subflava	gut_s__Jingyaoa_shaoxingensis	0	0.39	127	75	0.00613338	0.0199335	0.387232	0.21	0.19	0.11	-0.03	1.01598	0.462665	decrease	0.583839
s__Streptococcus_sp._1001283B150225_161107_H12	gut_s__Bifidobacterium_pseudocatenulatum	0.02	-0.4	109	67	0.00560974	0.0191912	0.418512	0.01	-0.3	-0.21	0.08	0.96507	0.500962	increase	0.617465
s__Leptotrichia_wadei	gut_s__Faecalibacterium_sp._HTFF	0.35	-0.04	116	69	0.0090618	0.0216541	0.390001	0.21	0.02	0.19	-0.02	0.93846	0.521688	decrease	0.628397
s__Prevotella_salivae	gut_s__Prevotella_copri	0.31	-0.17	114	69	0.00189933	0.0115627	0.473476	0.21	0.16	-0.01	-0.02	0.892771	0.558223	decrease	0.657463
s__Fusobacterium_pseudoperiodonticum	gut_s__Ellagibacter_isourolithinifaciens	-0.39	0.02	110	62	0.00799952	0.0207557	0.410178	-0.06	-0.31	-0.29	-0.14	0.783813	0.647415	decrease	0.745935
s__Haemophilus_haemolyticus	gut_s__Agathobaculum_sp._M2	0.02	0.39	126	78	0.00788634	0.0207557	0.369869	0.23	-0.04	0.21	0.28	0.750385	0.675092	increase	0.761274
s__Porphyromonas_somerae	gut_s__Eubacterium_sp._AF22_8LB	-0.37	0.2	78	53	0.00142545	0.0101179	0.565953	-0.05	-0.01	-0.25	0.11	0.709772	0.708606	increase	0.782419
s__Fusobacterium_periodonticum	gut_s__Ellagibacter_isourolithinifaciens	-0.33	0.11	105	57	0.00669907	0.020253	0.445321	-0.03	-0.08	-0.3	0.03	0.689762	0.724913	increase	0.78409
s__Neisseria_sp._HMSC071A01	gut_s__Slackia_isoflavoniconvertens	-0.36	0.06	116	71	0.0054198	0.0190425	0.412263	-0.12	-0.23	-0.13	-0.02	0.666413	0.743544	increase	0.788157
s__Porphyromonas_endodontalis	gut_s__Gallintestinimicrobium_propionicum	-0.04	-0.52	89	51	0.00305621	0.0152811	0.482033	-0.16	-0.17	-0.23	-0.32	0.565282	0.82053	decrease	0.852708
s__Fusobacterium_periodonticum	gut_s__Phascolarctobacterium_faecium	0.35	-0.16	86	42	0.00760021	0.0207557	0.505478	0.23	0.38	0.17	0.2	0.409038	0.91865	decrease	0.936316
s__Fusobacterium_periodonticum	gut_s__Senegalimassilia_anaerobia	-0.32	0.16	108	56	0.00360173	0.0160719	0.480513	-0.12	-0.06	-0.13	-0.08	0.143451	0.995758	increase	0.995758
s__Lachnoanaerobaculum_sp._ICM7	gut_s__Faecalibacillus_intestinalis	0.45	-0.09	76	45	0.00325027	0.0156495	0.540126
s__Lachnoanaerobaculum_sp._ICM7	gut_s__Oribacterium_sp._oral_taxon_102	-0.02	-0.54	73	44	0.00363192	0.0160719	0.515719
