# Supplementary material for: A taxon-specific measurement of disruption in a multi-modal study of microbiomes and metabolomes reveals system-wide dysbiosis preceding HIV-1 infection
Source: Nat Commun. 2025 Nov 20;16:10204. doi: 10.1038/s41467-025-64822-z (PMC12635353; doi:10.1038/s41467-025-64822-z)
Supplement: Supplementary file 12 — Supplementary Data 10 [file 41467_2025_64822_MOESM12_ESM.xlsx]

## Sheet: A.Gut Species
Supplementary Data 10 (DISCO scores). DISCO scores, the corresponding p-values from standard Cauchy distribution, BH-adjusted p-values, and number of correlations for each species are included in this Table. DISCO scores are derived from: A. Inter gut species correlations. B. Correlations between gut species and gut Gene Ontology (GO) terms. C. Correlations between gut species and gut metabolites…
species	t	p	number of correlations	BH_p
s__Gemmiger_formicilis	2513.92	0.000126619	9	0.00958684
s__Prevotella_sp._P5_64	2080.09	0.000153027	26	0.00958684
s__Prevotella_sp._P4_67	1735.91	0.000183368	19	0.00958684
s__Faecalibacterium_sp._I3389	1511.55	0.000210585	15	0.00958684
s__Roseburia_sp._BX1005	1494.13	0.000213041	5	0.00958684
s__Mogibacterium_kristiansenii	776.827	0.000409756	45	0.0119908
s__Bacteroides_thetaiotaomicron	760.521	0.000418542	66	0.0119908
s__Dorea_sp._OM07_5	613.004	0.000519262	42	0.0119908
s__Butyricicoccus_faecihominis	560.431	0.000567972	13	0.0119908
s__Bacteroides_uniformis	547.949	0.000580911	55	0.0119908
s__Holdemanella_biformis	542.99	0.000586216	54	0.0119908
s__Blautia_faecis	492.646	0.000646122	54	0.0120848
s__Brotomerdimonas_butyrica	455.88	0.00069823	48	0.0120848
s__Dorea_sp._NSJ_36	329.062	0.000967323	24	0.0151551
s__Negativibacillus_massiliensis	315.051	0.00101034	7	0.0151551
s__Phocaeicola_vulgatus	285.281	0.00111577	45	0.0156201
s__Senegalimassilia_anaerobia	265.798	0.00119756	32	0.0156201
s__Yeguia_hominis	254.726	0.00124961	73	0.0156201
s__Turicibacter_sanguinis	168.071	0.00189388	12	0.0209333
s__Oscillibacter_sp._ER4	159.219	0.00199917	77	0.0209333
s__Blautia_sp._Marseille_P3087	158.703	0.00200567	14	0.0209333
s__Coprococcus_eutactus	155.513	0.00204681	11	0.0209333
s__Phascolarctobacterium_succinatutens	148.358	0.00214551	31	0.0209887
s__Clostridium_sp._D43t1_170807_H7	138.613	0.00229636	13	0.0215284
s__Anaerobutyricum_soehngenii	123.332	0.00258086	4	0.0225682
s__Desulfovibrio_piger	120.171	0.00264874	13	0.0225682
s__Dorea_sp._AF24_7LB	117.533	0.00270818	29	0.0225682
s__Faecalibacterium_sp._AF27_11BH	96.6358	0.00329379	25	0.0264302
s__Faecalibacillus_faecis	93.4366	0.00340657	11	0.0264302
s__Collinsella_sp._TF05_9AC	73.679	0.00431996	48	0.0319289
s__Oscillibacter_sp._MCC667	72.3535	0.00439909	85	0.0319289
s__Phascolarctobacterium_faecium	65.1663	0.0048842	8	0.0336482
s__Ruminococcus_sp._M6_2020	64.4944	0.00493507	68	0.0336482
s__Blautia_sp._OF03_15BH	59.0331	0.00539154	10	0.0356793
s__Prevotella_sp._Marseille_P4119	54.4462	0.00584566	28	0.0375792
s__Clostridium_sp._AM49_4BH	44.7651	0.00710949	11	0.0414311
s__Alistipes_ihumii	44.5975	0.0071362	12	0.0414311
s__Adlercreutzia_equolifaciens	43.5361	0.00731012	21	0.0414311
s__Simiaoa_sunii	43.381	0.00733623	58	0.0414311
s__Parolsenella_catena	41.7363	0.00762523	41	0.0414311
s__Clostridium_sp._BIOML_A1	40.7489	0.00780992	16	0.0414311
s__Mediterraneibacter_butyricigenes	40.7013	0.00781906	5	0.0414311
s__Blautia_obeum	40.1928	0.00791794	80	0.0414311
s__Prevotella_stercorea	38.0385	0.00836617	54	0.0427815
s__Bacteroides_xylanisolvens	34.6574	0.00918193	56	0.0453291
s__Prevotellamassilia_timonensis	33.9484	0.00937357	34	0.0453291
s__Subdoligranulum_sp._APC924_74	33.607	0.00946874	16	0.0453291
s__Intestinimonas_butyriciproducens	30.6457	0.0103831	74	0.0476284
s__Intestinimonas_sp._MSJ_38	29.7523	0.0106946	69	0.0476284
s__Mitsuokella_jalaludinii	29.5877	0.0107541	26	0.0476284
s__Blautia_schinkii	29.4733	0.0107958	36	0.0476284
s__Solobacterium_moorei	28.6712	0.0110976	7	0.0480184
s__Holdemanella_porci	27.4395	0.0115953	62	0.0490318
s__Barnesiella_intestinihominis	26.9086	0.0118238	15	0.0490318
s__Bacteriophage_sp.	26.5453	0.0119855	26	0.0490318
s__Senegalimassilia_faecalis	25.9591	0.0122559	38	0.0492425
s__Eubacterium_ramulus	25.2794	0.0125851	40	0.0496782
s__Waltera_sp._CLA_AA_H273	24.2512	0.0131181	26	0.0501745
s__Faecalibacillus_intestinalis	23.9151	0.0133022	21	0.0501745
s__Phascolarctobacterium_sp._Marseille_Q4147	23.4428	0.0135699	35	0.0501745
s__Ruminococcus_sp._210702_SL_1_03	23.3859	0.0136029	63	0.0501745
s__Bifidobacterium_catenulatum	22.7406	0.0139884	10	0.0507644
s__Anthropogastromicrobium_aceti	21.3131	0.014924	30	0.0515533
s__Lentihominibacter_faecis	21.2622	0.0149597	37	0.0515533
s__Clostridium_sp._1001271B_151109_B4	21.1005	0.0150742	12	0.0515533
s__Holdemanella_sp._MSK_7_32	20.5229	0.0154977	55	0.0515533
s__Absicoccus_porci	20.4237	0.0155729	11	0.0515533
s__Blautia_ammoniilytica	20.302	0.0156661	6	0.0515533
s__Roseburia_faecis	20.1173	0.0158097	27	0.0515533
s__Bifidobacterium_longum	19.6234	0.0162069	12	0.0520938
s__Klebsiella_pneumoniae	18.7454	0.0169647	11	0.0537612
s__Ruminococcus_bicirculans	17.5867	0.01808	33	0.0563855
s__Paratractidigestivibacter_faecalis	17.3803	0.0182943	39	0.0563855
s__Bacteroides_fragilis	17.1348	0.0185557	57	0.0563855
s__Gallintestinimicrobium_propionicum	16.916	0.0187952	21	0.0563855
s__Ruminococcus_sp._NSJ_71	16.4714	0.0193013	15	0.0571421
s__Eubacterium_ventriosum	15.9817	0.0198913	8	0.0573193
s__Porcipelethomonas_ammoniilytica	15.9295	0.0199563	26	0.0573193
s__Roseburia_inulinivorans	15.7952	0.0201254	29	0.0573193
s__Blautia_stercoris	15.3051	0.0207681	16	0.0574809
s__Bacteroides_ovatus	15.2228	0.0208801	41	0.0574809
s__Faecalibacillus_sp._MSK20_93	15.1729	0.0209486	22	0.0574809
s__Terrisporobacter_mayombei	14.624	0.0217325	11	0.0589134
s__Collinsella_aerofaciens	14.2478	0.0223044	72	0.059744
s__Anaerobutyricum_hallii	13.8128	0.0230044	51	0.060894
s__Anaerotardibacter_sp._CLA_AA_M13	13.5523	0.023445	13	0.0613388
s__Lachnoclostridium_sp._210928_DFI_6_3	12.6633	0.0250844	23	0.0635224
s__Prevotella_hominis	12.6588	0.0250933	39	0.0635224
s__Oribacterium_sp._oral_taxon_102	12.6419	0.0251267	43	0.0635224
s__Roseburia_sp._CLA_AA_H209	12.4835	0.0254441	15	0.0636104
s__Clostridium_saudiense	12.2306	0.0259679	15	0.0636214
s__Blautia_hansenii	12.2088	0.0260141	14	0.0636214
s__Clostridium_sp._D43t1_170807_D5	11.9785	0.0265119	11	0.0641417
s__Waltera_intestinalis	11.6537	0.0272472	47	0.0652194
s__Clostridium_sp._AF43_10	11.5004	0.0276087	14	0.0653891
s__Anaerostipes_hadrus	11.3601	0.0279479	43	0.0655028
s__Brotolimicola_acetigignens	10.3637	0.030619	26	0.0710235
s__Kineothrix_sp._MSJ_39	10.1352	0.0313052	10	0.0718741
s__Olsenella_uli	9.74194	0.0325601	51	0.0740003
s__Vescimonas_coprocola	8.82562	0.0359134	74	0.0804107
s__Romboutsia_timonensis	8.78073	0.0360955	12	0.0804107
s__Dialister_succinatiphilus	8.6005	0.0368452	10	0.0806647
s__Ruminococcus_gnavus	8.52758	0.0371574	67	0.0806647
s__Dorea_sp._AM13_35	8.38959	0.0377629	29	0.0806647
s__Blautia_glucerasea	8.36961	0.0378522	47	0.0806647
s__Dorea_sp._AF36_15AT	8.3363	0.038002	47	0.0806647
s__Eubacterium_coprostanoligenes	8.08554	0.0391689	7	0.0823583
s__Blautia_sp._MSJ_19	8.01052	0.039532	11	0.0823583
s__Phocea_massiliensis	7.78128	0.0406842	59	0.0839811
s__Mediterraneibacter_glycyrrhizinilyticus	7.54681	0.0419338	15	0.0857737
s__Vescimonas_fastidiosa	7.38725	0.0428288	85	0.0868151
s__Eggerthella_lenta	7.17326	0.0440904	52	0.0885744
s__Oscillibacter_sp._MSJ_31	6.88103	0.0459375	93	0.0914684
s__Bacteroides_stercoris	6.74486	0.0468517	36	0.0924704
s__Ruminococcus_flavefaciens	6.64014	0.0475797	67	0.0930906
s__Megasphaera_elsdenii	5.97707	0.0527664	29	0.102349
s__Parolsenella_massiliensis	5.91563	0.0533043	24	0.102508
s__Prevotella_pectinovora	5.85209	0.0538722	42	0.102561
s__Dorea_sp._AM58_8	5.81129	0.0542431	43	0.102561
s__Fusicatenibacter_saccharivorans	5.74137	0.0548908	43	0.10292
s__Clostridium_sp._AM42_36	5.65206	0.0557406	12	0.10365
s__Dorea_phocaeensis	5.44277	0.057838	7	0.106668
s__Blautia_sp._MCC270	5.16983	0.0608196	32	0.111255
s__Suilimivivens_aceti	4.77421	0.0657227	41	0.118506
s__Faecalibacterium_sp._CLA_AA_H233	4.7657	0.0658367	12	0.118506
s__Pseudoflavonifractor_sp._MSJ_30	4.65353	0.0673771	80	0.120316
s__Ruminococcus_callidus	4.60221	0.0681059	35	0.12066
s__Ellagibacter_isourolithinifaciens	4.56249	0.0686806	24	0.120728
s__Ruminococcus_sp._AF37_3AC	4.31716	0.0724536	4	0.126115
s__Oliverpabstia_intestinalis	4.20908	0.0742481	38	0.126115
s__Mediterraneibacter_faecis	4.17184	0.0748867	62	0.126115
s__Bacteroides_caccae	4.16708	0.0749692	55	0.126115
s__Ruminococcus_sp._NSJ_13	4.13603	0.0755111	3	0.126115
s__Veillonella_parvula	4.11591	0.0758664	15	0.126115
s__Faecalibacterium_prausnitzii	4.10619	0.0760394	28	0.126115
s__Collinsella_bouchesdurhonensis	4.09554	0.0762295	37	0.126115
s__Bifidobacterium_pseudocatenulatum	4.02049	0.0775973	7	0.1265
s__Roseburia_sp._CLA_AA_H204	4.01177	0.0777594	11	0.1265
s__Roseburia_hominis	3.99094	0.078149	23	0.1265
s__Faecalibacterium_sp._Marseille_Q4896	3.8729	0.0804323	24	0.129266
s__Bilophila_wadsworthia	3.7104	0.0837975	7	0.133719
s__Alistipes_putredinis	3.58905	0.0864955	38	0.137053
s__Slackia_isoflavoniconvertens	3.51119	0.0883175	35	0.138058
s__Phocaeicola_massiliensis	3.47935	0.0890844	24	0.138058
s__Eubacterium_sp._AF22_8LB	3.47343	0.0892284	23	0.138058
s__Jingyaoa_shaoxingensis	3.45888	0.0895843	12	0.138058
s__Blautia_massiliensis	3.38303	0.091485	48	0.140028
s__Streptococcus_salivarius	3.3198	0.0931307	47	0.141584
s__Blautia_sp._MSK20_18	3.27568	0.0943133	31	0.142419
s__Collinsella_tanakaei	3.08083	0.0999044	21	0.149857
s__Clostridium_sp._AF37_5	3.04454	0.101017	39	0.150522
s__Qingrenia_yutianensis	3.00479	0.102264	30	0.151378
s__Ruminococcus_lactaris	2.93467	0.104538	10	0.153732
s__Butyrivibrio_crossotus	2.89029	0.106027	50	0.15491
s__Extibacter_muris	2.70891	0.112565	36	0.163401
s__Mediterraneibacter_sp._NSJ_151	2.66777	0.114157	14	0.16465
s__Ruminococcus_sp._Marseille_P6503	2.62584	0.115824	30	0.165958
s__Prevotella_sp._885	2.60821	0.116539	28	0.165958
s__Clostridium_sp._AF15_31	2.56933	0.118146	3	0.167188
s__Bifidobacterium_adolescentis	2.49315	0.12142	8	0.170747
s__Ruminococcus_bromii	2.38803	0.126232	13	0.176411
s__Prevotella_copri	2.25063	0.133092	54	0.18485
s__Clostridium_sp._1001270H_150608_G6	2.22305	0.134554	17	0.185112
s__Agathobaculum_sp._M2	2.2147	0.135003	20	0.185112
s__Roseburia_intestinalis	2.20094	0.135749	36	0.185112
s__Fusicatenibacter_sp._CLA_AA_H277	2.1628	0.137856	7	0.186853
s__Blautia_sp._BIOML_A1	2.0345	0.145417	19	0.194869
s__Coprococcus_catus	2.03313	0.145502	5	0.194869
s__Clostridium_sp._AF36_4	1.94972	0.15085	35	0.200836
s__Blautia_faecicola	1.92669	0.152391	17	0.201695
s__Clostridium_sp._1001270J_160509_D11	1.86127	0.156931	9	0.206489
s__Blautia_sp._MSK_20_85	1.67648	0.171197	5	0.22395
s__Faecalicatena_fissicatena	1.65417	0.17308	11	0.225104
s__Clostridium_sp._AF23_8	1.56357	0.181119	21	0.234205
s__Clostridium_spiroforme	1.54572	0.182782	25	0.235006
s__Clostridium_perfringens	1.51508	0.1857	10	0.237145
s__Butyricicoccus_sp._BIOML_A1	1.50628	0.186554	13	0.237145
s__Methanobrevibacter_smithii	1.39081	0.198424	43	0.250817
s__Alistipes_indistinctus	1.3363	0.204493	1	0.256437
s__Dorea_sp._AM10_31	1.33057	0.20515	19	0.256437
s__Ruminococcus_sp._FMBCY1	1.26126	0.213385	3	0.265258
s__Lachnospira_eligens	1.0688	0.239418	29	0.295984
s__Ruthenibacterium_lactatiformans	0.935948	0.260528	45	0.320321
s__Dysosmobacter_welbionis	0.910416	0.264915	53	0.322807
s__Oscillibacter_valericigenes	0.907527	0.265419	83	0.322807
s__Alistipes_shahii	0.883265	0.269705	25	0.326256
s__Blautia_sp._MSJ_36	0.861676	0.273607	4	0.329207
s__Parabacteroides_merdae	0.819954	0.281388	15	0.336767
s__Faecalibacterium_sp._HTFF	0.783349	0.288481	38	0.34343
s__Ruminococcus_champanellensis	0.756979	0.29375	55	0.347862
s__Collinsella_sp._AM34_10	0.718164	0.301752	17	0.355468
s__Blautia_wexlerae	0.645307	0.317587	76	0.372172
s__Agathobaculum_butyriciproducens	0.517093	0.348094	3	0.405809
s__Pseudoflavonifractor_capillosus	0.483713	0.356591	52	0.413572
s__Streptococcus_thermophilus	0.406002	0.377238	24	0.435274
s__Faecalibacillus_sp._H12	0.374645	0.385899	8	0.442996
s__Blautia_luti	0.357253	0.390781	28	0.446323
s__Schaalia_odontolytica	0.299319	0.407425	47	0.462983
s__Parabacteroides_distasonis	0.24236	0.424314	37	0.479752
s__Terrisporobacter_glycolicus	0.176198	0.444484	9	0.500045
s__Clostridium_sp._OM08_29	0.13241	0.458096	10	0.512794
s__Pseudoflavonifractor_phocaeensis	0.0957687	0.469609	65	0.523079
s__Flavonifractor_plautii	-0.0401581	0.512776	60	0.568348
s__Paraprevotella_clara	-0.0984433	0.531235	20	0.585921
s__Coprococcus_comes	-0.12926	0.540918	60	0.59369
s__Ruminococcus_sp._BSD2780120874_150323_B10	-0.146987	0.546455	4	0.596856
s__Dorea_formicigenerans	-0.34897	0.606875	90	0.659647
s__Clostridium_sp._L2_50	-0.36652	0.611827	3	0.661832
s__Dorea_longicatena	-0.392267	0.618991	64	0.666378
s__Alistipes_onderdonkii	-0.450771	0.634803	28	0.680146
s__Blautia_sp._MCC283	-0.544286	0.65866	8	0.701736
s__Streptococcus_parasanguinis	-0.564485	0.663578	38	0.701736
s__Clostridium_sp._AF15_41	-0.567521	0.66431	3	0.701736
s__Allisonella_histaminiformans	-0.641008	0.681446	14	0.716473
s__Anaerotignum_faecicola	-2.42919	0.875695	3	0.916425
s__Intestinibacter_bartlettii	-2.75682	0.889236	8	0.926287
s__Anaeromassilibacillus_sp._An200	-4.00418	0.922099	22	0.952851
s__Ruminococcus_torques	-4.06432	0.923207	42	0.952851
s__Evtepia_gabavorous	-4.4173	0.929135	2	0.954105
s__Alistipes_communis	-4.67355	0.932903	24	0.954105
s__Dorea_ammoniilytica	-7.64873	0.958619	41	0.971658
s__Cyclospora_cayetanensis	-7.66441	0.958702	59	0.971658
s__Dysosmobacter_sp._BX15	-14.5888	0.978215	76	0.986988
s__Catenibacterium_mitsuokai	-30.8729	0.989693	41	0.994112
s__Akkermansia_muciniphila	-178.938	0.998221	9	0.998221
s__Escherichia_coli			0

## Sheet: B.Gut GO
species	t	p	number of correlations	BH_p
s__Anaerobutyricum_soehngenii	15816.5	2.01252e-05	7	0.00241438
s__Bacteroides_xylanisolvens	14897.8	2.13662e-05	645	0.00241438
s__Phascolarctobacterium_succinatutens	501.271	0.000635005	409	0.0338852
s__Barnesiella_intestinihominis	421.174	0.000755767	126	0.0338852
s__Blautia_sp._MSJ_19	358.92	0.000886852	205	0.0338852
s__Faecalibacterium_sp._CLA_AA_H233	248.259	0.00128216	215	0.0338852
s__Adlercreutzia_equolifaciens	231.566	0.00137459	148	0.0338852
s__Prevotella_sp._Marseille_P4119	202.194	0.00157427	533	0.0338852
s__Clostridium_sp._1001270J_160509_D11	195.876	0.00162504	24	0.0338852
s__Vescimonas_coprocola	194.721	0.00163468	731	0.0338852
s__Blautia_ammoniilytica	177.983	0.00178841	93	0.0338852
s__Ruminococcus_sp._FMBCY1	135.274	0.00235304	14	0.0338852
s__Faecalibacillus_intestinalis	132.352	0.00240498	86	0.0338852
s__Catenibacterium_mitsuokai	131.928	0.00241272	380	0.0338852
s__Anaerotignum_faecicola	118.152	0.002694	10	0.0338852
s__Blautia_faecis	109.464	0.00290781	553	0.0338852
s__Roseburia_inulinivorans	105.731	0.00301048	399	0.0338852
s__Prevotella_sp._P5_64	101.271	0.00314305	425	0.0338852
s__Phocea_massiliensis	94.4491	0.00337005	521	0.0338852
s__Absicoccus_porci	92.086	0.00345652	70	0.0338852
s__Simiaoa_sunii	87.3404	0.00364432	434	0.0338852
s__Dorea_sp._AF36_15AT	86.6033	0.00367533	459	0.0338852
s__Faecalibacillus_faecis	85.7958	0.00370992	12	0.0338852
s__Clostridium_sp._D43t1_170807_H7	85.1915	0.00373623	73	0.0338852
s__Coprococcus_eutactus	82.3945	0.00386305	38	0.0338852
s__Paratractidigestivibacter_faecalis	78.5795	0.00405058	554	0.0338852
s__Romboutsia_timonensis	74.1085	0.00429493	68	0.0338852
s__Negativibacillus_massiliensis	72.7811	0.00437325	26	0.0338852
s__Ruminococcus_sp._BSD2780120874_150323_B10	72.4135	0.00439545	27	0.0338852
s__Dorea_ammoniilytica	65.4873	0.00486025	491	0.0338852
s__Blautia_obeum	63.0308	0.00504964	779	0.0338852
s__Phascolarctobacterium_sp._Marseille_Q4147	61.8552	0.0051456	451	0.0338852
s__Mediterraneibacter_butyricigenes	61.7621	0.00515335	38	0.0338852
s__Escherichia_coli	61.7574	0.00515375	81	0.0338852
s__Collinsella_sp._TF05_9AC	56.4882	0.00563439	552	0.0338852
s__Clostridium_sp._AM49_4BH	55.1898	0.00576691	79	0.0338852
s__Oscillibacter_sp._ER4	53.6699	0.0059302	822	0.0338852
s__Bacteroides_thetaiotaomicron	53.3467	0.00596612	742	0.0338852
s__Clostridium_sp._OM08_29	52.7546	0.00603306	26	0.0338852
s__Dorea_sp._AM58_8	49.3921	0.00644368	466	0.0338852
s__Dorea_sp._OM07_5	48.316	0.00658714	355	0.0338852
s__Anaerostipes_hadrus	48.12	0.00661397	379	0.0338852
s__Gemmiger_formicilis	47.7987	0.00665842	98	0.0338852
s__Suilimivivens_aceti	47.3014	0.0067284	381	0.0338852
s__Clostridium_sp._AF15_41	47.1706	0.00674705	6	0.0338852
s__Agathobaculum_sp._M2	43.7491	0.00727453	145	0.0347849
s__Clostridium_sp._AF15_31	43.6921	0.00728402	10	0.0347849
s__Blautia_sp._OF03_15BH	43.0773	0.00738795	147	0.0347849
s__Alistipes_indistinctus	39.8515	0.00798572	39	0.0360728
s__Eubacterium_ramulus	39.7134	0.00801349	367	0.0360728
s__Senegalimassilia_faecalis	38.1328	0.00834549	311	0.0360728
s__Ruminococcus_sp._210702_SL_1_03	38.0457	0.00836459	537	0.0360728
s__Oribacterium_sp._oral_taxon_102	37.6184	0.00845954	324	0.0360728
s__Klebsiella_pneumoniae	36.6119	0.00869201	67	0.0363777
s__Mediterraneibacter_glycyrrhizinilyticus	34.8364	0.00913476	115	0.0375356
s__Ruminococcus_callidus	33.0085	0.00964033	192	0.0389056
s__Anthropogastromicrobium_aceti	31.9001	0.00997506	303	0.0395502
s__Ruminococcus_sp._NSJ_13	30.9863	0.010269	15	0.0400139
s__Ruminococcus_sp._NSJ_71	29.7811	0.0106843	29	0.0404107
s__Oliverpabstia_intestinalis	29.6583	0.0107285	343	0.0404107
s__Blautia_schinkii	27.7939	0.0114476	265	0.0418166
s__Eubacterium_coprostanoligenes	27.4033	0.0116106	67	0.0418166
s__Yeguia_hominis	27.148	0.0117197	645	0.0418166
s__Senegalimassilia_anaerobia	26.8676	0.0118419	279	0.0418166
s__Clostridium_sp._1001271B_151109_B4	26.0831	0.0121977	68	0.041949
s__Blautia_sp._MSJ_36	25.7866	0.0123378	32	0.041949
s__Clostridium_sp._D43t1_170807_D5	25.5824	0.0124362	42	0.041949
s__Blautia_sp._Marseille_P3087	24.385	0.0130462	172	0.0431052
s__Dorea_sp._AM13_35	24.1731	0.0131604	256	0.0431052
s__Prevotella_hominis	22.3846	0.0142106	430	0.0458799
s__Oscillibacter_sp._MSJ_31	21.9156	0.0145143	833	0.0462003
s__Prevotella_stercorea	21.5631	0.0147512	641	0.0463024
s__Bacteroides_ovatus	20.1334	0.0157971	562	0.048906
s__Coprococcus_catus	19.3825	0.016408	59	0.0491322
s__Schaalia_odontolytica	19.2401	0.0165292	394	0.0491322
s__Blautia_glucerasea	19.2005	0.0165633	586	0.0491322
s__Eggerthella_lenta	18.9977	0.0167397	498	0.0491322
s__Clostridium_sp._BIOML_A1	18.2465	0.0174276	119	0.0502844
s__Phascolarctobacterium_faecium	17.9424	0.0177223	54	0.0502844
s__Alistipes_putredinis	17.8642	0.0177998	225	0.0502844
s__Faecalibacillus_sp._MSK20_93	17.2709	0.0184098	129	0.0508418
s__Dorea_sp._NSJ_36	16.9826	0.0187217	180	0.0508418
s__Oscillibacter_sp._MCC667	16.9004	0.0188125	814	0.0508418
s__Desulfovibrio_piger	16.7702	0.0189582	181	0.0508418
s__Ruminococcus_flavefaciens	16.6263	0.0191219	568	0.0508418
s__Evtepia_gabavorous	15.5843	0.020397	29	0.0536015
s__Alistipes_ihumii	15.3249	0.0207413	66	0.0538798
s__Prevotella_sp._P4_67	14.9981	0.0211919	227	0.0544247
s__Intestinimonas_sp._MSJ_38	14.7015	0.0216183	705	0.0548958
s__Waltera_intestinalis	14.2489	0.0223027	337	0.0560045
s__Dorea_sp._AM10_31	13.7202	0.0231591	176	0.0573268
s__Akkermansia_muciniphila	13.6155	0.0233366	113	0.0573268
s__Gallintestinimicrobium_propionicum	13.278	0.0239276	209	0.0578428
s__Bilophila_wadsworthia	13.2054	0.0240585	98	0.0578428
s__Faecalibacterium_sp._I3389	12.7972	0.0248229	219	0.0590523
s__Roseburia_sp._CLA_AA_H209	12.5718	0.0252662	61	0.0590724
s__Fusicatenibacter_saccharivorans	12.4969	0.025417	374	0.0590724
s__Holdemanella_biformis	12.1623	0.0261132	430	0.0590724
s__Faecalibacterium_sp._HTFF	12.1533	0.0261324	370	0.0590724
s__Faecalibacterium_sp._AF27_11BH	12.1506	0.0261382	274	0.0590724
s__Subdoligranulum_sp._APC924_74	11.3467	0.0279809	88	0.0626107
s__Clostridium_perfringens	11.1932	0.0283625	94	0.0628425
s__Phocaeicola_vulgatus	10.9917	0.0288796	532	0.0633669
s__Jingyaoa_shaoxingensis	10.5314	0.0301346	35	0.0652844
s__Clostridium_saudiense	10.3107	0.0307755	68	0.0652844
s__Holdemanella_porci	10.3034	0.0307973	439	0.0652844
s__Turicibacter_sanguinis	10.2203	0.0310459	34	0.0652844
s__Mogibacterium_kristiansenii	10.1703	0.0311979	491	0.0652844
s__Solobacterium_moorei	9.68639	0.0327455	29	0.0660703
s__Megasphaera_elsdenii	9.64072	0.0328996	434	0.0660703
s__Eubacterium_ventriosum	9.61386	0.0329908	80	0.0660703
s__Terrisporobacter_mayombei	9.50612	0.033362	83	0.0660703
s__Prevotella_copri	9.48164	0.0334475	644	0.0660703
s__Oscillibacter_valericigenes	9.45575	0.0335384	848	0.0660703
s__Bacteriophage_sp.	9.43268	0.0336198	206	0.0660703
s__Qingrenia_yutianensis	9.05163	0.035024	221	0.0682364
s__Bacteroides_uniformis	8.79676	0.0360302	567	0.0695969
s__Faecalibacterium_prausnitzii	8.38247	0.0377947	412	0.0723864
s__Clostridium_sp._AM42_36	7.69677	0.0411259	142	0.0779675
s__Bacteroides_fragilis	7.64549	0.0413987	536	0.0779675
s__Anaerotardibacter_sp._CLA_AA_M13	7.5125	0.0421231	135	0.0786762
s__Anaerobutyricum_hallii	7.2088	0.0438757	425	0.081278
s__Prevotella_pectinovora	6.99525	0.0451975	591	0.0830458
s__Prevotella_sp._885	6.73847	0.0468955	394	0.0854708
s__Intestinimonas_butyriciproducens	6.20722	0.0508437	703	0.091213
s__Allisonella_histaminiformans	6.20603	0.0508533	112	0.091213
s__Parabacteroides_merdae	6.00227	0.0525489	239	0.0935123
s__Holdemanella_sp._MSK_7_32	5.83829	0.0539971	416	0.0953387
s__Ruminococcus_sp._Marseille_P6503	5.76407	0.0546788	277	0.0957939
s__Roseburia_sp._CLA_AA_H204	5.716	0.0551296	140	0.0958406
s__Lachnoclostridium_sp._210928_DFI_6_3	5.65922	0.0556716	215	0.0960441
s__Intestinibacter_bartlettii	5.27403	0.0596462	20	0.102122
s__Ruminococcus_sp._M6_2020	5.11332	0.0614752	633	0.104462
s__Terrisporobacter_glycolicus	4.96182	0.0633038	30	0.106263
s__Cyclospora_cayetanensis	4.91333	0.063912	548	0.106263
s__Dysosmobacter_sp._BX15	4.91065	0.063946	796	0.106263
s__Roseburia_faecis	4.8314	0.0649662	311	0.107171
s__Mitsuokella_jalaludinii	4.64869	0.0674453	314	0.110454
s__Collinsella_sp._AM34_10	4.53659	0.0690606	205	0.112286
s__Bifidobacterium_adolescentis	4.37227	0.071571	377	0.115536
s__Alistipes_onderdonkii	4.32877	0.0722658	326	0.11583
s__Streptococcus_salivarius	4.28576	0.072966	311	0.116092
s__Agathobaculum_butyriciproducens	4.25613	0.0734562	18	0.116092
s__Blautia_hansenii	4.18915	0.0745885	68	0.117063
s__Fusicatenibacter_sp._CLA_AA_H277	4.14585	0.0753389	48	0.117346
s__Bifidobacterium_pseudocatenulatum	4.10879	0.075993	300	0.117346
s__Faecalibacillus_sp._H12	4.09013	0.0763265	11	0.117346
s__Dorea_sp._AF24_7LB	3.80176	0.0818725	240	0.124104
s__Clostridium_sp._1001270H_150608_G6	3.79057	0.0821035	105	0.124104
s__Prevotellamassilia_timonensis	3.77776	0.0823697	455	0.124104
s__Blautia_massiliensis	3.71111	0.0837823	477	0.125026
s__Clostridium_sp._AF43_10	3.69696	0.0840882	27	0.125026
s__Blautia_stercoris	3.6532	0.0850484	131	0.125627
s__Blautia_sp._MCC270	3.61493	0.085906	197	0.12607
s__Roseburia_sp._BX1005	3.5388	0.087663	55	0.127818
s__Mediterraneibacter_sp._NSJ_151	3.48433	0.0889636	64	0.128883
s__Dorea_phocaeensis	3.4534	0.0897189	96	0.12915
s__Mediterraneibacter_faecis	3.24388	0.0951838	574	0.136149
s__Clostridium_sp._AF23_8	3.21988	0.0958514	115	0.136242
s__Ruminococcus_gnavus	3.11096	0.0989984	650	0.139835
s__Olsenella_uli	2.94453	0.104212	554	0.14619
s__Waltera_sp._CLA_AA_H273	2.92703	0.104791	264	0.14619
s__Streptococcus_thermophilus	2.68504	0.113484	138	0.157345
s__Blautia_sp._BIOML_A1	2.65756	0.114559	342	0.157867
s__Bacteroides_stercoris	2.60314	0.116747	443	0.159907
s__Ruminococcus_bromii	2.55386	0.118797	203	0.161736
s__Ruminococcus_torques	2.51359	0.120525	420	0.162187
s__Phocaeicola_massiliensis	2.51269	0.120564	325	0.162187
s__Pseudoflavonifractor_sp._MSJ_30	2.39149	0.126068	646	0.168588
s__Parolsenella_massiliensis	2.25893	0.132658	200	0.176357
s__Butyricicoccus_faecihominis	2.23299	0.134024	75	0.177131
s__Collinsella_aerofaciens	2.09296	0.141878	693	0.186422
s__Butyricicoccus_sp._BIOML_A1	2.02345	0.146105	169	0.190865
s__Parabacteroides_distasonis	1.96932	0.149561	510	0.194257
s__Eubacterium_sp._AF22_8LB	1.90711	0.153725	145	0.198524
s__Porcipelethomonas_ammoniilytica	1.82896	0.159266	159	0.204513
s__Bifidobacterium_longum	1.80764	0.160843	366	0.20537
s__Blautia_sp._MSK_20_85	1.76891	0.163779	32	0.207945
s__Ellagibacter_isourolithinifaciens	1.6846	0.170522	271	0.215296
s__Slackia_isoflavoniconvertens	1.60909	0.176998	328	0.222231
s__Anaeromassilibacillus_sp._An200	1.58056	0.179561	220	0.224204
s__Parolsenella_catena	1.56089	0.181367	466	0.2244
s__Blautia_sp._MSK20_18	1.55726	0.181704	248	0.2244
s__Clostridium_spiroforme	1.51249	0.185951	181	0.228396
s__Ruminococcus_lactaris	1.40505	0.19689	129	0.240525
s__Alistipes_communis	1.35241	0.202666	169	0.246251
s__Blautia_faecicola	1.19532	0.221754	185	0.268002
s__Alistipes_shahii	1.15627	0.226971	260	0.272849
s__Ruminococcus_champanellensis	1.14202	0.228926	429	0.273743
s__Paraprevotella_clara	1.05357	0.241699	227	0.287494
s__Ruminococcus_bicirculans	0.976572	0.253773	217	0.300276
s__Roseburia_hominis	0.833839	0.278763	186	0.328127
s__Clostridium_sp._L2_50	0.816048	0.282133	9	0.330373
s__Collinsella_tanakaei	0.742677	0.296664	212	0.345599
s__Brotolimicola_acetigignens	0.647894	0.317006	199	0.367402
s__Veillonella_parvula	0.579042	0.33293	221	0.383888
s__Flavonifractor_plautii	0.561819	0.337066	489	0.386685
s__Lachnospira_eligens	0.497918	0.352947	248	0.402859
s__Faecalicatena_fissicatena	0.485402	0.356156	189	0.404478
s__Dialister_succinatiphilus	0.464342	0.361626	64	0.408637
s__Blautia_sp._MCC283	0.374224	0.386016	27	0.434028
s__Dorea_formicigenerans	0.237815	0.425682	698	0.476258
s__Extibacter_muris	0.162332	0.448775	410	0.498023
s__Faecalibacterium_sp._Marseille_Q4896	0.159857	0.449543	319	0.498023
s__Pseudoflavonifractor_capillosus	-0.081229	0.525799	465	0.578708
s__Ruthenibacterium_lactatiformans	-0.094228	0.529905	443	0.578708
s__Lentihominibacter_faecis	-0.0947041	0.530056	406	0.578708
s__Roseburia_intestinalis	-0.125622	0.539778	306	0.58649
s__Clostridium_sp._AF37_5	-0.254433	0.579306	240	0.626426
s__Ruminococcus_sp._AF37_3AC	-0.561802	0.66293	57	0.713439
s__Streptococcus_parasanguinis	-0.785242	0.711892	273	0.7625
s__Kineothrix_sp._MSJ_39	-0.819671	0.718558	49	0.76601
s__Butyrivibrio_crossotus	-1.06506	0.760025	292	0.806411
s__Dorea_longicatena	-1.11673	0.767536	525	0.810576
s__Coprococcus_comes	-1.28308	0.789267	654	0.829648
s__Clostridium_sp._AF36_4	-1.32139	0.79379	270	0.83054
s__Methanobrevibacter_smithii	-1.42658	0.805391	451	0.838795
s__Pseudoflavonifractor_phocaeensis	-1.47393	0.810249	600	0.839982
s__Collinsella_bouchesdurhonensis	-1.93254	0.848003	472	0.875108
s__Vescimonas_fastidiosa	-2.3571	0.872283	853	0.896072
s__Blautia_luti	-2.70358	0.887231	351	0.907304
s__Bifidobacterium_catenulatum	-3.21177	0.903921	224	0.917674
s__Dysosmobacter_welbionis	-3.26853	0.905492	519	0.917674
s__Bacteroides_caccae	-5.25419	0.940134	594	0.948528
s__Blautia_wexlerae	-12.5139	0.974617	892	0.978949
s__Brotomerdimonas_butyrica	-38.7023	0.991777	488	0.991777

## Sheet: C.Gut MTB-NEG
species	t	p	number of correlations	BH_p
s__Romboutsia_timonensis	5216.7	6.10175e-05	4	0.00624334
s__Dorea_sp._OM07_5	4543.84	7.00531e-05	12	0.00624334
s__Clostridium_sp._D43t1_170807_H7	2309.36	0.000137835	5	0.00624334
s__Clostridium_sp._1001270J_160509_D11	1498.98	0.00021235	2	0.00624334
s__Prevotellamassilia_timonensis	1490.36	0.000213579	27	0.00624334
s__Mediterraneibacter_glycyrrhizinilyticus	1341.17	0.000237337	21	0.00624334
s__Mitsuokella_jalaludinii	1184.74	0.000268674	11	0.00624334
s__Ruthenibacterium_lactatiformans	967.567	0.00032898	76	0.00624334
s__Holdemanella_sp._MSK_7_32	842.954	0.000377612	30	0.00624334
s__Clostridium_sp._OM08_29	782.475	0.000406798	4	0.00624334
s__Prevotella_sp._Marseille_P4119	730.414	0.000435793	15	0.00624334
s__Ruminococcus_champanellensis	704.689	0.000451702	62	0.00624334
s__Parolsenella_catena	666.998	0.000477227	19	0.00624334
s__Desulfovibrio_piger	648.545	0.000490806	10	0.00624334
s__Paratractidigestivibacter_faecalis	631.516	0.00050404	8	0.00624334
s__Jingyaoa_shaoxingensis	604.099	0.000526917	6	0.00624334
s__Faecalicatena_fissicatena	569.316	0.000559109	4	0.00624334
s__Bifidobacterium_longum	556.443	0.000572044	9	0.00624334
s__Phocaeicola_massiliensis	548.329	0.000580508	7	0.00624334
s__Prevotella_pectinovora	547.356	0.00058154	22	0.00624334
s__Dorea_sp._AM10_31	522.943	0.000608689	8	0.00624334
s__Ruminococcus_bicirculans	503.273	0.000632478	19	0.00624334
s__Dorea_sp._AM58_8	494.597	0.000643573	16	0.00624334
s__Clostridium_sp._AM42_36	477.973	0.000665956	10	0.00624334
s__Mediterraneibacter_butyricigenes	458.152	0.000694768	15	0.00625291
s__Mediterraneibacter_faecis	433.412	0.000734426	15	0.00635561
s__Blautia_massiliensis	357.061	0.00089147	39	0.00718097
s__Allisonella_histaminiformans	355.647	0.000895015	14	0.00718097
s__Coprococcus_catus	341.06	0.000933292	1	0.00718097
s__Anaerobutyricum_soehngenii	332.45	0.000957463	2	0.00718097
s__Clostridium_sp._AF15_41	281.758	0.00112972	10	0.00819961
s__Faecalibacterium_sp._I3389	262.035	0.00121475	9	0.00854124
s__Catenibacterium_mitsuokai	225.311	0.00141275	6	0.00963236
s__Lentihominibacter_faecis	172.083	0.00184972	49	0.0122408
s__Dorea_phocaeensis	134.269	0.00237064	5	0.0152398
s__Blautia_stercoris	124.576	0.00255509	3	0.015825
s__Dorea_sp._AM13_35	122.314	0.00260233	20	0.015825
s__Bacteroides_fragilis	117.55	0.00270781	16	0.0160331
s__Dorea_sp._NSJ_36	111.834	0.00284619	7	0.0160978
s__Gallintestinimicrobium_propionicum	110.641	0.00287689	9	0.0160978
s__Dorea_sp._AF24_7LB	108.51	0.00293338	15	0.0160978
s__Prevotella_sp._885	105.2	0.00302568	16	0.016209
s__Solobacterium_moorei	101.399	0.00313907	5	0.0163194
s__Megasphaera_elsdenii	98.6011	0.00322815	13	0.0163194
s__Phascolarctobacterium_sp._Marseille_Q4147	96.5007	0.00329841	11	0.0163194
s__Blautia_sp._MSK20_18	95.4012	0.00333642	22	0.0163194
s__Veillonella_parvula	91.2813	0.00348699	3	0.0165835
s__Senegalimassilia_anaerobia	89.9699	0.00353781	7	0.0165835
s__Ellagibacter_isourolithinifaciens	87.5556	0.00363536	94	0.016693
s__Anaerotardibacter_sp._CLA_AA_M13	83.9909	0.00378963	140	0.0170534
s__Cyclospora_cayetanensis	80.6934	0.00394448	47	0.0173687
s__Blautia_sp._Marseille_P3087	79.2246	0.00401761	9	0.0173687
s__Bilophila_wadsworthia	77.7976	0.00409129	6	0.0173687
s__Parolsenella_massiliensis	75.8429	0.00419672	9	0.0174863
s__Slackia_isoflavoniconvertens	72.6174	0.00438311	66	0.0177586
s__Fusicatenibacter_sp._CLA_AA_H277	72.0125	0.00441992	6	0.0177586
s__Blautia_luti	69.1739	0.00460127	19	0.0181629
s__Collinsella_aerofaciens	64.1274	0.00496331	26	0.0192542
s__Collinsella_tanakaei	59.2299	0.00537363	12	0.0204927
s__Holdemanella_porci	57.576	0.00552796	25	0.0207299
s__Collinsella_bouchesdurhonensis	55.1044	0.00577585	9	0.021096
s__Eggerthella_lenta	54.1779	0.0058746	61	0.021096
s__Suilimivivens_aceti	53.8818	0.00590688	5	0.021096
s__Clostridium_sp._AM49_4BH	50.8679	0.00625677	1	0.0219965
s__Dorea_sp._AF36_15AT	49.8201	0.00638833	6	0.0221134
s__Bacteroides_thetaiotaomicron	46.7589	0.00680644	11	0.022871
s__Bacteroides_stercoris	46.504	0.00684374	12	0.022871
s__Prevotella_hominis	46.0437	0.00691213	19	0.022871
s__Turicibacter_sanguinis	44.8421	0.00709728	2	0.0231433
s__Ruminococcus_sp._NSJ_71	43.7608	0.0072726	16	0.0233762
s__Intestinimonas_sp._MSJ_38	40.9253	0.00777627	64	0.0246431
s__Simiaoa_sunii	36.5445	0.00870804	10	0.0267119
s__Mogibacterium_kristiansenii	36.3685	0.00875015	17	0.0267119
s__Streptococcus_salivarius	36.0733	0.00882172	50	0.0267119
s__Clostridium_sp._BIOML_A1	35.7399	0.00890396	14	0.0267119
s__Blautia_sp._MSJ_19	34.8151	0.00914035	6	0.0268625
s__Blautia_sp._MCC283	34.0296	0.00935123	6	0.0268625
s__Faecalibacillus_intestinalis	33.6747	0.00944972	8	0.0268625
s__Dysosmobacter_sp._BX15	33.5357	0.00948886	133	0.0268625
s__Clostridium_sp._AF15_31	33.3171	0.00955109	1	0.0268625
s__Roseburia_sp._CLA_AA_H204	31.9984	0.00994445	1	0.0276235
s__Faecalibacillus_sp._H12	29.2008	0.0108965	2	0.0298988
s__Phascolarctobacterium_succinatutens	28.5566	0.0111421	15	0.0302044
s__Clostridium_sp._AF43_10	27.9174	0.011397	1	0.0305276
s__Prevotella_sp._P5_64	26.1824	0.0121515	6	0.03207
s__Barnesiella_intestinihominis	25.6697	0.012394	13	0.03207
s__Blautia_schinkii	25.6128	0.0124215	17	0.03207
s__Ruminococcus_sp._FMBCY1	25.3645	0.0125429	4	0.03207
s__Oscillibacter_sp._ER4	23.9213	0.0132988	88	0.0334865
s__Intestinibacter_bartlettii	23.5166	0.0135274	2	0.0334865
s__Ruminococcus_sp._Marseille_P6503	23.4848	0.0135457	67	0.0334865
s__Oribacterium_sp._oral_taxon_102	23.2331	0.0136923	23	0.0334865
s__Phocaeicola_vulgatus	22.6519	0.0140431	5	0.0339753
s__Blautia_sp._MSK_20_85	21.7412	0.0146305	1	0.0345657
s__Terrisporobacter_mayombei	21.5805	0.0147393	8	0.0345657
s__Blautia_faecis	21.4729	0.0148131	34	0.0345657
s__Ruminococcus_callidus	21.1934	0.0150081	31	0.0345657
s__Blautia_hansenii	21.127	0.0150553	3	0.0345657
s__Lachnospira_eligens	20.1197	0.0158078	6	0.0358617
s__Brotolimicola_acetigignens	19.9544	0.0159385	6	0.0358617
s__Clostridium_sp._AF23_8	19.7374	0.0161135	11	0.0358963
s__Faecalibacterium_sp._AF27_11BH	19.418	0.0163781	28	0.0361281
s__Clostridium_sp._AF37_5	18.2592	0.0174155	24	0.0378943
s__Oliverpabstia_intestinalis	18.0439	0.0176229	23	0.0378943
s__Holdemanella_biformis	17.9605	0.0177045	19	0.0378943
s__Bifidobacterium_adolescentis	17.6815	0.0179833	8	0.0378943
s__Absicoccus_porci	17.6445	0.0180208	4	0.0378943
s__Klebsiella_pneumoniae	17.4697	0.0182008	6	0.0379184
s__Alistipes_ihumii	17.1851	0.0185016	2	0.038027
s__Prevotella_stercorea	17.1023	0.018591	23	0.038027
s__Clostridium_saudiense	16.1766	0.0196522	6	0.0395496
s__Terrisporobacter_glycolicus	16.148	0.0196869	3	0.0395496
s__Eubacterium_ventriosum	15.0158	0.0211671	3	0.0421468
s__Coprococcus_eutactus	14.8401	0.0214169	3	0.0422702
s__Collinsella_sp._TF05_9AC	14.6897	0.0216355	9	0.0423303
s__Clostridium_sp._L2_50	14.0771	0.0225739	9	0.043579
s__Alistipes_onderdonkii	14.0228	0.0226611	4	0.043579
s__Oscillibacter_sp._MSJ_31	13.6395	0.0232957	155	0.0444197
s__Collinsella_sp._AM34_10	13.3539	0.023792	4	0.0449848
s__Clostridium_sp._D43t1_170807_D5	13.0321	0.0243774	1	0.0457076
s__Senegalimassilia_faecalis	12.7808	0.0248547	30	0.0457304
s__Anaerostipes_hadrus	12.78	0.0248562	18	0.0457304
s__Anthropogastromicrobium_aceti	12.7066	0.0249993	31	0.0457304
s__Prevotella_copri	12.4876	0.0254358	46	0.0461537
s__Clostridium_perfringens	12.0667	0.0263191	7	0.0468834
s__Dorea_formicigenerans	12.048	0.0263597	56	0.0468834
s__Bacteroides_xylanisolvens	12.0007	0.0264631	4	0.0468834
s__Bifidobacterium_pseudocatenulatum	11.4293	0.0277797	3	0.0488315
s__Brotomerdimonas_butyrica	11.2138	0.0283107	59	0.0493791
s__Faecalibacillus_sp._MSK20_93	10.5756	0.0300093	8	0.051829
s__Blautia_faecicola	10.4715	0.0303058	13	0.051829
s__Kineothrix_sp._MSJ_39	10.4367	0.0304064	15	0.051829
s__Alistipes_indistinctus	10.3421	0.0306827	3	0.0519068
s__Paraprevotella_clara	10.0366	0.0316106	2	0.0529301
s__Butyricicoccus_faecihominis	9.95055	0.0318821	24	0.0529301
s__Butyrivibrio_crossotus	9.91574	0.0319933	28	0.0529301
s__Dorea_ammoniilytica	9.77738	0.0324429	19	0.0532822
s__Streptococcus_parasanguinis	9.49168	0.0334124	60	0.0542664
s__Ruminococcus_sp._BSD2780120874_150323_B10	9.45968	0.0335246	7	0.0542664
s__Ruminococcus_torques	9.29214	0.0341245	33	0.0548429
s__Waltera_intestinalis	8.98411	0.0352851	11	0.056306
s__Anaerobutyricum_hallii	8.56142	0.0370119	16	0.0582667
s__Evtepia_gabavorous	8.55678	0.0370317	20	0.0582667
s__Oscillibacter_valericigenes	8.42377	0.0376111	159	0.0586413
s__Qingrenia_yutianensis	8.38327	0.0377911	32	0.0586413
s__Intestinimonas_butyriciproducens	8.30084	0.0381628	94	0.0588125
s__Bacteroides_ovatus	8.22169	0.0385266	6	0.0589694
s__Roseburia_hominis	8.13893	0.0389145	2	0.0591606
s__Roseburia_inulinivorans	7.99937	0.0395865	46	0.0594666
s__Extibacter_muris	7.98757	0.0396444	20	0.0594666
s__Anaeromassilibacillus_sp._An200	7.39759	0.0427696	28	0.0635695
s__Olsenella_uli	7.36706	0.0429447	25	0.0635695
s__Roseburia_sp._BX1005	7.01898	0.0450467	1	0.0661008
s__Faecalibacterium_sp._CLA_AA_H233	6.98822	0.0452423	3	0.0661008
s__Blautia_glucerasea	6.86089	0.0460704	20	0.0668765
s__Lachnoclostridium_sp._210928_DFI_6_3	6.67063	0.0473654	17	0.0683154
s__Yeguia_hominis	6.35226	0.0497018	118	0.0705648
s__Ruminococcus_bromii	6.34758	0.0497379	31	0.0705648
s__Ruminococcus_sp._NSJ_13	6.33103	0.0498658	3	0.0705648
s__Schaalia_odontolytica	6.20304	0.0508774	8	0.0715463
s__Streptococcus_thermophilus	6.15116	0.0512992	31	0.0716889
s__Eubacterium_sp._AF22_8LB	6.11274	0.051616	6	0.0716889
s__Alistipes_communis	5.86026	0.0537985	2	0.0742617
s__Faecalibacterium_sp._HTFF	4.95398	0.0634015	24	0.0869837
s__Dysosmobacter_welbionis	4.9165	0.0638719	48	0.087098
s__Gemmiger_formicilis	4.86761	0.0644961	23	0.0871162
s__Vescimonas_coprocola	4.85496	0.0646595	98	0.0871162
s__Eubacterium_coprostanoligenes	4.61987	0.0678533	13	0.090875
s__Bacteriophage_sp.	4.5822	0.0683942	5	0.0910574
s__Mediterraneibacter_sp._NSJ_151	4.55315	0.0688172	5	0.0910815
s__Ruminococcus_gnavus	4.50319	0.0695568	92	0.0915221
s__Roseburia_faecis	4.39603	0.0711969	12	0.0931355
s__Phocea_massiliensis	4.32129	0.0723867	72	0.0941445
s__Alistipes_shahii	4.23901	0.0737423	4	0.0948923
s__Alistipes_putredinis	4.23527	0.0738051	6	0.0948923
s__Ruminococcus_sp._210702_SL_1_03	4.13251	0.075573	35	0.0966132
s__Parabacteroides_merdae	3.96443	0.0786509	9	0.0999799
s__Akkermansia_muciniphila	3.93534	0.0792086	7	0.100021
s__Faecalibacillus_faecis	3.91659	0.0795721	1	0.100021
s__Parabacteroides_distasonis	3.7767	0.0823918	15	0.10299
s__Clostridium_sp._1001270H_150608_G6	3.72985	0.0833802	1	0.103642
s__Blautia_sp._OF03_15BH	3.70867	0.0838348	1	0.103642
s__Adlercreutzia_equolifaciens	3.58642	0.0865558	4	0.106421
s__Ruminococcus_sp._AF37_3AC	3.47785	0.0891208	3	0.108979
s__Clostridium_sp._AF36_4	3.43171	0.0902561	22	0.109771
s__Ruminococcus_lactaris	3.40178	0.091008	4	0.11009
s__Blautia_obeum	3.27758	0.0942616	35	0.113416
s__Dorea_longicatena	3.18132	0.096943	30	0.116022
s__Agathobaculum_butyriciproducens	3.06184	0.100484	2	0.119624
s__Agathobaculum_sp._M2	2.76678	0.110397	10	0.130733
s__Blautia_sp._BIOML_A1	2.63588	0.115421	3	0.135967
s__Blautia_wexlerae	2.52697	0.119946	97	0.139868
s__Bacteroides_uniformis	2.52628	0.119975	19	0.139868
s__Roseburia_intestinalis	2.35197	0.127967	25	0.148415
s__Blautia_sp._MSJ_36	2.30392	0.13035	4	0.150403
s__Vescimonas_fastidiosa	2.23287	0.13403	135	0.153861
s__Blautia_sp._MCC270	2.20045	0.135775	8	0.154853
s__Oscillibacter_sp._MCC667	2.19138	0.136271	119	0.154853
s__Fusicatenibacter_saccharivorans	1.97901	0.148931	31	0.168039
s__Negativibacillus_massiliensis	1.97228	0.149368	13	0.168039
s__Bifidobacterium_catenulatum	1.87584	0.155899	2	0.174514
s__Dialister_succinatiphilus	1.83806	0.158603	6	0.176661
s__Prevotella_sp._P4_67	1.76207	0.164309	1	0.182116
s__Clostridium_spiroforme	1.54977	0.182402	19	0.201179
s__Butyricicoccus_sp._BIOML_A1	1.0853	0.236986	38	0.260107
s__Pseudoflavonifractor_phocaeensis	1.05946	0.240813	116	0.263024
s__Porcipelethomonas_ammoniilytica	1.04102	0.243604	33	0.264787
s__Faecalibacterium_prausnitzii	0.80263	0.284713	56	0.307983
s__Ruminococcus_flavefaciens	0.728391	0.299615	89	0.322552
s__Phascolarctobacterium_faecium	0.66076	0.314138	3	0.336577
s__Bacteroides_caccae	0.593075	0.329605	10	0.351474
s__Escherichia_coli	0.526553	0.345727	2	0.366927
s__Methanobrevibacter_smithii	0.173781	0.445231	87	0.470314
s__Flavonifractor_plautii	0.114242	0.463793	54	0.487633
s__Coprococcus_comes	0.018282	0.494181	94	0.517166
s__Faecalibacterium_sp._Marseille_Q4896	-0.360823	0.610226	36	0.635652
s__Anaerotignum_faecicola	-0.421714	0.627033	1	0.650149
s__Pseudoflavonifractor_capillosus	-0.4688	0.63954	78	0.660076
s__Clostridium_sp._1001271B_151109_B4	-1.15703	0.773131	1	0.79216
s__Subdoligranulum_sp._APC924_74	-1.16755	0.774556	6	0.79216
s__Eubacterium_ramulus	-4.32618	0.927692	31	0.944483
s__Pseudoflavonifractor_sp._MSJ_30	-5.1029	0.938402	119	0.951084
s__Blautia_ammoniilytica	-9.80731	0.967655	4	0.976334
s__Ruminococcus_sp._M6_2020	-360.51	0.999117	102	0.999564
s__Waltera_sp._CLA_AA_H273	-730.011	0.999564	4	0.999564
s__Roseburia_sp._CLA_AA_H209			0

## Sheet: D.Gut MTB-POS
species	t	p	number of correlations	BH_p
s__Clostridium_sp._BIOML_A1	15961.3	1.99426e-05	17	0.0044472
s__Turicibacter_sanguinis	2556.39	0.000124515	8	0.00817188
s__Coprococcus_catus	2366.81	0.000134489	3	0.00817188
s__Solobacterium_moorei	2171.57	0.000146581	4	0.00817188
s__Bilophila_wadsworthia	1502.44	0.000211862	2	0.00944905
s__Anaerobutyricum_soehngenii	580.276	0.000548548	6	0.0151234
s__Alistipes_putredinis	574.36	0.000554199	10	0.0151234
s__Bacteroides_ovatus	493.993	0.000644361	10	0.0151234
s__Romboutsia_timonensis	489.925	0.00064971	10	0.0151234
s__Dorea_sp._AM10_31	429.456	0.000741191	11	0.0151234
s__Bacteriophage_sp.	407.379	0.000781358	9	0.0151234
s__Lachnospira_eligens	387.935	0.000820523	6	0.0151234
s__Alistipes_communis	300.169	0.00106043	3	0.0151234
s__Adlercreutzia_equolifaciens	276.027	0.00115318	3	0.0151234
s__Jingyaoa_shaoxingensis	270.61	0.00117626	6	0.0151234
s__Clostridium_sp._D43t1_170807_H7	266.487	0.00119446	11	0.0151234
s__Faecalibacillus_intestinalis	253.992	0.00125322	13	0.0151234
s__Mitsuokella_jalaludinii	250.103	0.00127271	3	0.0151234
s__Clostridium_sp._1001270H_150608_G6	247.029	0.00128854	6	0.0151234
s__Phascolarctobacterium_faecium	211.317	0.00150631	4	0.0164157
s__Parolsenella_catena	205.908	0.00154587	19	0.0164157
s__Bacteroides_thetaiotaomicron	190.632	0.00166975	12	0.0169252
s__Terrisporobacter_mayombei	166.114	0.00191619	15	0.0183447
s__Bacteroides_stercoris	159.753	0.00199249	3	0.0183447
s__Roseburia_sp._CLA_AA_H209	154.774	0.00205658	5	0.0183447
s__Bacteroides_caccae	141.193	0.00225439	15	0.0187383
s__Prevotella_sp._P5_64	135.995	0.00234056	3	0.0187383
s__Ruminococcus_sp._NSJ_71	135.288	0.00235279	21	0.0187383
s__Collinsella_sp._TF05_9AC	124.141	0.00256403	14	0.0194527
s__Slackia_isoflavoniconvertens	121.631	0.00261695	35	0.0194527
s__Faecalibacterium_sp._I3389	105.356	0.00302118	10	0.021733
s__Bifidobacterium_catenulatum	99.6984	0.00319262	4	0.0222486
s__Brotomerdimonas_butyrica	95.2159	0.00334291	52	0.02259
s__Collinsella_sp._AM34_10	89.3667	0.00356169	4	0.0233605
s__Oscillibacter_sp._MSJ_31	86.1294	0.00369555	169	0.0235459
s__Ellagibacter_isourolithinifaciens	83.3986	0.00381655	49	0.0236414
s__Blautia_schinkii	78.8127	0.0040386	11	0.0243407
s__Clostridium_sp._AF36_4	70.5791	0.00450967	24	0.0256037
s__Simiaoa_sunii	68.6647	0.00463538	12	0.0256037
s__Bacteroides_xylanisolvens	68.304	0.00465986	7	0.0256037
s__Alistipes_shahii	67.295	0.00472972	7	0.0256037
s__Blautia_faecis	63.6869	0.00499764	29	0.0256037
s__Eubacterium_coprostanoligenes	61.9548	0.00513733	12	0.0256037
s__Blautia_sp._OF03_15BH	61.8643	0.00514484	3	0.0256037
s__Prevotella_sp._Marseille_P4119	61.603	0.00516666	16	0.0256037
s__Roseburia_sp._CLA_AA_H204	59.0396	0.00539095	3	0.0261344
s__Coprococcus_eutactus	57.5859	0.00552701	6	0.0262239
s__Klebsiella_pneumoniae	54.6863	0.00582001	12	0.0264604
s__Bacteroides_uniformis	54.154	0.0058772	15	0.0264604
s__Blautia_sp._MCC270	53.1266	0.00599083	11	0.0264604
s__Mogibacterium_kristiansenii	52.5939	0.00605149	16	0.0264604
s__Roseburia_hominis	50.2175	0.00633779	2	0.0271794
s__Prevotella_sp._P4_67	47.3574	0.00672043	1	0.0273306
s__Lentihominibacter_faecis	47.2713	0.00673268	39	0.0273306
s__Holdemanella_biformis	47.1955	0.00674348	48	0.0273306
s__Eggerthella_lenta	46.3714	0.0068633	41	0.0273306
s__Faecalibacterium_sp._CLA_AA_H233	43.7055	0.00728179	6	0.0284884
s__Barnesiella_intestinihominis	42.51	0.0074865	8	0.028616
s__Olsenella_uli	42.0352	0.00757104	31	0.028616
s__Prevotella_sp._885	41.248	0.00771547	10	0.0286196
s__Yeguia_hominis	40.6513	0.00782868	141	0.0286196
s__Streptococcus_salivarius	38.8883	0.00818343	75	0.0288441
s__Paratractidigestivibacter_faecalis	38.4663	0.00827318	14	0.0288441
s__Dorea_sp._AF24_7LB	38.254	0.00831906	19	0.0288441
s__Prevotella_pectinovora	37.8515	0.00840748	11	0.0288441
s__Anaerobutyricum_hallii	36.7265	0.00866489	19	0.0292768
s__Senegalimassilia_anaerobia	35.5883	0.00894187	9	0.0297618
s__Parabacteroides_merdae	33.9488	0.00937346	2	0.0305177
s__Clostridium_sp._AF43_10	33.5769	0.00947722	3	0.0305177
s__Parabacteroides_distasonis	32.9897	0.0096458	19	0.0305177
s__Alistipes_indistinctus	32.7499	0.00971641	4	0.0305177
s__Gallintestinimicrobium_propionicum	32.2843	0.00985645	13	0.0305276
s__Streptococcus_thermophilus	31.2916	0.0101689	33	0.031064
s__Anaerotardibacter_sp._CLA_AA_M13	30.8059	0.0103291	52	0.031127
s__Bifidobacterium_adolescentis	27.8979	0.0114049	19	0.0339106
s__Dorea_sp._NSJ_36	26.6069	0.0119578	6	0.0350867
s__Blautia_hansenii	26.2074	0.0121399	7	0.0351585
s__Clostridium_sp._AF15_31	25.1234	0.0126632	2	0.0361455
s__Intestinimonas_butyriciproducens	24.845	0.0128049	129	0.0361455
s__Ruminococcus_sp._NSJ_13	24.4441	0.0130147	1	0.0362282
s__Clostridium_sp._AF15_41	24.1755	0.0131591	1	0.0362282
s__Qingrenia_yutianensis	23.6211	0.0134676	64	0.0366253
s__Akkermansia_muciniphila	23.0533	0.0137989	13	0.0366772
s__Dysosmobacter_sp._BX15	23.0254	0.0138156	128	0.0366772
s__Ruminococcus_sp._AF37_3AC	22.5755	0.0140906	3	0.0368722
s__Oscillibacter_sp._ER4	22.3701	0.0142198	73	0.0368722
s__Oscillibacter_sp._MCC667	21.3989	0.0148642	120	0.0381003
s__Ruminococcus_champanellensis	21.0266	0.015127	76	0.0381366
s__Holdemanella_sp._MSK_7_32	20.7366	0.0153383	27	0.0381366
s__Clostridium_sp._D43t1_170807_D5	20.6648	0.0153915	3	0.0381366
s__Phocaeicola_massiliensis	19.9944	0.0159067	5	0.0389801
s__Ruminococcus_bromii	19.3117	0.0164681	26	0.0394484
s__Veillonella_parvula	19.196	0.0165671	7	0.0394484
s__Faecalibacillus_sp._MSK20_93	19.0352	0.0167068	12	0.0394484
s__Mediterraneibacter_sp._NSJ_151	18.9234	0.0168054	7	0.0394484
s__Blautia_sp._MSK_20_85	18.4187	0.017265	1	0.0401051
s__Blautia_faecicola	17.9215	0.017743	23	0.0407905
s__Dorea_ammoniilytica	16.7865	0.0189399	10	0.0430978
s__Terrisporobacter_glycolicus	15.7116	0.0202322	1	0.0441469
s__Faecalibacillus_sp._H12	15.668	0.0202884	4	0.0441469
s__Clostridium_sp._1001270J_160509_D11	15.5538	0.0204369	1	0.0441469
s__Blautia_obeum	15.243	0.0208525	52	0.0441469
s__Collinsella_bouchesdurhonensis	15.0656	0.0210973	15	0.0441469
s__Faecalicatena_fissicatena	15.0533	0.0211145	5	0.0441469
s__Anaerotignum_faecicola	14.868	0.0213768	6	0.0441469
s__Dorea_sp._AM58_8	14.8398	0.0214174	21	0.0441469
s__Negativibacillus_massiliensis	14.8172	0.0214499	6	0.0441469
s__Clostridium_perfringens	14.6668	0.0216693	18	0.0441469
s__Allisonella_histaminiformans	14.5412	0.0218558	7	0.0441469
s__Clostridium_sp._1001271B_151109_B4	14.5349	0.0218653	4	0.0441469
s__Holdemanella_porci	14.2951	0.0222308	24	0.0441469
s__Clostridium_sp._AM49_4BH	14.2911	0.0222371	1	0.0441469
s__Blautia_stercoris	14.0889	0.0225552	12	0.0441469
s__Oribacterium_sp._oral_taxon_102	14.0806	0.0225683	11	0.0441469
s__Dysosmobacter_welbionis	13.274	0.0239348	70	0.0458822
s__Clostridium_sp._AF23_8	13.0138	0.0244115	12	0.0458822
s__Dorea_phocaeensis	12.9374	0.024555	6	0.0458822
s__Paraprevotella_clara	12.9275	0.0245737	5	0.0458822
s__Ruthenibacterium_lactatiformans	12.8372	0.024746	93	0.0458822
s__Dorea_sp._AM13_35	12.7768	0.0248625	15	0.0458822
s__Ruminococcus_callidus	12.7597	0.0248957	35	0.0458822
s__Catenibacterium_mitsuokai	12.438	0.0255368	8	0.0466184
s__Clostridium_sp._OM08_29	12.1859	0.0260627	6	0.0466184
s__Prevotella_stercorea	12.155	0.0261287	27	0.0466184
s__Phascolarctobacterium_succinatutens	12.1538	0.0261314	16	0.0466184
s__Agathobaculum_butyriciproducens	11.8955	0.0266961	5	0.0472478
s__Megasphaera_elsdenii	11.1394	0.0284988	6	0.0500412
s__Vescimonas_coprocola	10.9865	0.0288931	105	0.0503372
s__Clostridium_sp._AF37_5	10.7992	0.0293915	25	0.0508085
s__Mediterraneibacter_butyricigenes	10.5951	0.0299545	7	0.0513834
s__Intestinibacter_bartlettii	10.3645	0.0306167	3	0.0521185
s__Extibacter_muris	10.1309	0.0313181	22	0.0529086
s__Clostridium_sp._AM42_36	10.0461	0.031581	4	0.0529516
s__Absicoccus_porci	9.90775	0.0320189	3	0.0532852
s__Blautia_sp._BIOML_A1	9.67076	0.0327981	1	0.0541776
s__Phocaeicola_vulgatus	9.27128	0.0342007	5	0.0560791
s__Dorea_sp._OM07_5	9.11637	0.0347773	27	0.0566082
s__Mediterraneibacter_glycyrrhizinilyticus	8.58023	0.0369314	19	0.059679
s__Waltera_sp._CLA_AA_H273	8.34964	0.0379419	19	0.0608708
s__Collinsella_aerofaciens	8.20719	0.038594	37	0.0611514
s__Blautia_luti	8.19192	0.0386652	32	0.0611514
s__Blautia_ammoniilytica	8.12964	0.0389586	2	0.0611814
s__Clostridium_spiroforme	7.9568	0.0397961	20	0.0620596
s__Senegalimassilia_faecalis	7.71227	0.0410442	12	0.0635615
s__Blautia_sp._MSJ_36	7.36058	0.0429821	3	0.0661034
s__Clostridium_saudiense	7.14678	0.0442516	2	0.0675898
s__Blautia_sp._MSJ_19	7.06431	0.0447615	4	0.0679035
s__Butyrivibrio_crossotus	6.96216	0.0454094	40	0.0684209
s__Clostridium_sp._L2_50	6.82076	0.0463377	3	0.069351
s__Gemmiger_formicilis	6.65094	0.0475035	16	0.0705358
s__Prevotella_copri	6.61442	0.0477619	56	0.0705358
s__Butyricicoccus_faecihominis	6.43202	0.0490953	15	0.0716595
s__Dorea_formicigenerans	6.42268	0.0491655	86	0.0716595
s__Prevotella_hominis	6.24345	0.0505536	12	0.0732042
s__Parolsenella_massiliensis	6.08911	0.0518128	10	0.0742245
s__Methanobrevibacter_smithii	6.07585	0.0519239	124	0.0742245
s__Fusicatenibacter_sp._CLA_AA_H277	5.7737	0.0545894	10	0.0775378
s__Roseburia_inulinivorans	5.52956	0.0569496	33	0.0803782
s__Butyricicoccus_sp._BIOML_A1	5.41809	0.0580957	26	0.0814801
s__Porcipelethomonas_ammoniilytica	5.31868	0.0591569	40	0.0824499
s__Eubacterium_sp._AF22_8LB	5.25419	0.0598661	8	0.0829201
s__Ruminococcus_sp._Marseille_P6503	5.19974	0.0604781	86	0.0832507
s__Ruminococcus_bicirculans	5.00405	0.0627835	21	0.0858939
s__Streptococcus_parasanguinis	4.75573	0.0659707	50	0.0896965
s__Ruminococcus_flavefaciens	4.72648	0.0663674	121	0.0896965
s__Evtepia_gabavorous	4.55196	0.0688346	8	0.0924706
s__Alistipes_ihumii	4.47278	0.0700145	6	0.0934924
s__Bacteroides_fragilis	4.31804	0.0724392	9	0.0961544
s__Blautia_sp._MSK20_18	4.23805	0.0737585	30	0.0973263
s__Fusicatenibacter_saccharivorans	3.91519	0.0795995	34	0.104416
s__Roseburia_faecis	3.85831	0.0807235	9	0.105271
s__Ruminococcus_gnavus	3.71647	0.0836668	84	0.108475
s__Blautia_glucerasea	3.62628	0.0856498	14	0.110404
s__Schaalia_odontolytica	3.59761	0.0862996	20	0.110602
s__Mediterraneibacter_faecis	3.52673	0.0879478	16	0.112071
s__Blautia_sp._Marseille_P3087	3.44295	0.0899771	10	0.114005
s__Intestinimonas_sp._MSJ_38	3.37542	0.0916802	70	0.115507
s__Phascolarctobacterium_sp._Marseille_Q4147	3.26155	0.0946983	8	0.118639
s__Kineothrix_sp._MSJ_39	3.22089	0.0958233	9	0.119378
s__Lachnoclostridium_sp._210928_DFI_6_3	3.02997	0.101471	12	0.125711
s__Roseburia_sp._BX1005	2.98778	0.102807	2	0.126662
s__Brotolimicola_acetigignens	2.89104	0.106002	13	0.129881
s__Eubacterium_ramulus	2.86043	0.107053	33	0.130452
s__Ruminococcus_torques	2.77675	0.110031	30	0.133353
s__Faecalibacterium_sp._Marseille_Q4896	2.67825	0.113747	44	0.137112
s__Collinsella_tanakaei	2.65727	0.11457	10	0.137361
s__Suilimivivens_aceti	2.63413	0.115491	5	0.137724
s__Ruminococcus_sp._BSD2780120874_150323_B10	2.57727	0.117815	5	0.139748
s__Cyclospora_cayetanensis	2.42628	0.12444	44	0.146826
s__Faecalibacterium_sp._AF27_11BH	2.31622	0.129732	27	0.152264
s__Dorea_longicatena	1.92555	0.152468	46	0.178013
s__Anaeromassilibacillus_sp._An200	1.84417	0.15816	48	0.183696
s__Anthropogastromicrobium_aceti	1.82781	0.159351	14	0.184121
s__Anaerostipes_hadrus	1.74115	0.165945	13	0.18986
s__Bifidobacterium_longum	1.73111	0.166741	9	0.18986
s__Blautia_massiliensis	1.72946	0.166873	36	0.18986
s__Desulfovibrio_piger	1.68988	0.170085	12	0.191891
s__Coprococcus_comes	1.68633	0.170378	88	0.191891
s__Faecalibacterium_sp._HTFF	1.46188	0.190967	31	0.213998
s__Flavonifractor_plautii	1.43613	0.193612	80	0.214688
s__Blautia_wexlerae	1.43463	0.193768	118	0.214688
s__Bifidobacterium_pseudocatenulatum	1.4279	0.19447	9	0.214688
s__Dialister_succinatiphilus	1.41385	0.195952	7	0.215258
s__Roseburia_intestinalis	1.40343	0.197063	18	0.215417
s__Agathobaculum_sp._M2	1.36045	0.201766	15	0.219482
s__Phocea_massiliensis	1.30137	0.208553	112	0.225764
s__Ruminococcus_sp._210702_SL_1_03	1.14843	0.228044	44	0.24567
s__Blautia_sp._MCC283	1.007	0.24889	2	0.266839
s__Escherichia_coli	0.834477	0.278643	1	0.297308
s__Pseudoflavonifractor_phocaeensis	0.597861	0.32848	148	0.348815
s__Prevotellamassilia_timonensis	0.573153	0.334337	23	0.353352
s__Waltera_intestinalis	0.339858	0.395718	10	0.416251
s__Alistipes_onderdonkii	0.0956371	0.46965	8	0.491699
s__Vescimonas_fastidiosa	0.0302548	0.490373	149	0.510996
s__Oscillibacter_valericigenes	-0.126953	0.540195	171	0.560296
s__Ruminococcus_sp._M6_2020	-0.442524	0.632614	120	0.652256
s__Subdoligranulum_sp._APC924_74	-0.450409	0.634707	10	0.652256
s__Ruminococcus_lactaris	-0.677882	0.689626	1	0.705443
s__Pseudoflavonifractor_capillosus	-2.16285	0.862147	112	0.876789
s__Pseudoflavonifractor_sp._MSJ_30	-2.21463	0.864993	160	0.876789
s__Oliverpabstia_intestinalis	-4.30759	0.927391	23	0.935784
s__Dorea_sp._AF36_15AT	-4.91733	0.936139	8	0.940355
s__Faecalibacterium_prausnitzii	-15.2637	0.979176	64	0.979176
s__Ruminococcus_sp._FMBCY1			0
s__Eubacterium_ventriosum			0
s__Faecalibacillus_faecis			0

## Sheet: E.Plasma MTB-NEG
species	t	p	number of correlations	BH_p
s__Phocaeicola_vulgatus	71983.9	4.42196e-06	2	0.000849017
s__Blautia_sp._MSK20_18	5621.9	5.66196e-05	5	0.00406371
s__Akkermansia_muciniphila	5013.11	6.34955e-05	1	0.00406371
s__Bacteroides_fragilis	1450.45	0.000219456	8	0.00717845
s__Fusicatenibacter_saccharivorans	1077.84	0.000295323	11	0.00717845
s__Terrisporobacter_mayombei	858.106	0.000370944	2	0.00717845
s__Dorea_sp._AF24_7LB	856.549	0.000371619	1	0.00717845
s__Roseburia_sp._CLA_AA_H209	759.532	0.000419087	1	0.00717845
s__Bacteroides_xylanisolvens	671.686	0.000473896	2	0.00717845
s__Blautia_faecicola	659.619	0.000482566	3	0.00717845
s__Suilimivivens_aceti	605.85	0.000525393	10	0.00717845
s__Blautia_sp._MCC270	604.888	0.000526229	6	0.00717845
s__Bacteroides_thetaiotaomicron	560.108	0.0005683	3	0.00717845
s__Blautia_schinkii	519.735	0.000612446	4	0.00717845
s__Dorea_formicigenerans	514.643	0.000618506	9	0.00717845
s__Clostridium_sp._1001270J_160509_D11	509.285	0.000625012	2	0.00717845
s__Terrisporobacter_glycolicus	481.95	0.000660461	3	0.00717845
s__Paraprevotella_clara	457.563	0.000695663	2	0.00717845
s__Clostridium_sp._AF23_8	426.19	0.000746871	1	0.00717845
s__Blautia_sp._MSJ_36	425.687	0.000747755	2	0.00717845
s__Phascolarctobacterium_succinatutens	382.969	0.000831162	1	0.0075992
s__Clostridium_saudiense	326.11	0.000976078	3	0.0085185
s__Jingyaoa_shaoxingensis	307.249	0.001036	3	0.00864832
s__Clostridium_sp._AF36_4	237.835	0.00133836	6	0.0104032
s__Slackia_isoflavoniconvertens	234.986	0.00135458	24	0.0104032
s__Clostridium_sp._1001271B_151109_B4	215.993	0.00147369	2	0.0108387
s__Agathobaculum_butyriciproducens	196.067	0.00162346	1	0.0108387
s__Gallintestinimicrobium_propionicum	193.738	0.00164298	11	0.0108387
s__Gemmiger_formicilis	180.545	0.00176303	4	0.0108387
s__Kineothrix_sp._MSJ_39	180.38	0.00176465	5	0.0108387
s__Clostridium_sp._BIOML_A1	175.036	0.00181852	1	0.0108387
s__Prevotella_sp._P5_64	170.981	0.00186164	4	0.0108387
s__Extibacter_muris	166.394	0.00191297	4	0.0108387
s__Clostridium_sp._AM42_36	165.84	0.00191936	4	0.0108387
s__Parabacteroides_merdae	134.674	0.00236352	2	0.0129656
s__Clostridium_sp._AF43_10	128.039	0.002486	1	0.0131317
s__Senegalimassilia_anaerobia	123.212	0.00258337	4	0.0131317
s__Blautia_ammoniilytica	120.938	0.00263194	2	0.0131317
s__Dorea_sp._OM07_5	118.517	0.00268571	1	0.0131317
s__Clostridium_sp._AF15_41	116.348	0.00273578	2	0.0131317
s__Ruthenibacterium_lactatiformans	112.902	0.00281926	10	0.0132024
s__Dorea_sp._AM10_31	109.034	0.00291929	1	0.0133453
s__Bacteroides_stercoris	103.681	0.00307001	4	0.0137079
s__Phocaeicola_massiliensis	89.2129	0.00356783	3	0.0155242
s__Roseburia_intestinalis	87.4805	0.00363848	14	0.0155242
s__Clostridium_sp._OM08_29	81.377	0.00391135	4	0.0162736
s__Anaerobutyricum_soehngenii	79.8998	0.00398365	2	0.0162736
s__Prevotella_sp._Marseille_P4119	76.4971	0.00416083	3	0.0163988
s__Bacteroides_uniformis	75.9126	0.00419287	10	0.0163988
s__Blautia_sp._Marseille_P3087	73.029	0.00435841	3	0.0163988
s__Subdoligranulum_sp._APC924_74	72.8272	0.00437048	7	0.0163988
s__Ellagibacter_isourolithinifaciens	71.6651	0.00444134	25	0.0163988
s__Intestinibacter_bartlettii	64.7497	0.00491561	6	0.0177945
s__Blautia_sp._MSJ_19	62.5204	0.00509087	3	0.0177945
s__Dorea_sp._AM58_8	62.4405	0.00509737	2	0.0177945
s__Blautia_massiliensis	60.7681	0.00523763	9	0.0178632
s__Roseburia_hominis	59.2322	0.00537342	6	0.0178632
s__Roseburia_sp._BX1005	58.9823	0.00539618	6	0.0178632
s__Anaerostipes_hadrus	56.6508	0.00561822	13	0.0181036
s__Blautia_sp._OF03_15BH	56.2587	0.00565737	1	0.0181036
s__Turicibacter_sanguinis	48.3971	0.00657611	3	0.0204594
s__Streptococcus_thermophilus	47.1895	0.00674434	1	0.0204594
s__Dorea_ammoniilytica	47.132	0.00675257	7	0.0204594
s__Collinsella_aerofaciens	46.6672	0.0068198	8	0.0204594
s__Blautia_sp._MCC283	42.7084	0.00745174	1	0.0220113
s__Bifidobacterium_longum	41.5648	0.00765669	3	0.022274
s__Anaerotignum_faecicola	39.6195	0.00803247	1	0.0230184
s__Prevotellamassilia_timonensis	38.4573	0.0082751	7	0.0232527
s__Cyclospora_cayetanensis	38.0595	0.00836155	4	0.0232527
s__Collinsella_sp._AM34_10	37.5386	0.00847753	4	0.0232527
s__Holdemanella_porci	36.641	0.00868511	1	0.0234865
s__Eggerthella_lenta	35.3739	0.00899604	9	0.0239894
s__Dorea_longicatena	32.606	0.00975926	9	0.0256682
s__Collinsella_tanakaei	31.7674	0.0100167	11	0.0259893
s__Clostridium_sp._L2_50	28.8096	0.0110443	3	0.027965
s__Butyricicoccus_sp._BIOML_A1	28.744	0.0110695	3	0.027965
s__Dorea_sp._AF36_15AT	25.4085	0.0125212	1	0.030704
s__Fusicatenibacter_sp._CLA_AA_H277	25.2699	0.0125898	4	0.030704
s__Clostridium_sp._D43t1_170807_D5	25.1827	0.0126334	1	0.030704
s__Mediterraneibacter_faecis	24.7487	0.0128547	5	0.0308513
s__Parolsenella_massiliensis	23.974	0.0132696	5	0.0314539
s__Ruminococcus_champanellensis	23.5153	0.0135281	16	0.0316756
s__Butyrivibrio_crossotus	22.5452	0.0141095	12	0.0325503
s__Holdemanella_sp._MSK_7_32	22.3371	0.0142408	4	0.0325503
s__Faecalibacillus_sp._H12	21.9069	0.01452	1	0.0327753
s__Bifidobacterium_catenulatum	21.667	0.0146806	3	0.0327753
s__Streptococcus_parasanguinis	20.6922	0.0153712	2	0.0339226
s__Eubacterium_sp._AF22_8LB	20.3933	0.015596	2	0.0340277
s__Prevotella_pectinovora	19.793	0.0160683	2	0.0346641
s__Blautia_faecis	19.0301	0.0167113	15	0.0356507
s__Coprococcus_eutactus	18.3723	0.0173084	3	0.0365189
s__Ruminococcus_sp._NSJ_13	17.854	0.0178099	1	0.0371684
s__Bifidobacterium_adolescentis	17.6502	0.018015	3	0.0371923
s__Ruminococcus_sp._AF37_3AC	17.2877	0.018392	1	0.0375666
s__Lachnospira_eligens	17.0031	0.0186992	5	0.037792
s__Desulfovibrio_piger	16.1126	0.01973	2	0.03946
s__Clostridium_sp._AF37_5	15.6866	0.0202644	4	0.040111
s__Anaeromassilibacillus_sp._An200	15.4235	0.0206091	7	0.040377
s__Eubacterium_coprostanoligenes	14.8023	0.0214714	1	0.0412105
s__Anthropogastromicrobium_aceti	14.6632	0.0216745	7	0.0412105
s__Anaerotardibacter_sp._CLA_AA_M13	14.6605	0.0216784	39	0.0412105
s__Allisonella_histaminiformans	14.3592	0.0221319	2	0.04166
s__Phascolarctobacterium_faecium	14.2104	0.022363	1	0.0416636
s__Bacteriophage_sp.	14.081	0.0225678	3	0.0416636
s__Faecalibacillus_intestinalis	13.4078	0.0236967	5	0.0433311
s__Senegalimassilia_faecalis	13.0889	0.0242719	9	0.0439643
s__Lentihominibacter_faecis	12.9464	0.0245379	10	0.0440307
s__Butyricicoccus_faecihominis	12.8218	0.0247755	10	0.0440453
s__Intestinimonas_sp._MSJ_38	11.4021	0.0278456	21	0.0487702
s__Blautia_obeum	11.3628	0.0279413	11	0.0487702
s__Mogibacterium_kristiansenii	10.8241	0.0293243	18	0.0503224
s__Streptococcus_salivarius	10.8128	0.0293547	2	0.0503224
s__Clostridium_spiroforme	10.1587	0.0312331	12	0.0526868
s__Lachnoclostridium_sp._210928_DFI_6_3	10.1425	0.0312828	5	0.0526868
s__Dysosmobacter_welbionis	9.68189	0.0327607	7	0.0546961
s__Alistipes_putredinis	9.40375	0.0337225	4	0.0558166
s__Roseburia_faecis	8.63934	0.036681	5	0.0601944
s__Flavonifractor_plautii	8.29539	0.0381876	9	0.0621358
s__Bilophila_wadsworthia	8.09174	0.0391392	1	0.0631489
s__Ruminococcus_callidus	7.9918	0.0396236	5	0.0633978
s__Oscillibacter_sp._ER4	7.89298	0.0401145	19	0.0636527
s__Clostridium_sp._AF15_31	7.7945	0.0406159	2	0.0639201
s__Schaalia_odontolytica	7.65279	0.0413596	1	0.0643653
s__Oscillibacter_sp._MSJ_31	7.61376	0.0415692	24	0.0643653
s__Bifidobacterium_pseudocatenulatum	7.49161	0.0422392	1	0.0647776
s__Holdemanella_biformis	7.44326	0.0425103	2	0.0647776
s__Mediterraneibacter_glycyrrhizinilyticus	6.24102	0.050573	5	0.0764568
s__Faecalibacterium_sp._HTFF	6.08378	0.0518573	6	0.0776404
s__Alistipes_indistinctus	6.0473	0.0521646	3	0.0776404
s__Dysosmobacter_sp._BX15	5.86667	0.0537408	20	0.079371
s__Brotomerdimonas_butyrica	5.75693	0.0547453	13	0.0802374
s__Phascolarctobacterium_sp._Marseille_Q4147	5.61456	0.0561053	1	0.0812468
s__Blautia_stercoris	5.53591	0.0568857	2	0.0812468
s__Collinsella_bouchesdurhonensis	5.51888	0.0570574	14	0.0812468
s__Eubacterium_ramulus	5.51205	0.0571267	10	0.0812468
s__Faecalibacterium_sp._AF27_11BH	5.24019	0.0600223	7	0.0847374
s__Ruminococcus_torques	5.13546	0.0612167	9	0.0857927
s__Catenibacterium_mitsuokai	4.91886	0.0638421	7	0.0888238
s__Coprococcus_catus	4.7934	0.0654668	5	0.090429
s__Paratractidigestivibacter_faecalis	4.22396	0.0739958	10	0.10148
s__Adlercreutzia_equolifaciens	4.18604	0.0746419	1	0.10164
s__Oscillibacter_valericigenes	4.01054	0.0777822	24	0.10517
s__Waltera_intestinalis	3.88438	0.0802045	1	0.107687
s__Ruminococcus_sp._210702_SL_1_03	3.83631	0.0811667	4	0.108222
s__Intestinimonas_butyriciproducens	3.46196	0.0895085	13	0.118088
s__Faecalibacterium_sp._CLA_AA_H233	3.45027	0.0897962	1	0.118088
s__Faecalibacterium_prausnitzii	3.38286	0.0914895	13	0.119496
s__Qingrenia_yutianensis	3.22855	0.0956093	8	0.124034
s__Phocea_massiliensis	3.10862	0.099068	7	0.127658
s__Absicoccus_porci	2.95957	0.103719	1	0.13276
s__Methanobrevibacter_smithii	2.85674	0.107181	12	0.135569
s__Alistipes_shahii	2.84013	0.107761	1	0.135569
s__Vescimonas_coprocola	2.81717	0.108573	17	0.135569
s__Vescimonas_fastidiosa	2.81255	0.108738	21	0.135569
s__Anaerobutyricum_hallii	2.78335	0.109791	4	0.135999
s__Ruminococcus_gnavus	2.5713	0.118064	22	0.145309
s__Romboutsia_timonensis	2.45306	0.123214	6	0.150682
s__Oliverpabstia_intestinalis	2.41714	0.124864	5	0.151196
s__Faecalicatena_fissicatena	2.40973	0.125209	8	0.151196
s__Roseburia_sp._CLA_AA_H204	2.34253	0.128428	2	0.154114
s__Prevotella_copri	2.16824	0.137552	8	0.164037
s__Ruminococcus_sp._NSJ_71	2.10553	0.141138	2	0.166898
s__Agathobaculum_sp._M2	2.09616	0.14169	2	0.166898
s__Olsenella_uli	1.91637	0.153092	12	0.179229
s__Pseudoflavonifractor_phocaeensis	1.6639	0.172255	19	0.200442
s__Ruminococcus_sp._FMBCY1	1.63569	0.174667	1	0.202025
s__Klebsiella_pneumoniae	1.37455	0.200201	2	0.230171
s__Veillonella_parvula	1.32678	0.205586	2	0.234956
s__Oscillibacter_sp._MCC667	1.30831	0.207735	16	0.236007
s__Parolsenella_catena	1.15275	0.227451	8	0.256886
s__Porcipelethomonas_ammoniilytica	1.10561	0.234047	3	0.262185
s__Prevotella_hominis	1.09986	0.234874	1	0.262185
s__Blautia_glucerasea	0.964047	0.255826	1	0.283923
s__Evtepia_gabavorous	0.86534	0.272939	2	0.301174
s__Yeguia_hominis	0.806908	0.283887	18	0.311465
s__Ruminococcus_bromii	0.795675	0.286064	2	0.31207
s__Pseudoflavonifractor_capillosus	0.68337	0.30918	12	0.335382
s__Blautia_wexlerae	0.605498	0.326695	20	0.352391
s__Roseburia_inulinivorans	0.497543	0.353043	2	0.378683
s__Faecalibacterium_sp._Marseille_Q4896	0.406762	0.37703	10	0.402165
s__Alistipes_onderdonkii	0.294323	0.408887	1	0.433736
s__Oribacterium_sp._oral_taxon_102	0.211628	0.433616	10	0.457441
s__Prevotella_stercorea	-0.376491	0.614616	6	0.644843
s__Negativibacillus_massiliensis	-0.473549	0.640777	5	0.668637
s__Coprococcus_comes	-0.950142	0.741864	17	0.769934
s__Pseudoflavonifractor_sp._MSJ_30	-1.79989	0.838577	23	0.865628
s__Faecalibacillus_sp._MSK20_93	-1.86681	0.843462	4	0.866015
s__Ruminococcus_lactaris	-2.09413	0.858191	7	0.874074
s__Ruminococcus_flavefaciens	-2.13234	0.860416	18	0.874074
s__Megasphaera_elsdenii	-2.51508	0.87954	4	0.888798
s__Ruminococcus_sp._M6_2020	-10.4076	0.969509	20	0.974585
s__Ruminococcus_sp._Marseille_P6503	-22.3247	0.985751	13	0.985751
s__Blautia_luti			0
s__Blautia_sp._BIOML_A1			0
s__Dialister_succinatiphilus			0
s__Escherichia_coli			0
s__Ruminococcus_bicirculans			0
s__Prevotella_sp._885			0
s__Ruminococcus_sp._BSD2780120874_150323_B10			0
s__Simiaoa_sunii			0
s__Mediterraneibacter_sp._NSJ_151			0
s__Eubacterium_ventriosum			0
s__Bacteroides_caccae			0
s__Bacteroides_ovatus			0
s__Blautia_sp._MSK_20_85			0
s__Collinsella_sp._TF05_9AC			0
s__Mitsuokella_jalaludinii			0
s__Parabacteroides_distasonis			0
s__Faecalibacillus_faecis			0
s__Blautia_hansenii			0
s__Faecalibacterium_sp._I3389			0
s__Solobacterium_moorei			0
s__Dorea_phocaeensis			0
s__Clostridium_sp._D43t1_170807_H7			0
s__Brotolimicola_acetigignens			0
s__Waltera_sp._CLA_AA_H273			0
s__Clostridium_perfringens			0
s__Clostridium_sp._1001270H_150608_G6			0
s__Clostridium_sp._AM49_4BH			0
s__Barnesiella_intestinihominis			0
s__Mediterraneibacter_butyricigenes			0
s__Alistipes_communis			0
s__Alistipes_ihumii			0
s__Dorea_sp._NSJ_36			0
s__Prevotella_sp._P4_67			0
s__Dorea_sp._AM13_35			0

## Sheet: F.Plasma MTB-POS
species	t	p	number of correlations	BH_p
s__Bacteroides_fragilis	33185.5	9.59185e-06	4	0.00175531
s__Faecalibacterium_sp._CLA_AA_H233	4968.17	6.40699e-05	3	0.00302545
s__Waltera_sp._CLA_AA_H273	4036.38	7.88603e-05	3	0.00302545
s__Phascolarctobacterium_succinatutens	3568.1	8.92098e-05	6	0.00302545
s__Clostridium_saudiense	3520.92	9.04053e-05	2	0.00302545
s__Bifidobacterium_longum	3208.93	9.91951e-05	3	0.00302545
s__Roseburia_sp._CLA_AA_H209	2685.84	0.000118514	1	0.0030983
s__Phascolarctobacterium_sp._Marseille_Q4147	2208.85	0.000144107	2	0.00329644
s__Gallintestinimicrobium_propionicum	1962.16	0.000162224	3	0.00329855
s__Bacteroides_uniformis	1635.61	0.000194613	12	0.00356141
s__Alistipes_onderdonkii	1231.73	0.000258424	2	0.00429924
s__Ruthenibacterium_lactatiformans	783.954	0.000406031	6	0.0059444
s__Fusicatenibacter_saccharivorans	753.789	0.00042228	6	0.0059444
s__Prevotella_copri	649.022	0.000490445	11	0.00641081
s__Terrisporobacter_glycolicus	559.409	0.00056901	6	0.00666767
s__Romboutsia_timonensis	546.018	0.000582965	3	0.00666767
s__Ruminococcus_sp._Marseille_P6503	486.84	0.000653827	4	0.00703826
s__Gemmiger_formicilis	338.011	0.000941711	5	0.00957406
s__Mitsuokella_jalaludinii	293.373	0.00108499	4	0.0101854
s__Blautia_sp._MSJ_19	273.449	0.00116405	2	0.0101854
s__Lachnoclostridium_sp._210928_DFI_6_3	262.064	0.00121462	3	0.0101854
s__Clostridium_sp._AF43_10	259.955	0.00122447	2	0.0101854
s__Anthropogastromicrobium_aceti	225.106	0.00141404	8	0.0110752
s__Clostridium_sp._1001270J_160509_D11	219.147	0.00145248	2	0.0110752
s__Anaerotardibacter_sp._CLA_AA_M13	199.329	0.00159689	28	0.0116893
s__Clostridium_sp._D43t1_170807_H7	148.25	0.00214708	1	0.0150213
s__Eubacterium_sp._AF22_8LB	143.622	0.00221626	2	0.0150213
s__Adlercreutzia_equolifaciens	137.299	0.00231833	6	0.0151519
s__Bifidobacterium_pseudocatenulatum	127.918	0.00248834	1	0.0157023
s__Eggerthella_lenta	109.982	0.00289411	10	0.0176541
s__Oribacterium_sp._oral_taxon_102	98.3139	0.00323758	8	0.0191122
s__Terrisporobacter_mayombei	83.1586	0.00382756	6	0.0218889
s__Klebsiella_pneumoniae	74.7935	0.0042556	4	0.0226133
s__Alistipes_putredinis	74.6087	0.00426614	3	0.0226133
s__Intestinibacter_bartlettii	73.5939	0.00432496	3	0.0226133
s__Dorea_sp._AM10_31	69.2392	0.00459693	3	0.0233677
s__Dysosmobacter_welbionis	67.0052	0.00475017	2	0.0234941
s__Simiaoa_sunii	61.4909	0.00517608	2	0.0246127
s__Paratractidigestivibacter_faecalis	60.6789	0.00524534	5	0.0246127
s__Clostridium_sp._OM08_29	56.2642	0.00565682	4	0.02588
s__Coprococcus_eutactus	51.7577	0.00614923	3	0.0267942
s__Waltera_intestinalis	51.0357	0.0062362	4	0.0267942
s__Roseburia_faecis	50.5517	0.0062959	5	0.0267942
s__Prevotella_sp._P4_67	48.0754	0.0066201	2	0.0270454
s__Negativibacillus_massiliensis	47.7737	0.00666189	3	0.0270454
s__Dorea_sp._OM07_5	46.8148	0.00679831	6	0.0270454
s__Dialister_succinatiphilus	45.4241	0.00700638	4	0.0272802
s__Paraprevotella_clara	44.3818	0.00717087	6	0.0273389
s__Roseburia_sp._CLA_AA_H204	39.8303	0.00798997	2	0.0298401
s__Bacteroides_stercoris	38.3055	0.00830788	7	0.0300944
s__Slackia_isoflavoniconvertens	37.9442	0.00838696	18	0.0300944
s__Mediterraneibacter_butyricigenes	36.8578	0.00863405	2	0.0303852
s__Extibacter_muris	34.9566	0.00910338	1	0.0314324
s__Suilimivivens_aceti	32.685	0.00973567	14	0.0329931
s__Dorea_ammoniilytica	30.6233	0.0103907	5	0.0345727
s__Bilophila_wadsworthia	29.6661	0.0107257	1	0.0350501
s__Prevotella_sp._Marseille_P4119	29.0441	0.0109552	4	0.0350832
s__Roseburia_sp._BX1005	28.6152	0.0111193	4	0.0350832
s__Allisonella_histaminiformans	26.7821	0.0118797	2	0.0363675
s__Cyclospora_cayetanensis	26.6829	0.0119238	3	0.0363675
s__Mogibacterium_kristiansenii	26.2305	0.0121292	20	0.0363877
s__Roseburia_intestinalis	25.6616	0.0123978	9	0.0365936
s__Blautia_glucerasea	25.0967	0.0126766	3	0.0368225
s__Ruminococcus_sp._NSJ_71	24.4494	0.0130119	4	0.036827
s__Clostridium_sp._AF15_41	24.3207	0.0130806	2	0.036827
s__Faecalibacterium_sp._HTFF	23.3541	0.0136214	2	0.0369471
s__Oscillibacter_sp._ER4	23.1176	0.0137606	10	0.0369471
s__Anaerobutyricum_soehngenii	22.9587	0.0138557	5	0.0369471
s__Eubacterium_ventriosum	22.8346	0.0139309	10	0.0369471
s__Roseburia_inulinivorans	22.0453	0.014429	1	0.0377215
s__Bacteroides_xylanisolvens	21.5053	0.0147908	2	0.0381228
s__Prevotellamassilia_timonensis	20.2955	0.0156711	9	0.0398306
s__Dorea_sp._AM58_8	19.7615	0.0160938	3	0.0403448
s__Anaerotignum_faecicola	18.8969	0.0168289	2	0.0410334
s__Akkermansia_muciniphila	18.7463	0.0169638	13	0.0410334
s__Coprococcus_catus	18.661	0.0170412	2	0.0410334
s__Senegalimassilia_faecalis	18.2032	0.0174689	8	0.041517
s__Senegalimassilia_anaerobia	17.7447	0.0179193	5	0.0419173
s__Ruminococcus_flavefaciens	17.5717	0.0180954	5	0.0419173
s__Faecalibacterium_prausnitzii	16.4631	0.0193111	2	0.044174
s__Anaeromassilibacillus_sp._An200	15.3568	0.0206984	3	0.0462798
s__Blautia_sp._MSJ_36	15.3278	0.0207374	1	0.0462798
s__Alistipes_communis	14.8507	0.0214017	1	0.0471869
s__Ellagibacter_isourolithinifaciens	13.8661	0.0229164	20	0.049925
s__Parolsenella_massiliensis	13.2351	0.0240048	2	0.0514596
s__Anaerostipes_hadrus	13.1371	0.0241832	7	0.0514596
s__Dorea_formicigenerans	12.9158	0.024596	4	0.0516248
s__Parabacteroides_merdae	12.7961	0.024825	1	0.0516248
s__Clostridium_sp._AM42_36	12.3536	0.0257105	2	0.0528654
s__Prevotella_stercorea	11.8785	0.026734	10	0.0543592
s__Collinsella_aerofaciens	10.4261	0.0304369	7	0.0612083
s__Ruminococcus_lactaris	9.92036	0.0319785	3	0.0636094
s__Clostridium_sp._AF37_5	9.64258	0.0328933	5	0.0647254
s__Blautia_massiliensis	9.06909	0.0349571	4	0.0678657
s__Mediterraneibacter_glycyrrhizinilyticus	8.99806	0.0352308	7	0.0678657
s__Faecalibacterium_sp._I3389	8.62957	0.0367222	1	0.0699982
s__Prevotella_pectinovora	8.54022	0.0371029	5	0.0699982
s__Holdemanella_sp._MSK_7_32	8.00898	0.0395395	2	0.0732235
s__Holdemanella_biformis	7.99403	0.0396127	3	0.0732235
s__Prevotella_sp._P5_64	7.16766	0.0441244	2	0.0800077
s__Bacteroides_ovatus	7.09223	0.0445876	3	0.0800077
s__Alistipes_ihumii	7.03774	0.0449282	1	0.0800077
s__Catenibacterium_mitsuokai	7.02136	0.0450316	7	0.0800077
s__Veillonella_parvula	6.8213	0.0463341	1	0.0813527
s__Blautia_sp._MSK20_18	6.77035	0.0466778	3	0.0813527
s__Dorea_sp._AF36_15AT	6.49684	0.0486131	2	0.0839264
s__Ruminococcus_callidus	6.17811	0.0510792	4	0.0873598
s__Prevotella_sp._885	6.10613	0.0516709	5	0.0875535
s__Roseburia_hominis	5.87592	0.0536578	1	0.090086
s__Ruminococcus_sp._NSJ_13	5.74416	0.0548647	2	0.0905085
s__Dorea_sp._AM13_35	5.74054	0.0548986	5	0.0905085
s__Faecalibacillus_intestinalis	5.55778	0.0566665	2	0.0925891
s__Kineothrix_sp._MSJ_39	4.99646	0.0628763	5	0.101826
s__Ruminococcus_sp._FMBCY1	4.88219	0.0643087	1	0.103232
s__Collinsella_sp._TF05_9AC	4.82249	0.0650829	1	0.103567
s__Olsenella_uli	4.72333	0.0664103	7	0.104768
s__Dorea_longicatena	4.51262	0.069416	2	0.108252
s__Clostridium_sp._AM49_4BH	4.48688	0.0698016	4	0.108252
s__Blautia_luti	4.44262	0.0704745	2	0.108377
s__Ruminococcus_gnavus	4.2197	0.0740678	11	0.112881
s__Intestinimonas_sp._MSJ_38	4.18631	0.0746373	4	0.112881
s__Brotomerdimonas_butyrica	3.88769	0.0801391	4	0.120209
s__Lachnospira_eligens	3.81019	0.081699	9	0.120695
s__Blautia_faecicola	3.80612	0.0817827	1	0.120695
s__Ruminococcus_sp._BSD2780120874_150323_B10	3.43318	0.0902195	1	0.132081
s__Anaerobutyricum_hallii	3.39747	0.091117	2	0.132337
s__Porcipelethomonas_ammoniilytica	3.31033	0.093382	2	0.134558
s__Brotolimicola_acetigignens	3.26848	0.0945091	1	0.135118
s__Blautia_wexlerae	3.23609	0.0953997	6	0.135334
s__Parolsenella_catena	3.17904	0.0970085	3	0.136558
s__Phascolarctobacterium_faecium	2.86392	0.106932	7	0.147808
s__Ruminococcus_champanellensis	2.86196	0.107	8	0.147808
s__Qingrenia_yutianensis	2.84978	0.107423	2	0.147808
s__Dysosmobacter_sp._BX15	2.81643	0.108599	8	0.148311
s__Clostridium_sp._AF23_8	2.61141	0.116409	5	0.157799
s__Eubacterium_ramulus	2.57216	0.118028	3	0.158714
s__Collinsella_bouchesdurhonensis	2.51684	0.120384	6	0.158714
s__Jingyaoa_shaoxingensis	2.51653	0.120397	3	0.158714
s__Bifidobacterium_adolescentis	2.51295	0.120553	2	0.158714
s__Clostridium_spiroforme	2.3269	0.1292	9	0.168882
s__Collinsella_tanakaei	2.15001	0.138577	5	0.179855
s__Eubacterium_coprostanoligenes	1.75385	0.164948	1	0.212389
s__Pseudoflavonifractor_capillosus	1.7409	0.165965	5	0.212389
s__Dorea_sp._AF24_7LB	1.68417	0.170557	1	0.21675
s__Vescimonas_coprocola	1.62254	0.175812	5	0.221371
s__Clostridium_sp._D43t1_170807_D5	1.61344	0.176613	1	0.221371
s__Butyricicoccus_faecihominis	1.56326	0.181148	5	0.225511
s__Blautia_faecis	1.49377	0.187779	9	0.232186
s__Blautia_sp._Marseille_P3087	1.45974	0.191185	2	0.234549
s__Ruminococcus_sp._210702_SL_1_03	1.44928	0.192254	1	0.234549
s__Fusicatenibacter_sp._CLA_AA_H277	1.41491	0.195839	3	0.237342
s__Agathobaculum_sp._M2	1.35498	0.202378	1	0.243652
s__Intestinimonas_butyriciproducens	1.21906	0.218679	5	0.261557
s__Ruminococcus_sp._AF37_3AC	1.17083	0.225003	1	0.267373
s__Mediterraneibacter_sp._NSJ_151	1.1568	0.2269	1	0.267888
s__Faecalicatena_fissicatena	1.02729	0.245716	3	0.288243
s__Lentihominibacter_faecis	1.01535	0.247576	7	0.288576
s__Faecalibacterium_sp._AF27_11BH	0.967116	0.255321	3	0.295719
s__Bacteriophage_sp.	0.899025	0.266909	1	0.307197
s__Ruminococcus_bromii	0.730462	0.299185	2	0.342193
s__Prevotella_hominis	0.71928	0.301518	4	0.342719
s__Blautia_obeum	0.435767	0.369189	7	0.417047
s__Oscillibacter_sp._MSJ_31	0.33621	0.39676	9	0.445443
s__Vescimonas_fastidiosa	0.162903	0.448598	6	0.50057
s__Blautia_stercoris	0.143584	0.454606	3	0.504199
s__Pseudoflavonifractor_phocaeensis	0.103237	0.467255	5	0.515106
s__Oscillibacter_valericigenes	0.0921423	0.470753	6	0.515855
s__Clostridium_sp._AF36_4	-0.00444715	0.501416	1	0.546185
s__Faecalibacterium_sp._Marseille_Q4896	-0.0831764	0.526415	4	0.570023
s__Pseudoflavonifractor_sp._MSJ_30	-0.140593	0.544461	7	0.586096
s__Flavonifractor_plautii	-0.152924	0.548303	1	0.58678
s__Faecalibacillus_sp._MSK20_93	-0.292576	0.590601	1	0.628372
s__Yeguia_hominis	-0.324554	0.599895	6	0.634571
s__Coprococcus_comes	-0.397783	0.62051	4	0.652605
s__Methanobrevibacter_smithii	-0.429166	0.629041	4	0.656737
s__Megasphaera_elsdenii	-0.43878	0.631616	1	0.656737
s__Phocea_massiliensis	-0.590782	0.669855	2	0.690164
s__Subdoligranulum_sp._APC924_74	-0.596956	0.671308	2	0.690164
s__Ruminococcus_torques	-0.848811	0.724028	5	0.740207
s__Ruminococcus_sp._M6_2020	-1.47217	0.810072	5	0.823574
s__Oscillibacter_sp._MCC667	-2.15622	0.861774	7	0.871296
s__Oliverpabstia_intestinalis	-2.46061	0.877128	1	0.881947
s__Desulfovibrio_piger	-7.31812	0.956772	1	0.956772
s__Mediterraneibacter_faecis			0
s__Holdemanella_porci			0
s__Phocaeicola_vulgatus			0
s__Bifidobacterium_catenulatum			0
s__Blautia_sp._BIOML_A1			0
s__Evtepia_gabavorous			0
s__Escherichia_coli			0
s__Ruminococcus_bicirculans			0
s__Butyrivibrio_crossotus			0
s__Collinsella_sp._AM34_10			0
s__Agathobaculum_butyriciproducens			0
s__Absicoccus_porci			0
s__Bacteroides_caccae			0
s__Blautia_schinkii			0
s__Blautia_sp._MSK_20_85			0
s__Blautia_sp._MCC270			0
s__Blautia_sp._OF03_15BH			0
s__Blautia_sp._MCC283			0
s__Clostridium_sp._1001271B_151109_B4			0
s__Bacteroides_thetaiotaomicron			0
s__Parabacteroides_distasonis			0
s__Clostridium_sp._BIOML_A1			0
s__Faecalibacillus_faecis			0
s__Blautia_hansenii			0
s__Phocaeicola_massiliensis			0
s__Solobacterium_moorei			0
s__Streptococcus_salivarius			0
s__Dorea_phocaeensis			0
s__Clostridium_sp._AF15_31			0
s__Butyricicoccus_sp._BIOML_A1			0
s__Clostridium_perfringens			0
s__Alistipes_shahii			0
s__Clostridium_sp._L2_50			0
s__Clostridium_sp._1001270H_150608_G6			0
s__Blautia_ammoniilytica			0
s__Barnesiella_intestinihominis			0
s__Faecalibacillus_sp._H12			0
s__Turicibacter_sanguinis			0
s__Alistipes_indistinctus			0
s__Streptococcus_parasanguinis			0
s__Streptococcus_thermophilus			0
s__Dorea_sp._NSJ_36			0
s__Schaalia_odontolytica			0

## Sheet: G.Oral Species
species	t	p	number of correlations	BH_p
s__Fusobacterium_periodonticum	6475.1	4.91591e-05	30	0.00345673
s__Fusobacterium_pseudoperiodonticum	6261.71	5.08343e-05	31	0.00345673
s__Rothia_mucilaginosa	121.024	0.00263007	29	0.0693331
s__Rothia_sp._HMSC065C12	96.0534	0.00331377	25	0.0693331
s__Rothia_sp._HMSC072E10	91.4808	0.00347939	23	0.0693331
s__Rothia_sp._HMSC062F03	84.4276	0.00377004	33	0.0693331
s__Streptococcus_sp._SK140	79.9856	0.00397938	37	0.0693331
s__Streptococcus_sp._HPH0090	78.0431	0.00407842	41	0.0693331
s__Candidatus_Nanosynbacter_sp._TM7_075	52.0053	0.00611997	32	0.0924795
s__Streptococcus_sp._HMSC074B11	43.8809	0.0072527	36	0.0931825
s__Streptococcus_sp._343_SSPC	40.9344	0.00777456	46	0.0931825
s__Actinomyces_sp._oral_taxon_172	38.7059	0.00822199	31	0.0931825
s__Streptococcus_sp._1001283B150225_161107_H12	32.4725	0.00979933	48	0.10152
s__Rothia_dentocariosa	30.4476	0.0104506	22	0.10152
s__Streptococcus_sp._oral_taxon_431	22.6584	0.0140391	52	0.127288
s__Rothia_sp._HMSC072B04	18.6191	0.0170795	30	0.130153
s__Streptococcus_sp._Marseille_Q4154	18.087	0.0175809	53	0.130153
s__Schaalia_odontolytica	18.0258	0.0176405	47	0.130153
s__Aggregatibacter_sp._2125159857	16.7305	0.0190031	8	0.130153
s__Leptotrichia_sp._oral_taxon_221	16.2816	0.0195257	39	0.130153
s__Candidatus_Nanosynbacter_sp._TM7_008	15.8175	0.0200972	39	0.130153
s__Lachnoanaerobaculum_saburreum	13.2875	0.0239105	46	0.144292
s__Abiotrophia_sp._HMSC24B09	13.0187	0.0244022	4	0.144292
s__Veillonella_nakazawae	12.0498	0.0263557	61	0.149349
s__Streptococcus_sp._Marseille_Q0941	10.5384	0.0301145	55	0.160103
s__Aggregatibacter_sp._oral_taxon_458	9.99175	0.0317515	7	0.160103
s__Actinomyces_graevenitzii	9.98109	0.0317852	42	0.160103
s__Actinomyces_sp._ICM58	8.8143	0.0359592	38	0.162209
s__Candidatus_Nanosynbacter_sp._TM7_053	8.41827	0.0376354	26	0.162209
s__Streptococcus_sp._HMSC061D10	8.39187	0.0377527	33	0.162209
s__Streptococcus_sp._F0442	8.20833	0.0385887	31	0.162209
s__Veillonella_dispar	8.17346	0.0387517	63	0.162209
s__Porphyromonas_bobii	7.66005	0.0413209	15	0.162209
s__Streptococcus_sp._HMSC062D07	7.54438	0.0419471	46	0.162209
s__Actinomyces_sp._ICM47	7.5045	0.0421675	39	0.162209
s__Peptostreptococcus_stomatis	7.3683	0.0429376	3	0.162209
s__Veillonella_rogosae	6.94387	0.0455274	22	0.163496
s__Streptococcus_sp._XMC	6.91992	0.0456828	45	0.163496
s__Granulicatella_sp._HMSC30F09	6.33487	0.0498361	20	0.173787
s__Schaalia_sp._ORNL0103	5.94438	0.0530513	32	0.176482
s__Streptococcus_sp._HMSC056C01	5.92698	0.0532042	36	0.176482
s__Streptococcus_infantis	5.64609	0.0557984	51	0.179482
s__Streptococcus_anginosus	5.54964	0.0567479	14	0.179482
s__Streptococcus_sp._A12	4.86338	0.0645507	44	0.19952
s__Porphyromonas_pasteri	4.66763	0.0671797	19	0.202734
s__Veillonella_sp._S13053_19	4.52438	0.0692412	23	0.202734
s__Streptococcus_intermedius	4.46962	0.0700624	12	0.202734
s__Haemophilus_sp._Marseille_Q0026	4.22732	0.0739391	9	0.209494
s__Candidatus_Nanosynbacter_sp._TM7_087	3.83097	0.081275	19	0.216646
s__Gemella_morbillorum	3.81661	0.0815677	8	0.216646
s__Abiotrophia_defectiva	3.79822	0.0819453	2	0.216646
s__Haemophilus_sputorum	3.72287	0.0835294	24	0.216646
s__Lancefieldella_parvula	3.52064	0.0880925	61	0.216646
s__Haemophilus_parainfluenzae	3.48265	0.0890044	47	0.216646
s__Neisseria_sp._HMSC071A01	3.46132	0.0895244	28	0.216646
s__Streptococcus_parasanguinis	3.45125	0.0897718	49	0.216646
s__Neisseria_sp._oral_taxon_014	3.41	0.0908002	23	0.216646
s__Streptococcus_sp._HSISS2	3.11167	0.0989771	24	0.232084
s__Haemophilus_paraphrohaemolyticus	2.98686	0.102836	21	0.237047
s__Porphyromonas_endodontalis	2.88996	0.106039	3	0.240354
s__Alloprevotella_tannerae	2.73776	0.111474	13	0.248532
s__Alloprevotella_sp._oral_taxon_473	2.64973	0.114869	12	0.25197
s__Lachnoanaerobaculum_orale	2.57006	0.118115	21	0.254979
s__Leptotrichia_sp._oral_taxon_215	2.49266	0.121442	11	0.258065
s__Haemophilus_parahaemolyticus	2.44795	0.123446	31	0.258286
s__Aggregatibacter_segnis	2.384	0.126423	14	0.260509
s__Parvimonas_micra	2.27348	0.131903	5	0.263169
s__Streptococcus_sp._UMB0029	2.25522	0.132852	7	0.263169
s__Streptococcus_vestibularis	2.24251	0.133519	28	0.263169
s__Gemella_haemolysans	2.13676	0.139331	19	0.2707
s__Rothia_aeria	1.98779	0.148364	5	0.284191
s__Mogibacterium_diversum	1.93467	0.151854	16	0.286431
s__Veillonella_parvula	1.84246	0.158283	47	0.286431
s__Candidatus_Nanosynbacter_sp._HMT_352	1.82641	0.159454	22	0.286431
s__Neisseria_subflava	1.82326	0.159685	40	0.286431
s__Porphyromonas_sp._KLE_1280	1.81812	0.160065	19	0.286431
s__Neisseria_mucosa	1.73193	0.166676	41	0.291646
s__Streptococcus_sp._oral_taxon_061	1.72452	0.167268	28	0.291646
s__Haemophilus_haemolyticus	1.67203	0.17157	41	0.29284
s__Actinomyces_naeslundii	1.66384	0.172259	6	0.29284
s__Veillonella_sp._oral_taxon_158	1.55901	0.181541	20	0.304809
s__Actinomyces_sp._S6_Spd3	1.50738	0.186446	42	0.309228
s__Streptococcus_sp._M334	1.41489	0.195842	11	0.320898
s__Leptotrichia_wadei	1.35819	0.202018	34	0.324055
s__Candidatus_Nanosynbacter_sp._TM7_057	1.35359	0.202534	15	0.324055
s__Porphyromonas_sp._oral_taxon_279	1.28818	0.210122	13	0.330014
s__Neisseria_flavescens	1.27993	0.211112	35	0.330014
s__Lautropia_mirabilis	1.1594	0.226546	15	0.350117
s__Oribacterium_sinus	0.985724	0.252288	4	0.382579
s__Granulicatella_adiacens	0.980235	0.253177	27	0.382579
s__Streptococcus_sp._HMSC034E03	0.884618	0.269464	29	0.402715
s__Streptococcus_cristatus	0.770249	0.291082	30	0.430295
s__Prevotella_melaninogenica	0.746555	0.29587	45	0.432671
s__Streptococcus_timonensis	0.676176	0.310747	42	0.449591
s__Streptococcus_australis	0.638016	0.31923	47	0.457004
s__Neisseria_meningitidis	0.569869	0.335125	44	0.471286
s__Prevotella_sp._oral_taxon_306	0.565661	0.336138	48	0.471286
s__Lachnoanaerobaculum_sp._ICM7	0.536651	0.343221	8	0.471582
s__Streptococcus_sp._263_SSPC	0.536394	0.343284	39	0.471582
s__Candidatus_Nanosynbacter_sp._TM7_076	0.491596	0.354564	30	0.482206
s__Prevotella_pallens	0.473367	0.35927	48	0.48377
s__Prevotella_salivae	0.456832	0.363598	60	0.484797
s__Streptococcus_sp._Marseille_Q3533	0.434332	0.369573	52	0.485409
s__Alloprevotella_rava	0.424873	0.372115	26	0.485409
s__Prevotella_intermedia	0.415081	0.374764	46	0.485409
s__Prevotella_histicola	0.398705	0.379236	61	0.486568
s__Megasphaera_micronuciformis	0.308593	0.404723	48	0.508156
s__Streptococcus_sp._Marseille_Q6470	0.304459	0.405926	41	0.508156
s__Gemella_sanguinis	0.299844	0.407272	38	0.508156
s__Actinomyces_oris	0.269494	0.416208	10	0.514585
s__Prevotella_vespertina	0.193471	0.439168	51	0.538079
s__Veillonella_tobetsuensis	0.149078	0.452894	56	0.549943
s__Neisseria_sicca	0.13127	0.458453	35	0.551766
s__Prevotella_nanceiensis	0.0973828	0.4691	22	0.559628
s__Solobacterium_moorei	0.0153062	0.495128	26	0.585543
s__Streptococcus_mitis	-0.0188131	0.505988	42	0.590061
s__Veillonella_sp._CLA_AA_H247	-0.0239629	0.507626	52	0.590061
s__Actinomyces_sp._oral_taxon_181	-0.248214	0.577444	29	0.664636
s__Fusobacterium_nucleatum	-0.261974	0.581556	8	0.664636
s__Streptococcus_oralis	-0.293836	0.59097	44	0.669766
s__Streptococcus_sp._HMSC067H01	-0.424748	0.627852	48	0.705684
s__Porphyromonas_somerae	-0.500211	0.647637	31	0.721956
s__Prevotella_jejuni	-0.651059	0.683703	57	0.755151
s__Streptococcus_rubneri	-0.672824	0.68852	38	0.755151
s__Streptococcus_salivarius	-0.702748	0.694986	24	0.756145
s__Actinomyces_sp._ph3	-0.824942	0.719559	27	0.776667
s__Streptococcus_pneumoniae	-1.22989	0.782701	41	0.838168
s__Leptotrichia_sp._oral_taxon_218	-1.3331	0.79514	27	0.844836
s__Streptococcus_pseudopneumoniae	-2.23607	0.86614	34	0.913139
s__Haemophilus_influenzae	-3.21233	0.903937	34	0.945657
s__Leptotrichia_sp._oral_taxon_417	-4.37948	0.928543	30	0.963984
s__Streptococcus_gordonii	-5.75288	0.945217	34	0.967237
s__Veillonella_atypica	-7.05635	0.955189	70	0.967237
s__Campylobacter_concisus	-7.6194	0.958461	26	0.967237
s__Actinomyces_bouchesdurhonensis	-7.94087	0.960125	37	0.967237
s__Streptococcus_sanguinis	-17.1458	0.981456	12	0.981456

## Sheet: H.Oral GO
species	t	p	number of correlations	BH_p
s__Haemophilus_parainfluenzae	2173.21	0.00014647	853	0.0106689
s__Fusobacterium_nucleatum	2013.88	0.000158058	39	0.0106689
s__Peptostreptococcus_stomatis	893.362	0.000356305	32	0.0160337
s__Candidatus_Nanosynbacter_sp._HMT_352	355.817	0.000894586	56	0.0301923
s__Streptococcus_sp._SK140	180.395	0.0017645	464	0.0352225
s__Streptococcus_sp._XMC	173.72	0.0018323	85	0.0352225
s__Rothia_sp._HMSC065C12	135.639	0.00234669	102	0.0352225
s__Candidatus_Nanosynbacter_sp._TM7_057	112.164	0.00283783	39	0.0352225
s__Gemella_sanguinis	111.169	0.00286322	39	0.0352225
s__Candidatus_Nanosynbacter_sp._TM7_075	106.819	0.0029798	64	0.0352225
s__Veillonella_dispar	104.613	0.00304263	219	0.0352225
s__Lachnoanaerobaculum_saburreum	101.664	0.00313088	105	0.0352225
s__Prevotella_vespertina	84.99	0.00374509	173	0.0388913
s__Streptococcus_sp._343_SSPC	76.9173	0.00413811	90	0.0399032
s__Streptococcus_salivarius	66.8927	0.00475816	683	0.0428235
s__Aggregatibacter_sp._2125159857	59.7682	0.00532524	8	0.0449317
s__Candidatus_Nanosynbacter_sp._TM7_087	49.8865	0.00637983	45	0.0506634
s__Prevotella_melaninogenica	46.4673	0.00684914	124	0.0507294
s__Veillonella_nakazawae	44.5756	0.0071397	244	0.0507294
s__Parvimonas_micra	42.3166	0.00752071	10	0.0507648
s__Streptococcus_sp._HMSC034E03	35.3249	0.00900853	338	0.0516912
s__Leptotrichia_sp._oral_taxon_417	34.8167	0.00913995	71	0.0516912
s__Streptococcus_sp._A12	34.1662	0.00931385	83	0.0516912
s__Veillonella_sp._S13053_19	31.3001	0.0101662	240	0.0516912
s__Streptococcus_sp._HMSC056C01	30.6522	0.0103809	542	0.0516912
s__Streptococcus_sp._F0442	29.6224	0.0107415	14	0.0516912
s__Veillonella_sp._CLA_AA_H247	28.9738	0.0109818	199	0.0516912
s__Streptococcus_australis	27.7035	0.0114849	53	0.0516912
s__Candidatus_Nanosynbacter_sp._TM7_076	27.6102	0.0115237	66	0.0516912
s__Streptococcus_vestibularis	27.3023	0.0116535	446	0.0516912
s__Fusobacterium_periodonticum	26.8043	0.0118698	315	0.0516912
s__Candidatus_Nanosynbacter_sp._TM7_053	21.3581	0.0148926	37	0.0587988
s__Leptotrichia_sp._oral_taxon_221	21.1251	0.0150566	89	0.0587988
s__Neisseria_meningitidis	20.6183	0.0154261	872	0.0587988
s__Abiotrophia_sp._HMSC24B09	20.4258	0.0155713	7	0.0587988
s__Veillonella_rogosae	20.2844	0.0156797	239	0.0587988
s__Solobacterium_moorei	18.7569	0.0169543	103	0.0604113
s__Porphyromonas_sp._KLE_1280	18.7012	0.0170047	150	0.0604113
s__Veillonella_parvula	17.3178	0.0183601	95	0.0633259
s__Neisseria_mucosa	16.738	0.0189946	759	0.0633259
s__Leptotrichia_wadei	16.136	0.0197014	66	0.0633259
s__Veillonella_sp._oral_taxon_158	15.9411	0.0199418	293	0.0633259
s__Streptococcus_sp._HMSC074B11	15.7599	0.0201705	266	0.0633259
s__Alloprevotella_tannerae	14.8346	0.0214249	32	0.0650507
s__Oribacterium_sinus	14.6571	0.0216836	4	0.0650507
s__Streptococcus_sp._oral_taxon_061	14.2897	0.0222392	62	0.0652672
s__Abiotrophia_defectiva	13.9807	0.0227292	2	0.0652859
s__Actinomyces_sp._S6_Spd3	13.2347	0.0240056	153	0.0675157
s__Aggregatibacter_segnis	12.8545	0.0247127	74	0.0680861
s__Rothia_sp._HMSC072B04	11.8564	0.0267837	114	0.0723161
s__Veillonella_atypica	10.9446	0.0290033	218	0.0767734
s__Actinomyces_sp._ICM58	10.7018	0.0296574	60	0.0769952
s__Porphyromonas_pasteri	9.44981	0.0335594	240	0.0844655
s__Prevotella_salivae	9.3859	0.0337862	232	0.0844655
s__Actinomyces_sp._oral_taxon_172	8.85143	0.0358096	36	0.0874272
s__Leptotrichia_sp._oral_taxon_215	8.73906	0.0362661	13	0.0874272
s__Porphyromonas_bobii	8.54144	0.0370976	384	0.0878628
s__Granulicatella_adiacens	8.31843	0.0380829	146	0.0886411
s__Mogibacterium_diversum	8.10296	0.0390856	49	0.089433
s__Lachnoanaerobaculum_sp._ICM7	7.76746	0.0407558	25	0.0917005
s__Actinomyces_sp._ICM47	7.53263	0.0420118	46	0.092977
s__Haemophilus_parahaemolyticus	7.39171	0.0428032	265	0.0932006
s__Streptococcus_timonensis	7.02203	0.0450274	38	0.0964874
s__Streptococcus_sp._Marseille_Q6470	6.83209	0.0462619	273	0.0965339
s__Lautropia_mirabilis	6.7712	0.046672	193	0.0965339
s__Gemella_morbillorum	6.57695	0.0480299	27	0.0965339
s__Streptococcus_intermedius	6.52028	0.048441	318	0.0965339
s__Rothia_sp._HMSC062F03	6.49529	0.0486245	291	0.0965339
s__Lancefieldella_parvula	6.04021	0.0522248	332	0.0995942
s__Haemophilus_paraphrohaemolyticus	6.03658	0.0522556	230	0.0995942
s__Streptococcus_sp._M334	6.01972	0.0523993	91	0.0995942
s__Streptococcus_oralis	5.9369	0.0531169	542	0.0995942
s__Prevotella_nanceiensis	5.83898	0.0539908	141	0.099846
s__Streptococcus_sp._263_SSPC	5.52832	0.0569621	170	0.103917
s__Rothia_aeria	4.75244	0.0660151	21	0.118827
s__Candidatus_Nanosynbacter_sp._TM7_008	4.61209	0.0679644	40	0.120594
s__Aggregatibacter_sp._oral_taxon_458	4.55546	0.0687834	5	0.120594
s__Haemophilus_haemolyticus	4.42254	0.0707842	403	0.122511
s__Actinomyces_oris	4.3637	0.0717068	82	0.122537
s__Campylobacter_concisus	4.26771	0.0732639	170	0.123633
s__Neisseria_sp._oral_taxon_014	4.0847	0.0764242	118	0.127374
s__Lachnoanaerobaculum_orale	3.8184	0.0815311	106	0.134228
s__Actinomyces_bouchesdurhonensis	3.75945	0.082753	73	0.134598
s__Streptococcus_rubneri	3.6313	0.085537	42	0.13747
s__Porphyromonas_somerae	3.43508	0.0901723	232	0.143215
s__Streptococcus_sp._HMSC062D07	3.32083	0.0931033	127	0.146151
s__Streptococcus_sp._Marseille_Q4154	2.93737	0.104448	115	0.162075
s__Prevotella_sp._oral_taxon_306	2.80367	0.109056	144	0.167301
s__Porphyromonas_sp._oral_taxon_279	2.64907	0.114895	152	0.174279
s__Haemophilus_sp._Marseille_Q0026	2.50296	0.120989	48	0.181484
s__Streptococcus_sp._1001283B150225_161107_H12	2.45657	0.123055	69	0.182554
s__Schaalia_sp._ORNL0103	2.37162	0.127016	44	0.186382
s__Megasphaera_micronuciformis	2.32934	0.129078	251	0.187372
s__Streptococcus_sanguinis	2.24832	0.133213	126	0.191317
s__Streptococcus_sp._HMSC061D10	2.1199	0.140301	226	0.199376
s__Neisseria_sp._HMSC071A01	2.06673	0.143446	777	0.201722
s__Streptococcus_sp._Marseille_Q0941	1.86961	0.156339	202	0.217585
s__Streptococcus_anginosus	1.77891	0.163012	465	0.222428
s__Streptococcus_pneumoniae	1.77758	0.163114	537	0.222428
s__Streptococcus_sp._HSISS2	1.72583	0.167163	344	0.22567
s__Haemophilus_sputorum	1.56043	0.18141	147	0.242478
s__Actinomyces_graevenitzii	1.42157	0.195136	63	0.258268
s__Streptococcus_sp._UMB0029	1.28749	0.210204	143	0.27551
s__Rothia_dentocariosa	1.22401	0.218047	191	0.283042
s__Streptococcus_sp._Marseille_Q3533	1.19033	0.222409	80	0.285955
s__Alloprevotella_sp._oral_taxon_473	1.10887	0.233581	301	0.297486
s__Prevotella_jejuni	1.03562	0.244431	188	0.308395
s__Streptococcus_sp._HMSC067H01	1.0097	0.248463	127	0.310579
s__Prevotella_histicola	0.853556	0.275097	191	0.340716
s__Alloprevotella_rava	0.577042	0.333407	141	0.409181
s__Prevotella_pallens	0.436068	0.369108	247	0.448916
s__Streptococcus_infantis	0.245854	0.423264	328	0.510184
s__Actinomyces_naeslundii	-0.0749121	0.523801	22	0.62578
s__Fusobacterium_pseudoperiodonticum	-0.158059	0.549899	332	0.651196
s__Haemophilus_influenzae	-0.393614	0.619363	599	0.727078
s__Streptococcus_mitis	-0.497001	0.646819	578	0.752763
s__Streptococcus_sp._oral_taxon_431	-1.03019	0.754732	337	0.869404
s__Neisseria_subflava	-1.08102	0.762386	700	0.869404
s__Streptococcus_pseudopneumoniae	-1.10849	0.766363	479	0.869404
s__Rothia_mucilaginosa	-1.24933	0.78514	357	0.883282
s__Neisseria_flavescens	-1.39077	0.801571	712	0.894315
s__Streptococcus_sp._HPH0090	-1.45997	0.808839	528	0.895026
s__Neisseria_sicca	-1.54443	0.817097	776	0.896813
s__Veillonella_tobetsuensis	-1.73764	0.833777	168	0.903023
s__Granulicatella_sp._HMSC30F09	-1.76777	0.836133	70	0.903023
s__Schaalia_odontolytica	-1.94446	0.848801	278	0.904117
s__Prevotella_intermedia	-1.9913	0.85186	193	0.904117
s__Actinomyces_sp._ph3	-2.18723	0.863501	165	0.904117
s__Actinomyces_sp._oral_taxon_181	-2.246	0.866665	164	0.904117
s__Streptococcus_gordonii	-2.4175	0.875153	561	0.904117
s__Streptococcus_cristatus	-2.46506	0.877328	512	0.904117
s__Leptotrichia_sp._oral_taxon_218	-3.55202	0.912647	54	0.933389
s__Streptococcus_parasanguinis	-4.24754	0.9264	905	0.939586
s__Gemella_haemolysans	-4.65376	0.932626	154	0.939586
s__Rothia_sp._HMSC072E10	-94.7474	0.996641	117	0.996641
s__Porphyromonas_endodontalis			0

## Sheet: I.Oral MTB-NEG
species	t	p	number of correlations	BH_p
s__Schaalia_sp._ORNL0103	12182.7	2.6128e-05	2	0.00271732
s__Rothia_aeria	5927.63	5.36993e-05	8	0.00279237
s__Streptococcus_sp._Marseille_Q4154	2527.99	0.000125914	1	0.00436502
s__Fusobacterium_periodonticum	1670.07	0.000190596	2	0.00473827
s__Granulicatella_sp._HMSC30F09	1397.31	0.000227801	1	0.00473827
s__Prevotella_jejuni	663.136	0.000480007	3	0.00714245
s__Lachnoanaerobaculum_orale	662.122	0.000480742	2	0.00714245
s__Rothia_dentocariosa	524.349	0.000607057	8	0.00742915
s__Prevotella_vespertina	495.109	0.000642907	1	0.00742915
s__Streptococcus_sanguinis	383.981	0.000828971	5	0.0086213
s__Megasphaera_micronuciformis	304.72	0.00104459	2	0.00987616
s__Streptococcus_salivarius	257.013	0.00123849	4	0.0107336
s__Haemophilus_parahaemolyticus	226.397	0.00140597	7	0.0112478
s__Actinomyces_sp._ICM47	143.45	0.00221892	4	0.0164561
s__Leptotrichia_sp._oral_taxon_417	134.109	0.00237347	2	0.0164561
s__Streptococcus_sp._F0442	111.549	0.00285346	3	0.0185475
s__Streptococcus_sp._oral_taxon_431	97.8109	0.00325423	2	0.0199082
s__Veillonella_tobetsuensis	80.2019	0.00396865	2	0.02293
s__Prevotella_melaninogenica	75.9402	0.00419134	7	0.0229421
s__Streptococcus_sp._Marseille_Q0941	66.7504	0.0047683	2	0.023842
s__Neisseria_sp._oral_taxon_014	64.9224	0.00490254	13	0.023842
s__Haemophilus_parainfluenzae	63.1077	0.00504349	5	0.023842
s__Lachnoanaerobaculum_saburreum	56.9546	0.00558826	4	0.0244501
s__Streptococcus_sp._Marseille_Q6470	56.4087	0.00564233	3	0.0244501
s__Prevotella_nanceiensis	51.708	0.00615514	1	0.0256054
s__Aggregatibacter_segnis	42.7703	0.00744096	3	0.0266838
s__Streptococcus_sp._HMSC061D10	42.4964	0.0074889	2	0.0266838
s__Veillonella_atypica	41.2907	0.00770749	2	0.0266838
s__Streptococcus_infantis	41.2146	0.00772171	5	0.0266838
s__Streptococcus_oralis	40.9337	0.00777468	3	0.0266838
s__Mogibacterium_diversum	39.0652	0.00814639	4	0.0266838
s__Rothia_sp._HMSC065C12	38.7606	0.00821039	2	0.0266838
s__Alloprevotella_tannerae	34.6234	0.00919093	1	0.0289653
s__Actinomyces_sp._ICM58	27.921	0.0113955	4	0.0348568
s__Streptococcus_sp._HMSC034E03	26.6359	0.0119448	1	0.035307
s__Actinomyces_oris	25.8125	0.0123255	3	0.035307
s__Streptococcus_sp._Marseille_Q3533	24.7317	0.0128635	4	0.035307
s__Veillonella_dispar	24.6604	0.0129006	2	0.035307
s__Actinomyces_sp._ph3	22.6735	0.0140297	3	0.0370831
s__Streptococcus_sp._HMSC062D07	22.3026	0.0142627	1	0.0370831
s__Haemophilus_haemolyticus	19.5395	0.0162764	5	0.0412865
s__Fusobacterium_nucleatum	18.8044	0.0169115	3	0.041876
s__Streptococcus_australis	16.3175	0.0194829	2	0.0471215
s__Streptococcus_sp._HPH0090	15.0476	0.0211224	4	0.0499258
s__Solobacterium_moorei	13.6538	0.0232714	8	0.0537828
s__Peptostreptococcus_stomatis	11.3673	0.0279304	5	0.0631469
s__Streptococcus_anginosus	9.73368	0.0325876	4	0.0709933
s__Porphyromonas_endodontalis	9.68026	0.0327661	1	0.0709933
s__Streptococcus_sp._HMSC074B11	8.94581	0.0354349	2	0.0752087
s__Lachnoanaerobaculum_sp._ICM7	8.39492	0.0377391	1	0.0767641
s__Actinomyces_sp._oral_taxon_172	8.33624	0.0380023	1	0.0767641
s__Abiotrophia_sp._HMSC24B09	8.25297	0.038382	1	0.0767641
s__Streptococcus_cristatus	8.02395	0.0394665	7	0.0774436
s__Actinomyces_sp._S6_Spd3	7.48608	0.04227	1	0.0814089
s__Haemophilus_influenzae	7.20502	0.0438985	3	0.0820312
s__Streptococcus_sp._oral_taxon_061	7.16005	0.0441707	3	0.0820312
s__Streptococcus_parasanguinis	6.16353	0.051198	6	0.0934138
s__Prevotella_histicola	5.22326	0.0602123	2	0.107967
s__Streptococcus_pneumoniae	4.66942	0.0671546	2	0.118374
s__Neisseria_sicca	4.52881	0.0691756	5	0.119904
s__Gemella_morbillorum	4.39854	0.0711577	1	0.121318
s__Leptotrichia_wadei	4.26569	0.0732973	1	0.12295
s__Neisseria_flavescens	4.18249	0.074703	7	0.123319
s__Lancefieldella_parvula	4.06323	0.0768126	5	0.12482
s__Veillonella_sp._oral_taxon_158	3.95509	0.078829	1	0.126126
s__Neisseria_meningitidis	3.79429	0.0820266	5	0.129096
s__Streptococcus_sp._XMC	3.73985	0.0831674	1	0.129096
s__Neisseria_mucosa	2.81579	0.108622	5	0.165969
s__Neisseria_sp._HMSC071A01	2.77449	0.110114	3	0.165969
s__Granulicatella_adiacens	2.64109	0.115212	1	0.171173
s__Streptococcus_intermedius	2.47675	0.122148	5	0.176147
s__Parvimonas_micra	2.45418	0.123163	1	0.176147
s__Veillonella_nakazawae	2.44366	0.123642	2	0.176147
s__Gemella_sanguinis	2.34534	0.128291	3	0.179616
s__Actinomyces_graevenitzii	2.32025	0.12953	2	0.179616
s__Porphyromonas_sp._oral_taxon_279	1.99426	0.14795	1	0.202458
s__Streptococcus_sp._263_SSPC	1.95005	0.150828	7	0.203716
s__Haemophilus_sp._Marseille_Q0026	1.87067	0.156264	1	0.208352
s__Actinomyces_bouchesdurhonensis	1.7318	0.166687	1	0.21679
s__Gemella_haemolysans	1.72556	0.167185	4	0.21679
s__Actinomyces_sp._oral_taxon_181	1.70499	0.168846	3	0.21679
s__Streptococcus_gordonii	1.63448	0.174772	2	0.221662
s__Haemophilus_paraphrohaemolyticus	1.36376	0.201396	2	0.252351
s__Prevotella_salivae	0.960053	0.256486	1	0.317555
s__Veillonella_parvula	0.928472	0.261801	1	0.320321
s__Neisseria_subflava	0.873735	0.271417	4	0.328226
s__Haemophilus_sputorum	0.802459	0.284747	1	0.338777
s__Porphyromonas_bobii	0.792636	0.286658	1	0.338777
s__Rothia_sp._HMSC062F03	0.571157	0.334816	1	0.391245
s__Streptococcus_sp._343_SSPC	0.516814	0.348164	1	0.402322
s__Streptococcus_sp._HSISS2	0.230535	0.427879	2	0.489004
s__Prevotella_pallens	0.0855801	0.472825	1	0.534498
s__Prevotella_intermedia	-0.0543774	0.517292	9	0.578477
s__Leptotrichia_sp._oral_taxon_221	-0.121003	0.53833	1	0.595599
s__Rothia_sp._HMSC072B04	-0.209421	0.565711	2	0.619305
s__Veillonella_sp._CLA_AA_H247	-0.336755	0.603396	2	0.651735
s__Actinomyces_naeslundii	-0.352476	0.607869	1	0.651735
s__Rothia_mucilaginosa	-0.477109	0.641701	2	0.680989
s__Schaalia_odontolytica	-0.737363	0.702243	1	0.73771
s__Streptococcus_rubneri	-0.965495	0.744413	1	0.774189
s__Lautropia_mirabilis	-1.64668	0.82628	1	0.847189
s__Rothia_sp._HMSC072E10	-1.70184	0.830897	1	0.847189
s__Streptococcus_sp._A12	-3.3444	0.907516	1	0.916327
s__Streptococcus_sp._1001283B150225_161107_H12	-4.50069	0.930406	1	0.930406
s__Streptococcus_mitis			0
s__Streptococcus_pseudopneumoniae			0
s__Streptococcus_vestibularis			0
s__Streptococcus_sp._M334			0
s__Veillonella_rogosae			0
s__Streptococcus_timonensis			0
s__Streptococcus_sp._HMSC067H01			0
s__Alloprevotella_sp._oral_taxon_473			0
s__Streptococcus_sp._UMB0029			0
s__Porphyromonas_somerae			0
s__Candidatus_Nanosynbacter_sp._HMT_352			0
s__Porphyromonas_sp._KLE_1280			0
s__Fusobacterium_pseudoperiodonticum			0
s__Streptococcus_sp._SK140			0
s__Prevotella_sp._oral_taxon_306			0
s__Veillonella_sp._S13053_19			0
s__Streptococcus_sp._HMSC056C01			0
s__Leptotrichia_sp._oral_taxon_218			0
s__Alloprevotella_rava			0
s__Porphyromonas_pasteri			0
s__Campylobacter_concisus			0
s__Oribacterium_sinus			0
s__Leptotrichia_sp._oral_taxon_215			0
s__Aggregatibacter_sp._2125159857			0
s__Abiotrophia_defectiva			0
s__Aggregatibacter_sp._oral_taxon_458			0
s__Candidatus_Nanosynbacter_sp._TM7_057			0
s__Candidatus_Nanosynbacter_sp._TM7_008			0
s__Candidatus_Nanosynbacter_sp._TM7_076			0
s__Candidatus_Nanosynbacter_sp._TM7_087			0
s__Candidatus_Nanosynbacter_sp._TM7_075			0
s__Candidatus_Nanosynbacter_sp._TM7_053			0

## Sheet: J.Oral MTB-POS
species	t	p	number of correlations	BH_p
s__Prevotella_vespertina	193.501	0.00164499	1	0.0677129
s__Streptococcus_oralis	117.526	0.00270835	5	0.0677129
s__Streptococcus_sp._oral_taxon_061	71.3933	0.00445825	4	0.0677129
s__Streptococcus_sp._Marseille_Q6470	56.2575	0.00565749	1	0.0677129
s__Candidatus_Nanosynbacter_sp._HMT_352	52.9243	0.00601373	1	0.0677129
s__Haemophilus_haemolyticus	50.3811	0.00631722	2	0.0677129
s__Actinomyces_bouchesdurhonensis	46.2919	0.00687507	4	0.0677129
s__Prevotella_melaninogenica	44.2947	0.00718497	4	0.0677129
s__Mogibacterium_diversum	43.1466	0.00737608	2	0.0677129
s__Porphyromonas_somerae	37.998	0.00837508	1	0.0677129
s__Haemophilus_paraphrohaemolyticus	31.929	0.00996604	2	0.0677129
s__Gemella_sanguinis	29.6064	0.0107473	1	0.0677129
s__Streptococcus_sp._HPH0090	28.319	0.0112355	5	0.0677129
s__Alloprevotella_tannerae	27.5033	0.0115684	2	0.0677129
s__Neisseria_sp._oral_taxon_014	25.039	0.0127058	11	0.0677129
s__Streptococcus_sp._HMSC062D07	24.6661	0.0128977	1	0.0677129
s__Gemella_morbillorum	22.8649	0.0139124	1	0.0687438
s__Alloprevotella_rava	20.2277	0.0157235	2	0.0726749
s__Streptococcus_sp._HMSC074B11	19.1941	0.0165687	2	0.0726749
s__Solobacterium_moorei	18.3775	0.0173036	2	0.0726749
s__Alloprevotella_sp._oral_taxon_473	16.7849	0.0189417	1	0.0757668
s__Rothia_mucilaginosa	14.8975	0.0213346	2	0.0779197
s__Rothia_dentocariosa	14.1665	0.022432	4	0.0779197
s__Streptococcus_sp._oral_taxon_431	14.073	0.0225806	2	0.0779197
s__Haemophilus_parainfluenzae	13.7016	0.0231904	1	0.0779197
s__Veillonella_rogosae	12.0196	0.0264217	1	0.0842618
s__Streptococcus_sp._F0442	11.7242	0.0270842	1	0.0842618
s__Streptococcus_cristatus	10.7845	0.0294314	3	0.0854413
s__Prevotella_nanceiensis	10.7601	0.0294976	2	0.0854413
s__Prevotella_pallens	10.0121	0.0316874	2	0.0875139
s__Streptococcus_sanguinis	9.82192	0.0322968	4	0.0875139
s__Lancefieldella_parvula	9.43411	0.0336148	1	0.0882388
s__Streptococcus_infantis	8.10976	0.0390531	3	0.0994079
s__Porphyromonas_bobii	7.70635	0.0410754	1	0.10148
s__Haemophilus_parahaemolyticus	6.19398	0.0509506	5	0.122281
s__Actinomyces_sp._S6_Spd3	5.83332	0.0540422	2	0.123107
s__Prevotella_salivae	5.71475	0.0551414	2	0.123107
s__Streptococcus_sp._343_SSPC	5.65719	0.0556911	2	0.123107
s__Actinomyces_naeslundii	5.37426	0.0585589	1	0.124147
s__Streptococcus_vestibularis	5.29049	0.0594649	1	0.124147
s__Streptococcus_sp._SK140	5.18941	0.0605956	2	0.124147
s__Lautropia_mirabilis	4.98074	0.0630696	2	0.126139
s__Streptococcus_pseudopneumoniae	3.98464	0.0782677	1	0.150756
s__Streptococcus_sp._HMSC061D10	3.94785	0.0789676	1	0.150756
s__Peptostreptococcus_stomatis	3.76251	0.0826888	2	0.154352
s__Streptococcus_sp._Marseille_Q4154	3.41486	0.0906779	1	0.165586
s__Prevotella_jejuni	3.12448	0.0985969	2	0.176216
s__Streptococcus_australis	2.76846	0.110335	2	0.193086
s__Streptococcus_mitis	2.60383	0.116718	1	0.200088
s__Streptococcus_parasanguinis	2.52765	0.119917	3	0.20146
s__Neisseria_flavescens	2.32522	0.129283	1	0.212937
s__Neisseria_sp._HMSC071A01	2.23327	0.134009	1	0.216475
s__Actinomyces_oris	1.92907	0.152231	1	0.236411
s__Streptococcus_sp._263_SSPC	1.88513	0.155247	2	0.236411
s__Actinomyces_sp._ph3	1.88471	0.155277	1	0.236411
s__Porphyromonas_endodontalis	1.85183	0.157608	1	0.236411
s__Veillonella_tobetsuensis	1.7221	0.167462	2	0.246786
s__Streptococcus_sp._1001283B150225_161107_H12	1.62811	0.175326	2	0.253921
s__Veillonella_parvula	1.58672	0.179002	1	0.25485
s__Streptococcus_sp._HSISS2	1.48134	0.189011	3	0.264615
s__Streptococcus_sp._A12	1.26273	0.213205	2	0.293594
s__Leptotrichia_wadei	1.20269	0.220792	1	0.299137
s__Porphyromonas_sp._oral_taxon_279	1.11838	0.23223	1	0.309641
s__Streptococcus_anginosus	1.02589	0.245932	3	0.320267
s__Fusobacterium_periodonticum	1.01375	0.247826	1	0.320267
s__Veillonella_sp._CLA_AA_H247	0.793592	0.286471	3	0.364599
s__Streptococcus_sp._XMC	0.767563	0.291619	1	0.365612
s__Actinomyces_sp._ICM47	0.442878	0.367292	2	0.450933
s__Streptococcus_sp._M334	0.431214	0.370409	1	0.450933
s__Neisseria_meningitidis	0.319246	0.401636	4	0.475234
s__Streptococcus_intermedius	0.319074	0.401686	2	0.475234
s__Rothia_sp._HMSC072E10	0.179479	0.443472	3	0.517384
s__Actinomyces_sp._oral_taxon_181	-0.2486	0.57756	1	0.664589
s__Neisseria_sicca	-0.592131	0.670173	2	0.760737
s__Leptotrichia_sp._oral_taxon_215	-0.757046	0.706263	2	0.791015
s__Megasphaera_micronuciformis	-1.01133	0.751792	1	0.830928
s__Prevotella_intermedia	-1.11782	0.76769	8	0.83748
s__Veillonella_atypica	-1.23575	0.78344	2	0.843705
s__Streptococcus_timonensis	-1.37852	0.800235	1	0.850883
s__Gemella_haemolysans	-2.34782	0.871831	1	0.915422
s__Haemophilus_sputorum	-2.65386	0.885295	1	0.918084
s__Veillonella_dispar	-3.13385	0.90168	1	0.920573
s__Prevotella_histicola	-3.42651	0.909614	1	0.920573
s__Rothia_sp._HMSC062F03	-8.80212	0.963992	3	0.963992
s__Streptococcus_salivarius			0
s__Neisseria_mucosa			0
s__Schaalia_odontolytica			0
s__Actinomyces_graevenitzii			0
s__Streptococcus_pneumoniae			0
s__Neisseria_subflava			0
s__Streptococcus_rubneri			0
s__Streptococcus_gordonii			0
s__Granulicatella_adiacens			0
s__Rothia_sp._HMSC065C12			0
s__Streptococcus_sp._HMSC067H01			0
s__Streptococcus_sp._Marseille_Q3533			0
s__Rothia_sp._HMSC072B04			0
s__Streptococcus_sp._UMB0029			0
s__Veillonella_nakazawae			0
s__Rothia_aeria			0
s__Streptococcus_sp._HMSC034E03			0
s__Veillonella_sp._oral_taxon_158			0
s__Actinomyces_sp._ICM58			0
s__Actinomyces_sp._oral_taxon_172			0
s__Parvimonas_micra			0
s__Porphyromonas_sp._KLE_1280			0
s__Fusobacterium_pseudoperiodonticum			0
s__Abiotrophia_sp._HMSC24B09			0
s__Prevotella_sp._oral_taxon_306			0
s__Veillonella_sp._S13053_19			0
s__Haemophilus_influenzae			0
s__Streptococcus_sp._HMSC056C01			0
s__Lachnoanaerobaculum_saburreum			0
s__Leptotrichia_sp._oral_taxon_218			0
s__Schaalia_sp._ORNL0103			0
s__Porphyromonas_pasteri			0
s__Campylobacter_concisus			0
s__Leptotrichia_sp._oral_taxon_417			0
s__Oribacterium_sinus			0
s__Streptococcus_sp._Marseille_Q0941			0
s__Aggregatibacter_segnis			0
s__Fusobacterium_nucleatum			0
s__Granulicatella_sp._HMSC30F09			0
s__Haemophilus_sp._Marseille_Q0026			0
s__Leptotrichia_sp._oral_taxon_221			0
s__Aggregatibacter_sp._2125159857			0
s__Abiotrophia_defectiva			0
s__Aggregatibacter_sp._oral_taxon_458			0
s__Candidatus_Nanosynbacter_sp._TM7_057			0
s__Lachnoanaerobaculum_orale			0
s__Candidatus_Nanosynbacter_sp._TM7_008			0
s__Candidatus_Nanosynbacter_sp._TM7_076			0
s__Candidatus_Nanosynbacter_sp._TM7_087			0
s__Lachnoanaerobaculum_sp._ICM7			0
s__Candidatus_Nanosynbacter_sp._TM7_075			0
s__Candidatus_Nanosynbacter_sp._TM7_053			0

[truncated: 3 more sheets: K.Plasma MTB-NEG, L.Plasma MTB-POS, M.Gut Species]
