# Supplementary material for: A taxon-specific measurement of disruption in a multi-modal study of microbiomes and metabolomes reveals system-wide dysbiosis preceding HIV-1 infection
Source: Nat Commun. 2025 Nov 20;16:10204. doi: 10.1038/s41467-025-64822-z (PMC12635353; doi:10.1038/s41467-025-64822-z)
Supplement: Supplementary file 13 — Supplementary Data 11 [file 41467_2025_64822_MOESM13_ESM.xlsx]

## Sheet: A.Fulcher_Pre-HIV_species
Supplementary Data 11 (Application of DISCO to external datasets). DISCO scores, the corresponding p-values, BH-adjusted p-values, and number of correlations for each species are included in this table. A-D. Fulcher et al. 2022: DISCO scores were computed for MSM Pre-HIV-1 and Post-HIV-1 (n = 27) versus matched controls without HIV-1 (n = 27) using gut species and Gene Ontologies (GO) characteriz…
taxa	t	p	number of correlations	BH_p
s__Ruminococcus_torques	103.958	0.00306181	3	0.0361361
s__Prevotella_bivia	80.637	0.00394724	4	0.0361361
s__Anaerobutyricum_hallii	66.4354	0.0047909	2	0.0361361
s__Roseburia_intestinalis	55.9344	0.00569017	3	0.0361361
s__Oscillibacter_sp._ER4	55.7765	0.00570627	3	0.0361361
s__Oscillibacter_valericigenes	55.0416	0.00578244	5	0.0361361
s__Prevotella_ihumii	52.9962	0.00600557	3	0.0361361
s__Streptococcus_mitis	51.7443	0.00615083	6	0.0361361
s__Fusicatenibacter_saccharivorans	40.5558	0.0078471	1	0.0362687
s__Simiaoa_sunii	37.4904	0.00848841	1	0.0362687
s__Waltera_intestinalis	37.4904	0.00848841	1	0.0362687
s__Extibacter_muris	31.6553	0.0100521	3	0.0393709
s__Collinsella_aerofaciens	28.9282	0.0109991	4	0.0397659
s__Coprococcus_comes	23.3897	0.0136007	4	0.044242
s__Dorea_formicigenerans	22.5288	0.0141198	3	0.044242
s__Prevotella_buccalis	20.5741	0.0154592	3	0.0454114
s__Roseburia_faecis	16.3744	0.0194154	6	0.0535858
s__Blautia_wexlerae	15.489	0.0205222	8	0.0535858
s__Blautia_massiliensis	13.2413	0.0239936	5	0.0542896
s__Oliverpabstia_intestinalis	13.1443	0.0241699	2	0.0542896
s__Prevotella_disiens	13.0969	0.0242571	6	0.0542896
s__Catenibacterium_mitsuokai	11.8761	0.0267396	4	0.0548369
s__Vescimonas_fastidiosa	11.1976	0.0283514	4	0.0548369
s__Escherichia_coli	11.0379	0.0287593	1	0.0548369
s__Ruminococcus_callidus	10.8822	0.0291686	3	0.0548369
s__Prevotella_corporis	7.35022	0.0430419	4	0.0778066
s__Prevotella_sp._885	6.81149	0.0463999	2	0.0807696
s__Prevotella_hominis	6.56472	0.0481181	2	0.0807696
s__Veillonella_parvula	6.05328	0.052114	1	0.0820148
s__Prevotellamassilia_timonensis	5.98885	0.0526646	2	0.0820148
s__Mediterraneibacter_faecis	5.67458	0.055524	2	0.0820148
s__Prevotella_copri	5.57346	0.0565105	4	0.0820148
s__Faecalibacterium_sp._HTFF	5.26517	0.0597442	1	0.0820148
s__Prevotella_stercorea	5.20523	0.0604158	4	0.0820148
s__Blautia_faecicola	5.12773	0.0613067	5	0.0820148
s__Prevotella_timonensis	5.00107	0.0628199	5	0.0820148
s__Faecalibacterium_prausnitzii	4.01908	0.0776235	6	0.0986028
s__Prevotella_pectinovora	3.68479	0.0843531	2	0.104332
s__Roseburia_inulinivorans	2.7757	0.11007	3	0.132648
s__Oscillibacter_sp._MSJ_31	1.69769	0.169442	5	0.199094
s__Dorea_longicatena	1.36694	0.201043	4	0.230464
s__Peptostreptococcus_anaerobius	1.28557	0.210434	4	0.235485
s__Prevotella_sp._Marseille_P4119	1.02634	0.245862	3	0.268733
s__Vescimonas_coprocola	0.983237	0.25269	3	0.269919
s__Holdemanella_porci	0.0716921	0.477219	1	0.487593
s__Holdemanella_biformis	0.0716921	0.477219	1	0.487593
s__Finegoldia_magna	-4.65186	0.932599	2	0.932599
s__Bacteroides_fragilis			0
s__Phocaeicola_vulgatus			0
s__Bacteroides_caccae			0
s__Ruminococcus_gnavus			0
s__Mitsuokella_jalaludinii			0
s__Phocaeicola_massiliensis			0
s__Tyzzerella_nexilis			0
s__Gemmiger_formicilis			0
s__Dialister_invisus			0
s__Ruminococcus_bromii			0
s__Ligilactobacillus_ruminis			0
s__Sutterella_wadsworthensis			0
s__Anaerostipes_hadrus			0

## Sheet: B.Fulcher_Pre-HIV_GO
taxa	t	p	number of correlations	BH_p
s__Streptococcus_mitis	247443020502993	1.2864e-15	132	7.71838e-14
s__Vescimonas_coprocola	6076.52	5.23836e-05	61	0.00157151
s__Prevotella_sp._885	3268.58	9.73849e-05	213	0.00166667
s__Oscillibacter_valericigenes	2864.78	0.000111111	43	0.00166667
s__Prevotella_disiens	2086.26	0.000152574	66	0.00183089
s__Ligilactobacillus_ruminis	515.983	0.000616899	7	0.00616899
s__Roseburia_intestinalis	366.811	0.000867774	116	0.006595
s__Blautia_faecicola	361.989	0.000879333	2	0.006595
s__Prevotella_stercorea	289.148	0.00110085	144	0.00698911
s__Faecalibacterium_prausnitzii	273.261	0.00116485	125	0.00698911
s__Simiaoa_sunii	210.329	0.00151338	6	0.00748276
s__Prevotella_bivia	205.767	0.00154693	34	0.00748276
s__Veillonella_parvula	196.333	0.00162126	9	0.00748276
s__Fusicatenibacter_saccharivorans	162.973	0.00195312	7	0.00792412
s__Ruminococcus_torques	160.677	0.00198103	39	0.00792412
s__Waltera_intestinalis	125.361	0.00253909	3	0.00952158
s__Prevotella_ihumii	112.397	0.00283195	16	0.00999512
s__Sutterella_wadsworthensis	102.662	0.00310046	2	0.0103349
s__Holdemanella_porci	86.5741	0.00367657	40	0.0111986
s__Prevotella_buccalis	85.2684	0.00373286	61	0.0111986
s__Oscillibacter_sp._ER4	79.959	0.00398071	41	0.0113734
s__Prevotella_pectinovora	66.4934	0.00478673	17	0.013017
s__Prevotellamassilia_timonensis	61.9936	0.00513411	44	0.013017
s__Oliverpabstia_intestinalis	61.0776	0.0052111	7	0.013017
s__Faecalibacterium_sp._HTFF	58.6826	0.00542374	11	0.013017
s__Anaerostipes_hadrus	52.0076	0.00611969	15	0.0140736
s__Prevotella_corporis	50.2546	0.00633311	30	0.0140736
s__Anaerobutyricum_hallii	39.6894	0.00801833	21	0.0169554
s__Finegoldia_magna	38.333	0.00830193	30	0.0169554
s__Oscillibacter_sp._MSJ_31	36.9076	0.0086224	44	0.0169554
s__Peptostreptococcus_anaerobius	36.3263	0.0087603	58	0.0169554
s__Blautia_massiliensis	34.9387	0.00910805	13	0.0170776
s__Phocaeicola_massiliensis	27.4681	0.0115832	11	0.0210604
s__Prevotella_sp._Marseille_P4119	24.5261	0.0129712	104	0.0224211
s__Phocaeicola_vulgatus	24.3239	0.013079	64	0.0224211
s__Dorea_longicatena	21.2095	0.0149968	95	0.0249947
s__Gemmiger_formicilis	19.3262	0.0164557	14	0.0266849
s__Vescimonas_fastidiosa	18.689	0.0170157	27	0.0268669
s__Prevotella_hominis	16.859	0.0188586	55	0.027862
s__Dialister_invisus	16.7474	0.0189839	8	0.027862
s__Mitsuokella_jalaludinii	15.7694	0.0201583	93	0.027862
s__Extibacter_muris	15.6265	0.0203422	60	0.027862
s__Holdemanella_biformis	15.3695	0.0206813	29	0.027862
s__Prevotella_timonensis	15.2764	0.0208071	41	0.027862
s__Roseburia_inulinivorans	15.0861	0.0210687	79	0.027862
s__Coprococcus_comes	14.8791	0.0213609	19	0.027862
s__Ruminococcus_gnavus	14.2657	0.0222765	140	0.0284381
s__Dorea_formicigenerans	13.5113	0.0235159	56	0.0293949
s__Mediterraneibacter_faecis	13.1508	0.0241582	217	0.0295815
s__Escherichia_coli	12.767	0.0248814	169	0.0298577
s__Ruminococcus_bromii	12.2958	0.0258309	50	0.0303893
s__Ruminococcus_callidus	11.8104	0.0268875	16	0.031024
s__Catenibacterium_mitsuokai	11.1587	0.0284498	103	0.0322073
s__Prevotella_copri	9.65955	0.0328359	173	0.0364843
s__Blautia_wexlerae	8.16466	0.0387931	207	0.0423198
s__Collinsella_aerofaciens	7.61175	0.0415801	61	0.0445501
s__Bacteroides_fragilis	6.08664	0.0518334	140	0.0545615
s__Roseburia_faecis	5.73577	0.0549434	26	0.056838
s__Tyzzerella_nexilis	3.85841	0.0807216	7	0.0820897
s__Bacteroides_caccae	3.08457	0.0997912	7	0.0997912

## Sheet: C.Fulcher_Post-HIV_species
taxa	t	p	number of correlations	BH_p
s__Collinsella_aerofaciens	245.152	0.00129841	5	0.0383487
s__Faecalibacterium_prausnitzii	186.757	0.00170439	7	0.0383487
s__Prevotella_buccalis	70.6799	0.00450324	2	0.0599174
s__Prevotella_bivia	48.7496	0.00652857	3	0.0599174
s__Dorea_formicigenerans	47.8053	0.00665749	3	0.0599174
s__Prevotella_ihumii	37.8101	0.00841668	3	0.0602481
s__Prevotella_disiens	32.6489	0.00974643	4	0.0602481
s__Streptococcus_mitis	29.5436	0.0107701	6	0.0602481
s__Escherichia_coli	26.404	0.0120496	2	0.0602481
s__Prevotella_hominis	23.356	0.0136203	2	0.0611283
s__Prevotella_copri	21.2867	0.0149425	3	0.0611283
s__Peptostreptococcus_anaerobius	15.6063	0.0203684	3	0.0700871
s__Phocaeicola_massiliensis	14.9741	0.0212259	2	0.0700871
s__Blautia_wexlerae	14.5753	0.0218049	8	0.0700871
s__Roseburia_inulinivorans	11.0102	0.0288315	3	0.0864944
s__Blautia_faecicola	9.47765	0.0334615	6	0.0941105
s__Ruminococcus_callidus	8.5397	0.0371052	2	0.0982196
s__Roseburia_intestinalis	7.97009	0.0397304	2	0.0993261
s__Oscillibacter_sp._ER4	7.24346	0.0436684	1	0.101206
s__Anaerobutyricum_hallii	6.76225	0.0467329	4	0.101206
s__Prevotella_corporis	6.69009	0.0472297	3	0.101206
s__Extibacter_muris	4.14379	0.075375	3	0.154176
s__Vescimonas_coprocola	3.6839	0.0843726	2	0.16136
s__Roseburia_faecis	3.60819	0.0860587	6	0.16136
s__Holdemanella_porci	2.90077	0.105672	4	0.190209
s__Blautia_massiliensis	2.57328	0.117981	5	0.196682
s__Prevotellamassilia_timonensis	2.37882	0.126671	2	0.196682
s__Mediterraneibacter_faecis	2.35811	0.127668	7	0.196682
s__Prevotella_timonensis	2.29437	0.130833	3	0.196682
s__Ligilactobacillus_ruminis	2.2887	0.131122	1	0.196682
s__Faecalibacterium_sp._HTFF	2.0827	0.142488	1	0.206837
s__Oscillibacter_valericigenes	1.97967	0.148888	3	0.209374
s__Anaerostipes_hadrus	1.88225	0.155449	2	0.211976
s__Catenibacterium_mitsuokai	1.72268	0.167416	3	0.22158
s__Holdemanella_biformis	1.5529	0.18211	2	0.234141
s__Oliverpabstia_intestinalis	1.34155	0.203895	1	0.254868
s__Prevotella_sp._885	0.715493	0.302314	3	0.367679
s__Oscillibacter_sp._MSJ_31	0.557945	0.338005	2	0.400269
s__Vescimonas_fastidiosa	0.453803	0.364396	3	0.414278
s__Dorea_longicatena	0.439292	0.368247	6	0.414278
s__Prevotella_stercorea	0.384815	0.38307	3	0.420442
s__Coprococcus_comes	0.0310063	0.490134	6	0.525143
s__Fusicatenibacter_saccharivorans	-0.107524	0.534095	1	0.558936
s__Prevotella_sp._Marseille_P4119	-1.03979	0.756208	3	0.773395
s__Prevotella_pectinovora	-3.04162	0.898892	2	0.898892
s__Bacteroides_fragilis			0
s__Phocaeicola_vulgatus			0
s__Finegoldia_magna			0
s__Bacteroides_caccae			0
s__Ruminococcus_gnavus			0
s__Mitsuokella_jalaludinii			0
s__Ruminococcus_torques			0
s__Gemmiger_formicilis			0
s__Dialister_invisus			0
s__Ruminococcus_bromii			0
s__Sutterella_wadsworthensis			0

## Sheet: D.Fulcher_Post-HIV_GO
taxa	t	p	number of correlations	BH_p
s__Streptococcus_mitis	231648785151718	1.37411e-15	141	7.55758e-14
s__Dorea_formicigenerans	20191.3	1.57647e-05	259	0.00043353
s__Prevotella_pectinovora	1463.46	0.000217505	16	0.0039876
s__Roseburia_faecis	887.848	0.000358518	112	0.00492962
s__Oscillibacter_sp._ER4	257.67	0.00123533	5	0.0135887
s__Prevotella_sp._885	193.461	0.00164533	250	0.0143472
s__Prevotella_disiens	174.319	0.001826	24	0.0143472
s__Faecalibacterium_sp._HTFF	150.154	0.00211985	10	0.014574
s__Prevotella_hominis	101.835	0.00312563	25	0.0177447
s__Ruminococcus_bromii	98.6571	0.00322632	4	0.0177447
s__Prevotella_timonensis	59.9146	0.00531224	24	0.0242345
s__Vescimonas_fastidiosa	49.3926	0.0064436	4	0.0242345
s__Prevotella_corporis	48.7297	0.00653124	11	0.0242345
s__Sutterella_wadsworthensis	46.1959	0.00688936	12	0.0242345
s__Collinsella_aerofaciens	45.3114	0.00702381	53	0.0242345
s__Anaerobutyricum_hallii	43.5283	0.00731143	19	0.0242345
s__Ruminococcus_gnavus	42.4865	0.00749065	122	0.0242345
s__Phocaeicola_massiliensis	35.955	0.00885072	4	0.0270439
s__Vescimonas_coprocola	33.0514	0.00962782	42	0.0275278
s__Prevotella_buccalis	31.2721	0.0101753	13	0.0275278
s__Phocaeicola_vulgatus	27.478	0.0115791	60	0.0275278
s__Fusicatenibacter_saccharivorans	25.8206	0.0123216	77	0.0275278
s__Prevotella_bivia	25.672	0.0123929	13	0.0275278
s__Ruminococcus_torques	25.3412	0.0125544	26	0.0275278
s__Prevotella_ihumii	25.1528	0.0126484	15	0.0275278
s__Prevotella_stercorea	24.447	0.0130131	109	0.0275278
s__Catenibacterium_mitsuokai	20.6755	0.0153835	248	0.0282539
s__Coprococcus_comes	20.2568	0.015701	244	0.0282539
s__Anaerostipes_hadrus	19.6355	0.0161969	72	0.0282539
s__Peptostreptococcus_anaerobius	19.1224	0.0166308	58	0.0282539
s__Roseburia_inulinivorans	19.0982	0.0166518	91	0.0282539
s__Prevotella_sp._Marseille_P4119	18.9981	0.0167394	61	0.0282539
s__Bacteroides_caccae	18.759	0.0169524	6	0.0282539
s__Ligilactobacillus_ruminis	17.5625	0.0181049	10	0.029174
s__Prevotellamassilia_timonensis	17.126	0.0185653	18	0.029174
s__Holdemanella_porci	13.3882	0.0237314	96	0.0352503
s__Blautia_massiliensis	13.2005	0.0240675	128	0.0352503
s__Oliverpabstia_intestinalis	13.0442	0.0243548	8	0.0352503
s__Roseburia_intestinalis	11.6873	0.0271694	115	0.0383158
s__Dialister_invisus	10.3405	0.0306873	1	0.042195
s__Mitsuokella_jalaludinii	9.18153	0.0345324	32	0.046324
s__Holdemanella_biformis	6.22427	0.0507068	11	0.0664017
s__Prevotella_copri	5.77581	0.0545699	195	0.0697987
s__Blautia_wexlerae	5.55176	0.0567267	334	0.0709084
s__Mediterraneibacter_faecis	5.3145	0.0592024	408	0.0723585
s__Escherichia_coli	4.85612	0.0646445	159	0.0761021
s__Oscillibacter_valericigenes	4.82632	0.0650327	3	0.0761021
s__Dorea_longicatena	4.36551	0.071678	262	0.0821311
s__Finegoldia_magna	4.14461	0.0753606	8	0.0838725
s__Extibacter_muris	4.09453	0.0762478	90	0.0838725
s__Ruminococcus_callidus	3.80733	0.0817578	26	0.0881702
s__Bacteroides_fragilis	3.55468	0.0872905	209	0.0923265
s__Oscillibacter_sp._MSJ_31	3.17562	0.0971065	2	0.100771
s__Blautia_faecicola	2.16568	0.137695	1	0.140245
s__Faecalibacterium_prausnitzii	-42864145283972	1	381	1
s__Gemmiger_formicilis			0

## Sheet: E.Garcia_species
taxa	t	p	number of correlations	BH_p
s__Gemmiger_formicilis	115315	2.76035e-06	7	0.000249839
s__Bacteroides_stercoris	73258.4	4.34503e-06	11	0.000249839
s__Ruminococcus_bromii	904.402	0.000351956	2	0.0109813
s__Blastocystis_sp._subtype_1	833.362	0.000381958	1	0.0109813
s__Microviridae_sp.	439.343	0.000724512	1	0.0140938
s__Alistipes_shahii	432.88	0.00073533	7	0.0140938
s__Odoribacter_splanchnicus	331.06	0.000961484	9	0.0147511
s__Succinivibrio_dextrinosolvens	310.194	0.00102616	2	0.0147511
s__Anaerovibrio_lipolyticus	247.341	0.00128692	1	0.0147555
s__Kineothrix_sp._MSJ_39	227.237	0.00140078	2	0.0147555
s__Eubacterium_coprostanoligenes	225.527	0.0014114	2	0.0147555
s__Roseburia_sp._CLA_AA_H204	196.225	0.00162216	1	0.0155457
s__Phascolarctobacterium_sp._Marseille_Q4147	157.845	0.00201657	4	0.0171163
s__Anaerostipes_hadrus	140.097	0.00227203	6	0.0171163
s__Prevotella_sp._Marseille_P4119	139.957	0.0022743	13	0.0171163
s__Waltera_intestinalis	133.662	0.0023814	4	0.0171163
s__Sutterella_wadsworthensis	102.171	0.00311536	13	0.0210745
s__Clostridium_sp._1001270H_150608_G6	87.2006	0.00365016	5	0.0229529
s__Anthropogastromicrobium_aceti	83.9335	0.00379223	3	0.0229529
s__Ruminococcus_bicirculans	78.4929	0.00405505	7	0.0233165
s__Mitsuokella_jalaludinii	50.017	0.00636319	3	0.0340806
s__Megasphaera_elsdenii	48.8154	0.00651977	4	0.0340806
s__Faecalibacterium_sp._CLA_AA_H233	42.3423	0.00751615	2	0.0375807
s__Desulfovibrio_piger	36.9766	0.00860632	2	0.0391013
s__Parabacteroides_merdae	36.9047	0.00862307	14	0.0391013
s__Dialister_succinatiphilus	35.9974	0.0088403	4	0.0391013
s__Sutterella_sp._AM11_39	29.1876	0.0109014	1	0.0464318
s__Ruminococcus_flavefaciens	26.6876	0.0119217	21	0.0489641
s__Roseburia_intestinalis	19.5687	0.0162522	12	0.0644483
s__Coprococcus_comes	13.7097	0.0231767	8	0.0873771
s__Blautia_luti	13.4895	0.0235538	10	0.0873771
s__Bacteroides_caccae	9.6149	0.0329873	7	0.118548
s__Vescimonas_fastidiosa	9.10879	0.034806	17	0.121294
s__Fusicatenibacter_saccharivorans	7.63845	0.0414364	4	0.135565
s__Prevotella_stercorea	7.52394	0.0420598	12	0.135565
s__Coprococcus_eutactus	7.45612	0.0424379	3	0.135565
s__Phascolarctobacterium_succinatutens	6.75774	0.0467636	3	0.141447
s__Blautia_obeum	6.6075	0.0478112	9	0.141447
s__Bacteroides_fragilis	6.51861	0.0484532	5	0.141447
s__Sutterella_sp._KLE1602	6.41823	0.0491991	6	0.141447
s__Clostridium_sp._L2_50	6.18336	0.0510365	2	0.143151
s__Ruminococcus_torques	5.6021	0.0562275	12	0.148181
s__Ruminococcus_callidus	5.55894	0.0566549	2	0.148181
s__Collinsella_aerofaciens	5.5549	0.0566953	7	0.148181
s__Roseburia_faecis	4.92045	0.0638219	6	0.157879
s__Clostridium_sp._BIOML_A1	4.85689	0.0646345	3	0.157879
s__Dorea_formicigenerans	4.85521	0.0646563	6	0.157879
s__Extibacter_muris	4.76118	0.0658975	6	0.157879
s__Faecalibacterium_prausnitzii	4.46846	0.0700801	3	0.163949
s__Anaerocaecibacter_sp._CLA_AA_M11	4.3496	0.0719314	3	0.163949
s__Oscillibacter_sp._MCC667	4.30152	0.072708	12	0.163949
s__Anaerobutyricum_hallii	4.17724	0.0747934	2	0.165408
s__Mediterraneibacter_faecis	3.60425	0.0861482	8	0.186925
s__Clostridium_sp._AF23_8	3.35812	0.0921266	4	0.196195
s__Butyricimonas_faecihominis	3.26673	0.0945567	7	0.19771
s__Alistipes_communis	3.12882	0.0984688	9	0.202213
s__Clostridium_sp._D43t1_170807_D5	2.96974	0.103388	4	0.208591
s__Veillonella_parvula	2.79527	0.109359	10	0.216832
s__Phocaeicola_vulgatus	2.5885	0.117348	7	0.22873
s__Pumilibacter_sp._CLA_AA_M10	2.48188	0.121919	5	0.233679
s__Paraprevotella_clara	2.272	0.131979	4	0.248813
s__Lachnoclostridium_sp._210928_DFI_6_3	2.08132	0.14257	1	0.264445
s__Clostridium_sp._AF36_4	1.96499	0.149844	3	0.273525
s__Dysosmobacter_sp._BX15	1.72322	0.167372	23	0.300747
s__Methanobrevibacter_smithii	1.64399	0.173951	2	0.307759
s__Oliverpabstia_intestinalis	1.56295	0.181177	11	0.311184
s__Bacteroides_ovatus	1.54727	0.182637	10	0.311184
s__Prevotella_sp._P5_108	1.53278	0.184004	6	0.311184
s__Hallella_faecis	1.46173	0.190983	8	0.314971
s__Butyrivibrio_crossotus	1.43105	0.194141	4	0.314971
s__Ruminococcus_sp._210702_SL_1_03	1.428	0.19446	12	0.314971
s__Clostridium_sp._AF15_41	1.39755	0.197695	2	0.315763
s__Prevotella_sp._P3_122	1.36676	0.201063	5	0.316743
s__Pseudoflavonifractor_sp._MSJ_30	1.27684	0.211486	14	0.32866
s__Prevotella_hominis	1.21236	0.21954	10	0.336628
s__Succinivibrio_sp._AGMB01872	1.11099	0.23328	1	0.352989
s__Blautia_wexlerae	1.03887	0.243933	8	0.364315
s__Parabacteroides_distasonis	0.658661	0.314604	12	0.460726
s__Prevotella_multisaccharivorax	0.632288	0.320529	1	0.460726
s__Metaprevotella_massiliensis	0.632288	0.320529	1	0.460726
s__Prevotella_sp._885	0.614913	0.324512	14	0.460726
s__Vescimonas_coprocola	0.488257	0.355421	14	0.498456
s__Holdemanella_biformis	0.435519	0.369255	1	0.511619
s__Oscillibacter_sp._ER4	0.245655	0.423324	8	0.579551
s__Oscillibacter_sp._MSJ_31	0.197585	0.437906	23	0.592462
s__Clostridium_sp._AF37_5	0.11622	0.463171	1	0.619357
s__Holdemanella_porci	0.0238467	0.492411	4	0.640243
s__Butyricimonas_virosa	0.0180604	0.494252	6	0.640243
s__Roseburia_sp._CLA_AA_H209	0.0141608	0.495493	6	0.640243
s__Oscillibacter_valericigenes	-0.119061	0.537721	19	0.684234
s__Bacteroides_uniformis	-0.13092	0.541437	15	0.684234
s__Brotolimicola_acetigignens	-0.312647	0.596454	3	0.738364
s__Flavonifractor_plautii	-0.334154	0.602651	18	0.738364
s__Faecalibacterium_sp._I3389	-0.337233	0.603532	1	0.738364
s__Roseburia_inulinivorans	-0.412125	0.624432	16	0.755891
s__Blautia_massiliensis	-0.809428	0.716598	6	0.848891
s__Clostridium_sp._AF43_10	-0.859946	0.726076	5	0.848891
s__Alistipes_senegalensis	-0.862976	0.72663	7	0.848891
s__Ruminococcus_sp._FMBCY1	-0.886006	0.730784	1	0.848891
s__Simiaoa_sunii	-0.935132	0.739334	4	0.850234
s__Ruminococcus_sp._BSD2780120874_150323_B10	-1.47184	0.810038	4	0.922321
s__Prevotella_pectinovora	-1.57514	0.819944	8	0.924447
s__Bacteroides_thetaiotaomicron	-1.89411	0.845378	8	0.93781
s__Clostridium_sp._AM42_36	-1.97184	0.850603	4	0.93781
s__Faecalibacterium_sp._HTFF	-2.06189	0.856261	1	0.93781
s__Victivallis_vadensis	-2.36747	0.872784	1	0.946889
s__Prevotella_sp._P4_51	-3.27446	0.905654	4	0.973366
s__Prevotella_sp._P4_67	-3.86757	0.919461	4	0.979056
s__Prevotella_copri	-4.59027	0.931722	16	0.979297
s__Prevotellamassilia_timonensis	-5.31656	0.94082	12	0.979297
s__Waltera_sp._CLA_AA_H273	-5.75475	0.945234	3	0.979297
s__Prevotella_sp._P5_64	-7.26957	0.956486	10	0.9817
s__Ruminococcus_sp._NSJ_71	-8.96151	0.964627	1	0.9817
s__Dorea_longicatena	-530.836	0.9994	15	0.99972
s__Catenibacterium_mitsuokai	-1138.14	0.99972	7	0.99972
s__Lachnospira_eligens			0
s__Brachyspira_aalborgi			0
s__Duodenibacillus_massiliensis			0
s__Bifidobacterium_adolescentis			0
s__Roseburia_hominis			0
s__Parabacteroides_sp._AGMB00274			0
s__Absicoccus_porci			0
s__Eubacterium_ramulus			0
s__Mogibacterium_kristiansenii			0
s__Anaerotignum_faecicola			0
s__Bacteriophage_sp.			0

## Sheet: F.Garcia_GO
taxa	t	p	number of correlations	BH_p
s__Gemmiger_formicilis	29597.1	1.07548e-05	74	0.00107869
s__Clostridium_sp._L2_50	18590.6	1.71221e-05	4	0.00107869
s__Clostridium_sp._AF15_41	3210.64	9.91422e-05	1	0.00349674
s__Anaerotignum_faecicola	2568.03	0.000123951	92	0.00349674
s__Mogibacterium_kristiansenii	2293.96	0.00013876	8	0.00349674
s__Waltera_intestinalis	1290.2	0.000246714	21	0.00475854
s__Absicoccus_porci	934.82	0.000340504	11	0.00475854
s__Prevotella_sp._P5_108	875.074	0.000363752	165	0.00475854
s__Bacteriophage_sp.	760.23	0.000418702	12	0.00475854
s__Megasphaera_elsdenii	734.45	0.000433399	34	0.00475854
s__Faecalibacterium_sp._I3389	702.797	0.000452919	3	0.00475854
s__Duodenibacillus_massiliensis	656.542	0.000484827	132	0.00475854
s__Prevotella_multisaccharivorax	648.341	0.000490961	26	0.00475854
s__Catenibacterium_mitsuokai	567.754	0.000560647	147	0.0050451
s__Eubacterium_ramulus	501.777	0.000634364	4	0.0050451
s__Alistipes_shahii	496.856	0.000640648	62	0.0050451
s__Faecalibacterium_sp._CLA_AA_H233	425.06	0.000748857	8	0.00555035
s__Clostridium_sp._D43t1_170807_D5	380.179	0.000837262	7	0.00586083
s__Phascolarctobacterium_sp._Marseille_Q4147	277.484	0.00114712	14	0.00737622
s__Ruminococcus_sp._FMBCY1	271.866	0.00117083	9	0.00737622
s__Victivallis_vadensis	242.685	0.00131161	33	0.00781507
s__Prevotella_sp._885	233.272	0.00136454	646	0.00781507
s__Parabacteroides_sp._AGMB00274	209.273	0.00152102	3	0.00833253
s__Roseburia_sp._CLA_AA_H204	192.831	0.00165071	11	0.00866621
s__Brachyspira_aalborgi	178.964	0.00177861	26	0.00884266
s__Kineothrix_sp._MSJ_39	167.537	0.00189991	18	0.00884266
s__Simiaoa_sunii	165.549	0.00192273	51	0.00884266
s__Roseburia_hominis	161.985	0.00196504	7	0.00884266
s__Microviridae_sp.	155.898	0.00204175	2	0.00887107
s__Holdemanella_biformis	145.599	0.00218618	35	0.00912004
s__Phascolarctobacterium_succinatutens	141.858	0.00224382	21	0.00912004
s__Prevotella_sp._P3_122	121.535	0.00261902	49	0.0100219
s__Clostridium_sp._AF37_5	121.268	0.00262479	5	0.0100219
s__Brotolimicola_acetigignens	114.51	0.00277969	22	0.0103012
s__Bifidobacterium_adolescentis	110.783	0.0028732	7	0.0103435
s__Desulfovibrio_piger	106.057	0.00300122	23	0.0105043
s__Metaprevotella_massiliensis	98.9786	0.00321584	3	0.0106812
s__Veillonella_parvula	98.8102	0.00322132	240	0.0106812
s__Sutterella_sp._AM11_39	93.3845	0.00340847	32	0.011012
s__Anaerostipes_hadrus	89.1032	0.00357222	88	0.0112525
s__Prevotellamassilia_timonensis	79.4187	0.00400779	797	0.0123166
s__Prevotella_sp._Marseille_P4119	72.9779	0.00436146	840	0.0127024
s__Anaerovibrio_lipolyticus	72.8221	0.00437079	5	0.0127024
s__Mitsuokella_jalaludinii	71.7551	0.00443577	114	0.0127024
s__Blautia_massiliensis	67.0594	0.00474633	105	0.0132897
s__Prevotella_sp._P4_51	62.9888	0.00505302	49	0.0138409
s__Succinivibrio_dextrinosolvens	57.8037	0.00550619	488	0.0147613
s__Ruminococcus_bicirculans	55.1532	0.00577074	128	0.0151482
s__Lachnospira_eligens	49.7219	0.00640094	44	0.0156139
s__Waltera_sp._CLA_AA_H273	49.3979	0.00644292	21	0.0156139
s__Ruminococcus_sp._NSJ_71	48.8404	0.00651644	70	0.0156139
s__Dialister_succinatiphilus	48.6704	0.00653919	15	0.0156139
s__Clostridium_sp._AF23_8	48.4588	0.00656773	39	0.0156139
s__Clostridium_sp._1001270H_150608_G6	46.8478	0.00679352	17	0.0158515
s__Succinivibrio_sp._AGMB01872	43.4665	0.00732182	469	0.0166371
s__Alistipes_communis	43.0406	0.00739425	130	0.0166371
s__Bacteroides_stercoris	37.7648	0.00842678	150	0.0186276
s__Lachnoclostridium_sp._210928_DFI_6_3	35.5698	0.00894651	7	0.0194355
s__Blastocystis_sp._subtype_1	29.9769	0.0106146	74	0.0226684
s__Prevotella_copri	27.5257	0.011559	1419	0.0242739
s__Bacteroides_uniformis	23.6335	0.0134605	281	0.0278037
s__Faecalibacterium_sp._HTFF	22.8799	0.0139034	2	0.0279458
s__Paraprevotella_clara	22.7659	0.0139729	204	0.0279458
s__Dorea_formicigenerans	21.8948	0.0145281	221	0.0286021
s__Ruminococcus_callidus	21.5368	0.0147692	58	0.0286295
s__Bacteroides_caccae	20.5021	0.0155134	282	0.0291932
s__Flavonifractor_plautii	20.489	0.0155233	588	0.0291932
s__Prevotella_pectinovora	20.0837	0.0158361	341	0.0293433
s__Blautia_luti	18.9804	0.0167549	103	0.030596
s__Roseburia_sp._CLA_AA_H209	17.2463	0.0184361	82	0.0330068
s__Anaerobutyricum_hallii	17.0948	0.0185991	115	0.0330068
s__Ruminococcus_bromii	14.9467	0.0212646	159	0.0369304
s__Prevotella_sp._P5_64	14.8545	0.0213962	144	0.0369304
s__Faecalibacterium_prausnitzii	14.2134	0.0223582	58	0.0380693
s__Phocaeicola_vulgatus	13.752	0.0231057	289	0.0388176
s__Ruminococcus_sp._BSD2780120874_150323_B10	13.3113	0.023868	165	0.0395706
s__Oscillibacter_sp._ER4	12.345	0.0257284	33	0.042101
s__Roseburia_intestinalis	11.5052	0.0275972	133	0.0445801
s__Methanobrevibacter_smithii	11.0389	0.0287567	121	0.0458652
s__Hallella_faecis	9.862	0.0321665	97	0.0504235
s__Clostridium_sp._AF36_4	9.78583	0.0324151	123	0.0504235
s__Eubacterium_coprostanoligenes	9.60798	0.0330109	3	0.050724
s__Oliverpabstia_intestinalis	8.36886	0.0378555	458	0.0572728
s__Extibacter_muris	8.26868	0.0383098	121	0.0572728
s__Collinsella_aerofaciens	8.19809	0.0386364	43	0.0572728
s__Butyricimonas_virosa	7.8524	0.0403196	71	0.0590729
s__Blautia_obeum	7.75912	0.0407991	293	0.0590883
s__Sutterella_wadsworthensis	7.49364	0.0422279	458	0.0604626
s__Clostridium_sp._AF43_10	6.9448	0.0455214	36	0.0644461
s__Clostridium_sp._AM42_36	5.9577	0.0529349	32	0.0741088
s__Bacteroides_fragilis	5.76593	0.0546615	144	0.0756852
s__Parabacteroides_distasonis	5.04535	0.0622825	303	0.0853
s__Holdemanella_porci	4.84515	0.0647868	8	0.0877757
s__Prevotella_stercorea	4.63259	0.0676726	665	0.0907101
s__Ruminococcus_flavefaciens	4.42904	0.0706836	1031	0.0937488
s__Bacteroides_thetaiotaomicron	4.22913	0.0739086	512	0.0970051
s__Ruminococcus_sp._210702_SL_1_03	4.07347	0.0766268	461	0.0995358
s__Butyrivibrio_crossotus	3.96011	0.078733	570	0.101228
s__Parabacteroides_merdae	3.82773	0.0813409	356	0.103525
s__Blautia_wexlerae	3.52549	0.0879772	279	0.110851
s__Roseburia_faecis	3.46837	0.0893517	88	0.111468
s__Prevotella_sp._P4_67	3.2497	0.0950234	188	0.117382
s__Coprococcus_eutactus	2.77782	0.109992	66	0.134553
s__Coprococcus_comes	2.65474	0.11467	137	0.138927
s__Pseudoflavonifractor_sp._MSJ_30	2.20663	0.135439	848	0.162527
s__Clostridium_sp._BIOML_A1	1.97632	0.149106	27	0.177239
s__Mediterraneibacter_faecis	1.78117	0.16284	333	0.191755
s__Butyricimonas_faecihominis	1.72062	0.167581	90	0.195511
s__Anthropogastromicrobium_aceti	1.29598	0.209191	10	0.241817
s__Vescimonas_coprocola	1.26574	0.212836	664	0.243794
s__Sutterella_sp._KLE1602	1.18918	0.222561	83	0.252636
s__Odoribacter_splanchnicus	0.740505	0.29711	168	0.331777
s__Dysosmobacter_sp._BX15	0.738386	0.297546	708	0.331777
s__Pumilibacter_sp._CLA_AA_M10	0.436094	0.369101	344	0.407954
s__Oscillibacter_valericigenes	-0.185914	0.55851	867	0.611933
s__Alistipes_senegalensis	-0.309931	0.595666	88	0.647016
s__Oscillibacter_sp._MSJ_31	-0.861196	0.726305	851	0.782175
s__Prevotella_hominis	-1.67549	0.82872	979	0.884904
s__Oscillibacter_sp._MCC667	-2.05722	0.855977	646	0.906329
s__Dorea_longicatena	-2.26679	0.867751	298	0.911139
s__Roseburia_inulinivorans	-3.06855	0.899722	163	0.9369
s__Fusicatenibacter_saccharivorans	-4.73316	0.933724	26	0.964337
s__Anaerocaecibacter_sp._CLA_AA_M11	-7.4383	0.957462	486	0.978221
s__Vescimonas_fastidiosa	-9.40014	0.966265	560	0.978221
s__Bacteroides_ovatus	-10.7435	0.970457	306	0.978221
s__Ruminococcus_torques	-15.7904	0.979868	345	0.979868

## Sheet: G.Rocafort_Boston_MSM
taxa	t	p	number of correlations	BH_p
Allisonella histaminiformans	7608.94	4.18337e-05	2	0.00225902
Oscillospira [Genus]	1697.89	0.000187474	9	0.00357723
Bilophila [Genus]	1601.68	0.000198735	1	0.00357723
Anaerostipes hadrus	536.127	0.00059372	3	0.00664323
Escherichia coli	517.48	0.000615114	1	0.00664323
Ruminococcaceae [Family]	381.191	0.000835038	7	0.00733602
Prevotella copri	331.07	0.000961455	8	0.00733602
Desulfovibrio [Genus]	292.881	0.00108682	5	0.00733602
Peptococcus [Genus]	240.735	0.00132223	6	0.00786219
Ruminococcus bromii	218.624	0.00145596	2	0.00786219
Lachnospiraceae [Family]	128.938	0.00246866	4	0.0121189
Roseburia [Genus]	73.669	0.00432054	1	0.0194424
S24-7 [Family]	51.6855	0.00615783	1	0.0249444
Catenibacterium mitsuokai	49.2133	0.00646708	9	0.0249444
Sutterella [Genus]	37.6222	0.0084587	2	0.0304513
[Eubacterium] biforme	25.7708	0.0123454	2	0.0416657
Senegalimassilia anaerobia	13.9002	0.0228602	1	0.0726147
Clostridium [Genus]	11.6123	0.027344	1	0.0757595
Succinivibrio [Genus]	11.4396	0.0277546	1	0.0757595
Bacteroides [Genus]	11.3149	0.0280591	3	0.0757595
Dorea [Genus]	10.5576	0.0300602	5	0.0772978
Blautia [Genus]	8.28103	0.0382532	9	0.0914064
Dorea formicigenerans	8.13516	0.0389324	6	0.0914064
Coriobacteriaceae [Family]	6.8476	0.0461586	4	0.10373
Dialister [Genus]	6.57788	0.0480232	2	0.10373
[Ruminococcus] gnavus	6.1927	0.0509609	3	0.105842
Prevotella stercorea	5.11345	0.0614737	7	0.122947
Bacteroidales [Order]	4.06029	0.0768661	6	0.148242
Blautia wexlerae	3.55563	0.0872686	5	0.1625
Bacteroides uniformis	3.09374	0.0995143	3	0.179126
Roseburia faecis	2.83727	0.107862	1	0.187888
Parabacteroides distasonis	2.23154	0.134101	3	0.226295
Prevotella [Genus]	1.79874	0.161509	1	0.257674
Mogibacterium [Genus]	1.78907	0.162239	1	0.257674
Faecalibacterium prausnitzii	1.70384	0.16894	4	0.258679
Mitsuokella jalaludinii	1.66155	0.172453	1	0.258679
Bacteroides vulgatus	1.2304	0.217235	8	0.317046
Christensenellaceae [Family]	1.18051	0.223709	4	0.317903
Collinsella aerofaciens	1.11195	0.233144	9	0.322814
Dorea longicatena	0.95568	0.257212	13	0.347237
Ruminococcus [Genus]	0.518053	0.347852	8	0.458147
[Ruminococcus] [Genus]	0.316258	0.4025	6	0.5175
Ruthenibacterium lactatiformans	0.156772	0.450501	1	0.565745
[Paraprevotellaceae] [Family]	0.0916978	0.470893	1	0.56952
[Mogibacteriaceae] [Family]	0.0799673	0.4746	9	0.56952
Coprococcus catus	-0.163723	0.551656	1	0.647597
Coprococcus [Genus]	-0.239669	0.574877	5	0.660497
Clostridiales [Order]	-0.989888	0.748382	10	0.84193
Paraprevotella [Genus]	-1.18433	0.776798	1	0.856063
Clostridium orbiscindens	-1.86765	0.843522	1	0.894847
Bifidobacterium longum	-2.46809	0.877464	1	0.894847
Megasphaera elsdenii	-2.46809	0.877464	1	0.894847
Fusicatenibacter saccharivorans	-2.48628	0.878276	10	0.894847
Phascolarctobacterium [Genus]	-127.715	0.997508	1	0.997508
Ruminococcus callidus			0
Faecalibacterium [Genus]			0
Duodenibacillus massiliensis			0
Bacteroides ovatus			0
[Prevotella] [Genus]			0
Parabacteroides [Genus]			0
Acidaminococcus [Genus]			0
SMB53 [Genus]			0
Streptococcus thermophilus			0
Blautia obeum			0
Lachnospira [Genus]			0
Oribacterium [Genus]			0

## Sheet: H.Rocafort_Boston_non-MSM
taxa	t	p	number of correlations	BH_p
Acidaminococcus [Genus]	817304	3.89463e-07	1	2.1031e-05
Lachnospira [Genus]	163474	1.94716e-06	5	5.25734e-05
Phascolarctobacterium faecium	9590.9	3.31887e-05	1	0.000597397
[Ruminococcus] [Genus]	3239.41	9.82618e-05	3	0.00132653
Alistipes indistinctus	966.526	0.000329334	2	0.0033545
Roseburia [Genus]	692.299	0.000459786	3	0.0033545
Collinsella aerofaciens	642.648	0.00049531	3	0.0033545
Ruminococcus [Genus]	640.509	0.000496964	3	0.0033545
Parasutterella excrementihominis	280.053	0.0011366	2	0.0068196
Ruthenibacterium lactatiformans	187.865	0.00169434	3	0.00914944
Prevotella stercorea	66.6326	0.00477673	2	0.0234494
Blautia [Genus]	46.1873	0.00689064	3	0.0301736
Anaerostipes [Genus]	43.8125	0.00726402	1	0.0301736
Blautia obeum	34.0455	0.00934687	2	0.0360522
Coprococcus catus	31.1083	0.0102288	1	0.0368236
Dorea [Genus]	23.0925	0.0137755	11	0.0464924
Faecalibacterium prausnitzii	13.2174	0.0240369	9	0.0763526
Coprococcus [Genus]	11.7526	0.027019	3	0.0779788
Blautia wexlerae	10.5833	0.0299875	3	0.0779788
Bacteroides vulgatus	10.5035	0.0302139	7	0.0779788
Parabacteroides distasonis	10.4648	0.0303251	4	0.0779788
Alistipes shahii	9.26623	0.0342192	3	0.0839925
Ruminococcaceae [Family]	7.15423	0.0442061	6	0.101537
Roseburia intestinalis	7.00627	0.0451273	1	0.101537
Bifidobacterium [Genus]	5.82115	0.054153	3	0.112141
Prevotella copri	5.80051	0.054342	1	0.112141
Faecalibacterium [Genus]	5.61746	0.056077	1	0.112141
Rikenellaceae [Family]	5.41319	0.0581471	7	0.112141
Bilophila [Genus]	4.82184	0.0650914	3	0.121205
[Eubacterium] biforme	4.412	0.0709477	2	0.127706
Bacteroides stercoris	3.75939	0.0827543	4	0.144153
Actinomyces odontolyticus	3.58315	0.086631	2	0.145308
Anaerostipes hadrus	3.49113	0.0887991	2	0.145308
Butyricimonas faecihominis	2.71923	0.112173	1	0.173464
Odoribacter splanchnicus	2.71245	0.11243	8	0.173464
Clostridium citroniae	1.72182	0.167485	1	0.245231
Parabacteroides [Genus]	1.71506	0.168029	9	0.245231
Bacteroides ovatus	1.3706	0.200638	12	0.285117
Roseburia faecis	1.28273	0.210775	1	0.290679
[Mogibacteriaceae] [Family]	1.24565	0.215318	4	0.290679
Christensenellaceae [Family]	1.12235	0.23167	5	0.302213
Coriobacteriaceae [Family]	1.09861	0.235055	3	0.302213
Bacteroides caccae	0.959854	0.256519	7	0.322141
Fusicatenibacter saccharivorans	0.699316	0.305746	2	0.375234
Bacteroides uniformis	0.650205	0.316488	5	0.379786
Lachnospiraceae [Family]	0.458506	0.363157	12	0.426315
Bacteroides [Genus]	-0.056193	0.517868	3	0.594997
Clostridiales [Order]	-0.217017	0.568024	4	0.626649
Butyricicoccus pullicaecorum	-0.218998	0.568626	2	0.626649
Oscillospira [Genus]	-0.468504	0.639463	7	0.689607
Ruminococcus bromii	-0.514664	0.651296	1	0.689607
[Ruminococcus] torques	-1.32409	0.794103	1	0.824646
Sutterella [Genus]	-2.65904	0.8855	4	0.902207
Dorea longicatena	-3.3227	0.906946	1	0.906946
Clostridium [Genus]			0
Ruminococcus bicirculans			0
Ruminococcus callidus			0
Methanobrevibacter [Genus]			0
Clostridium orbiscindens			0
Escherichia coli			0
Bifidobacterium longum			0
Akkermansia muciniphila			0
Bacteroides cellulosilyticus			0
Bacteroides massiliensis			0
Paraprevotella [Genus]			0
Alistipes onderdonkii			0
Turicibacter [Genus]			0
Phascolarctobacterium [Genus]			0
Senegalimassilia anaerobia			0
SMB53 [Genus]			0
Streptococcus thermophilus			0
Erysipelotrichaceae [Family]			0
Clostridium celatum			0
Defluviitalea saccharophila			0
[Ruminococcus] gnavus			0
Dorea formicigenerans			0

## Sheet: I.Rocafort_Bostwana_non-MSM
taxa	t	p	number of correlations	BH_p
Butyricimonas [Genus]	8016.73	3.97057e-05	1	0.00202499
Blautia obeum	1605.39	0.000198276	5	0.00495472
Anaerostipes [Genus]	819.108	0.000388605	1	0.00495472
Ruminococcus callidus	819.108	0.000388605	1	0.00495472
Ralstonia solanacearum	250.404	0.00127118	1	0.012966
SMB53 [Genus]	136.668	0.00232903	2	0.0197967
Erysipelotrichaceae [Family]	66.2325	0.00480558	2	0.0350121
Ruminococcus bromii	31.8825	0.00998058	2	0.0636262
Blautia hominis	27.6605	0.0115027	4	0.0651821
Methanobrevibacter [Genus]	17.6537	0.0180115	1	0.0844742
Lachnospira [Genus]	17.4513	0.0182199	2	0.0844742
Coprococcus catus	12.0333	0.0263918	1	0.112165
Escherichia coli	10.9634	0.0289538	3	0.113588
Collinsella aerofaciens	7.88117	0.040174	3	0.138243
Catenibacterium mitsuokai	6.89712	0.0458318	1	0.138243
Parabacteroides [Genus]	6.85396	0.0461163	2	0.138243
Fusicatenibacter saccharivorans	6.84758	0.0461587	8	0.138243
Rikenellaceae [Family]	6.4727	0.0487916	1	0.138243
Bacteroides vulgatus	6.04427	0.0521904	7	0.14009
Bifidobacterium [Genus]	5.13831	0.0611835	3	0.156018
Christensenellaceae [Family]	4.71404	0.0665374	5	0.159897
Parabacteroides distasonis	4.54239	0.0689752	6	0.159897
Clostridiales [Order]	4.10146	0.0761237	9	0.168796
Prevotella copri	3.49051	0.088814	4	0.18873
Dorea formicigenerans	3.10861	0.0990683	8	0.194115
Bacteroides [Genus]	3.0196	0.101796	3	0.194115
Faecalibacterium [Genus]	2.87433	0.106573	1	0.194115
Actinomyces odontolyticus	2.87433	0.106573	1	0.194115
Coriobacteriaceae [Family]	2.47418	0.122263	4	0.215014
Dorea longicatena	2.32353	0.129367	9	0.219924
Ruminococcus [Genus]	2.14424	0.138904	4	0.228519
Blautia [Genus]	1.94522	0.151149	9	0.240894
Haemophilus parainfluenzae	1.70701	0.168681	2	0.258952
Lachnospiraceae [Family]	1.65941	0.172635	4	0.258952
Bacteroides uniformis	1.54428	0.182917	6	0.266536
[Eubacterium] biforme	1.08935	0.236396	6	0.334894
Clostridium [Genus]	0.915279	0.264071	1	0.35819
Coprococcus [Genus]	0.899152	0.266887	9	0.35819
Butyricicoccus pullicaecorum	0.759431	0.293255	1	0.383487
Bifidobacterium longum	0.600567	0.327847	1	0.412604
[Mogibacteriaceae] [Family]	0.584206	0.331701	6	0.412604
Senegalimassilia anaerobia	0.186108	0.44143	2	0.536022
Ruminococcaceae [Family]	0.0912945	0.47102	9	0.550543
Blautia wexlerae	0.0787712	0.474978	13	0.550543
Oscillospira [Genus]	0.042014	0.486634	11	0.551519
[Ruminococcus] [Genus]	-0.0414623	0.51319	5	0.568972
Bacteroides ovatus	-0.133342	0.542195	7	0.58834
Anaerostipes hadrus	-0.250959	0.578267	2	0.614408
Dorea [Genus]	-0.34281	0.605124	2	0.629823
Faecalibacterium prausnitzii	-1.81269	0.839533	2	0.856324
Roseburia [Genus]	-2.78861	0.890401	1	0.890401
Ruminococcus bicirculans			0
Klebsiella pneumoniae			0
Bilophila [Genus]			0
Desulfovibrio [Genus]			0
Akkermansia muciniphila			0
Prevotella [Genus]			0
Prevotella stercorea			0
S24-7 [Family]			0
Turicibacter [Genus]			0
Phascolarctobacterium [Genus]			0
Mogibacterium [Genus]			0
Streptococcus thermophilus			0
Roseburia faecis			0
Coprococcus eutactus			0

## Sheet: J.Rocafort_Uganda_non-MSM
taxa	t	p	number of correlations	BH_p
Blautia wexlerae	1.33399e+07	2.38614e-08	14	6.95348e-07
Blautia [Genus]	1.09865e+07	2.89728e-08	17	6.95348e-07
Succinivibrio [Genus]	3058.6	0.00010407	1	0.00166513
YS2 [Order]	1051.66	0.000302673	2	0.00363208
Blautia obeum	820.064	0.000388152	13	0.00372626
Actinomyces odontolyticus	537.402	0.000592312	6	0.00412912
Coriobacteriaceae [Family]	528.611	0.000602163	8	0.00412912
Prevotella copri	431.623	0.00073747	10	0.00442482
Lachnospiraceae [Family]	161.903	0.00196602	13	0.0103579
Catenibacterium mitsuokai	147.508	0.00215789	4	0.0103579
Senegalimassilia anaerobia	90.8996	0.00350163	10	0.0152798
SMB53 [Genus]	68.6886	0.00463377	10	0.0185351
Coprococcus [Genus]	35.71	0.00891143	17	0.0293744
Collinsella aerofaciens	32.6128	0.00975721	13	0.0293744
Clostridium celatum	31.1838	0.010204	9	0.0293744
Fusicatenibacter saccharivorans	27.8039	0.0114435	5	0.0293744
[Ruminococcus] [Genus]	26.6893	0.0119209	7	0.0293744
Ruminococcus callidus	26.5932	0.0119639	5	0.0293744
Roseburia [Genus]	25.2231	0.0126132	3	0.0293744
Lachnospira [Genus]	25.0747	0.0126878	3	0.0293744
Akkermansia muciniphila	24.7552	0.0128513	1	0.0293744
Dorea formicigenerans	23.3938	0.0135983	10	0.029669
[Mogibacteriaceae] [Family]	21.0943	0.0150786	5	0.0314684
Ruminococcus bromii	16.5478	0.0192125	3	0.0384249
Christensenellaceae [Family]	11.706	0.0271262	3	0.0504449
Dorea longicatena	11.6207	0.0273243	16	0.0504449
Coprococcus eutactus	10.4656	0.0303229	4	0.0539074
Erysipelotrichaceae [Family]	9.24867	0.0342836	2	0.0587719
Ruminococcaceae [Family]	7.4118	0.0426886	9	0.0706569
Prevotella stercorea	7.0662	0.0447497	3	0.0715995
Prevotella [Genus]	4.60934	0.0680037	7	0.105296
Methanobrevibacter [Genus]	4.22664	0.0739506	5	0.107777
Dorea [Genus]	4.21801	0.0740965	13	0.107777
Lactobacillus salivarius	3.62069	0.0857758	1	0.117665
Phascolarctobacterium [Genus]	3.61974	0.0857972	2	0.117665
Clostridiales [Order]	3.50623	0.0884362	16	0.117915
Faecalibacterium prausnitzii	2.60981	0.116474	10	0.151101
Ruminococcus [Genus]	2.43755	0.123921	8	0.156532
Bifidobacterium longum	2.08786	0.14218	1	0.174566
Oscillospira [Genus]	2.03362	0.145472	9	0.174566
S24-7 [Family]	1.88729	0.155097	2	0.181577
Slackia isoflavoniconvertens	1.55297	0.182103	1	0.208118
Haemophilus parainfluenzae	0.0228362	0.492732	1	0.537526
Veillonella dispar	0.0228362	0.492732	1	0.537526
Coprococcus catus	-0.0604789	0.519228	2	0.553843
Anaerostipes hadrus	-0.956484	0.742921	6	0.775222
Ralstonia solanacearum	-2.11105	0.859185	2	0.877465
[Eubacterium] biforme	-2.96543	0.896472	9	0.896472
Clostridium [Genus]			0
Escherichia coli			0
Bifidobacterium [Genus]			0
Turicibacter [Genus]			0
Streptococcus thermophilus			0

[truncated: 2 more sheets: K.Armstrong_no_ART, L.Armstrong_with_ART]
