# Supplementary material for: A taxon-specific measurement of disruption in a multi-modal study of microbiomes and metabolomes reveals system-wide dysbiosis preceding HIV-1 infection
Source: Nat Commun. 2025 Nov 20;16:10204. doi: 10.1038/s41467-025-64822-z (PMC12635353; doi:10.1038/s41467-025-64822-z)
Supplement: Supplementary file 14 — Supplementary Data 12 [file 41467_2025_64822_MOESM14_ESM.xlsx]

## Sheet: Sheet1
Supplementary Data 12. Number of samples for each data modality
	Gut Microbiome	Gut Metabolome	Gut SCFA	Oral Microbiome	Oral Metabolome	Oral SCFA	Plasma Metabolome	Plasma SCFA
Non-HIV	149	151	152	145	151	151	152	152
Pre-HIV	86	87	82	83	86	85	83	85
