# Supplementary material for: A taxon-specific measurement of disruption in a multi-modal study of microbiomes and metabolomes reveals system-wide dysbiosis preceding HIV-1 infection
Source: Nat Commun. 2025 Nov 20;16:10204. doi: 10.1038/s41467-025-64822-z (PMC12635353; doi:10.1038/s41467-025-64822-z)
Supplement: Supplementary file 17 — Source Data [file 41467_2025_64822_MOESM17_ESM.xlsx]

## Sheet: fig1a
Feature

## Sheet: fig1b
Description

## Sheet: fig1c
Feature

## Sheet: fig1d
Feature

## Sheet: fig1e
scfa

## Sheet: fig1f
scfa

## Sheet: fig2
NA.

## Sheet: fig3a
t1

## Sheet: fig3b
t2

## Sheet: fig3c
Metabolites

[truncated: 36 more sheets: fig3d, fig4a, fig4b, supp.fig1a, supp.fig1b, supp.fig1c, supp.fig1d, supp.fig2a, supp.fig2b, supp.fig2c, supp.fig2d, supp.fig3a, supp.fig3b, supp.fig3c, supp.fig3d, supp.fig4a, supp.fig4b, supp.fig4c, supp.fig5a, supp.fig5b …]
